# Supplementary material for: Genome-wide association study of lung adenocarcinoma in East Asia and comparison with a European population
Source: Nat Commun. 2023 May 26;14:3043. doi: 10.1038/s41467-023-38196-z (PMC10220065; doi:10.1038/s41467-023-38196-z)
Supplement: Supplementary file 4 — Supplementary Data 1 [file 41467_2023_38196_MOESM4_ESM.xlsx]

## Sheet: Supplementary Data 1
Fine-mapping results of significant risk loci from the East Asian discovery set using FINEMAP
Lucus: cytoband position of the lead SNP
Lead SNP: SNP with the lowest GWAS p-value from the EA discovery set
Max. Causal: the number of maximum causal variants set for FINEMAP analysis; the numbers were determined for each locus based on the number of independent signals with Joint P < 10-5 identified by GCTA-COJO conditional analysis
SNP: variants identified within 95% credible sets
PIP: posterior inclusion probability for the variant
Credible Set: assignment of 95% credible set (minimum number of variants with cumulative PIP scores exceeding 0.95 given the number of maximum causal variants in the locus)
Locus	Lead SNP	Max. Causal	SNP	PIP	Credible Set
Chr2p23.3	rs682888	1	rs682888	0.0655671	1
Chr2p23.3	rs682888	1	rs476731	0.0614094	1
Chr2p23.3	rs682888	1	rs3100636	0.060133	1
Chr2p23.3	rs682888	1	rs1670687	0.0585196	1
Chr2p23.3	rs682888	1	rs659323	0.0523998	1
Chr2p23.3	rs682888	1	rs486217	0.0443571	1
Chr2p23.3	rs682888	1	rs483490	0.0432717	1
Chr2p23.3	rs682888	1	rs936012	0.0430415	1
Chr2p23.3	rs682888	1	rs111628494	0.0429599	1
Chr2p23.3	rs682888	1	rs6731902	0.04269	1
Chr2p23.3	rs682888	1	rs636586	0.0426472	1
Chr2p23.3	rs682888	1	rs658414	0.0425617	1
Chr2p23.3	rs682888	1	rs80307750	0.0424766	1
Chr2p23.3	rs682888	1	rs840001	0.0387101	1
Chr2p23.3	rs682888	1	rs624622	0.0358385	1
Chr2p23.3	rs682888	1	rs637519	0.0334968	1
Chr2p23.3	rs682888	1	rs508262	0.0331408	1
Chr2p23.3	rs682888	1	rs537986	0.0297758	1
Chr2p23.3	rs682888	1	rs519177	0.0297501	1
Chr2p23.3	rs682888	1	rs6546237	0.0272795	1
Chr2p23.3	rs682888	1	rs503594	0.0270658	1
Chr2p23.3	rs682888	1	rs670576	0.0211733	1
Chr2p23.3	rs682888	1	rs670343	0.0178376	1
Chr2p23.3	rs682888	1	rs551405	0.00792032	1
Chr2p23.3	rs682888	1	rs500864	0.00699776	1
Chr5p15.33	rs2736100	6	rs2736100	1	1
Chr5p15.33	rs2736100	6	rs186730568	0.974653	2
Chr5p15.33	rs2736100	6	rs10069690	0.907776	3
Chr5p15.33	rs2736100	6	rs2242652	0.0606046	3
Chr5p15.33	rs2736100	6	rs78328885	0.718429	4
Chr5p15.33	rs2736100	6	rs78991672	0.15788	4
Chr5p15.33	rs2736100	6	rs33954691	0.0165468	4
Chr5p15.33	rs2736100	6	rs2736107	0.00736999	4
Chr5p15.33	rs2736100	6	rs13153992	0.00678011	4
Chr5p15.33	rs2736100	6	rs2735846	0.00578117	4
Chr5p15.33	rs2736100	6	rs7446461	0.00252864	4
Chr5p15.33	rs2736100	6	rs10075239	0.00195152	4
Chr5p15.33	rs2736100	6	rs62329683	0.0018812	4
Chr5p15.33	rs2736100	6	rs2853677	0.00161368	4
Chr5p15.33	rs2736100	6	rs74682426	0.00158597	4
Chr5p15.33	rs2736100	6	rs10866498	0.00157359	4
Chr5p15.33	rs2736100	6	rs2736106	0.00139066	4
Chr5p15.33	rs2736100	6	rs117341974	0.00136228	4
Chr5p15.33	rs2736100	6	rs956942	0.00134091	4
Chr5p15.33	rs2736100	6	rs4635969	0.00134024	4
Chr5p15.33	rs2736100	6	rs35953391	0.00128468	4
Chr5p15.33	rs2736100	6	rs35029535	0.00126734	4
Chr5p15.33	rs2736100	6	rs76327412	0.00119443	4
Chr5p15.33	rs2736100	6	rs36115365	0.00118962	4
Chr5p15.33	rs2736100	6	rs62332591	0.00114629	4
Chr5p15.33	rs2736100	6	rs189507225	0.00108978	4
Chr5p15.33	rs2736100	6	rs148762581	0.00105788	4
Chr5p15.33	rs2736100	6	rs56345976	0.00104213	4
Chr5p15.33	rs2736100	6	rs2853669	0.000980285	4
Chr5p15.33	rs2736100	6	rs118008506	0.000968482	4
Chr5p15.33	rs2736100	6	rs7717443	0.000967223	4
Chr5p15.33	rs2736100	6	rs80191604	0.000961099	4
Chr5p15.33	rs2736100	6	rs80276247	0.000940661	4
Chr5p15.33	rs2736100	6	rs75776427	0.000921307	4
Chr5p15.33	rs2736100	6	rs78929351	0.000861121	4
Chr5p15.33	rs2736100	6	rs75296032	0.000841104	4
Chr5p15.33	rs2736100	6	rs141427552	0.000835228	4
Chr5p15.33	rs2736100	6	rs117533078	0.000806603	4
Chr5p15.33	rs2736100	6	rs75245659	0.000797009	4
Chr5p15.33	rs2736100	6	rs117860533	0.000792449	4
Chr5p15.33	rs2736100	6	rs16877324	0.000767411	4
Chr5p15.33	rs2736100	6	rs2652514	0.113842	5
Chr5p15.33	rs2736100	6	rs2617605	0.0375127	5
Chr5p15.33	rs2736100	6	rs6860992	0.0327739	5
Chr5p15.33	rs2736100	6	rs62331139	0.0325406	5
Chr5p15.33	rs2736100	6	rs2617596	0.0325398	5
Chr5p15.33	rs2736100	6	rs2617583	0.0317591	5
Chr5p15.33	rs2736100	6	rs62331136	0.0274932	5
Chr5p15.33	rs2736100	6	rs4639276	0.0259898	5
Chr5p15.33	rs2736100	6	rs2937639	0.0258353	5
Chr5p15.33	rs2736100	6	rs2078247	0.0239744	5
Chr5p15.33	rs2736100	6	rs2652511	0.023547	5
Chr5p15.33	rs2736100	6	rs10068876	0.023189	5
Chr5p15.33	rs2736100	6	rs10063564	0.0231737	5
Chr5p15.33	rs2736100	6	rs2652510	0.023112	5
Chr5p15.33	rs2736100	6	rs2550948	0.0222473	5
Chr5p15.33	rs2736100	6	rs2550946	0.0219191	5
Chr5p15.33	rs2736100	6	rs2550947	0.0218201	5
Chr5p15.33	rs2736100	6	rs2617594	0.0216254	5
Chr5p15.33	rs2736100	6	rs2963238	0.0211571	5
Chr5p15.33	rs2736100	6	rs2937640	0.0204047	5
Chr5p15.33	rs2736100	6	rs2975223	0.0199937	5
Chr5p15.33	rs2736100	6	rs8352	0.0196171	5
Chr5p15.33	rs2736100	6	rs2617595	0.0190613	5
Chr5p15.33	rs2736100	6	rs1354139	0.0190545	5
Chr5p15.33	rs2736100	6	rs10036478	0.0182534	5
Chr5p15.33	rs2736100	6	rs2550950	0.0149819	5
Chr5p15.33	rs2736100	6	rs2550956	0.0134986	5
Chr5p15.33	rs2736100	6	rs2975226	0.0130199	5
Chr5p15.33	rs2736100	6	rs2455391	0.012325	5
Chr5p15.33	rs2736100	6	rs2652509	0.0121309	5
Chr5p15.33	rs2736100	6	rs35452723	0.010525	5
Chr5p15.33	rs2736100	6	rs2975292	0.00970149	5
Chr5p15.33	rs2736100	6	rs2173947	0.00917491	5
Chr5p15.33	rs2736100	6	rs10052016	0.00693418	5
Chr5p15.33	rs2736100	6	rs27052	0.00640897	5
Chr5p15.33	rs2736100	6	rs9312866	0.00600012	5
Chr5p15.33	rs2736100	6	rs27053	0.00580345	5
Chr5p15.33	rs2736100	6	rs10053602	0.00563028	5
Chr5p15.33	rs2736100	6	rs27056	0.00553135	5
Chr5p15.33	rs2736100	6	rs2042449	0.00537891	5
Chr5p15.33	rs2736100	6	rs10051340	0.00531714	5
Chr5p15.33	rs2736100	6	rs57212133	0.00524863	5
Chr5p15.33	rs2736100	6	rs61696543	0.00519472	5
Chr5p15.33	rs2736100	6	rs13153992	0.00510012	5
Chr5p15.33	rs2736100	6	rs62331115	0.00508729	5
Chr5p15.33	rs2736100	6	rs10475006	0.00508369	5
Chr5p15.33	rs2736100	6	rs27054	0.0050696	5
Chr5p15.33	rs2736100	6	rs62331112	0.00504197	5
Chr5p15.33	rs2736100	6	rs10475005	0.00483921	5
Chr5p15.33	rs2736100	6	rs27058	0.00474679	5
Chr5p15.33	rs2736100	6	rs9312865	0.004513	5
Chr5p15.33	rs2736100	6	rs27055	0.00427137	5
Chr5p15.33	rs2736100	6	rs28336	0.00423548	5
Chr5p15.33	rs2736100	6	rs458321	0.00400292	5
Chr5p15.33	rs2736100	6	rs10040882	0.00391488	5
Chr5p15.33	rs2736100	6	rs12332091	0.00350188	5
Chr5p15.33	rs2736100	6	rs31491	0.00323274	5
Chr5p15.33	rs2736100	6	rs28382248	0.00272511	5
Chr5p15.33	rs2736100	6	rs28382247	0.00261102	5
Chr5p15.33	rs2736100	6	rs10075239	0.00258074	5
Chr5p15.33	rs2736100	6	rs2736107	0.00227261	5
Chr5p15.33	rs2736100	6	rs10866498	0.00200784	5
Chr5p15.33	rs2736100	6	rs117341974	0.00199456	5
Chr5p15.33	rs2736100	6	rs956942	0.00199357	5
Chr5p15.33	rs2736100	6	rs76327412	0.00177676	5
Chr5p15.33	rs2736100	6	rs74682426	0.00173082	5
Chr5p15.33	rs2736100	6	rs189507225	0.00160205	5
Chr5p15.33	rs2736100	6	rs148762581	0.00150231	5
Chr5p15.33	rs2736100	6	rs62332591	0.00142945	5
Chr5p15.33	rs2736100	6	rs80191604	0.0014072	5
Chr5p15.33	rs2736100	6	rs75776427	0.00134198	5
Chr5p15.33	rs2736100	6	rs118008506	0.00132743	5
Chr5p15.33	rs2736100	6	rs7446461	0.00126752	5
Chr5p15.33	rs2736100	6	rs78929351	0.00124143	5
Chr5p15.33	rs2736100	6	rs75296032	0.00122722	5
Chr5p15.33	rs2736100	6	rs141427552	0.00121988	5
Chr5p15.33	rs2736100	6	rs11133692	0.156605	6
Chr5p15.33	rs2736100	6	rs13153992	0.0535209	6
Chr5p15.33	rs2736100	6	rs10075239	0.0244238	6
Chr5p15.33	rs2736100	6	rs2736107	0.018563	6
Chr5p15.33	rs2736100	6	rs956942	0.016633	6
Chr5p15.33	rs2736100	6	rs117341974	0.0162106	6
Chr5p15.33	rs2736100	6	rs76327412	0.016164	6
Chr5p15.33	rs2736100	6	rs7446461	0.0146502	6
Chr5p15.33	rs2736100	6	rs189507225	0.0144036	6
Chr5p15.33	rs2736100	6	rs74682426	0.0140126	6
Chr5p15.33	rs2736100	6	rs13361701	0.0139117	6
Chr5p15.33	rs2736100	6	rs10866498	0.0131158	6
Chr5p15.33	rs2736100	6	rs148762581	0.0129083	6
Chr5p15.33	rs2736100	6	rs80191604	0.0120041	6
Chr5p15.33	rs2736100	6	rs75776427	0.0114838	6
Chr5p15.33	rs2736100	6	rs118008506	0.0108682	6
Chr5p15.33	rs2736100	6	rs78929351	0.0108213	6
Chr5p15.33	rs2736100	6	rs62332591	0.0105028	6
Chr5p15.33	rs2736100	6	rs75296032	0.0103005	6
Chr5p15.33	rs2736100	6	rs141427552	0.0101872	6
Chr5p15.33	rs2736100	6	rs117533078	0.00980323	6
Chr5p15.33	rs2736100	6	rs75245659	0.00966586	6
Chr5p15.33	rs2736100	6	rs117860533	0.009601	6
Chr5p15.33	rs2736100	6	rs62329683	0.009597	6
Chr5p15.33	rs2736100	6	rs16877324	0.00910212	6
Chr5p15.33	rs2736100	6	rs2736106	0.00879248	6
Chr5p15.33	rs2736100	6	rs7717443	0.00875117	6
Chr5p15.33	rs2736100	6	rs56023411	0.00874558	6
Chr5p15.33	rs2736100	6	rs6883980	0.00860912	6
Chr5p15.33	rs2736100	6	rs117443279	0.00835495	6
Chr5p15.33	rs2736100	6	rs4635969	0.00824058	6
Chr5p15.33	rs2736100	6	rs35953391	0.00806637	6
Chr5p15.33	rs2736100	6	rs2853677	0.00802125	6
Chr5p15.33	rs2736100	6	rs36115365	0.00752969	6
Chr5p15.33	rs2736100	6	rs56345976	0.00731551	6
Chr5p15.33	rs2736100	6	rs2735846	0.00652323	6
Chr5p15.33	rs2736100	6	rs10078761	0.00577464	6
Chr5p15.33	rs2736100	6	rs4975620	0.00576207	6
Chr5p15.33	rs2736100	6	rs2075786	0.00571207	6
Chr5p15.33	rs2736100	6	rs113838085	0.0056202	6
Chr5p15.33	rs2736100	6	rs80043920	0.00532819	6
Chr5p15.33	rs2736100	6	rs2853666	0.00523834	6
Chr5p15.33	rs2736100	6	rs2736099	0.00513204	6
Chr5p15.33	rs2736100	6	rs7705526	0.00501764	6
Chr5p15.33	rs2736100	6	rs35029535	0.00492329	6
Chr5p15.33	rs2736100	6	rs7726159	0.00483392	6
Chr5p15.33	rs2736100	6	rs7725218	0.00477774	6
Chr5p15.33	rs2736100	6	rs13170453	0.00473879	6
Chr5p15.33	rs2736100	6	rs451360	0.00472553	6
Chr5p15.33	rs2736100	6	rs4975540	0.00450417	6
Chr5p15.33	rs2736100	6	rs37004	0.00440851	6
Chr5p15.33	rs2736100	6	rs27068	0.00439761	6
Chr5p15.33	rs2736100	6	rs76236979	0.0038551	6
Chr5p15.33	rs2736100	6	rs380145	0.00378751	6
Chr5p15.33	rs2736100	6	rs27071	0.0037692	6
Chr5p15.33	rs2736100	6	rs56000905	0.00343576	6
Chr5p15.33	rs2736100	6	rs397640	0.00337194	6
Chr5p15.33	rs2736100	6	rs2853669	0.00335412	6
Chr5p15.33	rs2736100	6	rs7449190	0.00330416	6
Chr5p15.33	rs2736100	6	rs55901723	0.00323383	6
Chr5p15.33	rs2736100	6	rs80022192	0.00303698	6
Chr5p15.33	rs2736100	6	rs72709458	0.00298572	6
Chr5p15.33	rs2736100	6	rs11749061	0.00298561	6
Chr5p15.33	rs2736100	6	rs4449583	0.00284253	6
Chr5p15.33	rs2736100	6	rs115656243	0.00274441	6
Chr5p15.33	rs2736100	6	rs2736108	0.00258198	6
Chr5p15.33	rs2736100	6	rs2455391	0.00252718	6
Chr5p15.33	rs2736100	6	rs55754205	0.00251708	6
Chr5p15.33	rs2736100	6	rs2617605	0.00249772	6
Chr5p15.33	rs2736100	6	rs428499	0.0024075	6
Chr5p15.33	rs2736100	6	rs2853685	0.00240331	6
Chr5p15.33	rs2736100	6	rs74739441	0.00238376	6
Chr5p15.33	rs2736100	6	rs55710479	0.00236851	6
Chr5p15.33	rs2736100	6	rs2853684	0.00230449	6
Chr5p15.33	rs2736100	6	rs2735945	0.00228818	6
Chr5p15.33	rs2736100	6	rs80276247	0.00228067	6
Chr5p15.33	rs2736100	6	rs33954691	0.00216571	6
Chr5p15.33	rs2736100	6	rs2550956	0.00214841	6
Chr5p15.33	rs2736100	6	rs78991672	0.00213077	6
Chr5p15.33	rs2736100	6	rs33963617	0.00211322	6
Chr5p15.33	rs2736100	6	rs2736118	0.00210203	6
Chr5p15.33	rs2736100	6	rs6554754	0.00209804	6
Chr5p15.33	rs2736100	6	rs7710703	0.00209658	6
Chr5p15.33	rs2736100	6	rs4975538	0.00208279	6
Chr5p15.33	rs2736100	6	rs33961405	0.00206818	6
Chr5p15.33	rs2736100	6	rs7712562	0.00202145	6
Chr5p15.33	rs2736100	6	rs2736102	0.00199563	6
Chr5p15.33	rs2736100	6	rs117744396	0.00199295	6
Chr5p15.33	rs2736100	6	rs2736113	0.00199005	6
Chr5p15.33	rs2736100	6	rs2853687	0.00197923	6
Chr5p15.33	rs2736100	6	rs2550950	0.00197289	6
Chr5p15.33	rs2736100	6	rs78541139	0.00195173	6
Chr5p15.33	rs2736100	6	rs2736114	0.00194005	6
Chr5p15.33	rs2736100	6	rs2853668	0.00190416	6
Chr5p15.33	rs2736100	6	rs2736115	0.00190191	6
Chr5p15.33	rs2736100	6	rs2736111	0.00189753	6
Chr5p15.33	rs2736100	6	rs2736109	0.00185861	6
Chr5p15.33	rs2736100	6	rs37006	0.00185648	6
Chr5p15.33	rs2736100	6	rs40181	0.00185102	6
Chr5p15.33	rs2736100	6	rs6860992	0.00184726	6
Chr5p15.33	rs2736100	6	rs2617596	0.00184171	6
Chr5p15.33	rs2736100	6	rs40183	0.00182827	6
Chr5p15.33	rs2736100	6	rs2617583	0.00182579	6
Chr5p15.33	rs2736100	6	rs62331139	0.00182552	6
Chr5p15.33	rs2736100	6	rs7734992	0.00182353	6
Chr5p15.33	rs2736100	6	rs2736098	0.00181874	6
Chr5p15.33	rs2736100	6	rs410805	0.00179377	6
Chr5p15.33	rs2736100	6	rs2078247	0.00179213	6
Chr5p15.33	rs2736100	6	rs62331136	0.00178119	6
Chr5p15.33	rs2736100	6	rs4639276	0.00177938	6
Chr5p15.33	rs2736100	6	rs2736105	0.00176472	6
Chr5p15.33	rs2736100	6	rs27055	0.00176341	6
Chr5p15.33	rs2736100	6	rs2937639	0.00174803	6
Chr5p15.33	rs2736100	6	rs10068876	0.00173122	6
Chr5p15.33	rs2736100	6	rs10063564	0.00173091	6
Chr5p15.33	rs2736100	6	rs458321	0.00172738	6
Chr5p15.33	rs2736100	6	rs10036478	0.00170387	6
Chr5p15.33	rs2736100	6	rs8352	0.0017023	6
Chr5p15.33	rs2736100	6	rs2652511	0.00170089	6
Chr5p15.33	rs2736100	6	rs2652510	0.00169931	6
Chr5p15.33	rs2736100	6	rs27054	0.00169763	6
Chr5p15.33	rs2736100	6	rs2963238	0.00169273	6
Chr5p15.33	rs2736100	6	rs35452723	0.0016912	6
Chr5p15.33	rs2736100	6	rs2617594	0.00168143	6
Chr5p15.33	rs2736100	6	rs27052	0.00168008	6
Chr5p15.33	rs2736100	6	rs2550946	0.0016722	6
Chr5p15.33	rs2736100	6	rs2550948	0.00167148	6
Chr5p15.33	rs2736100	6	rs2937640	0.00167107	6
Chr5p15.33	rs2736100	6	rs2550947	0.00167023	6
Chr5p15.33	rs2736100	6	rs31491	0.00166727	6
Chr5p15.33	rs2736100	6	rs2975223	0.00166641	6
Chr5p15.33	rs2736100	6	rs27053	0.00166334	6
Chr5p15.33	rs2736100	6	rs28336	0.00164493	6
Chr5p15.33	rs2736100	6	rs2617595	0.00164437	6
Chr5p15.33	rs2736100	6	rs2853672	0.00162796	6
Chr5p15.33	rs2736100	6	rs1354139	0.00161252	6
Chr5p15.33	rs2736100	6	rs2652509	0.00159497	6
Chr5p15.33	rs2736100	6	rs10054203	0.00159323	6
Chr5p15.33	rs2736100	6	rs421284	0.00156868	6
Chr5p15.33	rs2736100	6	rs55707410	0.00156813	6
Chr5p15.33	rs2736100	6	rs465498	0.00156589	6
Chr5p15.33	rs2736100	6	rs56158232	0.00156289	6
Chr5p15.33	rs2736100	6	rs77491055	0.00154757	6
Chr5p15.33	rs2736100	6	rs37002	0.00154461	6
Chr5p15.33	rs2736100	6	rs42269	0.0015421	6
Chr5p15.33	rs2736100	6	rs2975226	0.00152914	6
Chr5p15.33	rs2736100	6	rs27056	0.00150025	6
Chr5p15.33	rs2736100	6	rs37008	0.00149389	6
Chr5p15.33	rs2736100	6	rs2736122	0.00148471	6
Chr5p15.33	rs2736100	6	rs2975292	0.00146522	6
Chr5p15.33	rs2736100	6	rs2075785	0.00144727	6
Chr5p15.33	rs2736100	6	rs11133755	0.00144284	6
Chr5p15.33	rs2736100	6	rs75739245	0.00144098	6
Chr5p15.33	rs2736100	6	rs11133719	0.00142815	6
Chr5p15.33	rs2736100	6	rs13167280	0.0013898	6
Chr5p15.33	rs2736100	6	rs2173947	0.00138855	6
Chr5p15.33	rs2736100	6	rs9312866	0.00138506	6
Chr5p15.33	rs2736100	6	rs4530805	0.00138254	6
Chr5p15.33	rs2736100	6	rs10866501	0.00137893	6
Chr5p15.33	rs2736100	6	rs2113329	0.00136421	6
Chr5p15.33	rs2736100	6	rs62331115	0.00135541	6
Chr5p15.33	rs2736100	6	rs10052016	0.00134603	6
Chr5p15.33	rs2736100	6	rs40182	0.00133392	6
Chr5p15.33	rs2736100	6	rs10053602	0.00133201	6
Chr5p15.33	rs2736100	6	rs37009	0.00133045	6
Chr5p15.33	rs2736100	6	rs10051340	0.0013297	6
Chr5p15.33	rs2736100	6	rs57212133	0.00132902	6
Chr5p15.33	rs2736100	6	rs10475005	0.00132897	6
Chr5p15.33	rs2736100	6	rs61696543	0.00132872	6
Chr5p15.33	rs2736100	6	rs10475006	0.00132863	6
Chr5p15.33	rs2736100	6	rs62331112	0.00132007	6
Chr5p15.33	rs2736100	6	rs9312865	0.0013199	6
Chr5p15.33	rs2736100	6	rs27058	0.00131848	6
Chr5p15.33	rs2736100	6	rs2735940	0.00130849	6
Chr5p15.33	rs2736100	6	rs11133729	0.00130822	6
Chr5p15.33	rs2736100	6	rs28382247	0.00130613	6
Chr5p15.33	rs2736100	6	rs61574973	0.00130149	6
Chr5p15.33	rs2736100	6	rs28382248	0.00129863	6
Chr5p15.33	rs2736100	6	rs2042449	0.00129281	6
Chr5p15.33	rs2736100	6	rs467095	0.00129193	6
Chr5p15.33	rs2736100	6	rs12332091	0.00129048	6
Chr5p15.33	rs2736100	6	rs452384	0.00128994	6
Chr5p15.33	rs2736100	6	rs4404721	0.00128804	6
Chr5p15.33	rs2736100	6	rs380286	0.001287	6
Chr5p15.33	rs2736100	6	rs10040882	0.00128474	6
Chr5p15.33	rs2736100	6	rs370348	0.0012837	6
Chr5p15.33	rs2736100	6	rs456366	0.00127708	6
Chr5p15.33	rs2736100	6	rs452932	0.00127583	6
Chr5p15.33	rs2736100	6	rs31484	0.00127223	6
Chr5p15.33	rs2736100	6	rs457130	0.00126396	6
Chr5p15.33	rs2736100	6	rs455433	0.00125825	6
Chr5p15.33	rs2736100	6	rs60622800	0.00125545	6
Chr5p15.33	rs2736100	6	rs13178866	0.00125523	6
Chr5p15.33	rs2736100	6	rs460073	0.00125492	6
Chr5p15.33	rs2736100	6	rs421629	0.00125433	6
Chr5p15.33	rs2736100	6	rs3816659	0.00125367	6
Chr5p15.33	rs2736100	6	rs414965	0.00125296	6
Chr5p15.33	rs2736100	6	rs6554758	0.00125206	6
Chr5p15.33	rs2736100	6	rs459961	0.00125134	6
Chr5p15.33	rs2736100	6	rs6866294	0.00124888	6
Chr5p15.33	rs2736100	6	rs27996	0.00124514	6
Chr5p15.33	rs2736100	6	rs6866783	0.00124407	6
Chr5p15.33	rs2736100	6	rs383009	0.00123882	6
Chr5p15.33	rs2736100	6	rs37010	0.00123841	6
Chr6p21.1	rs9367106	2	rs9367106	0.2651	1
Chr6p21.1	rs9367106	2	rs181350472	0.216707	1
Chr6p21.1	rs9367106	2	rs1853837	0.176535	1
Chr6p21.1	rs9367106	2	rs2496644	0.155089	1
Chr6p21.1	rs9367106	2	rs9367107	0.126244	1
Chr6p21.1	rs9367106	2	rs2894439	0.012818	1
Chr6p21.1	rs9367106	2	rs12664490	0.35054	2
Chr6p21.1	rs9367106	2	rs10947969	0.0397063	2
Chr6p21.1	rs9367106	2	rs671051	0.0314084	2
Chr6p21.1	rs9367106	2	rs61069137	0.0254851	2
Chr6p21.1	rs9367106	2	rs76300551	0.0215924	2
Chr6p21.1	rs9367106	2	rs6940092	0.016952	2
Chr6p21.1	rs9367106	2	rs59838550	0.0162515	2
Chr6p21.1	rs9367106	2	rs1385107	0.0160007	2
Chr6p21.1	rs9367106	2	rs80033150	0.0158906	2
Chr6p21.1	rs9367106	2	rs2395772	0.0158248	2
Chr6p21.1	rs9367106	2	rs6458213	0.0150957	2
Chr6p21.1	rs9367106	2	rs9394781	0.015086	2
Chr6p21.1	rs9367106	2	rs77151038	0.0149684	2
Chr6p21.1	rs9367106	2	rs9471539	0.0148263	2
Chr6p21.1	rs9367106	2	rs12206534	0.0144018	2
Chr6p21.1	rs9367106	2	rs2395771	0.0137149	2
Chr6p21.1	rs9367106	2	rs942111	0.0126395	2
Chr6p21.1	rs9367106	2	rs1817537	0.0120735	2
Chr6p21.1	rs9367106	2	rs3857580	0.0120486	2
Chr6p21.1	rs9367106	2	rs6932375	0.0113584	2
Chr6p21.1	rs9367106	2	rs3804277	0.0113569	2
Chr6p21.1	rs9367106	2	rs2234246	0.011293	2
Chr6p21.1	rs9367106	2	rs3804276	0.0111347	2
Chr6p21.1	rs9367106	2	rs60166914	0.0109914	2
Chr6p21.1	rs9367106	2	rs1817538	0.0109673	2
Chr6p21.1	rs9367106	2	rs728488	0.0107464	2
Chr6p21.1	rs9367106	2	rs1351835	0.0106417	2
Chr6p21.1	rs9367106	2	rs10947978	0.00929645	2
Chr6p21.1	rs9367106	2	rs4424081	0.00920402	2
Chr6p21.1	rs9367106	2	rs12213310	0.00911494	2
Chr6p21.1	rs9367106	2	rs2243605	0.0087605	2
Chr6p21.1	rs9367106	2	rs12527949	0.0087027	2
Chr6p21.1	rs9367106	2	rs12201045	0.008076	2
Chr6p21.1	rs9367106	2	rs3789204	0.00805208	2
Chr6p21.1	rs9367106	2	rs12200981	0.00804668	2
Chr6p21.1	rs9367106	2	rs1407791	0.00752225	2
Chr6p21.1	rs9367106	2	rs2479722	0.00745634	2
Chr6p21.1	rs9367106	2	rs1853406	0.00735234	2
Chr6p21.1	rs9367106	2	rs62396743	0.00726805	2
Chr6p21.1	rs9367106	2	rs6458247	0.00717181	2
Chr6p21.1	rs9367106	2	rs1323195	0.00701483	2
Chr6p21.1	rs9367106	2	rs9357360	0.00661285	2
Chr6p21.1	rs9367106	2	rs6907592	0.00648956	2
Chr6p21.1	rs9367106	2	rs76121220	0.00645564	2
Chr6p21.1	rs9367106	2	rs4526183	0.00558193	2
Chr6p21.1	rs9367106	2	rs12525948	0.00476874	2
Chr6p21.1	rs9367106	2	rs1001015	0.00464821	2
Chr6p21.1	rs9367106	2	rs12528644	0.00464123	2
Chr6p21.1	rs9367106	2	rs9367113	0.00458034	2
Chr6p21.1	rs9367106	2	rs2265139	0.00443285	2
Chr6p21.1	rs9367106	2	rs79209577	0.00423516	2
Chr6p21.1	rs9367106	2	rs9367104	0.00419075	2
Chr6p21.1	rs9367106	2	rs1326323	0.00374736	2
Chr6p21.1	rs9367106	2	rs2769934	0.00363313	2
Chr6p21.1	rs9367106	2	rs1011101	0.00349688	2
Chr6p21.1	rs9367106	2	rs55977799	0.00347998	2
Chr6p21.1	rs9367106	2	rs7764874	0.00301541	2
Chr6q33.1	rs6937083	1	rs6937083	0.202358	1
Chr6q33.1	rs6937083	1	rs2180811	0.179981	1
Chr6q33.1	rs6937083	1	rs4946256	0.176677	1
Chr6q33.1	rs6937083	1	rs9374662	0.164336	1
Chr6q33.1	rs6937083	1	rs9374663	0.151668	1
Chr6q33.1	rs6937083	1	rs9387478	0.118286	1
Chr9p21.3	rs72658409	2	rs72658409	0.31048	1
Chr9p21.3	rs72658409	2	rs10965258	0.239592	1
Chr9p21.3	rs72658409	2	rs10965267	0.22548	1
Chr9p21.3	rs72658409	2	rs10965270	0.152815	1
Chr9p21.3	rs72658409	2	rs861190	0.0594197	1
Chr9p21.3	rs72658409	2	rs7871631	0.0230591	2
Chr9p21.3	rs72658409	2	rs10429489	0.0201996	2
Chr9p21.3	rs72658409	2	rs55656405	0.0197767	2
Chr9p21.3	rs72658409	2	rs1414258	0.0196724	2
Chr9p21.3	rs72658409	2	rs7866362	0.0193199	2
Chr9p21.3	rs72658409	2	rs7846904	0.019251	2
Chr9p21.3	rs72658409	2	rs7042884	0.0191766	2
Chr9p21.3	rs72658409	2	rs10811616	0.0189176	2
Chr9p21.3	rs72658409	2	rs1414259	0.0181459	2
Chr9p21.3	rs72658409	2	rs945263	0.0178339	2
Chr9p21.3	rs72658409	2	rs4326466	0.0177849	2
Chr9p21.3	rs72658409	2	rs12380313	0.0177733	2
Chr9p21.3	rs72658409	2	rs6475575	0.017633	2
Chr9p21.3	rs72658409	2	rs7866533	0.017492	2
Chr9p21.3	rs72658409	2	rs6475580	0.0167735	2
Chr9p21.3	rs72658409	2	rs10757256	0.0160213	2
Chr9p21.3	rs72658409	2	rs10965131	0.0158651	2
Chr9p21.3	rs72658409	2	rs4375086	0.0151147	2
Chr9p21.3	rs72658409	2	rs7850447	0.0150057	2
Chr9p21.3	rs72658409	2	rs66846966	0.0149657	2
Chr9p21.3	rs72658409	2	rs1440992	0.0149264	2
Chr9p21.3	rs72658409	2	rs12348845	0.01427	2
Chr9p21.3	rs72658409	2	rs10965124	0.0142425	2
Chr9p21.3	rs72658409	2	rs7040895	0.0136608	2
Chr9p21.3	rs72658409	2	rs7033148	0.0133527	2
Chr9p21.3	rs72658409	2	rs7040432	0.0129768	2
Chr9p21.3	rs72658409	2	rs7037277	0.0124761	2
Chr9p21.3	rs72658409	2	rs4543632	0.0124411	2
Chr9p21.3	rs72658409	2	rs7048433	0.011384	2
Chr9p21.3	rs72658409	2	rs9298826	0.0112014	2
Chr9p21.3	rs72658409	2	rs2383184	0.0110744	2
Chr9p21.3	rs72658409	2	rs35526535	0.0107001	2
Chr9p21.3	rs72658409	2	rs13286524	0.0104655	2
Chr9p21.3	rs72658409	2	rs7868253	0.0104487	2
Chr9p21.3	rs72658409	2	rs10965118	0.0103037	2
Chr9p21.3	rs72658409	2	rs10217379	0.0101956	2
Chr9p21.3	rs72658409	2	rs10217131	0.010146	2
Chr9p21.3	rs72658409	2	rs935054	0.0101412	2
Chr9p21.3	rs72658409	2	rs11496368	0.0100974	2
Chr9p21.3	rs72658409	2	rs10811609	0.0100715	2
Chr9p21.3	rs72658409	2	rs6475581	0.0100113	2
Chr9p21.3	rs72658409	2	rs35235093	0.0100113	2
Chr9p21.3	rs72658409	2	rs7022981	0.00994095	2
Chr9p21.3	rs72658409	2	rs12336678	0.00987575	2
Chr9p21.3	rs72658409	2	rs12380373	0.00985046	2
Chr9p21.3	rs72658409	2	rs12379110	0.00974796	2
Chr9p21.3	rs72658409	2	rs12336734	0.00973369	2
Chr9p21.3	rs72658409	2	rs55883148	0.00972127	2
Chr9p21.3	rs72658409	2	rs66506556	0.00950072	2
Chr9p21.3	rs72658409	2	rs7045771	0.00939187	2
Chr9p21.3	rs72658409	2	rs3931609	0.00889184	2
Chr9p21.3	rs72658409	2	rs6475583	0.00875647	2
Chr9p21.3	rs72658409	2	rs7874112	0.00873495	2
Chr9p21.3	rs72658409	2	rs12340988	0.00863898	2
Chr9p21.3	rs72658409	2	rs7866860	0.00847176	2
Chr9p21.3	rs72658409	2	rs10811619	0.00835642	2
Chr9p21.3	rs72658409	2	rs13302653	0.0080997	2
Chr9p21.3	rs72658409	2	rs56237731	0.00802212	2
Chr9p21.3	rs72658409	2	rs7871477	0.0077069	2
Chr9p21.3	rs72658409	2	rs10511700	0.00753944	2
Chr9p21.3	rs72658409	2	rs67220270	0.00720494	2
Chr9p21.3	rs72658409	2	rs66587337	0.00697832	2
Chr9p21.3	rs72658409	2	rs12002238	0.00694282	2
Chr9p21.3	rs72658409	2	rs58495931	0.00680238	2
Chr9p21.3	rs72658409	2	rs59990401	0.00677271	2
Chr9p21.3	rs72658409	2	rs61258965	0.00675779	2
Chr9p21.3	rs72658409	2	rs56005066	0.00667651	2
Chr9p21.3	rs72658409	2	rs10511699	0.0063	2
Chr9p21.3	rs72658409	2	rs6475584	0.00602745	2
Chr9p21.3	rs72658409	2	rs10811607	0.00586104	2
Chr9p21.3	rs72658409	2	rs7859886	0.00576077	2
Chr9p21.3	rs72658409	2	rs7868246	0.00568757	2
Chr9p21.3	rs72658409	2	rs10965158	0.00565351	2
Chr9p21.3	rs72658409	2	rs6475589	0.0056439	2
Chr9p21.3	rs72658409	2	rs6475588	0.00563455	2
Chr9p21.3	rs72658409	2	rs10811606	0.00560682	2
Chr9p21.3	rs72658409	2	rs7860126	0.00549279	2
Chr9p21.3	rs72658409	2	rs10965157	0.00548375	2
Chr9p21.3	rs72658409	2	rs10511698	0.00534456	2
Chr9p21.3	rs72658409	2	rs2282245	0.00524716	2
Chr9p21.3	rs72658409	2	rs10118757	0.00505115	2
Chr9p21.3	rs72658409	2	rs7041509	0.00465907	2
Chr9p21.3	rs72658409	2	rs7851125	0.00455084	2
Chr9p21.3	rs72658409	2	rs4295749	0.00410107	2
Chr9p21.3	rs72658409	2	rs6475582	0.00405673	2
Chr9p21.3	rs72658409	2	rs4399022	0.00403923	2
Chr9p21.3	rs72658409	2	rs12002663	0.00400928	2
Chr9p21.3	rs72658409	2	rs12004745	0.00384394	2
Chr9p21.3	rs72658409	2	rs885518	0.00377285	2
Chr9p21.3	rs72658409	2	rs2039971	0.0036747	2
Chr9p21.3	rs72658409	2	rs7869680	0.00367394	2
Chr9p21.3	rs72658409	2	rs12337510	0.00339719	2
Chr9p21.3	rs72658409	2	rs56339876	0.00337554	2
Chr9p21.3	rs72658409	2	rs7029287	0.00315545	2
Chr10q25.2	rs11196089	2	rs11196089	0.116789	1
Chr10q25.2	rs11196089	2	rs7090269	0.0622132	1
Chr10q25.2	rs11196089	2	rs7086477	0.0514531	1
Chr10q25.2	rs11196089	2	rs11196086	0.0498486	1
Chr10q25.2	rs11196089	2	rs7916100	0.0494196	1
Chr10q25.2	rs11196089	2	rs7090171	0.0484325	1
Chr10q25.2	rs11196089	2	rs6585182	0.0481957	1
Chr10q25.2	rs11196089	2	rs7075671	0.0479992	1
Chr10q25.2	rs11196089	2	rs12217440	0.0476928	1
Chr10q25.2	rs11196089	2	rs7075510	0.0476051	1
Chr10q25.2	rs11196089	2	rs7085406	0.0474459	1
Chr10q25.2	rs11196089	2	rs7096588	0.0467655	1
Chr10q25.2	rs11196089	2	rs7086803	0.0464547	1
Chr10q25.2	rs11196089	2	rs11196087	0.0443871	1
Chr10q25.2	rs11196089	2	rs7916159	0.0393069	1
Chr10q25.2	rs11196089	2	rs7094841	0.035033	1
Chr10q25.2	rs11196089	2	rs11196088	0.0322568	1
Chr10q25.2	rs11196089	2	rs41292624	0.0269036	1
Chr10q25.2	rs11196089	2	rs75295815	0.0164584	1
Chr10q25.2	rs11196089	2	rs10885380	0.0163172	1
Chr10q25.2	rs11196089	2	rs7920475	0.0157567	1
Chr10q25.2	rs11196089	2	rs11196080	0.0152146	1
Chr10q25.2	rs11196089	2	rs10749117	0.1281	2
Chr10q25.2	rs11196089	2	rs10749116	0.124494	2
Chr10q25.2	rs11196089	2	rs768103	0.100235	2
Chr10q25.2	rs11196089	2	rs11195909	0.0897576	2
Chr10q25.2	rs11196089	2	rs11195918	0.067726	2
Chr10q25.2	rs11196089	2	rs2148493	0.0431913	2
Chr10q25.2	rs11196089	2	rs11195911	0.0413612	2
Chr10q25.2	rs11196089	2	rs11195913	0.0397388	2
Chr10q25.2	rs11196089	2	rs11195915	0.0336543	2
Chr10q25.2	rs11196089	2	rs1887139	0.0310811	2
Chr10q25.2	rs11196089	2	rs11195912	0.0309303	2
Chr10q25.2	rs11196089	2	rs56272992	0.0259131	2
Chr10q25.2	rs11196089	2	rs11196070	0.0119161	2
Chr10q25.2	rs11196089	2	rs7922476	0.00793461	2
Chr10q25.2	rs11196089	2	rs7919503	0.00502124	2
Chr10q25.2	rs11196089	2	rs7896815	0.00432821	2
Chr10q25.2	rs11196089	2	rs7896810	0.00430358	2
Chr10q25.2	rs11196089	2	rs10885373	0.00428381	2
Chr10q25.2	rs11196089	2	rs7091778	0.00426388	2
Chr10q25.2	rs11196089	2	rs7911081	0.00416676	2
Chr10q25.2	rs11196089	2	rs7088796	0.00397741	2
Chr10q25.2	rs11196089	2	rs11196061	0.00383219	2
Chr10q25.2	rs11196089	2	rs10885377	0.00381134	2
Chr10q25.2	rs11196089	2	rs7090942	0.00346365	2
Chr10q25.2	rs11196089	2	rs7915752	0.003395	2
Chr10q25.2	rs11196089	2	rs6585180	0.00312471	2
Chr10q25.2	rs11196089	2	rs11196072	0.0030467	2
Chr10q25.2	rs11196089	2	rs2859885	0.00292315	2
Chr10q25.2	rs11196089	2	rs963460	0.00289952	2
Chr10q25.2	rs11196089	2	rs6585171	0.00286669	2
Chr10q25.2	rs11196089	2	rs6585172	0.00286171	2
Chr10q25.2	rs11196089	2	rs7917140	0.00277752	2
Chr10q25.2	rs11196089	2	rs7899937	0.00268374	2
Chr10q25.2	rs11196089	2	rs6585160	0.00255673	2
Chr10q25.2	rs11196089	2	rs11196059	0.00247974	2
Chr10q25.2	rs11196089	2	rs11196060	0.0024502	2
Chr10q25.2	rs11196089	2	rs7906312	0.00216345	2
Chr10q25.2	rs11196089	2	rs7077338	0.00215032	2
Chr10q25.2	rs11196089	2	rs7898046	0.00214821	2
Chr10q25.2	rs11196089	2	rs61228232	0.00204966	2
Chr10q25.2	rs11196089	2	rs7897837	0.00201534	2
Chr10q25.2	rs11196089	2	rs79007922	0.00199476	2
Chr10q25.2	rs11196089	2	rs11196046	0.00199109	2
Chr10q25.2	rs11196089	2	rs2197444	0.00196784	2
Chr10q25.2	rs11196089	2	rs3802554	0.00194845	2
Chr10q25.2	rs11196089	2	rs58693092	0.00187167	2
Chr10q25.2	rs11196089	2	rs190829202	0.00169641	2
Chr10q25.2	rs11196089	2	rs4918769	0.00169495	2
Chr10q25.2	rs11196089	2	rs2120929	0.00167087	2
Chr10q25.2	rs11196089	2	rs10885371	0.00164382	2
Chr10q25.2	rs11196089	2	rs11196063	0.00161871	2
Chr10q25.2	rs11196089	2	rs150032814	0.00159716	2
Chr10q25.2	rs11196089	2	rs146935756	0.00159591	2
Chr10q25.2	rs11196089	2	rs148008143	0.00152612	2
Chr10q25.2	rs11196089	2	rs6585185	0.00151443	2
Chr10q25.2	rs11196089	2	rs10749125	0.00149213	2
Chr10q25.2	rs11196089	2	rs60562286	0.00146477	2
Chr10q25.2	rs11196089	2	rs11196100	0.00144068	2
Chr10q25.2	rs11196089	2	rs59967370	0.00142995	2
Chr10q25.2	rs11196089	2	rs7073675	0.00137659	2
Chr10q25.2	rs11196089	2	rs34943800	0.00137233	2
Chr10q25.2	rs11196089	2	rs11196083	0.00135783	2
Chr10q25.2	rs11196089	2	rs11196078	0.00130836	2
Chr10q25.2	rs11196089	2	rs10885381	0.00126644	2
Chr10q25.2	rs11196089	2	rs7918405	0.00126617	2
Chr10q25.2	rs11196089	2	rs7096151	0.00126307	2
Chr10q25.2	rs11196089	2	rs6585187	0.00125863	2
Chr10q25.2	rs11196089	2	rs146155388	0.00125356	2
Chr10q25.2	rs11196089	2	rs11196101	0.00121021	2
Chr10q25.2	rs11196089	2	rs11196085	0.00120144	2
Chr10q25.2	rs11196089	2	rs7915854	0.00119754	2
Chr10q25.2	rs11196089	2	rs7079005	0.00118091	2
Chr10q25.2	rs11196089	2	rs79272970	0.00116918	2
Chr10q25.2	rs11196089	2	rs7899331	0.00114993	2
Chr10q25.2	rs11196089	2	rs10787459	0.00114543	2
Chr10q25.2	rs11196089	2	rs6585173	0.00114474	2
Chr10q25.2	rs11196089	2	rs7088368	0.00113922	2
Chr10q25.2	rs11196089	2	rs7912892	0.00113776	2
Chr10q25.2	rs11196089	2	rs7088500	0.00113307	2
Chr10q25.2	rs11196089	2	rs10885379	0.00112903	2
Chr10q25.2	rs11196089	2	rs7068695	0.00112463	2
Chr10q25.2	rs11196089	2	rs10885378	0.00111968	2
Chr10q25.2	rs11196089	2	rs12763456	0.00111704	2
Chr10q25.2	rs11196089	2	rs765777	0.0011143	2
Chr10q25.2	rs11196089	2	rs6585184	0.00110254	2
Chr10q25.2	rs11196089	2	rs11196056	0.00109925	2
Chr10q25.2	rs11196089	2	rs1886601	0.00109605	2
Chr10q25.2	rs11196089	2	rs71483155	0.00104812	2
Chr10q25.2	rs11196089	2	rs113887185	0.00103927	2
Chr10q25.2	rs11196089	2	rs78349098	0.00102611	2
Chr10q25.2	rs11196089	2	rs12217233	0.0010186	2
Chr10q25.2	rs11196089	2	rs11196096	0.00100772	2
Chr10q25.2	rs11196089	2	rs12358766	0.000979519	2
Chr10q25.2	rs11196089	2	rs35589278	0.000978963	2
Chr10q25.2	rs11196089	2	rs11196066	0.00097569	2
Chr10q25.2	rs11196089	2	rs78223856	0.000972219	2
Chr10q25.2	rs11196089	2	rs143865924	0.000957717	2
Chr10q25.2	rs11196089	2	rs11196107	0.000956745	2
Chr10q25.2	rs11196089	2	rs4402225	0.000955925	2
Chr10q25.2	rs11196089	2	rs7898648	0.000943871	2
Chr10q25.2	rs11196089	2	rs4918770	0.000925743	2
Chr10q25.2	rs11196089	2	rs11196106	0.000889383	2
Chr10q25.2	rs11196089	2	rs4918771	0.000876527	2
Chr10q25.2	rs11196089	2	rs7907012	0.00086557	2
Chr10q25.2	rs11196089	2	rs7476457	0.000848601	2
Chr10q25.2	rs11196089	2	rs79557978	0.000846597	2
Chr10q25.2	rs11196089	2	rs7907540	0.000824257	2
Chr10q25.2	rs11196089	2	rs7907361	0.000822272	2
Chr10q25.2	rs11196089	2	rs7918958	0.000818457	2
Chr10q25.2	rs11196089	2	rs1562187	0.000818046	2
Chr10q25.2	rs11196089	2	rs10885376	0.000812814	2
Chr10q25.2	rs11196089	2	rs189669907	0.000800581	2
Chr10q25.2	rs11196089	2	rs7070850	0.000800145	2
Chr10q25.2	rs11196089	2	rs12217551	0.000799017	2
Chr11q23.3	rs1573559	1	rs1573559	0.0349497	1
Chr11q23.3	rs1573559	1	rs2368238	0.0282361	1
Chr11q23.3	rs1573559	1	rs12362596	0.0276087	1
Chr11q23.3	rs1573559	1	rs2051480	0.0254385	1
Chr11q23.3	rs1573559	1	rs57495164	0.0253039	1
Chr11q23.3	rs1573559	1	rs11216826	0.0252149	1
Chr11q23.3	rs1573559	1	rs11216827	0.0251376	1
Chr11q23.3	rs1573559	1	rs10892226	0.0246626	1
Chr11q23.3	rs1573559	1	rs11607355	0.0243698	1
Chr11q23.3	rs1573559	1	rs61900655	0.0231074	1
Chr11q23.3	rs1573559	1	rs1629083	0.0227516	1
Chr11q23.3	rs1573559	1	rs11216825	0.0227426	1
Chr11q23.3	rs1573559	1	rs12577061	0.0205868	1
Chr11q23.3	rs1573559	1	rs1715456	0.020492	1
Chr11q23.3	rs1573559	1	rs1104542	0.0204126	1
Chr11q23.3	rs1573559	1	rs61900882	0.020391	1
Chr11q23.3	rs1573559	1	rs4938492	0.0203838	1
Chr11q23.3	rs1573559	1	rs12577053	0.0202768	1
Chr11q23.3	rs1573559	1	rs17121997	0.0202768	1
Chr11q23.3	rs1573559	1	rs2368242	0.0201709	1
Chr11q23.3	rs1573559	1	rs605560	0.0199213	1
Chr11q23.3	rs1573559	1	rs12364013	0.0199076	1
Chr11q23.3	rs1573559	1	rs73024606	0.0193562	1
Chr11q23.3	rs1573559	1	rs73024604	0.0193562	1
Chr11q23.3	rs1573559	1	rs17092740	0.0192726	1
Chr11q23.3	rs1573559	1	rs56356019	0.0192089	1
Chr11q23.3	rs1573559	1	rs56315433	0.0192025	1
Chr11q23.3	rs1573559	1	rs1540191	0.0191645	1
Chr11q23.3	rs1573559	1	rs11216819	0.0183419	1
Chr11q23.3	rs1573559	1	rs4936425	0.0182042	1
Chr11q23.3	rs1573559	1	rs869638	0.0178088	1
Chr11q23.3	rs1573559	1	rs56083337	0.0161038	1
Chr11q23.3	rs1573559	1	rs55768116	0.0132135	1
Chr11q23.3	rs1573559	1	rs1715450	0.0131722	1
Chr11q23.3	rs1573559	1	rs1715453	0.0129582	1
Chr11q23.3	rs1573559	1	rs1793150	0.0129525	1
Chr11q23.3	rs1573559	1	rs1793149	0.0129497	1
Chr11q23.3	rs1573559	1	rs1715449	0.0126178	1
Chr11q23.3	rs1573559	1	rs11600544	0.0123904	1
Chr11q23.3	rs1573559	1	rs11602739	0.0123904	1
Chr11q23.3	rs1573559	1	rs1056562	0.0118641	1
Chr11q23.3	rs1573559	1	rs1793151	0.0115521	1
Chr11q23.3	rs1573559	1	rs1805	0.0106307	1
Chr11q23.3	rs1573559	1	rs649138	0.010518	1
Chr11q23.3	rs1573559	1	rs17121871	0.00953992	1
Chr11q23.3	rs1573559	1	rs590580	0.00919282	1
Chr11q23.3	rs1573559	1	rs1617182	0.00810659	1
Chr11q23.3	rs1573559	1	rs17121882	0.00807401	1
Chr11q23.3	rs1573559	1	rs17121881	0.00799054	1
Chr11q23.3	rs1573559	1	rs4938490	0.00768138	1
Chr11q23.3	rs1573559	1	rs951657	0.00734367	1
Chr11q23.3	rs1573559	1	rs648682	0.00727309	1
Chr11q23.3	rs1573559	1	rs4938489	0.0071134	1
Chr11q23.3	rs1573559	1	rs647573	0.00707851	1
Chr11q23.3	rs1573559	1	rs647099	0.00700169	1
Chr11q23.3	rs1573559	1	rs648947	0.0069305	1
Chr11q23.3	rs1573559	1	rs605908	0.00683991	1
Chr11q23.3	rs1573559	1	rs1626649	0.00547968	1
Chr12q13.13	rs7962469	1	rs7962469	0.25796	1
Chr12q13.13	rs7962469	1	rs58617820	0.118947	1
Chr12q13.13	rs7962469	1	rs61914028	0.113215	1
Chr12q13.13	rs7962469	1	rs813470	0.107682	1
Chr12q13.13	rs7962469	1	rs772222	0.103561	1
Chr12q13.13	rs7962469	1	rs61914027	0.0758067	1
Chr12q13.13	rs7962469	1	rs813469	0.045171	1
Chr12q13.13	rs7962469	1	rs11612312	0.0446878	1
Chr12q13.13	rs7962469	1	rs771997	0.0166052	1
Chr12q13.13	rs7962469	1	rs4761839	0.010002	1
Chr12q13.13	rs7962469	1	rs771998	0.0096605	1
Chr12q13.13	rs7962469	1	rs2252518	0.00854552	1
Chr12q13.13	rs7962469	1	rs2252526	0.0083956	1
Chr12q13.13	rs7962469	1	rs10876222	0.00751706	1
Chr12q13.13	rs7962469	1	rs10783486	0.00703239	1
Chr12q13.13	rs7962469	1	rs11610143	0.00694662	1
Chr12q13.13	rs7962469	1	rs4761842	0.00605807	1
Chr12q13.13	rs7962469	1	rs4762039	0.00598651	1
Chr17q24.2	rs59956089	1	rs59956089	0.0921245	1
Chr17q24.2	rs59956089	1	rs62086046	0.060523	1
Chr17q24.2	rs59956089	1	rs11656743	0.0480231	1
Chr17q24.2	rs59956089	1	rs11870068	0.0451182	1
Chr17q24.2	rs59956089	1	rs4790941	0.0443962	1
Chr17q24.2	rs59956089	1	rs7210027	0.0427132	1
Chr17q24.2	rs59956089	1	rs62086044	0.0349038	1
Chr17q24.2	rs59956089	1	rs62086043	0.034565	1
Chr17q24.2	rs59956089	1	rs62086045	0.030857	1
Chr17q24.2	rs59956089	1	rs77706698	0.0193202	1
Chr17q24.2	rs59956089	1	rs4791212	0.0192227	1
Chr17q24.2	rs59956089	1	rs56305452	0.0167738	1
Chr17q24.2	rs59956089	1	rs9899520	0.0141334	1
Chr17q24.2	rs59956089	1	rs11867401	0.0137491	1
Chr17q24.2	rs59956089	1	rs4790974	0.0116986	1
Chr17q24.2	rs59956089	1	rs9907491	0.0116986	1
Chr17q24.2	rs59956089	1	rs10445361	0.01098	1
Chr17q24.2	rs59956089	1	rs6504542	0.0100227	1
Chr17q24.2	rs59956089	1	rs75772932	0.00949661	1
Chr17q24.2	rs59956089	1	rs12601759	0.00930072	1
Chr17q24.2	rs59956089	1	rs4790973	0.00898534	1
Chr17q24.2	rs59956089	1	rs7223357	0.00886711	1
Chr17q24.2	rs59956089	1	rs7223813	0.00840792	1
Chr17q24.2	rs59956089	1	rs4791299	0.0076639	1
Chr17q24.2	rs59956089	1	rs1976052	0.00670317	1
Chr17q24.2	rs59956089	1	rs4790981	0.00601539	1
Chr17q24.2	rs59956089	1	rs6504555	0.00599378	1
Chr17q24.2	rs59956089	1	rs11079705	0.00594678	1
Chr17q24.2	rs59956089	1	rs55896768	0.00564916	1
Chr17q24.2	rs59956089	1	rs8072225	0.00547896	1
Chr17q24.2	rs59956089	1	rs7223643	0.00546466	1
Chr17q24.2	rs59956089	1	rs7502307	0.00541868	1
Chr17q24.2	rs59956089	1	rs11867618	0.00520012	1
Chr17q24.2	rs59956089	1	rs56148300	0.00497805	1
Chr17q24.2	rs59956089	1	rs8071463	0.004914	1
Chr17q24.2	rs59956089	1	rs56404791	0.00488544	1
Chr17q24.2	rs59956089	1	rs11079706	0.00477992	1
Chr17q24.2	rs59956089	1	rs7208909	0.00476638	1
Chr17q24.2	rs59956089	1	rs113985803	0.00469459	1
Chr17q24.2	rs59956089	1	rs6504543	0.00467894	1
Chr17q24.2	rs59956089	1	rs2365468	0.00433939	1
Chr17q24.2	rs59956089	1	rs56393562	0.00415381	1
Chr17q24.2	rs59956089	1	rs4271626	0.00410344	1
Chr17q24.2	rs59956089	1	rs61676547	0.00400443	1
Chr17q24.2	rs59956089	1	rs7212293	0.00388687	1
Chr17q24.2	rs59956089	1	rs62085993	0.00380321	1
Chr17q24.2	rs59956089	1	rs2365466	0.00372968	1
Chr17q24.2	rs59956089	1	rs62084212	0.00366689	1
Chr17q24.2	rs59956089	1	rs8077872	0.00366689	1
Chr17q24.2	rs59956089	1	rs3206817	0.00365742	1
Chr17q24.2	rs59956089	1	rs7216064	0.00358947	1
Chr17q24.2	rs59956089	1	rs8073510	0.00350517	1
Chr17q24.2	rs59956089	1	rs12449312	0.00340973	1
Chr17q24.2	rs59956089	1	rs112222385	0.00339073	1
Chr17q24.2	rs59956089	1	rs7218014	0.00338535	1
Chr17q24.2	rs59956089	1	rs7221651	0.00336929	1
Chr17q24.2	rs59956089	1	rs7224923	0.00335602	1
Chr17q24.2	rs59956089	1	rs4791048	0.00332203	1
Chr17q24.2	rs59956089	1	rs8067892	0.00331815	1
Chr17q24.2	rs59956089	1	rs62084214	0.0032989	1
Chr17q24.2	rs59956089	1	rs8074078	0.00324249	1
Chr17q24.2	rs59956089	1	rs7223930	0.00322778	1
Chr17q24.2	rs59956089	1	rs62084234	0.00307781	1
Chr17q24.2	rs59956089	1	rs80135947	0.00305038	1
Chr17q24.2	rs59956089	1	rs11867537	0.00303631	1
Chr17q24.2	rs59956089	1	rs9897982	0.00302557	1
Chr17q24.2	rs59956089	1	rs8082512	0.00300644	1
Chr17q24.2	rs59956089	1	rs8081517	0.00299802	1
Chr17q24.2	rs59956089	1	rs78452260	0.00298028	1
Chr17q24.2	rs59956089	1	rs62084245	0.00297614	1
Chr17q24.2	rs59956089	1	rs58551145	0.0029556	1
Chr17q24.2	rs59956089	1	rs2046323	0.00294848	1
Chr17q24.2	rs59956089	1	rs11868959	0.00291935	1
Chr17q24.2	rs59956089	1	rs12452511	0.00291835	1
Chr17q24.2	rs59956089	1	rs2128792	0.00291736	1
Chr17q24.2	rs59956089	1	rs62084213	0.00291339	1
Chr17q24.2	rs59956089	1	rs1599859	0.0028996	1
Chr17q24.2	rs59956089	1	rs2052187	0.0028676	1
Chr17q24.2	rs59956089	1	rs11871285	0.00286185	1
Chr17q24.2	rs59956089	1	rs6504548	0.0028609	1
Chr17q24.2	rs59956089	1	rs12450363	0.00281675	1
Chr17q24.2	rs59956089	1	rs6504549	0.00281122	1
Chr17q24.2	rs59956089	1	rs11079709	0.00280479	1
Chr17q24.2	rs59956089	1	rs1966410	0.00280479	1
Chr17q24.2	rs59956089	1	rs12450072	0.0027993	1
Chr17q24.2	rs59956089	1	rs74541577	0.00279383	1
Chr17q24.2	rs59956089	1	rs74561219	0.00278929	1
Chr17q24.2	rs59956089	1	rs61067468	0.00276861	1
Chr17q24.2	rs59956089	1	rs1976054	0.0027299	1
Chr17q24.2	rs59956089	1	rs73338706	0.00270583	1
Chr17q24.2	rs59956089	1	rs62084210	0.00266804	1
Chr17q24.2	rs59956089	1	rs4790908	0.00264751	1
Chr17q24.2	rs59956089	1	rs2365764	0.00262971	1
Chr17q24.2	rs59956089	1	rs62084240	0.00254724	1
Chr17q24.2	rs59956089	1	rs59950564	0.00251454	1
Chr17q24.2	rs59956089	1	rs11079707	0.00247768	1
Chr17q24.2	rs59956089	1	rs11867517	0.00246494	1
Chr17q24.2	rs59956089	1	rs62084235	0.00246072	1
Chr17q24.2	rs59956089	1	rs62084238	0.00245023	1
Chr17q24.2	rs59956089	1	rs60432293	0.00240049	1
Chr17q24.2	rs59956089	1	rs12600941	0.00238129	1
Chr17q24.2	rs59956089	1	rs12449442	0.00236047	1
Chr17q24.2	rs59956089	1	rs34872586	0.00235276	1
Chr17q24.2	rs59956089	1	rs2086744	0.00234828	1
Chr17q24.2	rs59956089	1	rs4790905	0.00228982	1
Chr17q24.2	rs59956089	1	rs62084246	0.00227298	1
Chr17q24.2	rs59956089	1	rs11869819	0.00224643	1
Chr17q24.2	rs59956089	1	rs55939964	0.00222793	1
Chr17q24.2	rs59956089	1	rs12450907	0.00218909	1
Chr17q24.2	rs59956089	1	rs35243555	0.00218743	1
Chr17q24.2	rs59956089	1	rs12451707	0.00217753	1
Chr17q24.2	rs59956089	1	rs12451721	0.00216827	1
Chr17q24.2	rs59956089	1	rs4569324	0.00216665	1
Chr17q24.2	rs59956089	1	rs12451511	0.00216503	1
Chr17q24.2	rs59956089	1	rs62084249	0.00216503	1
Chr17q24.2	rs59956089	1	rs9912084	0.00215106	1
Chr17q24.2	rs59956089	1	rs9912770	0.00214574	1
Chr17q24.2	rs59956089	1	rs9915108	0.0021415	1
Chr17q24.2	rs59956089	1	rs4791300	0.00212941	1
Chr17q24.2	rs59956089	1	rs58122682	0.00212004	1
Chr17q24.2	rs59956089	1	rs58141639	0.00211487	1
Chr17q24.2	rs59956089	1	rs62085992	0.0021041	1
Chr17q24.2	rs59956089	1	rs62085991	0.00207642	1
Chr17q24.2	rs59956089	1	rs4318247	0.00204417	1
Chr17q24.2	rs59956089	1	rs9890629	0.00204417	1
Chr17q24.2	rs59956089	1	rs7209675	0.00201572	1
Chr17q24.2	rs59956089	1	rs9892803	0.00200088	1
Chr17q24.2	rs59956089	1	rs62084252	0.00197408	1
Chr17q24.2	rs59956089	1	rs62084251	0.00196118	1
Chr17q24.2	rs59956089	1	rs7213292	0.00196118	1
Chr17q24.2	rs59956089	1	rs8074644	0.0019402	1
