# Supplementary material for: Genome-wide association study of lung adenocarcinoma in East Asia and comparison with a European population
Source: Nat Commun. 2023 May 26;14:3043. doi: 10.1038/s41467-023-38196-z (PMC10220065; doi:10.1038/s41467-023-38196-z)
Supplement: Supplementary file 5 — Supplementary Data 2 [file 41467_2023_38196_MOESM5_ESM.xlsx]

## Sheet: Supplementary Data 2
	Functional annotation of proxy variants R2 > 0.8 with the lead SNP for 12 novel signals from the GWAS of East Asian populations
Chromosome: coordinate (hg19)	Variant ID	Alleles (Ref/Alt)1	MAF1	LD1 (R2)	LD1 (D') EAS	Promoter2,3	Enhancer2,3	DNase2,3	Proteins bound2	Motifs altered2	GENCODE genes2	dbSNP Annotation2	RegulomeDB1
			(EAS)	EAS		(histone marks)	(histone marks)							FORGE24
rs682888	rs682888													ZNF-Rpts
chr2:25722050	rs34793068	(A/-)	0.4454	0.9177	0.9715		3 tissues			1 hit	DTNB	intronic	.
chr2:25723038	rs72851462	(G/C)	0.4435	0.9255	0.9796		3 tissues			1 hit	DTNB	intronic	7
chr2:25724076	rs5829979	(-/T)	0.4405	0.9065	0.9753					1 hit	DTNB	intronic	.
chr2:25724886	rs6728820	(T/C)	0.4454	0.9332	0.9797					1 hit	DTNB	intronic	7
chr2:25725057	rs6725828	(A/C)	0.4454	0.9332	0.9797			1 tissue		1 hit	DTNB	intronic	6
chr2:25726123	rs545065	(T/C)	0.4454	0.9332	0.9797					1 hit	DTNB	intronic	7
chr2:25727800	rs34704526	(-/G)	0.4454	0.9332	0.9797					1 hit	DTNB	intronic	7
chr2:25729007	rs551405	(G/C)	0.4454	0.9332	0.9797		2 tissues	1 tissue		1 hit	DTNB	intronic	7
chr2:25729721	rs1965239	(A/G)	0.4454	0.9332	0.9797		1 tissue			1 hit	DTNB	intronic	7
chr2:25730069	rs671826	(T/C)	0.4454	0.9332	0.9797		1 tissue			1 hit	DTNB	intronic	7
chr2:25730344	rs683662	(A/G)	0.4454	0.9332	0.9797					1 hit	DTNB	intronic	7
chr2:25730404	rs517506	(A/G)	0.4454	0.9332	0.9797					1 hit	DTNB	intronic	6
chr2:25730439	rs517403	(G/A)	0.4464	0.9293	0.9757					1 hit	DTNB	intronic	7
chr2:25730840	rs685899	(A/C)	0.4454	0.9332	0.9797					1 hit	DTNB	intronic	5
chr2:25731389	rs2384237	(A/C)	0.4444	0.9293	0.9796					1 hit	DTNB	intronic	6
chr2:25735072	rs503169	(A/G)	0.4454	0.9332	0.9797	1 tissue	6 tissues	1 tissue		1 hit	DTNB	intronic	5
chr2:25737041	rs519177	(A/G)	0.4544	0.9682	0.9879	1 tissue	Lung + 6 other tissues	2 tissues		1 hit	DTNB	intronic	2b
chr2:25740991	rs596173	(C/T)	0.4593	0.9645	0.9959	1 tissue	3 tissues	1 tissue		1 hit	DTNB	intronic	5
chr2:25741061	rs498963	(T/G)	0.4593	0.9645	0.9959	1 tissue	2 tissues	1 tissue		1 hit	DTNB	intronic	5
chr2:25741070	rs144013880	(-/TG)	0.4554	0.9565	0.9839	1 tissue	2 tissues	1 tissue		1 hit	DTNB	intronic	5
chr2:25741078	rs201190963	(T/-)	0.4554	0.9722	0.9919	1 tissue	2 tissues	1 tissue		1 hit	DTNB	intronic	5
chr2:25744485	rs59214734	(CCACTCCCAA/-)	0.4524	0.992	0.996		Lung + 5 other tissues			1 hit	DTNB	intronic	.
chr2:25744731	rs670343	(G/A)	0.4524	0.992	0.996	7 tissues	Lung + 11 other tissues	2 tissues		1 hit	DTNB	intronic	3a
chr2:25745570	rs201567111	(T/-)	0.4692	0.9267	0.9959	Lung + 5 other tissues	Lung + 2 other tissues			1 hit	DTNB	intronic	6
chr2:25746064	rs145315579	(CACTCAAACCTATTTGCAAA/-)	0.4494	0.9801	0.996					1 hit	DTNB	intronic
chr2:25747270	rs369653199	(T/-)	0.4573	0.9178	0.9677								.
chr2:25749376	rs6546237	(T/C)	0.4524	0.992	0.996					1 hit	DTNB	intronic	6
chr2:25752181	rs1848307	(C/T)	0.4177	0.8607	0.9957	1 tissue	4 tissues	2 tissues		1 hit	DTNB	intronic	5
chr2:25752979	rs624622	(C/T)	0.4524	0.992	0.996		1 tissue			1 hit	DTNB	intronic	6
chr2:25754005	rs537986	(A/G)	0.4524	0.992	0.996		1 tissue			1 hit	DTNB	intronic	7
chr2:25754235	rs539879	(T/C)	0.4524	0.992	0.996		Lung + 2 other tissues	1 tissue		1 hit	DTNB	intronic	5
chr2:25754670	rs636586	(C/A)	0.4524	0.992	0.996		Lung + 3 other tissues	Lung		1 hit	DTNB	intronic	7
chr2:25755200	rs6731902	(T/G)	0.4524	0.992	0.996		Lung + 1 other tissue			1 hit	DTNB	intronic	6
chr2:25755848	rs936012	(C/T)	0.4524	0.992	0.996	1 tissue	Lung + 1 other tissue			1 hit	DTNB	intronic	7
chr2:25756180	rs59129191	(GTGAGACCCCATCTC/-)	0.4494	0.9801	0.996	1 tissue	Lung + 2 other tissues			1 hit	DTNB	intronic	.
chr2:25756264	rs483490	(A/G)	0.4524	1	1	1 tissue	2 tissues			1 hit	DTNB	intronic	6
chr2:25757080	rs3100636	(G/C)	0.4524	1	1					1 hit	DTNB	intronic	7
chr2:25757091	rs3105720	(C/T)	0.4524	1	1					1 hit	DTNB	intronic	7
chr2:25757709	rs682888	(T/C)	0.4524	1	1					1 hit	DTNB	intronic	7	ZNF-Rpts
chr2:25757803	rs503594	(C/T)	0.4524	1	1					1 hit	DTNB	intronic	5	ZNF-Rpts
chr2:25758132	rs670576	(A/G)	0.4524	1	1					1 hit	DTNB	intronic	7	ZNF-Rpts
chr2:25758486	rs1670687	(T/C)	0.4514	0.996	1					1 hit	DTNB	intronic	6	ZNF-Rpts
chr2:25758677	rs80307750	(C/T)	0.4514	0.996	1					1 hit	DTNB	intronic	7	Het
chr2:25758974	rs111628494	(G/A)	0.4514	0.996	1					1 hit	DTNB	intronic	6	Het
chr2:25759913	rs476731	(T/C)	0.4524	1	1					1 hit	DTNB	intronic	7
chr2:25760891	rs637519	(G/A)	0.4524	0.992	0.996		Lung			1 hit	DTNB	intronic	6
chr2:25761044	rs508262	(G/A)	0.4524	0.992	0.996					1 hit	DTNB	intronic	7
chr2:25761103	rs61671081	(A/C)	0.4534	0.988	0.996					1 hit	DTNB	intronic	6
chr2:25761107	rs75819450	(T/A)	0.4355	0.9262	0.9958					1 hit	DTNB	intronic	6
chr2:25763590	rs840001	(C/G)	0.4534	0.988	0.996					1 hit	DTNB	intronic	7
chr2:25766182	rs11400422	(-/T)	0.4514	0.9643	0.9839					1 hit	DTNB	intronic	6
chr2:25767561	rs486217	(A/G)	0.4544	0.992	1		4 tissues			1 hit	DTNB	intronic	5
chr2:25771379	rs659323	(A/T)	0.4544	0.992	1		3 tissues			1 hit	DTNB	intronic	5	TxWk
chr2:25771561	rs658414	(C/T)	0.4544	0.992	1		Lung + 10 other tissues	4 tissues	2 hits	1 hit	DTNB	intronic	4	ZNF-Rpts
chr2:25775885	rs478237	(A/G)	0.4534	0.988	0.996					1 hit	DTNB	intronic	7
chr2:25778637	rs12473635	(T/C)	0.4514	0.9801	0.992					1 hit	DTNB	intronic	7	TxWk
chr2:25779495	rs61712781	(T/C)	0.4524	0.9761	0.988		3 tissues			1 hit	DTNB	intronic	7	TxWk
chr2:25781453	rs6737159	(T/C)	0.4504	0.9841	0.996	3 tissues	Lung + 14 other tissues	Lung + 7 other tissues	12 hits	1 hit	DTNB	intronic	2b	TxWk
chr2:25785899	rs6722545	(G/A)	0.4504	0.9841	0.996		1 tissue			1 hit	DTNB	intronic	7	TxWk
chr2:25786543	rs55982007	(CA/-)	0.4494	0.9881	1		1 tissue			1 hit	DTNB	intronic	.
chr2:25787416	rs58031038	(T/-)	0.4504	0.9682	0.9879		1 tissue			1 hit	DTNB	intronic	.
chr2:25788481	rs5829980	(T/-)	0.4534	0.9801	0.992		1 tissue			1 hit	DTNB	intronic	.
rs137884934	rs137884934
chr3:138570011	rs137884934	(C/T)	0.1319	1	1					1 hit	16kb 5' of PIK3CB		7
rs1373058	rs1373058
chr4:157894892	rs1373058	(T/A)	0.4385	1	1		6 tissues				2.3kb 5' of PDGFC		6
rs117715768	rs117715768
chr4:44174404	rs117715768	(C/T)	0.0833	1	1					1 hit	1.5kb 3' of KCTD8		5
chr4:44179561	rs117455792	(G/T)	0.0754	0.897	1						KCTD8	intronic	7
chr4:44187929	rs76677882	(A/T)	0.0774	0.8717	0.972					1 hit	KCTD8	intronic	6	Het
chr4:44214815	rs78662068	(T/C)	0.0774	0.8468	0.958					1 hit	KCTD8	intronic	7
rs13167280	rs13167280													Het
chr5:1280477	rs13167280	(G/A)	0.2143	1	1					1 hit	TERT	intronic	5	Het
rs62332591	rs62332591													Het
chr5:1290319	rs62332591	(T/G)	0.4177	1	1				1 hit	1 hit	TERT	intronic	5	Het
rs12664490	rs12664490
chr6:41483960	rs12664490	(C/T)	0.1637	1	1		2 tissues	Lung		1 hit	RP11-328M4.2		5
rs531557	rs531557													TxWk
chr6:53370107	rs661603	(T/C)	0.4266	0.8555	0.9268		1 tissue			1 hit	RP1-27K12.4	intronic	6	Tx
chr6:53373624	rs3830795	(-/CTCCAC)	0.4246	0.8554	0.9268		3 tissues			1 hit	GCLC	intronic	7
chr6:53377122	rs546726	(C/T)	0.4216	0.944	0.9795		Lung + 3 other tissues			1 hit	GCLC	intronic	6	TxWk
chr6:53377550	rs634657	(A/G)	0.4375	0.8829	0.9627	2 tissues	Lung + 3 other tissues	Lung + 1 other tissue		1 hit	GCLC	intronic	4	TxWk
chr6:53378369	rs648595	(T/G)	0.4375	0.8829	0.9627	1 tissue	Lung + 3 other tissues	Lung + 1 other tissue		1 hit	GCLC	intronic	5	TxWk
chr6:53378861	rs11385177	(-/T)	0.4375	0.8829	0.9627		Lung + 3 other tissues			1 hit	GCLC	intronic	6
chr6:53380581	rs5876317	(A/-)	0.4415	0.8834	0.9708		Lung + 2 other tissues			1 hit	GCLC	intronic	.
chr6:53382260	rs512827	(A/T)	0.4266	0.948	0.9756		6 tissues	4 tissues			GCLC	intronic	4	TxWk
chr6:53389995	rs531557	(A/T)	0.4256	1	1	Lung	Lung + 13 other tissues	1 tissue		1 hit	GCLC	intronic	3a	TxWk
rs4268071	rs4268071
chr7:124372959	rs4266592	(T/C)	0.0159	0.8396	1					1 hit	13kb 3' of GPR37		6
chr7:124373384	rs4268071	(T/G)	0.0188	1	1						13kb 3' of GPR37		7
chr7:124373550	rs4475422	(C/T)	0.0159	0.8396	1					1 hit	13kb 3' of GPR37		7
rs10901793	rs10901793													TxWk
chr10:126316133	rs34007938	(C/-)	0.2976	0.9391	0.976	3 tissues	Lung + 18 other tissues	9 tissues		1 hit	RP11-12J10.3	intronic	.
chr10:126320902	rs897300	(C/T)	0.3135	0.9058	0.9951	2 tissues	Lung + 20 other tissues	Lung + 13 other tissues	2 hits	1 hit	RP11-12J10.3	intronic	4	Enh
chr10:126323279	rs11245321	(C/T)	0.2946	1	1		1 tissue			1 hit	RP11-12J10.3	intronic	5	TxWk
chr10:126323766	rs11245322	(A/G)	0.2946	1	1		1 tissue			1 hit	RP11-12J10.3	intronic	7	TxWk
chr10:126324077	rs7088656	(G/A)	0.2956	0.9952	1		3 tissues			1 hit	RP11-12J10.3	intronic	7	TxWk
chr10:126324209	rs10901793	(G/A)	0.2946	1	1			2 tissues		1 hit	RP11-12J10.3	intronic	5	TxWk
chr10:126328689	rs3781466	(A/G)	0.3145	0.9106	1		Lung + 16 other tissues	1 tissue		1 hit	RP11-12J10.3	intronic	5	Enh
chr10:126336158	rs2362515	(G/A)	0.2996	0.9672	0.9952	2 tissues	Lung + 21 other tissues	Lung + 7 other tissues	1 hit	1 hit	RP11-12J10.3	intronic	2b	Enh
chr10:126337190	rs3781463	(C/T)	0.3145	0.8928	0.9902	5 tissues	Lung + 20 other tissues	7 tissues		1 hit	RP11-12J10.3	intronic	5	Enh
chr10:126337350	rs876352	(C/T)	0.3036	0.9399	0.9903	4 tissues	Lung + 19 other tissues	Lung + 9 other tissues	1 hit		RP11-12J10.3	intronic	4	Enh
chr10:126342919	rs3781460	(G/A)	0.3036	0.9399	0.9903		Lung + 17 other tissues	8 tissues		1 hit	RP11-12J10.3	intronic	4	Enh
chr10:126344624	rs11245323	(C/T)	0.3036	0.9399	0.9903		Lung + 12 other tissues	3 tissues		1 hit	RP11-12J10.3	intronic	5	EnhG
chr10:126345677	rs200474821	(-/TG)	0.2808	0.8432	0.9499		3 tissues			1 hit	RP11-12J10.3	intronic	6
chr10:126345746	.	(-/AT)	0.2808	0.8255	0.9399								6	NA
chr10:126347688	rs3781455	(T/C)	0.3036	0.9399	0.9903	1 tissue	Lung + 10 other tissues	2 tissues		1 hit	RP11-12J10.3	intronic	4	Enh
chr10:126348061	rs11245325	(C/T)	0.3036	0.9399	0.9903	1 tissue	Lung + 11 other tissues	2 tissues		1 hit	RP11-12J10.3	intronic	2b	Enh
chr10:126348565	rs3781454	(G/A)	0.3234	0.8566	0.99		Lung + 7 other tissues			1 hit	RP11-12J10.3	intronic	5	Enh
chr10:126348761	rs3781453	(T/C)	0.3036	0.9399	0.9903		Lung + 8 other tissues			1 hit	RP11-12J10.3	intronic	5	Enh
chr10:126350452	rs34209544	(G/C)	0.3036	0.9399	0.9903	1 tissue	8 tissues	Lung + 2 other tissues		1 hit	RP11-12J10.3	intronic	5	TxWk
chr10:126355477	rs3781451	(G/A)	0.3065	0.9267	0.9903		Lung + 11 other tissues	1 tissue		1 hit	RP11-12J10.3	intronic	4	EnhG
chr10:126355662	rs34336231	(C/T)	0.3036	0.9399	0.9903		10 tissues	2 tissues			RP11-12J10.3	intronic	5	TxWk
chr10:126358174	rs11245327	(T/C)	0.3046	0.9354	0.9903		Lung + 14 other tissues	2 tissues		1 hit	RP11-12J10.3	intronic	4	Enh
chr10:126358413	rs11245328	(G/A)	0.3036	0.9399	0.9903		Lung + 10 other tissues	2 tissues		1 hit	RP11-12J10.3	intronic	4	Enh
chr10:126358762	rs72200840	(CTGA/-)	0.3036	0.9399	0.9903		Lung + 10 other tissues	5 tissues		1 hit	RP11-12J10.3	intronic	.
chr10:126358833	rs4962680	(C/T)	0.3036	0.9399	0.9903	1 tissue	Lung + 13 other tissues	6 tissues		1 hit	RP11-12J10.3	intronic	4	Enh
chr10:126368119	rs35645049	(C/G)	0.3046	0.9354	0.9903	1 tissue	Lung + 11 other tissues	4 tissues		1 hit	RP11-12J10.3	intronic	4	EnhG
chr10:126371957	rs4962683	(C/T)	0.3036	0.9399	0.9903		10 tissues			1 hit	RP11-12J10.3	intronic	4	TxWk
chr10:126398927	rs17152232	(A/G)	0.3085	0.918	0.9903	1 tissue	Lung + 20 other tissues	6 tissues		1 hit	RP11-464O2.2	intronic	5	Enh
chr10:126400357	rs4465331	(C/T)	0.3056	0.9219	0.9855		Lung + 9 other tissues	Lung		1 hit	RP11-464O2.2	intronic	6	Enh
chr10:126402100	rs2272005	(C/T)	0.3056	0.9129	0.9806		Lung + 14 other tissues	1 tissue		1 hit	RP11-464O2.2	intronic	6	TxWk
chr10:126413773	rs6597851	(C/A)	0.3065	0.9176	0.9854	3 tissues	Lung + 19 other tissues	3 tissues		1 hit	RP11-12J10.3	intronic	4	Enh
rs174559	rs174559													TxWk
chr11:61543499	rs174528	(T/C)	0.4276	0.8619	1		Lung + 10 other tissues	3 tissues	1 hit		C11orf9	intronic	4	TxWk
chr11:61543961	rs174529	(T/C)	0.4256	0.8549	1		Lung + 12 other tissues	5 tissues	1 hit	1 hit	C11orf9	intronic	4	TxWk
chr11:61546592	rs174530	(A/G)	0.4315	0.8685	0.9957		2 tissues	1 tissue		1 hit	C11orf9	intronic	5	TxWk
chr11:61547237	rs108499	(C/T)	0.4444	0.9154	0.9958			1 tissue		1 hit	C11orf9	intronic	5	TxWk
chr11:61548559	rs509360	(A/G)	0.4256	0.8475	0.9956	1 tissue	5 tissues	1 tissue	2 hits	1 hit	C11orf9	intronic	3a	TxWk
chr11:61549025	rs174533	(G/A)	0.4335	0.868	0.9915	1 tissue	7 tissues	Lung		1 hit	C11orf9	intronic	5	TxWk
chr11:61549458	rs174534	(A/G)	0.4415	0.912	1		3 tissues	2 tissues	1 hit		C11orf9	intronic	1b	TxWk
chr11:61551356	rs174535	(T/C)	0.4306	0.8724	1		Lung + 6 other tissues	3 tissues	1 hit	1 hit	C11orf9	synonymous	4	Tx
chr11:61551927	rs174536	(A/C)	0.4325	0.8795	1		8 tissues	1 tissue		1 hit	C11orf9	intronic	5	Tx
chr11:61552680	rs174537	(G/T)	0.4325	0.8795	1		3 tissues			1 hit	C11orf9	intronic	5	Tx
chr11:61557803	rs102275	(T/C)	0.4325	0.8795	1						C11orf10	intronic	7	Tx
chr11:61557826	rs102274	(T/C)	0.4325	0.8795	1					1 hit	C11orf10	intronic	7	Tx
chr11:61560081	rs174538	(G/A)	0.4444	0.9154	0.9958	Lung + 23 other tissues		Lung + 19 other tissues	25 hits	1 hit	C11orf10	5'-UTR	4	TssA
chr11:61564299	rs4246215	(G/T)	0.4345	0.8791	0.9957		5 tissues	1 tissue	1 hit	1 hit	FEN1	3'-UTR	1f	Tx
chr11:61565908	rs174541	(T/C)	0.4315	0.876	1		3 tissues	2 tissues	1 hit	1 hit	FADS2		3a	TxWk
chr11:61567753	rs174544	(C/A)	0.4524	0.9532	1		Lung	1 tissue		1 hit	FADS1	3'-UTR	5	TxWk
chr11:61569306	rs174545	(C/G)	0.4335	0.8831	1		Lung + 2 other tissues	1 tissue		1 hit	FADS1	3'-UTR	4	Tx
chr11:61569830	rs174546	(C/T)	0.4335	0.8831	1		Lung + 2 other tissues	1 tissue		1 hit	FADS1	3'-UTR	1f	Tx
chr11:61570783	rs174547	(T/C)	0.4335	0.8831	1		2 tissues			1 hit	FADS1	intronic	1d	Tx
chr11:61571348	rs174548	(C/G)	0.4524	0.9532	1		3 tissues	1 tissue	1 hit	1 hit	FADS1	intronic	1f	Tx
chr11:61571382	rs174549	(G/A)	0.4524	0.9532	1		3 tissues	1 tissue		1 hit	FADS1	intronic	1f	Tx
chr11:61571478	rs174550	(T/C)	0.4335	0.8831	1		4 tissues		2 hits	1 hit	FADS1	intronic	4	Tx
chr11:61573684	rs174551	(T/C)	0.4345	0.8791	0.9957		1 tissue			1 hit	FADS1	intronic	7	Tx
chr11:61575158	rs174553	(A/G)	0.4345	0.8866	1		1 tissue	2 tissues			FADS1	intronic	5	Tx
chr11:61579427	rs72643557	(C/T)	0.4196	0.827	0.9956		2 tissues	4 tissues		1 hit	FADS1	intronic	3a	Tx
chr11:61579463	rs174554	(A/G)	0.4345	0.8866	1		2 tissues	4 tissues		1 hit	FADS1	intronic	3a	Tx
chr11:61579760	rs174555	(T/C)	0.4534	0.957	1		5 tissues	Lung + 2 other tissues		1 hit	FADS1	intronic	1f	Tx
chr11:61580635	rs174556	(C/T)	0.4534	0.957	1		7 tissues	3 tissues	1 hit	1 hit	FADS1	intronic	1f	Tx
chr11:61581368	rs174557	(A/G)	0.4534	0.957	1		6 tissues			1 hit	RP11-467L20.7	intronic	6
chr11:61581450	rs7394579	(A/G)	0.4871	0.9126	1		5 tissues	1 tissue	1 hit	1 hit	RP11-467L20.7	intronic	6
chr11:61581656	rs174559	(G/A)	0.4643	1	1	2 tissues	11 tissue	3 tissues	2 hits	1 hit	RP11-467L20.7	intronic	4	TxWk
chr11:61581764	rs174560	(T/C)	0.4534	0.957	1	2 tissues	11 tissue	4 tissues	2 hits	1 hit	RP11-467L20.7	intronic	4	TxWk
chr11:61582708	rs174561	(T/C)	0.4534	0.957	1	Lung + 23 other tissues	2 tissues	Lung + 19 other tissues	16 hits	1 hit	MIR1908	intronic	2b	TssA
chr11:61585144	rs174562	(A/G)	0.4345	0.8866	1	Lung + 18 other tissues	Lung + 13 other tissues	Lung + 6 other tissues		1 hit	FADS1		4
chr11:61586328	rs35473591	(-/T)	0.4345	0.8866	1					1 hit	FADS1		7
chr11:61588305	rs174564	(A/G)	0.4345	0.8866	1		Lung + 11 other tissues			1 hit	FADS1		6
chr11:61589481	rs28456	(A/G)	0.4534	0.957	1					1 hit	FADS1		7
chr11:61591636	rs174565	(C/G)	0.4444	0.9231	1					1 hit	FADS1		6
chr11:61591995	rs57668028	(AA/-)	0.4534	0.9183	0.9796					1 hit	FADS1		.
chr11:61592362	rs174566	(A/G)	0.4335	0.8831	1	1 tissue	1 tissue				FADS1		6
chr11:61593005	rs174567	(A/G)	0.4335	0.8831	1					1 hit	FADS1		7
chr11:61593816	rs174568	(C/T)	0.4335	0.8831	1		9 tissues	2 tissues			FADS1		1f
chr11:61594920	rs3834458	(T/-)	0.4335	0.8831	1	Lung + 20 other tissues	Lung + 6 other tissues	Lung + 14 other tissues	4 hits	1 hit	FADS1		.
chr11:61596322	rs5792235	(A/-)	0.4335	0.8831	1	Lung + 21 other tissues	2 tissues	Lung + 13 other tissues	5 hits	1 hit	FADS1	intronic	.
chr11:61596633	rs99780	(C/T)	0.4335	0.8831	1	Lung + 21 other tissues	4 tissues	Lung + 18 other tissues	1 hit	1 hit	FADS1	intronic	2b	TssAFlnk
chr11:61597212	rs174570	(C/T)	0.4444	0.9231	1	Lung + 19 other tissues	Lung + 10 other tissues	1 tissue		1 hit	FADS2	intronic	2b	Enh
chr11:61597972	rs1535	(A/G)	0.4335	0.8831	1	Lung + 17 other tissues	Lung + 14 other tissues	5 tissues	1 hit	1 hit	FADS2	intronic	1b	TxWk
chr11:61600342	rs174574	(A/C)	0.4325	0.8795	1	1 tissue	Lung + 14 other tissues	5 tissues	1 hit	1 hit	FADS2	intronic	4	TxWk
chr11:61603510	rs174576	(C/A)	0.4315	0.876	1	1 tissue	Lung + 6 other tissues	2 tissues		1 hit	FADS2	intronic	1f	TxWk
chr11:61604814	rs174577	(C/A)	0.4315	0.876	1		5 tissues	3 tissues		1 hit	FADS2	intronic	1f	TxWk
chr11:61605499	rs174578	(T/A)	0.4315	0.876	1	1 tissue	2 tissues		2 hits	1 hit	FADS2	intronic	4	TxWk
chr11:61606642	rs174580	(A/G)	0.4306	0.8724	1			1 tissue		1 hit	FADS2	intronic	7	Tx
chr11:61606683	rs174581	(G/A)	0.4306	0.8724	1			1 tissue		1 hit	FADS2	intronic	7	Tx
chr11:61609750	rs174583	(C/T)	0.4196	0.8343	1	1 tissue	4 tissues	4 tissues	1 hit	1 hit	FADS2	intronic	1f	Tx
chr11:61610750	rs174584	(G/A)	0.4306	0.8724	1		1 tissue			1 hit	FADS2	intronic	6	Tx
chr11:61614426	rs5792239	(T/-)	0.4315	0.8314	0.9743		1 tissue			1 hit	FADS2	intronic	.
chr11:61618608	rs174592	(A/G)	0.4226	0.8446	1	1 tissue	8 tissues	3 tissues		1 hit	FADS2	intronic	5	Tx
chr11:61619829	rs174594	(C/A)	0.4206	0.8304	0.9956		2 tissues	1 tissue		1 hit	FADS2	intronic	5	Tx
chr11:61620628	rs143352979	(AACAAC/-)	0.4196	0.8343	1		1 tissue			1 hit	FADS2	intronic	.
chr11:61621194	rs174598	(G/A)	0.4315	0.861	0.9914		8 tissues	Lung + 3 other tissues		1 hit	FADS2	intronic	5	Tx
chr11:61621556	rs174599	(G/C)	0.4187	0.8236	0.9956		11 tissue	Lung + 4 other tissues		1 hit	FADS2	intronic	5	Tx
chr11:61622227	rs174600	(T/C)	0.4296	0.854	0.9914		8 tissues	1 tissue	1 hit		FADS2	intronic	4	Tx
chr11:61623140	rs174601	(C/T)	0.4196	0.8197	0.9912		6 tissues				FADS2	intronic	5	Tx
rs71467682	rs71467682
chr15:49757466	rs71467682	(A/G)	0.3155	1	1		4 tissues			1 hit	C15orf33	intronic	6
rs764014	rs764014
chr15:56371590	rs57310185	(C/G)	0.4762	0.8437	0.924					1 hit	7.9kb 3' of RFX7		7
chr15:56372722	rs72736464	(G/C)	0.4782	0.9107	0.9562					1 hit	6.8kb 3' of RFX7		7
chr15:56373056	rs58036957	(C/A)	0.4782	0.9107	0.9562					1 hit	6.4kb 3' of RFX7		7
chr15:56374117	rs57001170	(T/-)	0.4702	0.8882	0.9595		1 tissue			1 hit	5.4kb 3' of RFX7		.
chr15:56374119	rs201010922	(T/C)	0.4702	0.8882	0.9595		1 tissue			1 hit	5.4kb 3' of RFX7		6
chr15:56374899	rs55946012	(A/G)	0.4712	0.8919	0.9596		3 tissues	1 tissue		1 hit	4.6kb 3' of RFX7		7
chr15:56375132	rs66670902	(C/T)	0.4702	0.8882	0.9595		3 tissues	1 tissue		1 hit	4.3kb 3' of RFX7		6
chr15:56375442	rs12592690	(T/G)	0.4603	0.9271	1					1 hit	4kb 3' of RFX7		7
chr15:56375880	rs58509950	(C/T)	0.4673	0.9534	1					1 hit	3.6kb 3' of RFX7		7
chr15:56376091	rs11071245	(C/A)	0.4722	0.9337	0.9798					1 hit	3.4kb 3' of RFX7		7
chr15:56376594	rs61072507	(T/C)	0.4802	0.9336	0.9681					1 hit	2.9kb 3' of RFX7		6
chr15:56377112	rs68127612	(A/C)	0.4871	0.9224	0.9758					1 hit	2.4kb 3' of RFX7		7
chr15:56377778	rs11071246	(A/G)	0.4692	0.961	1						1.7kb 3' of RFX7		5
chr15:56378904	rs61466134	(C/T)	0.4742	0.9336	0.9759		1 tissue	Lung + 1 other tissue		1 hit	573bp 3' of RFX7		3a
chr15:56379166	rs35371323	(C/T)	0.4692	0.9532	0.9959		2 tissues	2 tissues		1 hit	311bp 3' of RFX7		4
chr15:56380718	rs68187092	(T/C)	0.4841	0.9414	0.9799					1 hit	RFX7		5
chr15:56387859	rs3803459	(T/C)	0.494	0.889	0.9714			1 tissue		1 hit	RFX7	synonymous	5	Tx
chr15:56388033	rs12439907	(T/C)	0.5	0.8749	0.9752					1 hit	RFX7	synonymous	5	Tx
chr15:56390186	rs4363812	(T/C)	0.4931	0.9001	0.9755		1 tissue	2 tissues			RFX7	intronic	5	TxWk
chr15:56391731	rs748970	(C/A)	0.499	0.8713	0.9751	1 tissue	4 tissues	2 tissues		1 hit	RFX7	intronic	5	TxWk
chr15:56392275	rs4142481	(A/G)	0.497	0.8931	0.9794	1 tissue	4 tissues			1 hit	RFX7	intronic	6	TxWk
chr15:56393235	rs61373424	(T/G)	0.497	0.8931	0.9794		1 tissue			1 hit	RFX7	intronic	6	TxWk
chr15:56394169	rs16976760	(T/G)	0.4901	0.9112	0.9756		1 tissue	1 tissue			RFX7	intronic	7	TxWk
chr15:56398952	rs72736479	(A/T)	0.4752	0.9763	0.996		1 tissue			1 hit	RFX7	intronic	6	TxWk
chr15:56400338	rs139161093	(G/A)	0.4752	0.9763	0.996					1 hit	RFX7	intronic	7	TxWk
chr15:56401306	rs34383693	(C/T)	0.4841	0.9414	0.9799					1 hit	RFX7	intronic	7	TxWk
chr15:56403770	rs201333673	(T/G)	0.4732	0.9764	1					1 hit	RFX7	intronic	6
chr15:56404221	rs76347629	(G/A)	0.4742	0.9803	1					1 hit	RFX7	intronic	7	TxWk
chr15:56404924	rs10851601	(A/G)	0.4792	0.9606	0.9801					1 hit	RFX7	intronic	5	TxWk
chr15:56405435	rs11637507	(A/G)	0.4792	0.9606	0.9801						RFX7	intronic	6	TxWk
chr15:56406027	rs12443118	(G/A)	0.4742	0.9803	1					1 hit	RFX7	intronic	6	TxWk
chr15:56409172	rs59025920	(G/T)	0.4742	0.9803	1					1 hit	RFX7	intronic	6	TxWk
chr15:56410911	rs72736495	(C/A)	0.4742	0.9803	1						RFX7	intronic	7	TxWk
chr15:56413388	rs11634404	(C/T)	0.4742	0.9803	1					1 hit	RFX7	intronic	7	TxWk
chr15:56413763	rs58265497	(C/T)	0.4792	0.9606	0.9801						RFX7	intronic	6	TxWk
chr15:56414979	rs12592449	(T/C)	0.4792	0.9606	0.9801		1 tissue			1 hit	RFX7	intronic	7	TxWk
chr15:56416620	rs143140026	(-/G)	0.4732	0.9764	1					1 hit	RFX7	intronic	6
chr15:56418771	rs12595072	(T/C)	0.4742	0.9803	1				1 hit	1 hit	RFX7	intronic	5	TxWk
chr15:56419925	rs11071249	(C/T)	0.4792	0.9606	0.9801					1 hit	RFX7	intronic	7	TxWk
chr15:56419946	rs11071250	(G/A)	0.4742	0.9803	1						RFX7	intronic	7	TxWk
chr15:56420710	rs72736498	(C/T)	0.4732	0.9764	1					1 hit	RFX7	intronic	7	TxWk
chr15:56422623	rs76351234	(A/-)	0.4742	0.9803	1					1 hit	RFX7	intronic	.
chr15:56423308	rs200498255	(-/A)	0.4563	0.8972	0.9917					1 hit	RFX7	intronic	6
chr15:56423732	rs142479520	(AGGCATG/-)	0.4742	0.9803	1					1 hit	RFX7	intronic	.
chr15:56425189	rs72738604	(A/C)	0.4742	0.9803	1					1 hit	RFX7	intronic	6	TxWk
chr15:56425335	rs72738605	(A/G)	0.4742	0.9803	1					1 hit	RFX7	intronic	6	TxWk
chr15:56425615	rs72738607	(A/G)	0.4742	0.9803	1					1 hit	RFX7	intronic	5	TxWk
chr15:56425746	rs72738608	(T/G)	0.4742	0.9803	1			1 tissue		1 hit	RFX7	intronic	5	TxWk
chr15:56429493	rs200318599	(C/G)	0.4742	0.9803	1					1 hit	RFX7	intronic	7
chr15:56429932	rs201519136	(A/T)	0.4792	0.9606	0.9801					1 hit	RFX7	intronic	7
chr15:56431458	rs200893854	(A/T)	0.4742	0.9803	1					1 hit	RFX7	intronic	7
chr15:56432339	rs4351994	(C/T)	0.4742	0.9803	1					1 hit	RFX7	intronic	5	TxWk
chr15:56434050	rs1031077	(C/T)	0.4792	0.9606	0.9801					1 hit	RFX7	intronic	7	TxWk
chr15:56434956	rs1550586	(A/G)	0.4742	0.9803	1						RFX7	intronic	5	TxWk
chr15:56436240	rs1867089	(T/C)	0.4792	1	1					1 hit	RFX7	intronic	7	TxWk
chr15:56439202	rs11636040	(A/G)	0.4742	0.9803	1		2 tissues	1 tissue			RFX7	intronic	4	TxWk
chr15:56439513	rs11071252	(C/T)	0.4792	0.9606	0.9801		2 tissues	1 tissue		1 hit	RFX7	intronic	5	TxWk
chr15:56439776	rs58457356	(T/-)	0.4752	0.9607	0.988		2 tissues			1 hit	RFX7	intronic	6
chr15:56439806	rs12591270	(G/C)	0.4792	0.9606	0.9801		1 tissue				RFX7	intronic	5	TxWk
chr15:56441723	rs74812861	(T/C)	0.4792	0.9606	0.9801		Lung + 10 other tissues	3 tissues		1 hit	RFX7	intronic	6	Enh
chr15:56444381	rs150235055	(C/T)	0.4742	0.9803	1					1 hit	RFX7	intronic	7
chr15:56444901	rs79941117	(A/G)	0.4742	0.9803	1					1 hit	RFX7	intronic	7
chr15:56444978	rs202222182	(A/-)	0.4762	0.9646	0.988					1 hit	RFX7	intronic	6
chr15:56446120	rs58084889	(C/T)	0.4792	1	1					1 hit	RFX7	intronic	6
chr15:56446600	rs199771982	(-/A)	0.4831	0.9764	0.996					1 hit	RFX7	intronic	6
chr15:56447813	rs10851603	(C/G)	0.4792	0.9606	0.9801					1 hit	RFX7	intronic	6
chr15:56449456	rs72738615	(G/T)	0.4742	0.9803	1					1 hit	RFX7	intronic	6
chr15:56451242	rs72738616	(T/A)	0.4792	1	1		1 tissue			1 hit	RFX7	intronic	7
chr15:56451415	rs72738618	(A/T)	0.4792	1	1		1 tissue			1 hit	RFX7	intronic	6
chr15:56452089	rs12595840	(C/T)	0.4841	0.9803	1					1 hit	RFX7	intronic	7
chr15:56454223	rs764014	(A/G)	0.4792	1	1		Lung + 9 other tissues	1 tissue		1 hit	RFX7	intronic	5
chr15:56454840	rs140537968	(-/A)	0.4861	0.9415	0.9839		2 tissues			1 hit	RFX7	intronic	6
chr15:56456230	rs72738620	(G/T)	0.4742	0.9725	0.996		1 tissue			1 hit	RFX7	intronic	5
chr15:56457442	rs11632023	(T/C)	0.4792	1	1		3 tissues	2 tissues			RFX7	intronic	5	TxWk
chr15:56458692	rs77852007	(C/-)	0.4742	0.9803	1		5 tissues	1 tissue		1 hit	RFX7	intronic	.
chr15:56459914	rs12595366	(T/C)	0.4792	1	1		1 tissue			1 hit	RFX7	intronic	6	TxWk
chr15:56460890	rs34295711	(T/-)	0.4841	0.9803	1		Lung + 9 other tissues	4 tissues	1 hit	1 hit	RFX7	intronic	.
chr15:56460951	rs12593569	(C/T)	0.4802	0.996	1		Lung + 9 other tissues	2 tissues		1 hit	RFX7	intronic	4	TxWk
chr15:56462270	rs16976788	(G/A)	0.4792	0.9606	0.9801		1 tissue				RFX7	intronic	7	TxWk
chr15:56464924	rs12437864	(C/T)	0.4841	0.9803	1					1 hit	RFX7	intronic	7	TxWk
chr15:56465429	rs72523470	(A/-)	0.4792	1	1					1 hit	RFX7	intronic	.
chr15:56465751	rs12592096	(A/T)	0.4841	0.9803	1					1 hit	RFX7	intronic	7	TxWk
chr15:56465885	rs12592130	(C/T)	0.4792	1	1					1 hit	RFX7	intronic	7	ZNF-Rpts
chr15:56466615	rs72738631	(T/C)	0.4792	1	1		3 tissues			1 hit	RFX7	intronic	6
chr15:56469488	rs34401800	(A/T)	0.4792	1	1		Lung + 5 other tissues	2 tissues		1 hit	RFX7	intronic	4
chr15:56469583	rs11629674	(A/T)	0.4792	1	1		Lung + 5 other tissues	1 tissue		1 hit	RFX7	intronic	6
chr15:56471123	rs11071253	(T/G)	0.4792	1	1		2 tissues			1 hit	RFX7	intronic	5
chr15:56471449	rs11637789	(T/G)	0.4841	0.9803	1					1 hit	RFX7	intronic	6
chr15:56473040	rs75251003	(G/A)	0.4742	0.9803	1		1 tissue			1 hit	RFX7	intronic	6
chr15:56473321	rs72738636	(A/G)	0.4792	1	1		2 tissues	1 tissue		1 hit	RFX7	intronic	5
chr15:56474085	rs72738638	(C/T)	0.4742	0.9803	1		1 tissue			1 hit	RFX7	intronic	7
chr15:56476844	rs75613770	(TTC/-)	0.4742	0.9803	1				1 hit	1 hit	RFX7	intronic	.
chr15:56477485	rs16976792	(G/A)	0.4742	0.9803	1					1 hit	RFX7	intronic	6
chr15:56478983	rs61270078	(C/T)	0.4792	1	1		1 tissue			1 hit	RFX7	intronic	6
chr15:56479581	rs60417530	(T/C)	0.4841	0.9803	1		6 tissues			1 hit	RFX7	intronic	6
chr15:56484363	rs10518839	(T/A)	0.4742	0.9803	1						RFX7	intronic	7	TxWk
chr15:56485061	rs1879349	(C/G)	0.4792	1	1		8 tissues	4 tissues	1 hit		RFX7	intronic	4	TxWk
chr15:56485411	rs56156930	(T/A)	0.4742	0.9803	1		10 tissues	1 tissue		1 hit	RFX7	intronic	5
chr15:56485967	rs12593752	(A/G)	0.4742	0.9803	1						RFX7	intronic	7
chr15:56487683	rs17841131	(G/C)	0.4732	0.9764	1		1 tissue				RFX7	intronic	7
chr15:56487811	rs16976801	(C/A)	0.4742	0.9725	0.996		4 tissues				RFX7	intronic	7
chr15:56487904	rs12442539	(G/A)	0.4782	0.9568	0.9801		4 tissues	3 tissues		1 hit	RFX7	intronic	7
chr15:56488827	rs1879344	(G/A)	0.4742	0.9803	1		1 tissue			1 hit	RFX7	intronic	7
chr15:56488934	rs1879345	(T/A)	0.4742	0.9803	1		1 tissue			1 hit	RFX7	intronic	6
chr15:56489159	rs1879347	(T/C)	0.4742	0.9803	1		1 tissue			1 hit	RFX7	intronic	7
chr15:56490057	rs12439682	(C/T)	0.4792	0.9606	0.9801					1 hit	RFX7	intronic	6
chr15:56490549	rs11634455	(C/T)	0.4742	0.9803	1					1 hit	RFX7	intronic	7
chr15:56490848	rs72738646	(C/G)	0.4752	0.9763	0.996						RFX7	intronic	5
chr15:56491200	rs200365866	(A/-)	0.4802	0.9413	0.9721					1 hit	RFX7	intronic	.
chr15:56491665	rs16976810	(C/T)	0.4742	0.9803	1	1 tissue	Lung + 2 other tissues			1 hit	RFX7	intronic	5
chr15:56491847	rs72738648	(A/C)	0.4742	0.9803	1		Lung + 2 other tissues			1 hit	RFX7	intronic	6
chr15:56491970	rs80092666	(-/CT)	0.4752	0.9763	0.996		Lung + 2 other tissues			1 hit	RFX7	intronic	6
chr15:56492774	rs12594860	(G/A)	0.4742	0.9803	1		2 tissues			1 hit	RFX7	intronic	6
chr15:56493287	rs12594908	(A/C)	0.4742	0.9803	1		1 tissue				RFX7	intronic	7
chr15:56493724	rs11638709	(C/T)	0.4742	0.9803	1			1 tissue		1 hit	RFX7	intronic	7
chr15:56494368	rs12595649	(G/A)	0.4752	0.9763	0.996					1 hit	RFX7	intronic	5
chr15:56494711	rs60210425	(A/T)	0.4742	0.9803	1					1 hit	RFX7	intronic	6
chr15:56495136	rs10518842	(G/C)	0.4742	0.9803	1					1 hit	RFX7	intronic	5
chr15:56495555	rs16976821	(T/C)	0.4732	0.9764	1		6 tissues	1 tissue		1 hit	RFX7	intronic	7
chr15:56495784	rs118135259	(G/A)	0.4742	0.9803	1		6 tissues	Lung + 2 other tissues	1 hit	1 hit	RFX7	intronic	4
chr15:56496217	rs139030100	(T/-)	0.4821	0.9336	0.972		8 tissues			1 hit	RFX7	intronic	.
chr15:56496290	rs72738654	(C/T)	0.4742	0.9803	1		8 tissues			1 hit	RFX7	intronic	7
chr15:56496525	rs10518843	(A/G)	0.4742	0.9803	1						RFX7	intronic	7
chr15:56496952	rs72738656	(T/A)	0.4742	0.9803	1	1 tissue	8 tissues			1 hit	RFX7	intronic	7
chr15:56497133	rs72738658	(C/T)	0.4742	0.9803	1	3 tissues	12 tissues			1 hit	RFX7	intronic	7
chr15:56497140	rs72738659	(A/G)	0.4742	0.9803	1	3 tissues	12 tissues			1 hit	RFX7	intronic	6
chr15:56498700	rs72738660	(C/G)	0.4742	0.9803	1		1 tissue				RFX7	intronic	7
chr15:56498945	rs76341505	(A/-)	0.4742	0.9568	0.9879	1 tissue	1 tissue			1 hit	RFX7	intronic	.
chr15:56499326	rs12591980	(T/C)	0.4742	0.9803	1	1 tissue	1 tissue	1 tissue		1 hit	RFX7	intronic	3a
chr15:56499380	rs12594245	(A/G)	0.4742	0.9803	1	1 tissue	1 tissue	1 tissue	2 hits	1 hit	RFX7	intronic	2b
chr15:56499482	rs12591150	(G/T)	0.4742	0.9803	1	1 tissue	4 tissues	2 tissues	3 hits	1 hit	RFX7	intronic	2b
chr15:56499483	rs12591151	(G/A)	0.4742	0.9803	1	1 tissue	4 tissues	2 tissues	3 hits	1 hit	RFX7	intronic	2b
chr15:56499986	rs12591236	(C/T)	0.4742	0.9803	1	1 tissue	Lung + 7 other tissues	Lung + 2 other tissues	1 hit	1 hit	RFX7	intronic	3a
chr15:56500064	rs72738662	(C/T)	0.4742	0.9803	1	2 tissues	Lung + 14 other tissues	Lung + 4 other tissues	1 hit	1 hit	RFX7	intronic	3a
chr15:56500907	rs72738664	(A/G)	0.4742	0.9803	1	1 tissue	Lung + 10 other tissues			1 hit	RFX7	intronic	3a
chr15:56501019	rs72738666	(T/C)	0.4742	0.9803	1	1 tissue	Lung + 10 other tissues	Lung + 4 other tissues			RFX7	intronic	4
chr15:56501027	rs72738667	(A/G)	0.4742	0.9803	1	1 tissue	Lung + 10 other tissues	Lung + 2 other tissues			RFX7	intronic	4
chr15:56501130	rs75804032	(A/T)	0.4742	0.9803	1	1 tissue	Lung + 10 other tissues	Lung + 4 other tissues		1 hit	RFX7	intronic	3a
chr15:56501415	rs72738668	(A/G)	0.4742	0.9803	1	1 tissue	5 tissues	1 tissue		1 hit	RFX7	intronic	3a
chr15:56502586	rs2899596	(C/T)	0.4742	0.9803	1		2 tissues			1 hit	RFX7	intronic	5
chr15:56502930	rs2899597	(A/G)	0.4742	0.9803	1		1 tissue				RFX7	intronic	6
chr15:56504598	rs8030605	(G/A)	0.4792	1	1		3 tissues				RFX7	intronic	7
chr15:56505714	rs2414465	(G/A)	0.4792	1	1						RFX7	intronic	7
chr15:56506243	rs12595323	(A/G)	0.4792	1	1					1 hit	RFX7	intronic	5
chr15:56506298	rs12593096	(T/C)	0.4792	1	1						RFX7	intronic	5
chr15:56506526	rs34389995	(-/A)	0.4762	0.9881	1					1 hit	RFX7	intronic	6
chr15:56506867	rs79679041	(C/T)	0.4772	0.9921	1					1 hit	RFX7	intronic	6
chr15:56506870	rs76202595	(A/G)	0.4792	1	1					1 hit	RFX7	intronic	6
chr15:56507015	rs11629809	(G/T)	0.4782	0.9881	0.996					1 hit	RFX7	intronic	6
chr15:56507438	rs72738674	(A/C)	0.4792	1	1		1 tissue			1 hit	RFX7	intronic	7
chr15:56507582	rs72738675	(C/A)	0.4792	1	1		1 tissue			1 hit	RFX7	intronic	7
chr15:56507616	rs79096665	(G/A)	0.4792	1	1		6 tissues			1 hit	RFX7	intronic	6
chr15:56507635	rs72738676	(A/G)	0.4792	1	1		6 tissues			1 hit	RFX7	intronic	6
chr15:56507774	rs8027386	(C/T)	0.4841	0.9803	1		6 tissues			1 hit	RFX7	intronic	7
chr15:56508104	rs75833539	(C/T)	0.4792	1	1	1 tissue	Lung + 11 other tissues	Lung + 7 other tissues		1 hit	RFX7	intronic	5
chr15:56508718	rs11071254	(C/T)	0.4841	0.9803	1		Lung + 6 other tissues	Lung + 2 other tissues		1 hit	RFX7	intronic	6
chr15:56508995	rs11632619	(C/T)	0.4792	1	1		6 tissues			1 hit	RFX7	intronic	7
chr15:56509082	rs75083554	(-/G)	0.4792	1	1		3 tissues			1 hit	RFX7	intronic	7
chr15:56509089	rs75192296	(A/T)	0.4792	1	1		3 tissues			1 hit	RFX7	intronic	7
chr15:56509260	rs72738679	(G/T)	0.4792	1	1		1 tissue			1 hit	RFX7	intronic	7
chr15:56509389	rs72738680	(A/G)	0.4792	1	1		1 tissue			1 hit	RFX7	intronic	6
chr15:56510059	rs10851604	(G/A)	0.4792	1	1					1 hit	RFX7	intronic	7
chr15:56510287	rs12591093	(A/G)	0.4792	1	1					1 hit	RFX7	intronic	6
chr15:56510417	rs75642326	(T/A)	0.4792	1	1					1 hit	RFX7	intronic	7
chr15:56510439	rs78768773	(G/A)	0.4792	1	1					1 hit	RFX7	intronic	7
chr15:56510525	rs79793777	(A/T)	0.4792	1	1						RFX7	intronic	6
chr15:56510796	rs72738682	(A/G)	0.4792	1	1					1 hit	RFX7	intronic	7
chr15:56510989	rs72738683	(G/A)	0.4792	1	1					1 hit	RFX7	intronic	7
chr15:56511122	rs72738684	(A/G)	0.4792	1	1					1 hit	RFX7	intronic	6
chr15:56511363	rs72738685	(A/G)	0.4792	1	1					1 hit	RFX7	intronic	6
chr15:56511561	rs72738686	(G/C)	0.4792	1	1					1 hit	RFX7	intronic	6
chr15:56511683	rs11637515	(T/C)	0.4792	1	1					1 hit	RFX7	intronic	7
chr15:56511949	rs11632394	(C/T)	0.4792	1	1						RFX7	intronic	7
chr15:56512649	rs56305704	(C/T)	0.4792	1	1					1 hit	RFX7	intronic	7
chr15:56512733	rs140570621	(-/T)	0.4722	0.9725	1					1 hit	RFX7	intronic	6
chr15:56512949	rs56083605	(C/T)	0.4792	1	1					1 hit	RFX7	intronic	7
chr15:56512961	rs55942364	(C/T)	0.4792	1	1					1 hit	RFX7	intronic	7
chr15:56513500	rs12593713	(A/T)	0.4792	1	1					1 hit	RFX7	intronic	7
chr15:56516133	rs11637998	(A/G)	0.4792	1	1					1 hit	RFX7	intronic	6
chr15:56516222	rs61411594	(-/T)	0.4633	0.9153	0.9877					1 hit	RFX7	intronic	6
chr15:56516381	rs58934221	(C/T)	0.4792	1	1					1 hit	RFX7	intronic	7
chr15:56516871	rs74827367	(A/-)	0.4792	1	1					1 hit	RFX7	intronic	.
chr15:56516920	rs11634689	(T/C)	0.4792	1	1					1 hit	RFX7	intronic	7
chr15:56517524	rs16976826	(C/T)	0.4841	0.9803	1		2 tissues	1 tissue		1 hit	RFX7	intronic	5
chr15:56517816	rs11636035	(T/C)	0.4792	1	1		2 tissues				RFX7	intronic	6
chr15:56518208	rs35607436	(C/A)	0.4792	1	1		2 tissues			1 hit	RFX7	intronic	5
chr15:56518254	rs72738694	(G/A)	0.4792	1	1		2 tissues			1 hit	RFX7	intronic	5
chr15:56519009	rs56005196	(G/C)	0.4792	1	1	2 tissues	4 tissues	1 tissue		1 hit	RFX7	intronic	6
chr15:56519010	rs56323443	(C/T)	0.4792	1	1	2 tissues	4 tissues	1 tissue		1 hit	RFX7	intronic	6
chr15:56519486	rs56398703	(A/G)	0.4792	1	1	1 tissue	4 tissues			1 hit	RFX7	intronic	5
chr15:56519818	rs79937539	(C/T)	0.4792	1	1		3 tissues	2 tissues			RFX7	intronic	4
chr15:56519917	rs74427244	(G/C)	0.4792	1	1		3 tissues			1 hit	RFX7	intronic	5
chr15:56520352	rs72738696	(G/C)	0.4792	1	1				1 hit	1 hit	RFX7	intronic	5
chr15:56520860	rs76740259	(A/C)	0.4792	1	1		1 tissue			1 hit	RFX7	intronic	7
chr15:56521137	rs72738697	(A/T)	0.4792	1	1						RFX7	intronic	7
chr15:56521525	rs76680454	(A/G)	0.4792	1	1					1 hit	RFX7	intronic	7
chr15:56521542	rs78333654	(C/T)	0.4792	1	1					1 hit	RFX7	intronic	7
chr15:56521898	rs12595557	(A/G)	0.4792	1	1					1 hit	RFX7	intronic	7
chr15:56522460	rs16976831	(G/A)	0.4792	1	1			1 tissue		1 hit	RFX7	intronic	7
chr15:56522988	rs11630394	(C/A)	0.4792	1	1		1 tissue				RFX7	intronic	7
chr15:56523152	rs12594121	(T/C)	0.4792	1	1		1 tissue			1 hit	RFX7	intronic	6
chr15:56523255	rs11071255	(T/G)	0.4792	1	1		1 tissue			1 hit	RFX7	intronic	5
chr15:56523659	rs140751507	(C/T)	0.4792	1	1					1 hit	RFX7	intronic	6
chr15:56524034	rs142902523	(A/G)	0.4792	1	1					1 hit	RFX7	intronic	7	Het
chr15:56524043	rs116995979	(A/C)	0.4792	1	1					1 hit	RFX7	intronic	7	Het
chr15:56524096	rs11631910	(A/C)	0.4792	1	1					1 hit	RFX7	intronic	7	Het
chr15:56524136	rs11631915	(A/G)	0.4792	1	1					1 hit	RFX7	intronic	7	Het
chr15:56524268	rs11632081	(G/A)	0.4792	1	1			2 tissues	1 hit	1 hit	RFX7	intronic	5	ZNF-Rpts
chr15:56524307	rs11632087	(G/C)	0.4792	1	1			2 tissues	2 hits		RFX7	intronic	4	ZNF-Rpts
chr15:56524787	rs34733307	(T/-)	0.4792	1	1					1 hit	RFX7	intronic	.
chr15:56525171	rs12595428	(T/C)	0.4792	1	1					1 hit	RFX7	intronic	7	TxWk
chr15:56525216	rs12592881	(C/A)	0.4792	1	1					1 hit	RFX7	intronic	7	Tx
chr15:56525311	rs12592899	(C/T)	0.4792	1	1					1 hit	RFX7	intronic	6	Tx
chr15:56525994	rs12591294	(T/C)	0.4841	0.9803	1	1 tissue		1 tissue		1 hit	RFX7	intronic	4	TxWk
chr15:56526217	rs16976832	(T/A)	0.4792	1	1					1 hit	RFX7	intronic	5	TxWk
chr15:56526620	rs55957636	(G/T)	0.4792	1	1					1 hit	RFX7	intronic	6	TxWk
chr15:56526648	rs56215018	(G/A)	0.4792	1	1					1 hit	RFX7	intronic	7	TxWk
chr15:56527163	rs2414467	(T/A)	0.4792	1	1		1 tissue	Lung + 4 other tissues		1 hit	RFX7	intronic	5	TxWk
chr15:56527277	rs2414468	(G/A)	0.4792	1	1		2 tissues	1 tissue		1 hit	RFX7	intronic	5	TxWk
chr15:56527377	rs200007759	(T/-)	0.4812	0.9685	0.988		2 tissues			1 hit	RFX7	intronic	.
chr15:56528764	rs12595490	(A/G)	0.4861	0.9726	1		4 tissues			1 hit	RFX7	intronic	5	TxWk
chr15:56528806	rs12595496	(A/G)	0.4861	0.9726	1		4 tissues			1 hit	RFX7	intronic	7	TxWk
chr15:56531056	rs72738701	(A/G)	0.4841	0.9803	1		1 tissue				RFX7	intronic	7	TxWk
chr15:56531365	rs12593439	(C/T)	0.4841	0.9803	1		3 tissues	1 tissue		1 hit	RFX7	intronic	6	TxWk
chr15:56531475	rs36095815	(-/T)	0.4772	0.9921	1					1 hit	RFX7	intronic	6
chr15:56531755	rs12594038	(G/A)	0.4841	0.9803	1					1 hit	RFX7	intronic	7	TxWk
chr15:56532219	rs72740503	(G/A)	0.4841	0.9803	1	2 tissues	Lung + 8 other tissues	2 tissues		1 hit	RFX7	intronic	5	TxWk
chr15:56533010	rs72740505	(T/C)	0.4841	0.9803	1	Lung + 9 other tissues	Lung + 7 other tissues			1 hit	RFX7	intronic	5	TxWk
chr15:56533177	rs72740506	(T/A)	0.4792	1	1	Lung + 9 other tissues	Lung + 7 other tissues			1 hit	RFX7	intronic	7	TxWk
chr15:56533340	rs72740508	(T/A)	0.4792	1	1	Lung + 10 other tissues	Lung + 5 other tissues			1 hit	RFX7	intronic	5	TxWk
chr15:56533519	rs72740509	(C/T)	0.4792	1	1	Lung + 13 other tissues	Lung + 9 other tissues	Lung + 1 other tissue		1 hit	RFX7	intronic	6	TxWk
chr15:56533642	rs59230019	(C/A)	0.4841	0.9803	1	Lung + 18 other tissues	8 tissues	1 tissue		1 hit	RFX7	intronic	5	TxWk
chr15:56534504	rs2414471	(T/G)	0.4792	1	1	Lung + 20 other tissues	4 tissues	Lung + 4 other tissues		1 hit	RFX7	intronic	5	TxWk
chr15:56534724	rs2414472	(C/T)	0.4782	0.996	1	Lung + 20 other tissues	4 tissues	1 tissue			RFX7	intronic	4	TxWk
chr15:56539742	rs12443429	(C/T)	0.4683	0.9186	0.9797		2 tissues	1 tissue		1 hit	TEX9		5
chr15:56545289	rs72740514	(C/T)	0.4623	0.9345	1		1 tissue			1 hit	TEX9		7
chr15:56546597	rs12595690	(A/G)	0.4623	0.9345	1		2 tissues	4 tissues		1 hit	TEX9		5
chr15:56548605	rs11632091	(C/A)	0.4623	0.9345	1					1 hit	TEX9		7
chr15:56746570	rs140739203	(-/TTTAG)	0.4554	0.8271	0.954					1 hit	MNS1	intronic	7
rs116863980	rs116863980													TxWk
chr19:721909	rs72980208	(A/T)	0.0685	0.8047	0.9187					1 hit	PALM	intronic	6	TxWk
chr19:724617	rs12151077	(G/A)	0.0655	1	1					1 hit	PALM	intronic	7	TxWk
chr19:725066	rs116863980	(G/A)	0.0655	1	1					1 hit	PALM	intronic	7	TxWk
chr19:725459	rs199558818	(G/C)	0.0655	1	1					1 hit	PALM	intronic	6
Footnote
1. Information about the variant alleles, MAF (minor allele frequency), LD (D’ and R2) and RegulomeDB scores were retrieved from LDlink (https://ldlink.nci.nih.gov). MAF and LD are based on the 1000 Genomes phase 3 EAS populations.
2. Information about the promoter histone marks, enhancer histone marks and DNase hypersensitivity regions, proteins bound, motifs altered, GENCODE genes and dbSNP functional annotations were retrieved from HaploReg v4.1 database (https://pubs.broadinstitute.org/mammals/haploreg/haploreg.php)
3. The columns ‘Promoter (histone marks)’, ‘Enhancer (histone marks)’ and DNase show number of unique tissues (with lung highlighted in red fonts) in which the variants coincide with respective functional annotations.
4. Information about 15-state Hidden Markov Model Chromatin states was retrieved from FORGE2, specifically for Roadmap Epigenomics sample “E096 Lung”, with all states save the “Quies” chromatin state (https://forge2.altiusinstitute.org/).
