# Supplementary material for: Genome-wide association study of lung adenocarcinoma in East Asia and comparison with a European population
Source: Nat Commun. 2023 May 26;14:3043. doi: 10.1038/s41467-023-38196-z (PMC10220065; doi:10.1038/s41467-023-38196-z)
Supplement: Supplementary file 6 — Supplementary Data 3 [file 41467_2023_38196_MOESM6_ESM.xlsx]

## Sheet: Supplementary Data 3, A
Tissue categories used in LDSC analyses (Finucane et al 2018 Nature Genetics)
Data type	Tissue name	Dataset	Tissue Category for Rank test	Tissue Category for Visualization
Expressed gene	Cervix Endocervix	GTEx_v6	Cervix Uteri	Other
Expressed gene	Cervix Ectocervix	GTEx_v6	Cervix Uteri	Other
Expressed gene	Fallopian Tube	GTEx_v6	Fallopian Tube	Other
Expressed gene	Bladder	GTEx_v6	Bladder	Other
Expressed gene	Kidney Cortex	GTEx_v6	Kidney	Other
Expressed gene	Minor Salivary Gland	GTEx_v6	Salivary Gland	Other
Expressed gene	Brain Substantia nigra	GTEx_v6	Brain	Brain/CNS
Expressed gene	Brain Spinal cord (cervical c-1)	GTEx_v6	Brain	Brain/CNS
Expressed gene	Brain Amygdala	GTEx_v6	Brain	Brain/CNS
Expressed gene	Uterus	GTEx_v6	Uterus	Other
Expressed gene	Brain Anterior cingulate cortex (BA24)	GTEx_v6	Brain	Brain/CNS
Expressed gene	Small Intestine Terminal Ileum	GTEx_v6	Small Intestine	Other
Expressed gene	Brain Hippocampus	GTEx_v6	Brain	Brain/CNS
Expressed gene	Brain Hypothalamus	GTEx_v6	Brain	Brain/CNS
Expressed gene	Vagina	GTEx_v6	Vagina	Other
Expressed gene	Brain Putamen (basal ganglia)	GTEx_v6	Brain	Brain/CNS
Expressed gene	Ovary	GTEx_v6	Ovary	Other
Expressed gene	Pituitary	GTEx_v6	Pituitary	Other
Expressed gene	Spleen	GTEx_v6	Spleen	Other
Expressed gene	Brain Cerebellar Hemisphere	GTEx_v6	Brain	Brain/CNS
Expressed gene	Prostate	GTEx_v6	Prostate	Other
Expressed gene	Brain Frontal Cortex (BA9)	GTEx_v6	Brain	Brain/CNS
Expressed gene	Brain Nucleus accumbens (basal ganglia)	GTEx_v6	Brain	Brain/CNS
Expressed gene	Brain Cortex	GTEx_v6	Brain	Brain/CNS
Expressed gene	Brain Caudate (basal ganglia)	GTEx_v6	Brain	Brain/CNS
Expressed gene	Cells EBV-transformed lymphocytes	GTEx_v6	Blood	Blood/Immune
Expressed gene	Liver	GTEx_v6	Liver	Other
Expressed gene	Brain Cerebellum	GTEx_v6	Brain	Brain/CNS
Expressed gene	Artery Coronary	GTEx_v6	Blood Vessel	Other
Expressed gene	Adrenal Gland	GTEx_v6	Adrenal Gland	Other
Expressed gene	Colon Sigmoid	GTEx_v6	Colon	Other
Expressed gene	Esophagus Gastroesophageal Junction	GTEx_v6	Esophagus	Other
Expressed gene	Pancreas	GTEx_v6	Pancreas	Other
Expressed gene	Testis	GTEx_v6	Testis	Other
Expressed gene	Stomach	GTEx_v6	Stomach	Other
Expressed gene	Heart Atrial Appendage	GTEx_v6	Heart	Other
Expressed gene	Colon Transverse	GTEx_v6	Colon	Other
Expressed gene	Breast Mammary Tissue	GTEx_v6	Breast	Other
Expressed gene	Heart Left Ventricle	GTEx_v6	Heart	Other
Expressed gene	Artery Aorta	GTEx_v6	Blood Vessel	Other
Expressed gene	Adipose Visceral (Omentum)	GTEx_v6	Adipose Tissue	Other
Expressed gene	Esophagus Muscularis	GTEx_v6	Esophagus	Other
Expressed gene	Skin Not Sun Exposed (Suprapubic)	GTEx_v6	Skin	Other
Expressed gene	Cells Transformed fibroblasts	GTEx_v6	Skin	Other
Expressed gene	Esophagus Mucosa	GTEx_v6	Esophagus	Other
Expressed gene	Nerve Tibial	GTEx_v6	Nerve	Other
Expressed gene	Lung	GTEx_v6	Lung	Lung
Expressed gene	Thyroid	GTEx_v6	Thyroid	Other
Expressed gene	Artery Tibial	GTEx_v6	Blood Vessel	Other
Expressed gene	Adipose Subcutaneous	GTEx_v6	Adipose Tissue	Other
Expressed gene	Skin Sun Exposed (Lower leg)	GTEx_v6	Skin	Other
Expressed gene	Whole Blood	GTEx_v6	Blood	Blood/Immune
Expressed gene	Muscle Skeletal	GTEx_v6	Muscle	Other
Expressed gene	A10.165.114.830.500.750.Subcutaneous.Fat..Abdominal	Franke_lab	Adipose	Other
Expressed gene	A10.165.114.830.750.Subcutaneous.Fat	Franke_lab	Adipose	Other
Expressed gene	A11.329.114.Adipocytes	Franke_lab	Adipose	Other
Expressed gene	A02.835.583.443.800.800.Synovial.Fluid	Franke_lab	Blood/Immune	Blood/Immune
Expressed gene	A10.549.400.Lymph.Nodes	Franke_lab	Blood/Immune	Blood/Immune
Expressed gene	A10.549.Lymphoid.Tissue	Franke_lab	Blood/Immune	Blood/Immune
Expressed gene	A11.118.637.555.567.562.440.Precursor.Cells..B.Lymphoid	Franke_lab	Blood/Immune	Blood/Immune
Expressed gene	A11.118.637.555.567.562.B.Lymphocytes	Franke_lab	Blood/Immune	Blood/Immune
Expressed gene	A11.118.637.555.567.569.200.700.T.Lymphocytes..Regulatory	Franke_lab	Blood/Immune	Blood/Immune
Expressed gene	A11.118.637.555.567.569.T.Lymphocytes	Franke_lab	Blood/Immune	Blood/Immune
Expressed gene	A11.118.637.Leukocytes	Franke_lab	Blood/Immune	Blood/Immune
Expressed gene	A11.329.372.600.Macrophages..Alveolar	Franke_lab	Blood/Immune	Blood/Immune
Expressed gene	A11.443.Erythroid.Cells	Franke_lab	Blood/Immune	Blood/Immune
Expressed gene	A11.627.340.360.Granulocyte.Precursor.Cells	Franke_lab	Blood/Immune	Blood/Immune
Expressed gene	A11.627.624.249.Monocyte.Macrophage.Precursor.Cells	Franke_lab	Blood/Immune	Blood/Immune
Expressed gene	A11.627.635.Myeloid.Progenitor.Cells	Franke_lab	Blood/Immune	Blood/Immune
Expressed gene	A11.872.378.590.635.Granulocyte.Macrophage.Progenitor.Cells	Franke_lab	Blood/Immune	Blood/Immune
Expressed gene	A11.872.378.590.817.Megakaryocyte.Erythroid.Progenitor.Cells	Franke_lab	Blood/Immune	Blood/Immune
Expressed gene	A11.872.378.Hematopoietic.Stem.Cells	Franke_lab	Blood/Immune	Blood/Immune
Expressed gene	A15.145.229.188.Blood.Platelets	Franke_lab	Blood/Immune	Blood/Immune
Expressed gene	A15.145.229.637.555.567.562.725.Plasma.Cells	Franke_lab	Blood/Immune	Blood/Immune
Expressed gene	A15.145.229.637.555.567.569.200.CD4.Positive.T.Lymphocytes	Franke_lab	Blood/Immune	Blood/Immune
Expressed gene	A15.145.229.637.555.Leukocytes..Mononuclear	Franke_lab	Blood/Immune	Blood/Immune
Expressed gene	A15.145.229.Blood.Cells	Franke_lab	Blood/Immune	Blood/Immune
Expressed gene	A15.145.300.Fetal.Blood	Franke_lab	Blood/Immune	Blood/Immune
Expressed gene	A15.145.846.Serum	Franke_lab	Blood/Immune	Blood/Immune
Expressed gene	A15.145.Blood	Franke_lab	Blood/Immune	Blood/Immune
Expressed gene	A15.378.316.580.Monocytes	Franke_lab	Blood/Immune	Blood/Immune
Expressed gene	A15.378.316.Bone.Marrow.Cells	Franke_lab	Blood/Immune	Blood/Immune
Expressed gene	A15.382.490.315.583.Neutrophils	Franke_lab	Blood/Immune	Blood/Immune
Expressed gene	A15.382.490.555.567.537.Killer.Cells..Natural	Franke_lab	Blood/Immune	Blood/Immune
Expressed gene	A15.382.490.555.567.622.Lymphocytes..Null	Franke_lab	Blood/Immune	Blood/Immune
Expressed gene	A15.382.490.555.567.Lymphocytes	Franke_lab	Blood/Immune	Blood/Immune
Expressed gene	A15.382.520.604.700.Spleen	Franke_lab	Blood/Immune	Blood/Immune
Expressed gene	A15.382.520.604.800.Palatine.Tonsil	Franke_lab	Blood/Immune	Blood/Immune
Expressed gene	A15.382.680.Phagocytes	Franke_lab	Blood/Immune	Blood/Immune
Expressed gene	A15.382.812.260.Dendritic.Cells	Franke_lab	Blood/Immune	Blood/Immune
Expressed gene	A15.382.812.522.Macrophages	Franke_lab	Blood/Immune	Blood/Immune
Expressed gene	A15.382.812.Mononuclear.Phagocyte.System	Franke_lab	Blood/Immune	Blood/Immune
Expressed gene	A15.382.Immune.System	Franke_lab	Blood/Immune	Blood/Immune
Expressed gene	A07.231.114.Arteries	Franke_lab	Cardiovascular	Other
Expressed gene	A07.231.908.670.874.Umbilical.Veins	Franke_lab	Cardiovascular	Other
Expressed gene	A07.231.908.Veins	Franke_lab	Cardiovascular	Other
Expressed gene	A07.231.Blood.Vessels	Franke_lab	Cardiovascular	Other
Expressed gene	A07.541.358.100.Atrial.Appendage	Franke_lab	Cardiovascular	Other
Expressed gene	A07.541.358.Heart.Atria	Franke_lab	Cardiovascular	Other
Expressed gene	A07.541.510.110.Aortic.Valve	Franke_lab	Cardiovascular	Other
Expressed gene	A07.541.560.Heart.Ventricles	Franke_lab	Cardiovascular	Other
Expressed gene	A07.541.Heart	Franke_lab	Cardiovascular	Other
Expressed gene	A08.186.211.132.810.428.200.Cerebellum	Franke_lab	CNS	Brain/CNS
Expressed gene	A08.186.211.132.Brain.Stem	Franke_lab	CNS	Brain/CNS
Expressed gene	A08.186.211.464.405.Hippocampus	Franke_lab	CNS	Brain/CNS
Expressed gene	A08.186.211.464.710.225.Entorhinal.Cortex	Franke_lab	CNS	Brain/CNS
Expressed gene	A08.186.211.464.Limbic.System	Franke_lab	CNS	Brain/CNS
Expressed gene	A08.186.211.653.Mesencephalon	Franke_lab	CNS	Brain/CNS
Expressed gene	A08.186.211.730.317.357.352.435.Hypothalamo.Hypophyseal.System	Franke_lab	CNS	Brain/CNS
Expressed gene	A08.186.211.730.317.357.Hypothalamus	Franke_lab	CNS	Brain/CNS
Expressed gene	A08.186.211.730.317.Diencephalon	Franke_lab	CNS	Brain/CNS
Expressed gene	A08.186.211.730.885.287.249.487.Corpus.Striatum	Franke_lab	CNS	Brain/CNS
Expressed gene	A08.186.211.730.885.287.249.Basal.Ganglia	Franke_lab	CNS	Brain/CNS
Expressed gene	A08.186.211.730.885.287.500.270.Frontal.Lobe	Franke_lab	CNS	Brain/CNS
Expressed gene	A08.186.211.730.885.287.500.571.735.Visual.Cortex	Franke_lab	CNS	Brain/CNS
Expressed gene	A08.186.211.730.885.287.500.670.Parietal.Lobe	Franke_lab	CNS	Brain/CNS
Expressed gene	A08.186.211.730.885.287.500.Cerebral.Cortex	Franke_lab	CNS	Brain/CNS
Expressed gene	A08.186.211.865.428.Metencephalon	Franke_lab	CNS	Brain/CNS
Expressed gene	A08.186.211.Brain	Franke_lab	CNS	Brain/CNS
Expressed gene	A09.371.729.Retina	Franke_lab	CNS	Brain/CNS
Expressed gene	A11.872.653.Neural.Stem.Cells	Franke_lab	CNS	Brain/CNS
Expressed gene	A03.556.124.369.Intestinal.Mucosa	Franke_lab	Digestive	Other
Expressed gene	A03.556.124.526.767.Rectum	Franke_lab	Digestive	Other
Expressed gene	A03.556.124.684.Intestine..Small	Franke_lab	Digestive	Other
Expressed gene	A03.556.124.Intestines	Franke_lab	Digestive	Other
Expressed gene	A03.556.249.124.Ileum	Franke_lab	Digestive	Other
Expressed gene	A03.556.249.249.209.Cecum	Franke_lab	Digestive	Other
Expressed gene	A03.556.249.249.356.668.Colon..Sigmoid	Franke_lab	Digestive	Other
Expressed gene	A03.556.249.249.356.Colon	Franke_lab	Digestive	Other
Expressed gene	A03.556.500.760.464.Parotid.Gland	Franke_lab	Digestive	Other
Expressed gene	A03.556.500.760.Salivary.Glands	Franke_lab	Digestive	Other
Expressed gene	A03.556.875.500.Esophagus	Franke_lab	Digestive	Other
Expressed gene	A03.556.875.875.Stomach	Franke_lab	Digestive	Other
Expressed gene	A03.556.875.Upper.Gastrointestinal.Tract	Franke_lab	Digestive	Other
Expressed gene	A03.556.Gastrointestinal.Tract	Franke_lab	Digestive	Other
Expressed gene	A06.407.071.140.Adrenal.Cortex	Franke_lab	Endocrine	Other
Expressed gene	A06.407.071.Adrenal.Glands	Franke_lab	Endocrine	Other
Expressed gene	A06.407.312.782.Testis	Franke_lab	Endocrine	Other
Expressed gene	A06.407.312.Gonads	Franke_lab	Endocrine	Other
Expressed gene	A06.407.900.Thyroid.Gland	Franke_lab	Endocrine	Other
Expressed gene	A06.407.Endocrine.Glands	Franke_lab	Endocrine	Other
Expressed gene	A10.336.707.Prostate	Franke_lab	Endocrine	Other
Expressed gene	A11.382.Endocrine.Cells	Franke_lab	Endocrine	Other
Expressed gene	A11.436.329.Granulosa.Cells	Franke_lab	Endocrine	Other
Expressed gene	A03.620.Liver	Franke_lab	Liver	Other
Expressed gene	A11.436.348.Hepatocytes	Franke_lab	Liver	Other
Expressed gene	A02.165.Cartilage	Franke_lab	Musculoskeletal/Connective	Other
Expressed gene	A02.633.567.850.Quadriceps.Muscle	Franke_lab	Musculoskeletal/Connective	Other
Expressed gene	A02.835.232.834.151.Cervical.Vertebrae	Franke_lab	Musculoskeletal/Connective	Other
Expressed gene	A02.835.583.443.800.Synovial.Membrane	Franke_lab	Musculoskeletal/Connective	Other
Expressed gene	A05.360.319.679.690.Myometrium	Franke_lab	Musculoskeletal/Connective	Other
Expressed gene	A10.165.450.300.425.Keloid	Franke_lab	Musculoskeletal/Connective	Other
Expressed gene	A10.165.450.300.Cicatrix	Franke_lab	Musculoskeletal/Connective	Other
Expressed gene	A10.690.467.Muscle..Smooth	Franke_lab	Musculoskeletal/Connective	Other
Expressed gene	A10.690.Muscles	Franke_lab	Musculoskeletal/Connective	Other
Expressed gene	A11.329.171.Chondrocytes	Franke_lab	Musculoskeletal/Connective	Other
Expressed gene	A11.329.228.Fibroblasts	Franke_lab	Musculoskeletal/Connective	Other
Expressed gene	A11.329.629.Osteoblasts	Franke_lab	Musculoskeletal/Connective	Other
Expressed gene	A11.329.830.Stromal.Cells	Franke_lab	Musculoskeletal/Connective	Other
Expressed gene	A11.329.Connective.Tissue.Cells	Franke_lab	Musculoskeletal/Connective	Other
Expressed gene	A11.620.520.Myocytes..Smooth.Muscle	Franke_lab	Musculoskeletal/Connective	Other
Expressed gene	A03.734.414.Islets.of.Langerhans	Franke_lab	Other	Other
Expressed gene	A03.734.Pancreas	Franke_lab	Other	Other
Expressed gene	A04.411.Lung	Franke_lab	Lung	Lung
Expressed gene	A04.531.520.Nasal.Mucosa	Franke_lab	Other	Other
Expressed gene	A05.360.319.114.373.Fallopian.Tubes	Franke_lab	Other	Other
Expressed gene	A05.360.319.114.630.Ovary	Franke_lab	Other	Other
Expressed gene	A05.360.319.679.256.Cervix.Uteri	Franke_lab	Other	Other
Expressed gene	A05.360.319.679.490.Endometrium	Franke_lab	Other	Other
Expressed gene	A05.360.319.679.Uterus	Franke_lab	Other	Other
Expressed gene	A05.360.319.887.Vulva	Franke_lab	Other	Other
Expressed gene	A05.360.319.Genitalia..Female	Franke_lab	Other	Other
Expressed gene	A05.360.444.492.362.Foreskin	Franke_lab	Other	Other
Expressed gene	A05.360.444.Genitalia..Male	Franke_lab	Other	Other
Expressed gene	A05.360.490.Germ.Cells	Franke_lab	Other	Other
Expressed gene	A05.360.Genitalia	Franke_lab	Other	Other
Expressed gene	A05.810.453.324.Kidney.Cortex	Franke_lab	Other	Other
Expressed gene	A05.810.453.Kidney	Franke_lab	Other	Other
Expressed gene	A05.810.890.Urinary.Bladder	Franke_lab	Other	Other
Expressed gene	A09.371.Eye	Franke_lab	Other	Other
Expressed gene	A10.272.497.Epidermis	Franke_lab	Other	Other
Expressed gene	A10.272.Epithelium	Franke_lab	Other	Other
Expressed gene	A10.615.284.473.Chorion	Franke_lab	Other	Other
Expressed gene	A10.615.550.599.Mouth.Mucosa	Franke_lab	Other	Other
Expressed gene	A10.615.550.Mucous.Membrane	Franke_lab	Other	Other
Expressed gene	A10.615.789.Serous.Membrane	Franke_lab	Other	Other
Expressed gene	A10.615.Membranes	Franke_lab	Other	Other
Expressed gene	A11.436.275.Endothelial.Cells	Franke_lab	Other	Other
Expressed gene	A11.436.294.064.Glucagon.Secreting.Cells	Franke_lab	Other	Other
Expressed gene	A11.436.397.Keratinocytes	Franke_lab	Other	Other
Expressed gene	A11.436.Epithelial.Cells	Franke_lab	Other	Other
Expressed gene	A11.497.497.600.Oocytes	Franke_lab	Other	Other
Expressed gene	A11.872.040.Adult.Stem.Cells	Franke_lab	Other	Other
Expressed gene	A11.872.190.260.Embryoid.Bodies	Franke_lab	Other	Other
Expressed gene	A11.872.190.Embryonic.Stem.Cells	Franke_lab	Other	Other
Expressed gene	A11.872.580.Mesenchymal.Stem.Cells	Franke_lab	Other	Other
Expressed gene	A11.872.700.500.Induced.Pluripotent.Stem.Cells	Franke_lab	Other	Other
Expressed gene	A11.872.Stem.Cells	Franke_lab	Other	Other
Expressed gene	A14.549.167.646.Periodontium	Franke_lab	Other	Other
Expressed gene	A14.549.167.Dentition	Franke_lab	Other	Other
Expressed gene	A14.549.885.Tongue	Franke_lab	Other	Other
Expressed gene	A14.549.Mouth	Franke_lab	Other	Other
Expressed gene	A14.724.557.Nasopharynx	Franke_lab	Other	Other
Expressed gene	A14.724.Pharynx	Franke_lab	Other	Other
Expressed gene	A17.815.Skin	Franke_lab	Other	Other
Chromatin annotation	Nerve-Tibial_ENTEX__H3K4me3	ENTEX	Other	Other
Chromatin annotation	Fetal_Intestine_Large__H3K4me3	Roadmap	Digestive	Other
Chromatin annotation	Lung__H3K4me3	ENTEX	Lung	Lung
Chromatin annotation	Placenta_Amnion__H3K4me3	Roadmap	Other	Other
Chromatin annotation	Ovary_ENTEX__H3K4me3	ENTEX	Other	Other
Chromatin annotation	Uterus_ENTEX__H3K4me3	ENTEX	Other	Other
Chromatin annotation	Foreskin_Melanocyte_Primary_Cells_skin03__H3K27ac	Roadmap	Other	Other
Chromatin annotation	Fetal_Intestine_Small__H3K4me3	Roadmap	Digestive	Other
Chromatin annotation	Fetal_Intestine_Large__H3K27ac	Roadmap	Digestive	Other
Chromatin annotation	Breast_variant_Human_Mammary_Epithelial_Cells_(vHMEC)__H3K4me3	Roadmap	Other	Other
Chromatin annotation	Lung_ENTEX__H3K36me3	ENTEX	Lung	Lung
Chromatin annotation	NHEK-Epidermal_Keratinocyte_Primary_Cells__H3K4me1	Roadmap	Other	Other
Chromatin annotation	Foreskin_Melanocyte_Primary_Cells_skin03__H3K4me3	Roadmap	Other	Other
Chromatin annotation	Gastric__DNase	Roadmap	Digestive	Other
Chromatin annotation	Foreskin_Fibroblast_Primary_Cells_skin02__H3K27ac	Roadmap	Musculoskeletal/Connective	Other
Chromatin annotation	Fetal_Intestine_Small__H3K4me1	Roadmap	Digestive	Other
Chromatin annotation	Primary_hematopoietic_stem_cells_G-CSF-mobilized_Female__H3K36me3	Roadmap	Blood/Immune	Blood/Immune
Chromatin annotation	Skeletal_Muscle_Female__H3K9ac	Roadmap	Musculoskeletal/Connective	Other
Chromatin annotation	Foreskin_Melanocyte_Primary_Cells_skin01__H3K4me3	Roadmap	Other	Other
Chromatin annotation	Fetal_Intestine_Small__DNase	Roadmap	Digestive	Other
Chromatin annotation	Primary_hematopoietic_stem_cells_G-CSF-mobilized_Male__H3K36me3	Roadmap	Blood/Immune	Blood/Immune
Chromatin annotation	Thymus__H3K4me1	Roadmap	Blood/Immune	Blood/Immune
Chromatin annotation	Fetal_Intestine_Large__H3K4me1	Roadmap	Digestive	Other
Chromatin annotation	Foreskin_Keratinocyte_Primary_Cells_skin02__DNase	Roadmap	Other	Other
Chromatin annotation	Lung_ENTEX__H3K27ac	ENTEX	Lung	Lung
Chromatin annotation	Fetal_Thymus__DNase	Roadmap	Blood/Immune	Blood/Immune
Chromatin annotation	Foreskin_Melanocyte_Primary_Cells_skin01__H3K27ac	Roadmap	Other	Other
Chromatin annotation	Skeletal_Muscle_Female__H3K27ac	Roadmap	Musculoskeletal/Connective	Other
Chromatin annotation	Stomach_Mucosa__H3K4me1	Roadmap	Digestive	Other
Chromatin annotation	Breast_variant_Human_Mammary_Epithelial_Cells_(vHMEC)__H3K4me1	Roadmap	Other	Other
Chromatin annotation	Foreskin_Keratinocyte_Primary_Cells_skin03__H3K4me1	Roadmap	Other	Other
Chromatin annotation	Foreskin_Fibroblast_Primary_Cells_skin02__DNase	Roadmap	Musculoskeletal/Connective	Other
Chromatin annotation	Fetal_Adrenal_Gland__H3K36me3	Roadmap	Other	Other
Chromatin annotation	Psoas_Muscle__H3K4me1	Roadmap	Musculoskeletal/Connective	Other
Chromatin annotation	Foreskin_Melanocyte_Primary_Cells_skin03__H3K4me1	Roadmap	Other	Other
Chromatin annotation	Primary_monocytes_from_peripheral_blood__H3K36me3	Roadmap	Blood/Immune	Blood/Immune
Chromatin annotation	Small_Intestine__DNase	Roadmap	Digestive	Other
Chromatin annotation	Primary_neutrophils_from_peripheral_blood__H3K36me3	Roadmap	Blood/Immune	Blood/Immune
Chromatin annotation	skeletal_muscle_ENTEX__H3K4me1	ENTEX	Musculoskeletal/Connective	Other
Chromatin annotation	Primary_Natural_Killer_cells_from_peripheral_blood__H3K4me1	Roadmap	Blood/Immune	Blood/Immune
Chromatin annotation	Primary_hematopoietic_stem_cells__H3K36me3	Roadmap	Blood/Immune	Blood/Immune
Chromatin annotation	Lung__H3K27ac	ENTEX	Lung	Lung
Chromatin annotation	Liver__H3K4me1	Roadmap	Liver	Other
Chromatin annotation	Fetal_Thymus__H3K36me3	Roadmap	Blood/Immune	Blood/Immune
Chromatin annotation	Rectal_Mucosa_Donor_31__H3K4me1	Roadmap	Digestive	Other
Chromatin annotation	HMEC_Mammary_Epithelial_Primary_Cells__H3K4me1	Roadmap	Other	Other
Chromatin annotation	Nerve-Tibial_ENTEX__H3K4me1	ENTEX	Other	Other
Chromatin annotation	Thymus__H3K27ac	Roadmap	Blood/Immune	Blood/Immune
Chromatin annotation	Foreskin_Melanocyte_Primary_Cells_skin01__H3K4me1	Roadmap	Other	Other
Chromatin annotation	Osteoblast_Primary_Cells__H3K4me1	Roadmap	Musculoskeletal/Connective	Other
Chromatin annotation	Aorta__H3K27ac	ENTEX	Cardiovascular	Other
Chromatin annotation	Thyroid_gland_ENTEX__H3K36me3	ENTEX	Other	Other
Chromatin annotation	Fetal_Stomach__DNase	Roadmap	Digestive	Other
Chromatin annotation	Ovary__H3K4me3	ENTEX	Other	Other
Chromatin annotation	Psoas_Muscle__H3K27ac	Roadmap	Musculoskeletal/Connective	Other
Chromatin annotation	Rectal_Mucosa_Donor_29__H3K4me3	Roadmap	Digestive	Other
Chromatin annotation	Primary_mononuclear_cells_from_peripheral_blood__H3K36me3	Roadmap	Blood/Immune	Blood/Immune
Chromatin annotation	Primary_T_killer_memory_cells_from_peripheral_blood__H3K36me3	Roadmap	Blood/Immune	Blood/Immune
Chromatin annotation	Foreskin_Fibroblast_Primary_Cells_skin01__H3K4me3	Roadmap	Musculoskeletal/Connective	Other
Chromatin annotation	Aorta_ENTEX__H3K36me3	ENTEX	Cardiovascular	Other
Chromatin annotation	Breast_variant_Human_Mammary_Epithelial_Cells_(vHMEC)__H3K36me3	Roadmap	Other	Other
Chromatin annotation	Foreskin_Fibroblast_Primary_Cells_skin02__H3K36me3	Roadmap	Musculoskeletal/Connective	Other
Chromatin annotation	Foreskin_Fibroblast_Primary_Cells_skin01__DNase	Roadmap	Musculoskeletal/Connective	Other
Chromatin annotation	Primary_hematopoietic_stem_cells_short_term_culture__H3K36me3	Roadmap	Blood/Immune	Blood/Immune
Chromatin annotation	Fetal_Intestine_Small__H3K27ac	Roadmap	Digestive	Other
Chromatin annotation	Osteoblast_Primary_Cells__H3K27ac	Roadmap	Musculoskeletal/Connective	Other
Chromatin annotation	Rectal_Mucosa_Donor_29__H3K36me3	Roadmap	Digestive	Other
Chromatin annotation	Esoph-Mucosa_ENTEX__H3K4me3	ENTEX	Digestive	Other
Chromatin annotation	Rectal_Smooth_Muscle__H3K4me3	Roadmap	Musculoskeletal/Connective	Other
Chromatin annotation	Rectal_Mucosa_Donor_31__H3K4me3	Roadmap	Digestive	Other
Chromatin annotation	HMEC_Mammary_Epithelial_Primary_Cells__H3K27ac	Roadmap	Other	Other
Chromatin annotation	NHEK-Epidermal_Keratinocyte_Primary_Cells__H3K27ac	Roadmap	Other	Other
Chromatin annotation	Small_Intestine__H3K4me1	Roadmap	Digestive	Other
Chromatin annotation	Brain_Cingulate_Gyrus__H3K4me3	Roadmap	CNS	Brain/CNS
Chromatin annotation	Foreskin_Keratinocyte_Primary_Cells_skin02__H3K4me1	Roadmap	Other	Other
Chromatin annotation	Pancreatic_Islets__H3K27ac	Roadmap	Pancreas	Other
Chromatin annotation	Adrenal_gland_ENTEX__H3K36me3	ENTEX	Other	Other
Chromatin annotation	Fetal_Intestine_Large__H3K36me3	Roadmap	Digestive	Other
Chromatin annotation	Primary_Natural_Killer_cells_from_peripheral_blood__DNase	Roadmap	Blood/Immune	Blood/Immune
Chromatin annotation	Primary_T_regulatory_cells_from_peripheral_blood__H3K36me3	Roadmap	Blood/Immune	Blood/Immune
Chromatin annotation	Gastric__H3K27ac	Roadmap	Digestive	Other
Chromatin annotation	Stomach_ENTEX__H3K27ac	ENTEX	Digestive	Other
Chromatin annotation	Fetal_Stomach__H3K4me3	Roadmap	Digestive	Other
Chromatin annotation	Duodenum_Mucosa__H3K36me3	Roadmap	Digestive	Other
Chromatin annotation	Ganglion_Eminence_derived_primary_cultured_neurospheres__H3K4me3	Roadmap	CNS	Brain/CNS
Chromatin annotation	Pancreatic_Islets__H3K4me3	Roadmap	Pancreas	Other
Chromatin annotation	Foreskin_Keratinocyte_Primary_Cells_skin02__H3K36me3	Roadmap	Other	Other
Chromatin annotation	Fetal_Lung__H3K9ac	Roadmap	Lung	Lung
Chromatin annotation	Foreskin_Keratinocyte_Primary_Cells_skin03__H3K27ac	Roadmap	Other	Other
Chromatin annotation	Brain_Anterior_Caudate__H3K9ac	Roadmap	CNS	Brain/CNS
Chromatin annotation	Brain_Substantia_Nigra__H3K9ac	Roadmap	CNS	Brain/CNS
Chromatin annotation	Colon-TV_ENTEX__H3K27ac	ENTEX	Digestive	Other
Chromatin annotation	HMEC_Mammary_Epithelial_Primary_Cells__DNase	Roadmap	Other	Other
Chromatin annotation	Aorta__H3K4me3	ENTEX	Cardiovascular	Other
Chromatin annotation	Rectal_Mucosa_Donor_29__H3K4me1	Roadmap	Digestive	Other
Chromatin annotation	Primary_hematopoietic_stem_cells_short_term_culture__H3K4me3	Roadmap	Blood/Immune	Blood/Immune
Chromatin annotation	Thymus__H3K4me3	Roadmap	Blood/Immune	Blood/Immune
Chromatin annotation	Foreskin_Keratinocyte_Primary_Cells_skin02__H3K4me3	Roadmap	Other	Other
Chromatin annotation	skeletal_muscle_ENTEX__H3K4me3	ENTEX	Musculoskeletal/Connective	Other
Chromatin annotation	Breast_variant_Human_Mammary_Epithelial_Cells_(vHMEC)__DNase	Roadmap	Other	Other
Chromatin annotation	Prostate_ENTEX__H3K4me3	ENTEX	Other	Other
Chromatin annotation	HMEC_Mammary_Epithelial_Primary_Cells__H3K4me3	Roadmap	Other	Other
Chromatin annotation	Primary_Natural_Killer_cells_from_peripheral_blood__H3K36me3	Roadmap	Blood/Immune	Blood/Immune
Chromatin annotation	skeletal_muscle_ENTEX__H3K27ac	ENTEX	Musculoskeletal/Connective	Other
Chromatin annotation	Fetal_Intestine_Large__DNase	Roadmap	Digestive	Other
Chromatin annotation	NHEK-Epidermal_Keratinocyte_Primary_Cells__H3K9ac	Roadmap	Other	Other
Chromatin annotation	Fetal_Thymus__H3K4me1	Roadmap	Blood/Immune	Blood/Immune
Chromatin annotation	Stomach_ENTEX__H3K36me3	ENTEX	Digestive	Other
Chromatin annotation	Sigmoid_Colon__H3K4me1	Roadmap	Digestive	Other
Chromatin annotation	Osteoblast_Primary_Cells__H3K4me3	Roadmap	Musculoskeletal/Connective	Other
Chromatin annotation	Gastric__H3K4me1	Roadmap	Digestive	Other
Chromatin annotation	NHLF_Lung_Fibroblast_Primary_Cells__H3K36me3	Roadmap	Lung	Lung
Chromatin annotation	Aorta__H3K36me3	ENTEX	Cardiovascular	Other
Chromatin annotation	Psoas_Muscle__DNase	Roadmap	Musculoskeletal/Connective	Other
Chromatin annotation	Foreskin_Fibroblast_Primary_Cells_skin01__H3K27ac	Roadmap	Musculoskeletal/Connective	Other
Chromatin annotation	Primary_T_killer_naive_cells_from_peripheral_blood__H3K9ac	Roadmap	Blood/Immune	Blood/Immune
Chromatin annotation	Aorta_ENTEX__H3K27ac	ENTEX	Cardiovascular	Other
Chromatin annotation	Primary_T_helper_17_cells_PMA-I_stimulated__H3K27ac	Roadmap	Blood/Immune	Blood/Immune
Chromatin annotation	Skeletal_Muscle_Male__H3K9ac	Roadmap	Musculoskeletal/Connective	Other
Chromatin annotation	Primary_T_cells_from_peripheral_blood__DNase	Roadmap	Blood/Immune	Blood/Immune
Chromatin annotation	Skeletal_Muscle_Female__H3K4me1	Roadmap	Musculoskeletal/Connective	Other
Chromatin annotation	Skeletal_Muscle_Male__H3K4me3	Roadmap	Musculoskeletal/Connective	Other
Chromatin annotation	NHEK-Epidermal_Keratinocyte_Primary_Cells__H3K4me3	Roadmap	Other	Other
Chromatin annotation	Aorta__H3K4me1	ENTEX	Cardiovascular	Other
Chromatin annotation	Rectal_Mucosa_Donor_29__H3K27ac	Roadmap	Digestive	Other
Chromatin annotation	Esoph-Mucosa_ENTEX__H3K36me3	ENTEX	Digestive	Other
Chromatin annotation	Primary_T_cells_from_peripheral_blood__H3K36me3	Roadmap	Blood/Immune	Blood/Immune
Chromatin annotation	Foreskin_Fibroblast_Primary_Cells_skin01__H3K36me3	Roadmap	Musculoskeletal/Connective	Other
Chromatin annotation	Primary_T_helper_memory_cells_from_peripheral_blood_2__H3K4me1	Roadmap	Blood/Immune	Blood/Immune
Chromatin annotation	Placenta__DNase	Roadmap	Other	Other
Chromatin annotation	Fetal_Muscle_Trunk__DNase	Roadmap	Musculoskeletal/Connective	Other
Chromatin annotation	Primary_T_helper_cells_from_peripheral_blood__H3K4me1	Roadmap	Blood/Immune	Blood/Immune
Chromatin annotation	Mammary_ENTEX__H3K4me1	ENTEX	Other	Other
Chromatin annotation	Stomach_ENTEX__H3K4me1	ENTEX	Digestive	Other
Chromatin annotation	Colonic_Mucosa__H3K4me3	Roadmap	Digestive	Other
Chromatin annotation	Pancreas__H3K27ac	ENTEX	Pancreas	Other
Chromatin annotation	Ganglion_Eminence_derived_primary_cultured_neurospheres__H3K4me1	Roadmap	CNS	Brain/CNS
Chromatin annotation	Fetal_Muscle_Trunk__H3K27ac	Roadmap	Musculoskeletal/Connective	Other
Chromatin annotation	Colonic_Mucosa__H3K4me1	Roadmap	Digestive	Other
Chromatin annotation	Colon_Smooth_Muscle__H3K4me3	Roadmap	Musculoskeletal/Connective	Other
Chromatin annotation	Foreskin_Fibroblast_Primary_Cells_skin02__H3K4me3	Roadmap	Musculoskeletal/Connective	Other
Chromatin annotation	Primary_T_cells_from_peripheral_blood__H3K4me1	Roadmap	Blood/Immune	Blood/Immune
Chromatin annotation	Colon_Smooth_Muscle__H3K9ac	Roadmap	Musculoskeletal/Connective	Other
Chromatin annotation	Primary_T_helper_naive_cells_from_peripheral_blood_1__H3K4me3	Roadmap	Blood/Immune	Blood/Immune
Chromatin annotation	Primary_T_helper_17_cells_PMA-I_stimulated__H3K4me1	Roadmap	Blood/Immune	Blood/Immune
Chromatin annotation	HMEC_Mammary_Epithelial_Primary_Cells__H3K9ac	Roadmap	Other	Other
Chromatin annotation	Primary_T_regulatory_cells_from_peripheral_blood__H3K4me1	Roadmap	Blood/Immune	Blood/Immune
Chromatin annotation	NHLF_Lung_Fibroblast_Primary_Cells__DNase	Roadmap	Lung	Lung
Chromatin annotation	Stomach_Mucosa__H3K9ac	Roadmap	Digestive	Other
Chromatin annotation	Testis_ENTEX__H3K4me3	ENTEX	Other	Other
Chromatin annotation	Vagina_ENTEX__H3K4me3	ENTEX	Other	Other
Chromatin annotation	Fetal_Intestine_Small__H3K36me3	Roadmap	Digestive	Other
Chromatin annotation	Colon-Sigm_ENTEX__H3K4me3	ENTEX	Digestive	Other
Chromatin annotation	Primary_T_cells_effector_memory_enriched_from_peripheral_blood__H3K36me3	Roadmap	Blood/Immune	Blood/Immune
Chromatin annotation	Primary_T_helper_17_cells_PMA-I_stimulated__H3K4me3	Roadmap	Blood/Immune	Blood/Immune
Chromatin annotation	Primary_T_cells_effector_memory_enriched_from_peripheral_blood__H3K4me1	Roadmap	Blood/Immune	Blood/Immune
Chromatin annotation	Primary_hematopoietic_stem_cells__H3K4me3	Roadmap	Blood/Immune	Blood/Immune
Chromatin annotation	Fetal_Thymus__H3K4me3	Roadmap	Blood/Immune	Blood/Immune
Chromatin annotation	Foreskin_Keratinocyte_Primary_Cells_skin03__H3K36me3	Roadmap	Other	Other
Chromatin annotation	Fetal_Muscle_Trunk__H3K4me3	Roadmap	Musculoskeletal/Connective	Other
Chromatin annotation	Primary_T_cells_from_cord_blood__DNase	Roadmap	Blood/Immune	Blood/Immune
Chromatin annotation	Uterus_ENTEX__H3K27ac	ENTEX	Other	Other
Chromatin annotation	Spleen_ENTEX__H3K36me3	ENTEX	Blood/Immune	Blood/Immune
Chromatin annotation	Heart-LV_ENTEX__H3K36me3	ENTEX	Cardiovascular	Other
Chromatin annotation	Primary_T_helper_naive_cells_from_peripheral_blood_1__H3K36me3	Roadmap	Blood/Immune	Blood/Immune
Chromatin annotation	Aorta_ENTEX__H3K4me3	ENTEX	Cardiovascular	Other
Chromatin annotation	liver_ENTEX__H3K4me1	Roadmap	Liver	Other
Chromatin annotation	Small_Intestine__H3K36me3	Roadmap	Digestive	Other
Chromatin annotation	Pancreas_ENTEX__H3K36me3	ENTEX	Pancreas	Other
Chromatin annotation	Pancreas_ENTEX__H3K27ac	ENTEX	Pancreas	Other
Chromatin annotation	Breast_Myoepithelial_Primary_Cells__H3K4me3	Roadmap	Other	Other
Chromatin annotation	Fetal_Lung__H3K36me3	Roadmap	Lung	Lung
Chromatin annotation	Fetal_Kidney__H3K4me1	Roadmap	Other	Other
Chromatin annotation	Duodenum_Mucosa__H3K4me3	Roadmap	Digestive	Other
Chromatin annotation	Primary_T_helper_memory_cells_from_peripheral_blood_1__H3K4me1	Roadmap	Blood/Immune	Blood/Immune
Chromatin annotation	SI-Term-Ileum_ENTEX__H3K4me3	ENTEX	Digestive	Other
Chromatin annotation	Esophagus__H3K4me3	Roadmap	Digestive	Other
Chromatin annotation	Colonic_Mucosa__H3K9ac	Roadmap	Digestive	Other
Chromatin annotation	NHEK-Epidermal_Keratinocyte_Primary_Cells__H3K36me3	Roadmap	Other	Other
Chromatin annotation	Foreskin_Fibroblast_Primary_Cells_skin02__H3K4me1	Roadmap	Musculoskeletal/Connective	Other
Chromatin annotation	Fetal_Kidney__H3K4me3	Roadmap	Other	Other
Chromatin annotation	Fetal_Muscle_Leg__H3K27ac	Roadmap	Musculoskeletal/Connective	Other
Chromatin annotation	Primary_neutrophils_from_peripheral_blood__H3K4me3	Roadmap	Blood/Immune	Blood/Immune
Chromatin annotation	Esophagus__H3K27ac	Roadmap	Digestive	Other
Chromatin annotation	NHLF_Lung_Fibroblast_Primary_Cells__H3K4me3	Roadmap	Lung	Lung
Chromatin annotation	Skeletal_Muscle_Female__H3K4me3	Roadmap	Musculoskeletal/Connective	Other
Chromatin annotation	Primary_T_helper_naive_cells_from_peripheral_blood_2__H3K4me1	Roadmap	Blood/Immune	Blood/Immune
Chromatin annotation	Fetal_Lung__H3K4me1	Roadmap	Lung	Lung
Chromatin annotation	Mammary_ENTEX__H3K4me3	ENTEX	Other	Other
Chromatin annotation	liver_ENTEX__H3K27ac	Roadmap	Liver	Other
Chromatin annotation	Artery-Tibial_ENTEX__H3K4me1	ENTEX	Cardiovascular	Other
Chromatin annotation	SI-Term-Ileum_ENTEX__H3K27ac	ENTEX	Digestive	Other
Chromatin annotation	Brain_Substantia_Nigra__H3K4me1	Roadmap	CNS	Brain/CNS
Chromatin annotation	Primary_T_helper_cells_PMA-I_stimulated__H3K4me1	Roadmap	Blood/Immune	Blood/Immune
Chromatin annotation	Fetal_Muscle_Leg__H3K4me3	Roadmap	Musculoskeletal/Connective	Other
Chromatin annotation	Foreskin_Melanocyte_Primary_Cells_skin01__H3K36me3	Roadmap	Other	Other
Chromatin annotation	Foreskin_Keratinocyte_Primary_Cells_skin03__H3K4me3	Roadmap	Other	Other
Chromatin annotation	Primary_T_helper_cells_PMA-I_stimulated__H3K27ac	Roadmap	Blood/Immune	Blood/Immune
Chromatin annotation	NHDF-Ad_Adult_Dermal_Fibroblast_Primary_Cells__H3K4me3	Roadmap	Musculoskeletal/Connective	Other
Chromatin annotation	Thyroid_gland_ENTEX__H3K27ac	ENTEX	Other	Other
Chromatin annotation	NHDF-Ad_Adult_Dermal_Fibroblast_Primary_Cells__DNase	Roadmap	Musculoskeletal/Connective	Other
Chromatin annotation	Rectal_Mucosa_Donor_31__H3K36me3	Roadmap	Digestive	Other
Chromatin annotation	Right_Atrium__H3K4me1	Roadmap	Cardiovascular	Other
Chromatin annotation	Fetal_Lung__H3K4me3	Roadmap	Lung	Lung
Chromatin annotation	Ovary__H3K27ac	ENTEX	Other	Other
Chromatin annotation	Lung_ENTEX__H3K4me1	ENTEX	Lung	Lung
Chromatin annotation	Esoph-Muscularis_ENTEX__H3K36me3	ENTEX	Digestive	Other
Chromatin annotation	Foreskin_Fibroblast_Primary_Cells_skin01__H3K4me1	Roadmap	Musculoskeletal/Connective	Other
Chromatin annotation	Spleen_ENTEX__H3K4me1	ENTEX	Blood/Immune	Blood/Immune
Chromatin annotation	Stomach_ENTEX__H3K4me3	ENTEX	Digestive	Other
Chromatin annotation	Fetal_Thymus__H3K27ac	Roadmap	Blood/Immune	Blood/Immune
Chromatin annotation	Adipose_Nuclei__H3K27ac	Roadmap	Adipose	Other
Chromatin annotation	Esoph-GJ_ENTEX__H3K4me3	ENTEX	Digestive	Other
Chromatin annotation	Esoph-Mucosa_ENTEX__H3K4me1	ENTEX	Digestive	Other
Chromatin annotation	NHLF_Lung_Fibroblast_Primary_Cells__H3K27ac	Roadmap	Lung	Lung
Chromatin annotation	Lung_ENTEX__H3K4me3	ENTEX	Lung	Lung
Chromatin annotation	Thymus__H3K36me3	Roadmap	Blood/Immune	Blood/Immune
Chromatin annotation	Primary_T_helper_cells_PMA-I_stimulated__H3K36me3	Roadmap	Blood/Immune	Blood/Immune
Chromatin annotation	Primary_B_cells_from_cord_blood__H3K4me1	Roadmap	Blood/Immune	Blood/Immune
Chromatin annotation	Rectal_Mucosa_Donor_31__H3K27ac	Roadmap	Digestive	Other
Chromatin annotation	Duodenum_Mucosa__H3K4me1	Roadmap	Digestive	Other
Chromatin annotation	Foreskin_Melanocyte_Primary_Cells_skin03__H3K36me3	Roadmap	Other	Other
Chromatin annotation	Primary_T_cells_from_cord_blood__H3K36me3	Roadmap	Blood/Immune	Blood/Immune
Chromatin annotation	Fetal_Kidney__H3K9ac	Roadmap	Other	Other
Chromatin annotation	Duodenum_Smooth_Muscle__H3K27ac	Roadmap	Musculoskeletal/Connective	Other
Chromatin annotation	Esoph-Muscularis_ENTEX__H3K4me3	ENTEX	Digestive	Other
Chromatin annotation	Cortex_derived_primary_cultured_neurospheres__H3K36me3	Roadmap	CNS	Brain/CNS
Chromatin annotation	Primary_T_killer_memory_cells_from_peripheral_blood__H3K4me1	Roadmap	Blood/Immune	Blood/Immune
Chromatin annotation	Brain_Inferior_Temporal_Lobe__H3K4me1	Roadmap	CNS	Brain/CNS
Chromatin annotation	Nerve-Tibial_ENTEX__H3K27ac	ENTEX	Other	Other
Chromatin annotation	Small_Intestine__H3K4me3	Roadmap	Digestive	Other
Chromatin annotation	Colonic_Mucosa__H3K36me3	Roadmap	Digestive	Other
Chromatin annotation	Primary_T_helper_17_cells_PMA-I_stimulated__H3K36me3	Roadmap	Blood/Immune	Blood/Immune
Chromatin annotation	Spleen__H3K4me3	ENTEX	Blood/Immune	Blood/Immune
Chromatin annotation	Aorta_ENTEX__H3K4me1	ENTEX	Cardiovascular	Other
Chromatin annotation	Sigmoid_Colon__H3K36me3	Roadmap	Digestive	Other
Chromatin annotation	Cortex_derived_primary_cultured_neurospheres__H3K4me1	Roadmap	CNS	Brain/CNS
Chromatin annotation	Primary_T_killer_naive_cells_from_peripheral_blood__H3K4me1	Roadmap	Blood/Immune	Blood/Immune
Chromatin annotation	Fetal_Lung__DNase	Roadmap	Lung	Lung
Chromatin annotation	Pancreas_ENTEX__H3K4me1	ENTEX	Pancreas	Other
Chromatin annotation	Esoph-Mucosa_ENTEX__H3K27ac	ENTEX	Digestive	Other
Chromatin annotation	Lung__H3K4me1	ENTEX	Lung	Lung
Chromatin annotation	Right_Atrium__H3K4me3	Roadmap	Cardiovascular	Other
Chromatin annotation	Rectal_Mucosa_Donor_31__H3K9ac	Roadmap	Digestive	Other
Chromatin annotation	Liver__H3K36me3	Roadmap	Liver	Other
Chromatin annotation	Breast_Myoepithelial_Primary_Cells__H3K4me1	Roadmap	Other	Other
Chromatin annotation	Adipose_Nuclei__H3K36me3	Roadmap	Adipose	Other
Chromatin annotation	Osteoblast_Primary_Cells__H3K36me3	Roadmap	Musculoskeletal/Connective	Other
Chromatin annotation	Thyroid_gland_ENTEX__H3K4me1	ENTEX	Other	Other
Chromatin annotation	Colon-TV_ENTEX__H3K4me3	ENTEX	Digestive	Other
Chromatin annotation	Fetal_Muscle_Leg__DNase	Roadmap	Musculoskeletal/Connective	Other
Chromatin annotation	Fetal_Stomach__H3K36me3	Roadmap	Digestive	Other
Chromatin annotation	Foreskin_Melanocyte_Primary_Cells_skin01__DNase	Roadmap	Other	Other
Chromatin annotation	Rectal_Mucosa_Donor_29__H3K9ac	Roadmap	Digestive	Other
Chromatin annotation	Ganglion_Eminence_derived_primary_cultured_neurospheres__H3K36me3	Roadmap	CNS	Brain/CNS
Chromatin annotation	Right_Ventricle__H3K4me3	Roadmap	Cardiovascular	Other
Chromatin annotation	Colon-TV_ENTEX__H3K4me1	ENTEX	Digestive	Other
Chromatin annotation	Brain_Hippocampus_Middle__H3K4me1	Roadmap	CNS	Brain/CNS
Chromatin annotation	Primary_T_killer_naive_cells_from_peripheral_blood__H3K36me3	Roadmap	Blood/Immune	Blood/Immune
Chromatin annotation	Brain_Inferior_Temporal_Lobe__H3K4me3	Roadmap	CNS	Brain/CNS
Chromatin annotation	Colonic_Mucosa__H3K27ac	Roadmap	Digestive	Other
Chromatin annotation	Small_Intestine__H3K27ac	Roadmap	Digestive	Other
Chromatin annotation	Primary_T_helper_cells_from_peripheral_blood__H3K36me3	Roadmap	Blood/Immune	Blood/Immune
Chromatin annotation	Spleen__H3K27ac	ENTEX	Blood/Immune	Blood/Immune
Chromatin annotation	Brain_Substantia_Nigra__H3K4me3	Roadmap	CNS	Brain/CNS
Chromatin annotation	Brain_Anterior_Caudate__H3K4me3	Roadmap	CNS	Brain/CNS
Chromatin annotation	Primary_hematopoietic_stem_cells_G-CSF-mobilized_Female__H3K27ac	Roadmap	Blood/Immune	Blood/Immune
Chromatin annotation	Artery-Coronary_ENTEX__H3K27ac	ENTEX	Cardiovascular	Other
Chromatin annotation	Brain_Hippocampus_Middle__H3K4me3	Roadmap	CNS	Brain/CNS
Chromatin annotation	Brain_Angular_Gyrus__H3K27ac	Roadmap	CNS	Brain/CNS
Chromatin annotation	liver_ENTEX__H3K36me3	Roadmap	Liver	Other
Chromatin annotation	Prostate_ENTEX__H3K27ac	ENTEX	Other	Other
Chromatin annotation	Brain_Angular_Gyrus__H3K4me1	Roadmap	CNS	Brain/CNS
Chromatin annotation	Duodenum_Mucosa__H3K9ac	Roadmap	Digestive	Other
Chromatin annotation	Primary_T_cells_from_cord_blood__H3K4me1	Roadmap	Blood/Immune	Blood/Immune
Chromatin annotation	Primary_Natural_Killer_cells_from_peripheral_blood__H3K27ac	Roadmap	Blood/Immune	Blood/Immune
Chromatin annotation	Brain_Dorsolateral_Prefrontal_Cortex__H3K4me3	Roadmap	CNS	Brain/CNS
Chromatin annotation	Mammary_ENTEX__H3K27ac	ENTEX	Other	Other
Chromatin annotation	Primary_T_helper_naive_cells_from_peripheral_blood_2__H3K36me3	Roadmap	Blood/Immune	Blood/Immune
Chromatin annotation	Primary_B_cells_from_peripheral_blood__DNase	Roadmap	Blood/Immune	Blood/Immune
Chromatin annotation	Skeletal_Muscle_Male__H3K4me1	Roadmap	Musculoskeletal/Connective	Other
Chromatin annotation	Primary_T_helper_memory_cells_from_peripheral_blood_2__H3K27ac	Roadmap	Blood/Immune	Blood/Immune
Chromatin annotation	Primary_T_cells_effector_memory_enriched_from_peripheral_blood__H3K27ac	Roadmap	Blood/Immune	Blood/Immune
Chromatin annotation	Primary_T_helper_naive_cells_from_peripheral_blood_1__H3K27ac	Roadmap	Blood/Immune	Blood/Immune
Chromatin annotation	Primary_T_killer_naive_cells_from_peripheral_blood__H3K27ac	Roadmap	Blood/Immune	Blood/Immune
Chromatin annotation	Ovary__H3K36me3	ENTEX	Other	Other
Chromatin annotation	Pancreas__H3K4me3	ENTEX	Pancreas	Other
Chromatin annotation	Brain_Substantia_Nigra__H3K27ac	Roadmap	CNS	Brain/CNS
Chromatin annotation	Primary_hematopoietic_stem_cells_G-CSF-mobilized_Male__H3K4me3	Roadmap	Blood/Immune	Blood/Immune
Chromatin annotation	NHDF-Ad_Adult_Dermal_Fibroblast_Primary_Cells__H3K27ac	Roadmap	Musculoskeletal/Connective	Other
Chromatin annotation	NHLF_Lung_Fibroblast_Primary_Cells__H3K9ac	Roadmap	Lung	Lung
Chromatin annotation	Psoas_Muscle__H3K4me3	Roadmap	Musculoskeletal/Connective	Other
Chromatin annotation	Esoph-Muscularis_ENTEX__H3K27ac	ENTEX	Digestive	Other
Chromatin annotation	Brain_Cingulate_Gyrus__H3K4me1	Roadmap	CNS	Brain/CNS
Chromatin annotation	Primary_T_helper_cells_PMA-I_stimulated__H3K4me3	Roadmap	Blood/Immune	Blood/Immune
Chromatin annotation	NHLF_Lung_Fibroblast_Primary_Cells__H3K4me1	Roadmap	Lung	Lung
Chromatin annotation	Brain_Hippocampus_Middle__H3K27ac	Roadmap	CNS	Brain/CNS
Chromatin annotation	Cortex_derived_primary_cultured_neurospheres__H3K4me3	Roadmap	CNS	Brain/CNS
Chromatin annotation	Primary_hematopoietic_stem_cells__H3K4me1	Roadmap	Blood/Immune	Blood/Immune
Chromatin annotation	Fetal_Heart__H3K9ac	Roadmap	Cardiovascular	Other
Chromatin annotation	Primary_hematopoietic_stem_cells_G-CSF-mobilized_Female__H3K4me3	Roadmap	Blood/Immune	Blood/Immune
Chromatin annotation	Colon_Smooth_Muscle__H3K4me1	Roadmap	Musculoskeletal/Connective	Other
Chromatin annotation	Brain_Angular_Gyrus__H3K4me3	Roadmap	CNS	Brain/CNS
Chromatin annotation	Fetal_Stomach__H3K27ac	Roadmap	Digestive	Other
Chromatin annotation	Primary_T_helper_naive_cells_from_peripheral_blood_1__H3K4me1	Roadmap	Blood/Immune	Blood/Immune
Chromatin annotation	Primary_T_cells_from_peripheral_blood__H3K27ac	Roadmap	Blood/Immune	Blood/Immune
Chromatin annotation	SI-Term-Ileum_ENTEX__H3K4me1	ENTEX	Digestive	Other
Chromatin annotation	Sigmoid_Colon__H3K4me3	Roadmap	Digestive	Other
Chromatin annotation	Lung__H3K36me3	ENTEX	Lung	Lung
Chromatin annotation	Vagina_ENTEX__H3K36me3	ENTEX	Other	Other
Chromatin annotation	Esoph-GJ_ENTEX__H3K27ac	ENTEX	Digestive	Other
Chromatin annotation	NHDF-Ad_Adult_Dermal_Fibroblast_Primary_Cells__H3K4me1	Roadmap	Musculoskeletal/Connective	Other
Chromatin annotation	Liver__H3K9ac	Roadmap	Liver	Other
Chromatin annotation	Primary_T_helper_naive_cells_from_peripheral_blood__H3K9ac	Roadmap	Blood/Immune	Blood/Immune
Chromatin annotation	Duodenum_Smooth_Muscle__H3K4me3	Roadmap	Musculoskeletal/Connective	Other
Chromatin annotation	Fetal_Brain_Female__H3K4me3	Roadmap	CNS	Brain/CNS
Chromatin annotation	Primary_T_cells_effector_memory_enriched_from_peripheral_blood__H3K4me3	Roadmap	Blood/Immune	Blood/Immune
Chromatin annotation	Primary_mononuclear_cells_from_peripheral_blood__H3K9ac	Roadmap	Blood/Immune	Blood/Immune
Chromatin annotation	Adipose_Nuclei__H3K9ac	Roadmap	Adipose	Other
Chromatin annotation	Spleen__H3K36me3	ENTEX	Blood/Immune	Blood/Immune
Chromatin annotation	Colon-Sigm_ENTEX__H3K27ac	ENTEX	Digestive	Other
Chromatin annotation	Primary_T_regulatory_cells_from_peripheral_blood__H3K27ac	Roadmap	Blood/Immune	Blood/Immune
Chromatin annotation	Primary_hematopoietic_stem_cells_short_term_culture__H3K4me1	Roadmap	Blood/Immune	Blood/Immune
Chromatin annotation	Right_Ventricle__H3K27ac	Roadmap	Cardiovascular	Other
Chromatin annotation	Placenta_Amnion__H3K36me3	Roadmap	Other	Other
Chromatin annotation	Brain_Cingulate_Gyrus__H3K9ac	Roadmap	CNS	Brain/CNS
Chromatin annotation	Left_Ventricle__H3K4me3	Roadmap	Cardiovascular	Other
Chromatin annotation	Sigmoid_Colon__H3K27ac	Roadmap	Digestive	Other
Chromatin annotation	Stomach_Smooth_Muscle__H3K9ac	Roadmap	Musculoskeletal/Connective	Other
Chromatin annotation	Stomach_Mucosa__H3K4me3	Roadmap	Digestive	Other
Chromatin annotation	Primary_mononuclear_cells_from_peripheral_blood__H3K27ac	Roadmap	Blood/Immune	Blood/Immune
Chromatin annotation	Brain_Cingulate_Gyrus__H3K27ac	Roadmap	CNS	Brain/CNS
Chromatin annotation	Vagina_ENTEX__H3K27ac	ENTEX	Other	Other
Chromatin annotation	Primary_neutrophils_from_peripheral_blood__H3K4me1	Roadmap	Blood/Immune	Blood/Immune
Chromatin annotation	Rectal_Smooth_Muscle__H3K9ac	Roadmap	Musculoskeletal/Connective	Other
Chromatin annotation	Left_Ventricle__H3K36me3	Roadmap	Cardiovascular	Other
Chromatin annotation	Primary_T_helper_memory_cells_from_peripheral_blood_1__H3K36me3	Roadmap	Blood/Immune	Blood/Immune
Chromatin annotation	NHEK-Epidermal_Keratinocyte_Primary_Cells__DNase	Roadmap	Other	Other
Chromatin annotation	Adipose_Nuclei__H3K4me1	Roadmap	Adipose	Other
Chromatin annotation	Primary_mononuclear_cells_from_peripheral_blood__H3K4me1	Roadmap	Blood/Immune	Blood/Immune
Chromatin annotation	Rectal_Smooth_Muscle__H3K4me1	Roadmap	Musculoskeletal/Connective	Other
Chromatin annotation	Primary_T_helper_memory_cells_from_peripheral_blood_1__H3K27ac	Roadmap	Blood/Immune	Blood/Immune
Chromatin annotation	Placenta__H3K4me3	Roadmap	Other	Other
Chromatin annotation	Ovary__DNase	ENTEX	Other	Other
Chromatin annotation	Primary_monocytes_from_peripheral_blood__H3K4me3	Roadmap	Blood/Immune	Blood/Immune
Chromatin annotation	Colon-TV_ENTEX__H3K36me3	ENTEX	Digestive	Other
Chromatin annotation	Esoph-GJ_ENTEX__H3K4me1	ENTEX	Digestive	Other
Chromatin annotation	Pancreatic_Islets__H3K4me1	Roadmap	Pancreas	Other
Chromatin annotation	NHDF-Ad_Adult_Dermal_Fibroblast_Primary_Cells__H3K9ac	Roadmap	Musculoskeletal/Connective	Other
Chromatin annotation	Brain_Germinal_Matrix__H3K4me1	Roadmap	CNS	Brain/CNS
Chromatin annotation	Stomach_Mucosa__H3K36me3	Roadmap	Digestive	Other
Chromatin annotation	HMEC_Mammary_Epithelial_Primary_Cells__H3K36me3	Roadmap	Other	Other
Chromatin annotation	Heart-Atrial_ENTEX__H3K36me3	ENTEX	Cardiovascular	Other
Chromatin annotation	Testis_ENTEX__H3K27ac	ENTEX	Other	Other
Chromatin annotation	Spleen_ENTEX__H3K4me3	ENTEX	Blood/Immune	Blood/Immune
Chromatin annotation	Stomach_Smooth_Muscle__H3K27ac	Roadmap	Musculoskeletal/Connective	Other
Chromatin annotation	Fetal_Muscle_Trunk__H3K36me3	Roadmap	Musculoskeletal/Connective	Other
Chromatin annotation	Primary_monocytes_from_peripheral_blood__H3K4me1	Roadmap	Blood/Immune	Blood/Immune
Chromatin annotation	Primary_T_helper_cells_from_peripheral_blood__H3K4me3	Roadmap	Blood/Immune	Blood/Immune
Chromatin annotation	Adrenal_gland_ENTEX__H3K27ac	ENTEX	Other	Other
Chromatin annotation	Colon_Smooth_Muscle__H3K27ac	Roadmap	Musculoskeletal/Connective	Other
Chromatin annotation	Brain_Anterior_Caudate__H3K4me1	Roadmap	CNS	Brain/CNS
Chromatin annotation	Fetal_Heart__DNase	Roadmap	Cardiovascular	Other
Chromatin annotation	Fetal_Muscle_Leg__H3K36me3	Roadmap	Musculoskeletal/Connective	Other
Chromatin annotation	Right_Ventricle__H3K36me3	Roadmap	Cardiovascular	Other
Chromatin annotation	Primary_T_helper_naive_cells_from_peripheral_blood_2__H3K4me3	Roadmap	Blood/Immune	Blood/Immune
Chromatin annotation	Skeletal_Muscle_Female__H3K36me3	Roadmap	Musculoskeletal/Connective	Other
Chromatin annotation	Primary_hematopoietic_stem_cells_G-CSF-mobilized_Male__DNase	Roadmap	Blood/Immune	Blood/Immune
Chromatin annotation	Ovary_ENTEX__H3K36me3	ENTEX	Other	Other
Chromatin annotation	Rectal_Smooth_Muscle__H3K27ac	Roadmap	Musculoskeletal/Connective	Other
Chromatin annotation	Breast_Myoepithelial_Primary_Cells__H3K36me3	Roadmap	Other	Other
Chromatin annotation	Thyroid_gland_ENTEX__H3K4me3	ENTEX	Other	Other
Chromatin annotation	Primary_mononuclear_cells_from_peripheral_blood__H3K4me3	Roadmap	Blood/Immune	Blood/Immune
Chromatin annotation	Primary_B_cells_from_cord_blood__H3K36me3	Roadmap	Blood/Immune	Blood/Immune
Chromatin annotation	Placenta_Amnion__H3K4me1	Roadmap	Other	Other
Chromatin annotation	Brain_Germinal_Matrix__H3K4me3	Roadmap	CNS	Brain/CNS
Chromatin annotation	Artery-Coronary_ENTEX__H3K4me3	ENTEX	Cardiovascular	Other
Chromatin annotation	Left_Ventricle__H3K4me1	Roadmap	Cardiovascular	Other
Chromatin annotation	Stomach_Smooth_Muscle__H3K4me1	Roadmap	Musculoskeletal/Connective	Other
Chromatin annotation	Primary_Natural_Killer_cells_from_peripheral_blood__H3K4me3	Roadmap	Blood/Immune	Blood/Immune
Chromatin annotation	Primary_T_helper_memory_cells_from_peripheral_blood_1__H3K4me3	Roadmap	Blood/Immune	Blood/Immune
Chromatin annotation	Brain_Dorsolateral_Prefrontal_Cortex__H3K27ac	Roadmap	CNS	Brain/CNS
Chromatin annotation	Psoas_Muscle__H3K36me3	Roadmap	Musculoskeletal/Connective	Other
Chromatin annotation	Stomach_Smooth_Muscle__H3K4me3	Roadmap	Musculoskeletal/Connective	Other
Chromatin annotation	Primary_T_helper_memory_cells_from_peripheral_blood_2__H3K4me3	Roadmap	Blood/Immune	Blood/Immune
Chromatin annotation	Brain_Inferior_Temporal_Lobe__H3K27ac	Roadmap	CNS	Brain/CNS
Chromatin annotation	Primary_T_killer_memory_cells_from_peripheral_blood__H3K27ac	Roadmap	Blood/Immune	Blood/Immune
Chromatin annotation	Brain_Inferior_Temporal_Lobe__H3K36me3	Roadmap	CNS	Brain/CNS
Chromatin annotation	Fetal_Brain_Male__H3K36me3	Roadmap	CNS	Brain/CNS
Chromatin annotation	Mammary_ENTEX__H3K36me3	ENTEX	Other	Other
Chromatin annotation	Fetal_Heart__H3K4me1	Roadmap	Cardiovascular	Other
Chromatin annotation	Brain_Dorsolateral_Prefrontal_Cortex__H3K4me1	Roadmap	CNS	Brain/CNS
Chromatin annotation	NHDF-Ad_Adult_Dermal_Fibroblast_Primary_Cells__H3K36me3	Roadmap	Musculoskeletal/Connective	Other
Chromatin annotation	Brain_Inferior_Temporal_Lobe__H3K9ac	Roadmap	CNS	Brain/CNS
Chromatin annotation	Fetal_Heart__H3K36me3	Roadmap	Cardiovascular	Other
Chromatin annotation	Primary_T_regulatory_cells_from_peripheral_blood__H3K4me3	Roadmap	Blood/Immune	Blood/Immune
Chromatin annotation	Placenta__H3K36me3	Roadmap	Other	Other
Chromatin annotation	Primary_hematopoietic_stem_cells_G-CSF-mobilized_Female__H3K4me1	Roadmap	Blood/Immune	Blood/Immune
Chromatin annotation	Adrenal_gland_ENTEX__H3K4me3	ENTEX	Other	Other
Chromatin annotation	Primary_B_cells_from_peripheral_blood__H3K4me1	Roadmap	Blood/Immune	Blood/Immune
Chromatin annotation	Artery-Tibial_ENTEX__H3K36me3	ENTEX	Cardiovascular	Other
Chromatin annotation	Fetal_Adrenal_Gland__H3K4me3	Roadmap	Other	Other
Chromatin annotation	Fetal_Kidney__H3K36me3	Roadmap	Other	Other
Chromatin annotation	Primary_B_cells_from_peripheral_blood__H3K27ac	Roadmap	Blood/Immune	Blood/Immune
Chromatin annotation	Placenta__H3K4me1	Roadmap	Other	Other
Chromatin annotation	Brain_Hippocampus_Middle__H3K36me3	Roadmap	CNS	Brain/CNS
Chromatin annotation	Adrenal_gland_ENTEX__H3K4me1	ENTEX	Other	Other
Chromatin annotation	Primary_B_cells_from_cord_blood__H3K4me3	Roadmap	Blood/Immune	Blood/Immune
Chromatin annotation	Brain_Germinal_Matrix__H3K36me3	Roadmap	CNS	Brain/CNS
Chromatin annotation	Brain_Substantia_Nigra__H3K36me3	Roadmap	CNS	Brain/CNS
Chromatin annotation	Skin_tissue_ENTEX__H3K4me3	ENTEX	Other	Other
Chromatin annotation	Primary_monocytes_from_peripheral_blood__H3K27ac	Roadmap	Blood/Immune	Blood/Immune
Chromatin annotation	Primary_T_helper_cells_from_peripheral_blood__H3K27ac	Roadmap	Blood/Immune	Blood/Immune
Chromatin annotation	Brain_Dorsolateral_Prefrontal_Cortex__H3K9ac	Roadmap	CNS	Brain/CNS
Chromatin annotation	Brain_Angular_Gyrus__H3K9ac	Roadmap	CNS	Brain/CNS
Chromatin annotation	Prostate_ENTEX__H3K36me3	ENTEX	Other	Other
Chromatin annotation	Ovary__H3K4me1	ENTEX	Other	Other
Chromatin annotation	Breast_Myoepithelial_Primary_Cells__H3K9ac	Roadmap	Other	Other
Chromatin annotation	Nerve-Tibial_ENTEX__H3K36me3	ENTEX	Other	Other
Chromatin annotation	Pancreas__DNase	ENTEX	Pancreas	Other
Chromatin annotation	Brain_Anterior_Caudate__H3K27ac	Roadmap	CNS	Brain/CNS
Chromatin annotation	Pancreas__H3K4me1	ENTEX	Pancreas	Other
Chromatin annotation	Spleen__H3K4me1	ENTEX	Blood/Immune	Blood/Immune
Chromatin annotation	Heart-Atrial_ENTEX__H3K4me3	ENTEX	Cardiovascular	Other
Chromatin annotation	Primary_T_helper_naive_cells_from_peripheral_blood_2__H3K27ac	Roadmap	Blood/Immune	Blood/Immune
Chromatin annotation	Esophagus__H3K36me3	Roadmap	Digestive	Other
Chromatin annotation	SI-Term-Ileum_ENTEX__H3K36me3	ENTEX	Digestive	Other
Chromatin annotation	skeletal_muscle_ENTEX__H3K36me3	ENTEX	Musculoskeletal/Connective	Other
Chromatin annotation	Primary_T_cells_from_peripheral_blood__H3K4me3	Roadmap	Blood/Immune	Blood/Immune
Chromatin annotation	Heart-LV_ENTEX__H3K27ac	ENTEX	Cardiovascular	Other
Chromatin annotation	Heart-Atrial_ENTEX__H3K27ac	ENTEX	Cardiovascular	Other
Chromatin annotation	Fetal_Adrenal_Gland__H3K27ac	Roadmap	Other	Other
Chromatin annotation	Primary_B_cells_from_peripheral_blood__H3K36me3	Roadmap	Blood/Immune	Blood/Immune
Chromatin annotation	Primary_T_cells_from_cord_blood__H3K4me3	Roadmap	Blood/Immune	Blood/Immune
Chromatin annotation	Primary_T_helper_memory_cells_from_peripheral_blood_2__H3K36me3	Roadmap	Blood/Immune	Blood/Immune
Chromatin annotation	liver_ENTEX__H3K4me3	Roadmap	Liver	Other
Chromatin annotation	Skeletal_Muscle_Male__H3K36me3	Roadmap	Musculoskeletal/Connective	Other
Chromatin annotation	Primary_B_cells_from_peripheral_blood__H3K4me3	Roadmap	Blood/Immune	Blood/Immune
Chromatin annotation	Primary_T_killer_naive_cells_from_peripheral_blood__H3K4me3	Roadmap	Blood/Immune	Blood/Immune
Chromatin annotation	Fetal_Brain_Male__H3K4me3	Roadmap	CNS	Brain/CNS
Chromatin annotation	Spleen_ENTEX__H3K27ac	ENTEX	Blood/Immune	Blood/Immune
Chromatin annotation	Primary_hematopoietic_stem_cells_G-CSF-mobilized_Male__H3K4me1	Roadmap	Blood/Immune	Blood/Immune
Chromatin annotation	Placenta_Amnion__H3K27ac	Roadmap	Other	Other
Chromatin annotation	Brain_Anterior_Caudate__H3K36me3	Roadmap	CNS	Brain/CNS
Chromatin annotation	Primary_hematopoietic_stem_cells_G-CSF-mobilized_Female__DNase	Roadmap	Blood/Immune	Blood/Immune
Chromatin annotation	Left_Ventricle__H3K27ac	Roadmap	Cardiovascular	Other
Chromatin annotation	Right_Atrium__H3K27ac	Roadmap	Cardiovascular	Other
Chromatin annotation	Stomach_Smooth_Muscle__H3K36me3	Roadmap	Musculoskeletal/Connective	Other
Chromatin annotation	Pancreas_ENTEX__H3K4me3	ENTEX	Pancreas	Other
Chromatin annotation	Right_Ventricle__H3K4me1	Roadmap	Cardiovascular	Other
Chromatin annotation	Duodenum_Smooth_Muscle__H3K4me1	Roadmap	Musculoskeletal/Connective	Other
Chromatin annotation	Duodenum_Smooth_Muscle__H3K36me3	Roadmap	Musculoskeletal/Connective	Other
Chromatin annotation	Placenta__H3K27ac	Roadmap	Other	Other
Chromatin annotation	Colon-Sigm_ENTEX__H3K36me3	ENTEX	Digestive	Other
Chromatin annotation	Fetal_Brain_Female__H3K4me1	Roadmap	CNS	Brain/CNS
Chromatin annotation	Heart-LV_ENTEX__H3K4me3	ENTEX	Cardiovascular	Other
Chromatin annotation	Liver__H3K27ac	Roadmap	Liver	Other
Chromatin annotation	Fetal_Adrenal_Gland__H3K4me1	Roadmap	Other	Other
Chromatin annotation	Gastric__H3K36me3	Roadmap	Digestive	Other
Chromatin annotation	Pancreas__H3K36me3	ENTEX	Pancreas	Other
Chromatin annotation	Pancreatic_Islets__H3K9ac	Roadmap	Pancreas	Other
Chromatin annotation	Rectal_Smooth_Muscle__H3K36me3	Roadmap	Musculoskeletal/Connective	Other
Chromatin annotation	Brain_Dorsolateral_Prefrontal_Cortex__H3K36me3	Roadmap	CNS	Brain/CNS
Chromatin annotation	Fetal_Muscle_Leg__H3K4me1	Roadmap	Musculoskeletal/Connective	Other
Chromatin annotation	Esoph-Muscularis_ENTEX__H3K4me1	ENTEX	Digestive	Other
Chromatin annotation	Brain_Cingulate_Gyrus__H3K36me3	Roadmap	CNS	Brain/CNS
Chromatin annotation	Right_Atrium__H3K36me3	Roadmap	Cardiovascular	Other
Chromatin annotation	Primary_monocytes_from_peripheral_blood__DNase	Roadmap	Blood/Immune	Blood/Immune
Chromatin annotation	Colon-Sigm_ENTEX__H3K4me1	ENTEX	Digestive	Other
Chromatin annotation	Fetal_Brain_Male__H3K4me1	Roadmap	CNS	Brain/CNS
Chromatin annotation	Primary_T_killer_memory_cells_from_peripheral_blood__H3K4me3	Roadmap	Blood/Immune	Blood/Immune
Chromatin annotation	Fetal_Kidney__DNase	Roadmap	Other	Other
Chromatin annotation	Esophagus__H3K4me1	Roadmap	Digestive	Other
Chromatin annotation	Fetal_Brain_Female__H3K36me3	Roadmap	CNS	Brain/CNS
Chromatin annotation	Heart-LV_ENTEX__H3K4me1	ENTEX	Cardiovascular	Other
Chromatin annotation	Testis_ENTEX__H3K36me3	ENTEX	Other	Other
Chromatin annotation	Colon_Smooth_Muscle__H3K36me3	Roadmap	Musculoskeletal/Connective	Other
Chromatin annotation	Fetal_Heart__H3K4me3	Roadmap	Cardiovascular	Other
Chromatin annotation	Liver__H3K4me3	Roadmap	Liver	Other
Chromatin annotation	Fetal_Stomach__H3K4me1	Roadmap	Digestive	Other
Chromatin annotation	Adipose_Nuclei__H3K4me3	Roadmap	Adipose	Other
Chromatin annotation	Brain_Angular_Gyrus__H3K36me3	Roadmap	CNS	Brain/CNS
Chromatin annotation	Fetal_Muscle_Trunk__H3K4me1	Roadmap	Musculoskeletal/Connective	Other
Chromatin annotation	Gastric__H3K4me3	Roadmap	Digestive	Other
Chromatin annotation	Heart-Atrial_ENTEX__H3K4me1	ENTEX	Cardiovascular	Other
Chromatin annotation	Fetal_Adrenal_Gland__DNase	Roadmap	Other	Other
Chromatin annotation	Fetal_Brain_Male__DNase	Roadmap	CNS	Brain/CNS
Chromatin annotation	Pancreatic_Islets__H3K36me3	Roadmap	Pancreas	Other
Chromatin annotation	Fetal_Brain_Female__DNase	Roadmap	CNS	Brain/CNS

## Sheet: Supplementary Data 3, B
LDSC analysis of tissue-specific genes
Name	Coefficient	Coefficient_std_error	Coefficient_P_value	Tissue_Category	Dataset	Rank	minlog10P	Category	GWAS_group	Tissue Category for Visualization
Cervix_Ectocervix	1.82891e-08	7.56405e-09	0.00780515	Cervix Uteri	GTEx	1	2.10762	Cervix Uteri_GTEx	EA_Adeno	Other
A04.411.Lung	1.74627e-08	7.35351e-09	0.00878066	Lung	Franke_lab	2	2.05647	Lung_Franke_lab	EA_Adeno	Lung
A07.231.908.670.874.Umbilical.Veins	1.50918e-08	6.81599e-09	0.0134082	Cardiovascular	Franke_lab	3	1.87263	Cardiovascular_Franke_lab	EA_Adeno	Other
A07.231.908.Veins	1.50439e-08	7.23531e-09	0.0187982	Cardiovascular	Franke_lab	4	1.72588	Cardiovascular_Franke_lab	EA_Adeno	Other
A02.165.Cartilage	1.01072e-08	5.2987e-09	0.0282285	Musculoskeletal/Connective	Franke_lab	5	1.54931	Musculoskeletal/Connective_Franke_lab	EA_Adeno	Other
Nerve_Tibial	1.11851e-08	6.0191e-09	0.031565	Nerve	GTEx	6	1.50079	Nerve_GTEx	EA_Adeno	Other
A11.872.Stem.Cells	1.57871e-08	8.76575e-09	0.0358512	Other	Franke_lab	7	1.4455	Other_Franke_lab	EA_Adeno	Other
A11.329.830.Stromal.Cells	1.23029e-08	6.83725e-09	0.035978	Musculoskeletal/Connective	Franke_lab	8	1.44396	Musculoskeletal/Connective_Franke_lab	EA_Adeno	Other
A15.145.846.Serum	1.31645e-08	7.63941e-09	0.0424232	Blood/Immune	Franke_lab	9	1.3724	Blood/Immune_Franke_lab	EA_Adeno	Blood/Immune
A07.231.Blood.Vessels	1.25266e-08	7.85186e-09	0.0553148	Cardiovascular	Franke_lab	10	1.25716	Cardiovascular_Franke_lab	EA_Adeno	Other
A10.615.284.473.Chorion	1.02483e-08	6.43632e-09	0.0556632	Other	Franke_lab	11	1.25443	Other_Franke_lab	EA_Adeno	Other
A10.165.114.830.750.Subcutaneous.Fat	8.8094e-09	5.9744e-09	0.0701702	Adipose	Franke_lab	12	1.15385	Adipose_Franke_lab	EA_Adeno	Other
Vagina	9.23503e-09	6.38561e-09	0.0740572	Vagina	GTEx	13	1.13043	Vagina_GTEx	EA_Adeno	Other
A06.407.312.782.Testis	8.68616e-09	6.18055e-09	0.0799507	Endocrine	Franke_lab	14	1.09718	Endocrine_Franke_lab	EA_Adeno	Other
A11.872.190.260.Embryoid.Bodies	1.07503e-08	7.78209e-09	0.0835748	Other	Franke_lab	15	1.07792	Other_Franke_lab	EA_Adeno	Other
A11.118.637.555.567.562.440.Precursor.Cells..B.Lymphoid	8.9598e-09	6.51596e-09	0.0845574	Blood/Immune	Franke_lab	16	1.07285	Blood/Immune_Franke_lab	EA_Adeno	Blood/Immune
A11.627.340.360.Granulocyte.Precursor.Cells	1.06988e-08	7.92255e-09	0.08844	Blood/Immune	Franke_lab	17	1.05335	Blood/Immune_Franke_lab	EA_Adeno	Blood/Immune
A05.360.444.492.362.Foreskin	1.02144e-08	7.63086e-09	0.0903568	Other	Franke_lab	18	1.04404	Other_Franke_lab	EA_Adeno	Other
Lung	9.73802e-09	7.58459e-09	0.0995848	Lung	GTEx	19	1.00181	Lung_GTEx	EA_Adeno	Lung
A06.407.071.Adrenal.Glands	7.00328e-09	5.62037e-09	0.106372	Endocrine	Franke_lab	20	0.973171	Endocrine_Franke_lab	EA_Adeno	Other
A05.360.319.679.Uterus	7.32335e-09	5.88896e-09	0.106828	Other	Franke_lab	21	0.971314	Other_Franke_lab	EA_Adeno	Other
Cervix_Endocervix	8.4015e-09	6.76852e-09	0.107255	Cervix Uteri	GTEx	22	0.969584	Cervix Uteri_GTEx	EA_Adeno	Other
A11.436.397.Keratinocytes	1.02774e-08	8.55841e-09	0.114905	Other	Franke_lab	23	0.939661	Other_Franke_lab	EA_Adeno	Other
Minor_Salivary_Gland	6.63329e-09	5.60834e-09	0.118453	Salivary Gland	GTEx	24	0.926453	Salivary Gland_GTEx	EA_Adeno	Other
A11.118.637.555.567.569.T.Lymphocytes	8.91398e-09	7.53951e-09	0.118543	Blood/Immune	Franke_lab	25	0.926124	Blood/Immune_Franke_lab	EA_Adeno	Blood/Immune
Ovary	6.67367e-09	5.73193e-09	0.122152	Ovary	GTEx	26	0.9131	Ovary_GTEx	EA_Adeno	Other
Uterus	7.06421e-09	6.07414e-09	0.122415	Uterus	GTEx	27	0.912164	Uterus_GTEx	EA_Adeno	Other
A11.872.190.Embryonic.Stem.Cells	8.25294e-09	7.17547e-09	0.125039	Other	Franke_lab	28	0.902954	Other_Franke_lab	EA_Adeno	Other
A06.407.071.140.Adrenal.Cortex	6.24999e-09	5.51587e-09	0.128587	Endocrine	Franke_lab	29	0.890801	Endocrine_Franke_lab	EA_Adeno	Other
A05.360.319.679.690.Myometrium	6.89904e-09	6.09015e-09	0.128645	Musculoskeletal/Connective	Franke_lab	30	0.890608	Musculoskeletal/Connective_Franke_lab	EA_Adeno	Other
A11.436.275.Endothelial.Cells	8.65771e-09	7.76156e-09	0.132327	Other	Franke_lab	31	0.878353	Other_Franke_lab	EA_Adeno	Other
A06.407.900.Thyroid.Gland	6.01829e-09	5.52189e-09	0.13788	Endocrine	Franke_lab	32	0.8605	Endocrine_Franke_lab	EA_Adeno	Other
A11.436.348.Hepatocytes	9.31547e-09	8.6435e-09	0.140574	Liver	Franke_lab	33	0.852094	Liver_Franke_lab	EA_Adeno	Other
Adipose_Subcutaneous	5.68627e-09	5.38429e-09	0.145465	Adipose Tissue	GTEx	34	0.837243	Adipose Tissue_GTEx	EA_Adeno	Other
A03.556.875.500.Esophagus	8.11652e-09	7.71057e-09	0.146251	Digestive	Franke_lab	35	0.834901	Digestive_Franke_lab	EA_Adeno	Other
Skin_Not_Sun_Exposed_Suprapubic	7.23935e-09	7.05221e-09	0.152319	Skin	GTEx	36	0.817245	Skin_GTEx	EA_Adeno	Other
A11.872.378.Hematopoietic.Stem.Cells	7.70726e-09	7.54765e-09	0.153592	Blood/Immune	Franke_lab	37	0.81363	Blood/Immune_Franke_lab	EA_Adeno	Blood/Immune
A10.272.Epithelium	8.06022e-09	8.07156e-09	0.158995	Other	Franke_lab	38	0.798616	Other_Franke_lab	EA_Adeno	Other
A15.382.490.555.567.537.Killer.Cells..Natural	6.65048e-09	6.70436e-09	0.160607	Blood/Immune	Franke_lab	39	0.794234	Blood/Immune_Franke_lab	EA_Adeno	Blood/Immune
A05.360.319.887.Vulva	7.92393e-09	8.03155e-09	0.161919	Other	Franke_lab	40	0.790701	Other_Franke_lab	EA_Adeno	Other
A11.436.Epithelial.Cells	8.27022e-09	8.64426e-09	0.169352	Other	Franke_lab	41	0.77121	Other_Franke_lab	EA_Adeno	Other
A05.810.890.Urinary.Bladder	7.62485e-09	8.18061e-09	0.175652	Other	Franke_lab	42	0.755347	Other_Franke_lab	EA_Adeno	Other
Skin_Sun_Exposed_Lower_leg	6.69767e-09	7.4307e-09	0.183701	Skin	GTEx	43	0.735889	Skin_GTEx	EA_Adeno	Other
A15.145.300.Fetal.Blood	7.45611e-09	8.29247e-09	0.184288	Blood/Immune	Franke_lab	44	0.734502	Blood/Immune_Franke_lab	EA_Adeno	Blood/Immune
A15.382.520.604.700.Spleen	5.43739e-09	6.07702e-09	0.185461	Blood/Immune	Franke_lab	45	0.731747	Blood/Immune_Franke_lab	EA_Adeno	Blood/Immune
Adipose_Visceral_Omentum	5.5143e-09	6.17591e-09	0.185963	Adipose Tissue	GTEx	46	0.730574	Adipose Tissue_GTEx	EA_Adeno	Other
A11.329.228.Fibroblasts	5.9177e-09	6.66188e-09	0.187191	Musculoskeletal/Connective	Franke_lab	47	0.727714	Musculoskeletal/Connective_Franke_lab	EA_Adeno	Other
A10.615.789.Serous.Membrane	5.8039e-09	6.54403e-09	0.187566	Other	Franke_lab	48	0.726845	Other_Franke_lab	EA_Adeno	Other
A11.872.378.590.635.Granulocyte.Macrophage.Progenitor.Cells	6.26163e-09	7.23409e-09	0.193362	Blood/Immune	Franke_lab	49	0.713628	Blood/Immune_Franke_lab	EA_Adeno	Blood/Immune
A11.436.294.064.Glucagon.Secreting.Cells	6.97362e-09	8.09251e-09	0.194416	Other	Franke_lab	50	0.711268	Other_Franke_lab	EA_Adeno	Other
Small_Intestine_Terminal_Ileum	6.28171e-09	7.3077e-09	0.195004	Small Intestine	GTEx	51	0.709956	Small Intestine_GTEx	EA_Adeno	Other
A05.360.319.679.490.Endometrium	5.06801e-09	5.9085e-09	0.195515	Other	Franke_lab	52	0.708819	Other_Franke_lab	EA_Adeno	Other
A07.541.510.110.Aortic.Valve	5.9117e-09	6.90271e-09	0.19588	Cardiovascular	Franke_lab	53	0.708011	Cardiovascular_Franke_lab	EA_Adeno	Other
A05.360.319.679.256.Cervix.Uteri	6.06977e-09	7.1885e-09	0.199231	Other	Franke_lab	54	0.700644	Other_Franke_lab	EA_Adeno	Other
A11.329.114.Adipocytes	4.84499e-09	5.80029e-09	0.201774	Adipose	Franke_lab	55	0.695135	Adipose_Franke_lab	EA_Adeno	Other
A10.272.497.Epidermis	7.40757e-09	9.0869e-09	0.207481	Other	Franke_lab	56	0.683021	Other_Franke_lab	EA_Adeno	Other
A11.872.700.500.Induced.Pluripotent.Stem.Cells	5.37011e-09	6.66605e-09	0.21024	Other	Franke_lab	57	0.677286	Other_Franke_lab	EA_Adeno	Other
A10.615.Membranes	5.89992e-09	7.55296e-09	0.21736	Other	Franke_lab	58	0.66282	Other_Franke_lab	EA_Adeno	Other
A09.371.Eye	5.06695e-09	6.56656e-09	0.220167	Other	Franke_lab	59	0.657247	Other_Franke_lab	EA_Adeno	Other
A10.165.114.830.500.750.Subcutaneous.Fat..Abdominal	4.16211e-09	5.40403e-09	0.220595	Adipose	Franke_lab	60	0.656405	Adipose_Franke_lab	EA_Adeno	Other
A07.231.114.Arteries	5.20792e-09	6.90126e-09	0.225235	Cardiovascular	Franke_lab	61	0.647365	Cardiovascular_Franke_lab	EA_Adeno	Other
Stomach	4.72043e-09	6.38014e-09	0.229692	Stomach	GTEx	62	0.638854	Stomach_GTEx	EA_Adeno	Other
A03.556.249.249.356.668.Colon..Sigmoid	5.00218e-09	6.93479e-09	0.235357	Digestive	Franke_lab	63	0.628272	Digestive_Franke_lab	EA_Adeno	Other
A05.360.319.Genitalia..Female	4.42452e-09	6.48015e-09	0.247373	Other	Franke_lab	64	0.606648	Other_Franke_lab	EA_Adeno	Other
A03.734.414.Islets.of.Langerhans	5.50946e-09	8.16795e-09	0.24999	Other	Franke_lab	65	0.602078	Other_Franke_lab	EA_Adeno	Other
A03.556.Gastrointestinal.Tract	4.2606e-09	6.53909e-09	0.257343	Digestive	Franke_lab	66	0.589488	Digestive_Franke_lab	EA_Adeno	Other
A06.407.312.Gonads	4.32952e-09	6.66798e-09	0.258072	Endocrine	Franke_lab	67	0.588259	Endocrine_Franke_lab	EA_Adeno	Other
A10.615.550.Mucous.Membrane	4.85462e-09	7.73468e-09	0.265119	Other	Franke_lab	68	0.576559	Other_Franke_lab	EA_Adeno	Other
A05.360.319.114.630.Ovary	4.14903e-09	6.81961e-09	0.271462	Other	Franke_lab	69	0.566291	Other_Franke_lab	EA_Adeno	Other
A11.329.372.600.Macrophages..Alveolar	3.19884e-09	5.31759e-09	0.273734	Blood/Immune	Franke_lab	70	0.562671	Blood/Immune_Franke_lab	EA_Adeno	Blood/Immune
A15.382.490.555.567.Lymphocytes	4.01943e-09	6.8176e-09	0.27774	Blood/Immune	Franke_lab	71	0.556361	Blood/Immune_Franke_lab	EA_Adeno	Blood/Immune
A14.549.167.646.Periodontium	4.93651e-09	8.40975e-09	0.278603	Other	Franke_lab	72	0.555015	Other_Franke_lab	EA_Adeno	Other
A10.549.Lymphoid.Tissue	3.56135e-09	6.48877e-09	0.291555	Blood/Immune	Franke_lab	73	0.53528	Blood/Immune_Franke_lab	EA_Adeno	Blood/Immune
A03.556.124.369.Intestinal.Mucosa	3.5383e-09	6.51998e-09	0.293673	Digestive	Franke_lab	74	0.532136	Digestive_Franke_lab	EA_Adeno	Other
A02.835.583.443.800.800.Synovial.Fluid	4.17171e-09	7.69027e-09	0.293749	Blood/Immune	Franke_lab	75	0.532024	Blood/Immune_Franke_lab	EA_Adeno	Blood/Immune
A15.382.812.Mononuclear.Phagocyte.System	3.7315e-09	7.18461e-09	0.30175	Blood/Immune	Franke_lab	76	0.520353	Blood/Immune_Franke_lab	EA_Adeno	Blood/Immune
A11.872.580.Mesenchymal.Stem.Cells	3.54312e-09	6.89254e-09	0.303608	Other	Franke_lab	77	0.517687	Other_Franke_lab	EA_Adeno	Other
Bladder	3.28743e-09	6.51599e-09	0.306949	Bladder	GTEx	78	0.512934	Bladder_GTEx	EA_Adeno	Other
A14.724.Pharynx	3.11495e-09	6.45734e-09	0.314765	Other	Franke_lab	79	0.502014	Other_Franke_lab	EA_Adeno	Other
A08.186.211.730.885.287.249.Basal.Ganglia	2.55727e-09	5.44237e-09	0.31922	CNS	Franke_lab	80	0.49591	CNS_Franke_lab	EA_Adeno	Brain/CNS
A03.556.124.684.Intestine..Small	3.0256e-09	6.56764e-09	0.322513	Digestive	Franke_lab	81	0.491453	Digestive_Franke_lab	EA_Adeno	Other
A15.382.Immune.System	3.42844e-09	7.67825e-09	0.327614	Blood/Immune	Franke_lab	82	0.484638	Blood/Immune_Franke_lab	EA_Adeno	Blood/Immune
A03.556.249.124.Ileum	3.09174e-09	6.98523e-09	0.329024	Digestive	Franke_lab	83	0.482773	Digestive_Franke_lab	EA_Adeno	Other
Colon_Transverse	2.64389e-09	6.20217e-09	0.33495	Colon	GTEx	84	0.47502	Colon_GTEx	EA_Adeno	Other
Breast_Mammary_Tissue	2.3531e-09	5.55159e-09	0.335834	Breast	GTEx	85	0.473875	Breast_GTEx	EA_Adeno	Other
A05.360.444.Genitalia..Male	2.15937e-09	5.37283e-09	0.343877	Other	Franke_lab	86	0.463597	Other_Franke_lab	EA_Adeno	Other
A08.186.211.653.Mesencephalon	2.15568e-09	5.83948e-09	0.356006	CNS	Franke_lab	87	0.448543	CNS_Franke_lab	EA_Adeno	Brain/CNS
A10.549.400.Lymph.Nodes	2.30704e-09	6.39678e-09	0.359178	Blood/Immune	Franke_lab	88	0.44469	Blood/Immune_Franke_lab	EA_Adeno	Blood/Immune
A06.407.Endocrine.Glands	2.33252e-09	6.46958e-09	0.359223	Endocrine	Franke_lab	89	0.444636	Endocrine_Franke_lab	EA_Adeno	Other
A03.556.124.526.767.Rectum	2.2877e-09	6.56045e-09	0.363653	Digestive	Franke_lab	90	0.439312	Digestive_Franke_lab	EA_Adeno	Other
A05.810.453.Kidney	2.17009e-09	6.40898e-09	0.367455	Other	Franke_lab	91	0.434796	Other_Franke_lab	EA_Adeno	Other
A03.556.249.249.209.Cecum	2.05432e-09	6.14938e-09	0.369164	Digestive	Franke_lab	92	0.432781	Digestive_Franke_lab	EA_Adeno	Other
Cells_Transformed_fibroblasts	2.10515e-09	6.53296e-09	0.373637	Skin	GTEx	93	0.42755	Skin_GTEx	EA_Adeno	Other
A02.835.583.443.800.Synovial.Membrane	2.01603e-09	6.2741e-09	0.373982	Musculoskeletal/Connective	Franke_lab	94	0.42715	Musculoskeletal/Connective_Franke_lab	EA_Adeno	Other
A10.165.450.300.425.Keloid	2.0309e-09	6.41321e-09	0.375745	Musculoskeletal/Connective	Franke_lab	95	0.425106	Musculoskeletal/Connective_Franke_lab	EA_Adeno	Other
Testis	1.53332e-09	5.05362e-09	0.380788	Testis	GTEx	96	0.419316	Testis_GTEx	EA_Adeno	Other
A14.549.167.Dentition	2.4175e-09	8.01376e-09	0.381452	Other	Franke_lab	97	0.41856	Other_Franke_lab	EA_Adeno	Other
A15.145.229.637.555.Leukocytes..Mononuclear	2.13041e-09	7.38844e-09	0.386542	Blood/Immune	Franke_lab	98	0.412804	Blood/Immune_Franke_lab	EA_Adeno	Blood/Immune
A08.186.211.730.885.287.249.487.Corpus.Striatum	1.29081e-09	4.79861e-09	0.393966	CNS	Franke_lab	99	0.404541	CNS_Franke_lab	EA_Adeno	Brain/CNS
A15.382.812.522.Macrophages	1.80009e-09	6.93489e-09	0.397598	Blood/Immune	Franke_lab	100	0.400556	Blood/Immune_Franke_lab	EA_Adeno	Blood/Immune
A03.734.Pancreas	1.58441e-09	6.30339e-09	0.400768	Other	Franke_lab	101	0.397107	Other_Franke_lab	EA_Adeno	Other
A14.724.557.Nasopharynx	1.48894e-09	6.04374e-09	0.402702	Other	Franke_lab	102	0.395017	Other_Franke_lab	EA_Adeno	Other
A10.165.450.300.Cicatrix	1.5922e-09	6.48872e-09	0.403081	Musculoskeletal/Connective	Franke_lab	103	0.394607	Musculoskeletal/Connective_Franke_lab	EA_Adeno	Other
Esophagus_Mucosa	1.70805e-09	7.02767e-09	0.403985	Esophagus	GTEx	104	0.393635	Esophagus_GTEx	EA_Adeno	Other
A11.627.635.Myeloid.Progenitor.Cells	1.60202e-09	7.2973e-09	0.413116	Blood/Immune	Franke_lab	105	0.383928	Blood/Immune_Franke_lab	EA_Adeno	Blood/Immune
A11.118.637.555.567.569.200.700.T.Lymphocytes..Regulatory	1.54765e-09	7.04983e-09	0.413119	Blood/Immune	Franke_lab	106	0.383925	Blood/Immune_Franke_lab	EA_Adeno	Blood/Immune
A11.329.629.Osteoblasts	1.4539e-09	6.97703e-09	0.417465	Musculoskeletal/Connective	Franke_lab	107	0.37938	Musculoskeletal/Connective_Franke_lab	EA_Adeno	Other
A10.336.707.Prostate	1.20851e-09	6.04108e-09	0.420721	Endocrine	Franke_lab	108	0.376006	Endocrine_Franke_lab	EA_Adeno	Other
Heart_Atrial_Appendage	1.00223e-09	5.06162e-09	0.42152	Heart	GTEx	109	0.375182	Heart_GTEx	EA_Adeno	Other
A05.360.Genitalia	1.17302e-09	5.93397e-09	0.421648	Other	Franke_lab	110	0.37505	Other_Franke_lab	EA_Adeno	Other
Thyroid	1.10222e-09	5.59549e-09	0.42192	Thyroid	GTEx	111	0.37477	Thyroid_GTEx	EA_Adeno	Other
Spleen	1.30267e-09	6.81047e-09	0.424155	Spleen	GTEx	112	0.372475	Spleen_GTEx	EA_Adeno	Other
A17.815.Skin	1.40387e-09	7.58082e-09	0.426541	Other	Franke_lab	113	0.370039	Other_Franke_lab	EA_Adeno	Other
A11.620.520.Myocytes..Smooth.Muscle	1.40324e-09	7.64524e-09	0.427186	Musculoskeletal/Connective	Franke_lab	114	0.369383	Musculoskeletal/Connective_Franke_lab	EA_Adeno	Other
A02.835.232.834.151.Cervical.Vertebrae	1.32806e-09	7.63299e-09	0.430937	Musculoskeletal/Connective	Franke_lab	115	0.365587	Musculoskeletal/Connective_Franke_lab	EA_Adeno	Other
A08.186.211.730.885.287.500.670.Parietal.Lobe	9.1028e-10	5.5336e-09	0.434669	CNS	Franke_lab	116	0.361842	CNS_Franke_lab	EA_Adeno	Brain/CNS
A03.556.124.Intestines	1.00116e-09	6.27724e-09	0.436641	Digestive	Franke_lab	117	0.359875	Digestive_Franke_lab	EA_Adeno	Other
A10.690.467.Muscle..Smooth	1.18095e-09	7.44772e-09	0.437006	Musculoskeletal/Connective	Franke_lab	118	0.359513	Musculoskeletal/Connective_Franke_lab	EA_Adeno	Other
A11.329.171.Chondrocytes	1.00451e-09	6.57658e-09	0.439302	Musculoskeletal/Connective	Franke_lab	119	0.357237	Musculoskeletal/Connective_Franke_lab	EA_Adeno	Other
Muscle_Skeletal	9.01712e-10	6.47365e-09	0.444611	Muscle	GTEx	120	0.35202	Muscle_GTEx	EA_Adeno	Other
A15.382.812.260.Dendritic.Cells	9.4588e-10	6.80058e-09	0.44469	Blood/Immune	Franke_lab	121	0.351942	Blood/Immune_Franke_lab	EA_Adeno	Blood/Immune
A04.531.520.Nasal.Mucosa	8.29315e-10	6.24128e-09	0.447146	Other	Franke_lab	122	0.349551	Other_Franke_lab	EA_Adeno	Other
A03.556.249.249.356.Colon	8.10431e-10	6.43842e-09	0.449916	Digestive	Franke_lab	123	0.346869	Digestive_Franke_lab	EA_Adeno	Other
A10.615.550.599.Mouth.Mucosa	8.8956e-10	7.49432e-09	0.452757	Other	Franke_lab	124	0.344134	Other_Franke_lab	EA_Adeno	Other
A03.556.875.875.Stomach	5.7711e-10	7.47415e-09	0.469227	Digestive	Franke_lab	125	0.328617	Digestive_Franke_lab	EA_Adeno	Other
A15.382.490.555.567.622.Lymphocytes..Null	3.5626e-10	6.36176e-09	0.477671	Blood/Immune	Franke_lab	126	0.320871	Blood/Immune_Franke_lab	EA_Adeno	Blood/Immune
A03.556.500.760.464.Parotid.Gland	3.26961e-10	7.35377e-09	0.482268	Digestive	Franke_lab	127	0.316711	Digestive_Franke_lab	EA_Adeno	Other
A11.872.040.Adult.Stem.Cells	1.21778e-10	6.6611e-09	0.492707	Other	Franke_lab	128	0.307411	Other_Franke_lab	EA_Adeno	Other
Adrenal_Gland	-5.98032e-11	5.70812e-09	0.50418	Adrenal Gland	GTEx	129	0.297415	Adrenal Gland_GTEx	EA_Adeno	Other
A10.690.Muscles	-7.63169e-11	7.14816e-09	0.504259	Musculoskeletal/Connective	Franke_lab	130	0.297346	Musculoskeletal/Connective_Franke_lab	EA_Adeno	Other
A05.360.319.114.373.Fallopian.Tubes	-2.55148e-10	6.43895e-09	0.515804	Other	Franke_lab	131	0.287515	Other_Franke_lab	EA_Adeno	Other
A15.378.316.580.Monocytes	-3.29095e-10	7.12824e-09	0.518412	Blood/Immune	Franke_lab	132	0.285325	Blood/Immune_Franke_lab	EA_Adeno	Blood/Immune
Brain_Spinal_cord_cervical_c_1	-2.70338e-10	5.05399e-09	0.521329	Brain	GTEx	133	0.282888	Brain_GTEx	EA_Adeno	Brain/CNS
Cells_EBV_transformed_lymphocytes	-4.54962e-10	6.70261e-09	0.527059	Blood	GTEx	134	0.278141	Blood_GTEx	EA_Adeno	Blood/Immune
A11.627.624.249.Monocyte.Macrophage.Precursor.Cells	-5.52626e-10	8.09766e-09	0.527205	Blood/Immune	Franke_lab	135	0.278021	Blood/Immune_Franke_lab	EA_Adeno	Blood/Immune
Whole_Blood	-4.49192e-10	6.24449e-09	0.528673	Blood	GTEx	136	0.276813	Blood_GTEx	EA_Adeno	Blood/Immune
A15.145.Blood	-7.30111e-10	9.2481e-09	0.531463	Blood/Immune	Franke_lab	137	0.274527	Blood/Immune_Franke_lab	EA_Adeno	Blood/Immune
A09.371.729.Retina	-5.42582e-10	5.75532e-09	0.537555	CNS	Franke_lab	138	0.269577	CNS_Franke_lab	EA_Adeno	Brain/CNS
A15.145.229.Blood.Cells	-1.04607e-09	8.48598e-09	0.549053	Blood/Immune	Franke_lab	139	0.260385	Blood/Immune_Franke_lab	EA_Adeno	Blood/Immune
Heart_Left_Ventricle	-9.68735e-10	5.83885e-09	0.565887	Heart	GTEx	140	0.24727	Heart_GTEx	EA_Adeno	Other
A11.443.Erythroid.Cells	-1.14781e-09	5.98226e-09	0.576078	Blood/Immune	Franke_lab	141	0.239519	Blood/Immune_Franke_lab	EA_Adeno	Blood/Immune
Esophagus_Gastroesophageal_Junction	-9.59427e-10	4.84099e-09	0.578551	Esophagus	GTEx	142	0.237658	Esophagus_GTEx	EA_Adeno	Other
Brain_Substantia_nigra	-1.0647e-09	4.95943e-09	0.584992	Brain	GTEx	143	0.23285	Brain_GTEx	EA_Adeno	Brain/CNS
A15.382.520.604.800.Palatine.Tonsil	-1.52801e-09	7.04074e-09	0.585905	Blood/Immune	Franke_lab	144	0.232173	Blood/Immune_Franke_lab	EA_Adeno	Blood/Immune
A11.872.378.590.817.Megakaryocyte.Erythroid.Progenitor.Cells	-1.47874e-09	6.13236e-09	0.595276	Blood/Immune	Franke_lab	145	0.225282	Blood/Immune_Franke_lab	EA_Adeno	Blood/Immune
Pituitary	-1.54718e-09	6.41251e-09	0.595329	Pituitary	GTEx	146	0.225243	Pituitary_GTEx	EA_Adeno	Other
Brain_Hypothalamus	-1.35035e-09	5.25635e-09	0.601372	Brain	GTEx	147	0.220857	Brain_GTEx	EA_Adeno	Brain/CNS
Brain_Cerebellum	-1.45295e-09	5.34375e-09	0.607149	Brain	GTEx	148	0.216705	Brain_GTEx	EA_Adeno	Brain/CNS
A15.382.680.Phagocytes	-2.65285e-09	7.75756e-09	0.633813	Blood/Immune	Franke_lab	149	0.198039	Blood/Immune_Franke_lab	EA_Adeno	Blood/Immune
A02.633.567.850.Quadriceps.Muscle	-2.86894e-09	7.57277e-09	0.6476	Musculoskeletal/Connective	Franke_lab	150	0.188693	Musculoskeletal/Connective_Franke_lab	EA_Adeno	Other
A15.382.490.315.583.Neutrophils	-2.98192e-09	7.70381e-09	0.650648	Blood/Immune	Franke_lab	151	0.186654	Blood/Immune_Franke_lab	EA_Adeno	Blood/Immune
A11.118.637.555.567.562.B.Lymphocytes	-2.69739e-09	6.80686e-09	0.654049	Blood/Immune	Franke_lab	152	0.18439	Blood/Immune_Franke_lab	EA_Adeno	Blood/Immune
Kidney_Cortex	-2.79015e-09	6.79646e-09	0.659291	Kidney	GTEx	153	0.180923	Kidney_GTEx	EA_Adeno	Other
A03.556.875.Upper.Gastrointestinal.Tract	-3.04911e-09	7.25374e-09	0.662885	Digestive	Franke_lab	154	0.178562	Digestive_Franke_lab	EA_Adeno	Other
A08.186.211.132.Brain.Stem	-2.25117e-09	5.33414e-09	0.663499	CNS	Franke_lab	155	0.17816	CNS_Franke_lab	EA_Adeno	Brain/CNS
A08.186.211.132.810.428.200.Cerebellum	-2.4494e-09	5.7259e-09	0.665593	CNS	Franke_lab	156	0.176791	CNS_Franke_lab	EA_Adeno	Brain/CNS
Pancreas	-2.47845e-09	5.29296e-09	0.680199	Pancreas	GTEx	157	0.167364	Pancreas_GTEx	EA_Adeno	Other
A14.549.Mouth	-3.63295e-09	7.55812e-09	0.684624	Other	Franke_lab	158	0.164548	Other_Franke_lab	EA_Adeno	Other
A07.541.358.100.Atrial.Appendage	-2.7879e-09	5.54679e-09	0.692383	Cardiovascular	Franke_lab	159	0.159654	Cardiovascular_Franke_lab	EA_Adeno	Other
Prostate	-3.32368e-09	6.39432e-09	0.698394	Prostate	GTEx	160	0.155899	Prostate_GTEx	EA_Adeno	Other
Artery_Aorta	-2.66537e-09	5.11973e-09	0.69868	Blood Vessel	GTEx	161	0.155722	Blood Vessel_GTEx	EA_Adeno	Other
A11.329.Connective.Tissue.Cells	-3.98161e-09	7.58381e-09	0.700213	Musculoskeletal/Connective	Franke_lab	162	0.15477	Musculoskeletal/Connective_Franke_lab	EA_Adeno	Other
A14.549.885.Tongue	-3.92193e-09	7.46968e-09	0.700224	Other	Franke_lab	163	0.154763	Other_Franke_lab	EA_Adeno	Other
Brain_Cerebellar_Hemisphere	-2.91598e-09	5.18484e-09	0.71308	Brain	GTEx	164	0.146862	Brain_GTEx	EA_Adeno	Brain/CNS
A15.145.229.637.555.567.569.200.CD4.Positive.T.Lymphocytes	-4.26042e-09	7.33081e-09	0.719436	Blood/Immune	Franke_lab	165	0.143008	Blood/Immune_Franke_lab	EA_Adeno	Blood/Immune
A15.378.316.Bone.Marrow.Cells	-4.75593e-09	8.1023e-09	0.721393	Blood/Immune	Franke_lab	166	0.141828	Blood/Immune_Franke_lab	EA_Adeno	Blood/Immune
A11.872.653.Neural.Stem.Cells	-3.88244e-09	6.51844e-09	0.724282	CNS	Franke_lab	167	0.140092	CNS_Franke_lab	EA_Adeno	Brain/CNS
Esophagus_Muscularis	-3.06365e-09	5.05438e-09	0.727788	Esophagus	GTEx	168	0.137995	Esophagus_GTEx	EA_Adeno	Other
A03.620.Liver	-4.09208e-09	6.22882e-09	0.744396	Liver	Franke_lab	169	0.128196	Liver_Franke_lab	EA_Adeno	Other
A03.556.500.760.Salivary.Glands	-4.79136e-09	6.88451e-09	0.756774	Digestive	Franke_lab	170	0.121034	Digestive_Franke_lab	EA_Adeno	Other
Colon_Sigmoid	-3.54371e-09	5.09158e-09	0.756783	Colon	GTEx	171	0.121028	Colon_GTEx	EA_Adeno	Other
A08.186.211.865.428.Metencephalon	-3.8324e-09	5.48578e-09	0.757601	CNS	Franke_lab	172	0.120559	CNS_Franke_lab	EA_Adeno	Brain/CNS
Fallopian_Tube	-4.38235e-09	5.89274e-09	0.771467	Fallopian Tube	GTEx	173	0.112683	Fallopian Tube_GTEx	EA_Adeno	Other
Liver	-5.26321e-09	6.58912e-09	0.787789	Liver	GTEx	174	0.10359	Liver_GTEx	EA_Adeno	Other
Brain_Hippocampus	-4.09057e-09	4.97188e-09	0.794672	Brain	GTEx	175	0.0998118	Brain_GTEx	EA_Adeno	Brain/CNS
A08.186.211.464.405.Hippocampus	-4.431e-09	5.1614e-09	0.804689	CNS	Franke_lab	176	0.0943721	CNS_Franke_lab	EA_Adeno	Brain/CNS
A07.541.358.Heart.Atria	-4.93632e-09	5.60676e-09	0.810685	Cardiovascular	Franke_lab	177	0.091148	Cardiovascular_Franke_lab	EA_Adeno	Other
A11.118.637.Leukocytes	-7.21284e-09	8.16808e-09	0.811396	Blood/Immune	Franke_lab	178	0.0907671	Blood/Immune_Franke_lab	EA_Adeno	Blood/Immune
A11.497.497.600.Oocytes	-4.99749e-09	5.51158e-09	0.817724	Other	Franke_lab	179	0.0873933	Other_Franke_lab	EA_Adeno	Other
A08.186.211.730.885.287.500.Cerebral.Cortex	-4.73232e-09	5.18309e-09	0.819387	CNS	Franke_lab	180	0.0865111	CNS_Franke_lab	EA_Adeno	Brain/CNS
Artery_Tibial	-4.60105e-09	4.93107e-09	0.824609	Blood Vessel	GTEx	181	0.0837519	Blood Vessel_GTEx	EA_Adeno	Other
A05.360.490.Germ.Cells	-5.38251e-09	5.54507e-09	0.834147	Other	Franke_lab	182	0.0787573	Other_Franke_lab	EA_Adeno	Other
A07.541.Heart	-5.60818e-09	5.69788e-09	0.837505	Cardiovascular	Franke_lab	183	0.0770123	Cardiovascular_Franke_lab	EA_Adeno	Other
A08.186.211.730.885.287.500.571.735.Visual.Cortex	-5.59311e-09	5.42286e-09	0.848822	CNS	Franke_lab	184	0.0711833	CNS_Franke_lab	EA_Adeno	Brain/CNS
A07.541.560.Heart.Ventricles	-5.77075e-09	5.49561e-09	0.853156	Cardiovascular	Franke_lab	185	0.0689716	Cardiovascular_Franke_lab	EA_Adeno	Other
Brain_Nucleus_accumbens_basal_ganglia	-5.37139e-09	4.82561e-09	0.867168	Brain	GTEx	186	0.061897	Brain_GTEx	EA_Adeno	Brain/CNS
A15.145.229.188.Blood.Platelets	-6.94457e-09	6.06046e-09	0.874078	Blood/Immune	Franke_lab	187	0.05845	Blood/Immune_Franke_lab	EA_Adeno	Blood/Immune
A15.145.229.637.555.567.562.725.Plasma.Cells	-8.97378e-09	7.42454e-09	0.886604	Blood/Immune	Franke_lab	188	0.0522701	Blood/Immune_Franke_lab	EA_Adeno	Blood/Immune
A05.810.453.324.Kidney.Cortex	-7.73297e-09	5.7679e-09	0.909989	Other	Franke_lab	189	0.0409637	Other_Franke_lab	EA_Adeno	Other
Brain_Amygdala	-6.8991e-09	5.07941e-09	0.912808	Brain	GTEx	190	0.0396207	Brain_GTEx	EA_Adeno	Brain/CNS
Brain_Caudate_basal_ganglia	-6.76768e-09	4.96023e-09	0.913777	Brain	GTEx	191	0.0391597	Brain_GTEx	EA_Adeno	Brain/CNS
A08.186.211.Brain	-6.93296e-09	4.89359e-09	0.921721	CNS	Franke_lab	192	0.0354006	CNS_Franke_lab	EA_Adeno	Brain/CNS
A11.382.Endocrine.Cells	-8.66032e-09	6.05783e-09	0.923585	Endocrine	Franke_lab	193	0.0345231	Endocrine_Franke_lab	EA_Adeno	Other
Artery_Coronary	-7.4739e-09	5.20856e-09	0.924346	Blood Vessel	GTEx	194	0.0341654	Blood Vessel_GTEx	EA_Adeno	Other
A08.186.211.464.710.225.Entorhinal.Cortex	-7.83365e-09	5.38771e-09	0.927025	CNS	Franke_lab	195	0.0329086	CNS_Franke_lab	EA_Adeno	Brain/CNS
A08.186.211.464.Limbic.System	-7.91717e-09	5.14399e-09	0.938111	CNS	Franke_lab	196	0.0277457	CNS_Franke_lab	EA_Adeno	Brain/CNS
Brain_Anterior_cingulate_cortex_BA24	-8.75881e-09	5.16988e-09	0.954886	Brain	GTEx	197	0.0200483	Brain_GTEx	EA_Adeno	Brain/CNS
A08.186.211.730.317.357.352.435.Hypothalamo.Hypophyseal.System	-1.12004e-08	6.60717e-09	0.95498	CNS	Franke_lab	198	0.0200059	CNS_Franke_lab	EA_Adeno	Brain/CNS
Brain_Cortex	-8.82126e-09	5.15703e-09	0.956416	Brain	GTEx	199	0.0193531	Brain_GTEx	EA_Adeno	Brain/CNS
A08.186.211.730.885.287.500.270.Frontal.Lobe	-9.76386e-09	5.44388e-09	0.963557	CNS	Franke_lab	200	0.0161225	CNS_Franke_lab	EA_Adeno	Brain/CNS
A08.186.211.730.317.Diencephalon	-1.0235e-08	5.70277e-09	0.963653	CNS	Franke_lab	201	0.0160794	CNS_Franke_lab	EA_Adeno	Brain/CNS
Brain_Frontal_Cortex_BA9	-9.44498e-09	5.18374e-09	0.965775	Brain	GTEx	202	0.0151239	Brain_GTEx	EA_Adeno	Brain/CNS
A08.186.211.730.317.357.Hypothalamus	-1.24751e-08	6.66436e-09	0.969391	CNS	Franke_lab	203	0.013501	CNS_Franke_lab	EA_Adeno	Brain/CNS
Brain_Putamen_basal_ganglia	-9.64065e-09	4.82436e-09	0.977159	Brain	GTEx	204	0.0100346	Brain_GTEx	EA_Adeno	Brain/CNS
A11.436.329.Granulosa.Cells	-1.17549e-08	5.75319e-09	0.979483	Endocrine	Franke_lab	205	0.0090029	Endocrine_Franke_lab	EA_Adeno	Other
A07.231.908.670.874.Umbilical.Veins	2.54456e-08	9.70749e-09	0.00438068	Cardiovascular	Franke_lab	1	2.35846	Cardiovascular_Franke_lab	EA_NS	Other
A07.231.908.Veins	2.4403e-08	1.02391e-08	0.00857867	Cardiovascular	Franke_lab	2	2.06658	Cardiovascular_Franke_lab	EA_NS	Other
A04.411.Lung	2.32338e-08	1.01083e-08	0.0107671	Lung	Franke_lab	3	1.9679	Lung_Franke_lab	EA_NS	Lung
A11.118.637.555.567.569.T.Lymphocytes	2.43831e-08	1.13704e-08	0.0159989	Blood/Immune	Franke_lab	4	1.79591	Blood/Immune_Franke_lab	EA_NS	Blood/Immune
A10.165.114.830.750.Subcutaneous.Fat	1.7154e-08	8.30418e-09	0.0194283	Adipose	Franke_lab	5	1.71156	Adipose_Franke_lab	EA_NS	Other
A07.231.Blood.Vessels	2.2944e-08	1.11484e-08	0.0197929	Cardiovascular	Franke_lab	6	1.70349	Cardiovascular_Franke_lab	EA_NS	Other
Lung	2.27551e-08	1.10727e-08	0.0199366	Lung	GTEx_v6	7	1.70035	Lung_GTEx_v6	EA_NS	Lung
A11.118.637.555.567.562.440.Precursor.Cells..B.Lymphoid	2.07934e-08	1.01743e-08	0.0204906	Blood/Immune	Franke_lab	8	1.68845	Blood/Immune_Franke_lab	EA_NS	Blood/Immune
Cervix Ectocervix	2.08565e-08	1.02376e-08	0.0208128	Cervix Uteri	GTEx_v6	9	1.68167	Cervix Uteri_GTEx_v6	EA_NS	Other
Cervix Endocervix	1.67886e-08	8.8777e-09	0.0293055	Cervix Uteri	GTEx_v6	10	1.53305	Cervix Uteri_GTEx_v6	EA_NS	Other
A05.360.319.679.490.Endometrium	1.53535e-08	8.2256e-09	0.0309821	Other	Franke_lab	11	1.50889	Other_Franke_lab	EA_NS	Other
Breast Mammary Tissue	1.3943e-08	7.53539e-09	0.032133	Breast	GTEx_v6	12	1.49305	Breast_GTEx_v6	EA_NS	Other
A11.436.275.Endothelial.Cells	1.95958e-08	1.06689e-08	0.0331252	Other	Franke_lab	13	1.47984	Other_Franke_lab	EA_NS	Other
A15.145.846.Serum	1.97334e-08	1.08287e-08	0.0342027	Blood/Immune	Franke_lab	14	1.46594	Blood/Immune_Franke_lab	EA_NS	Blood/Immune
A10.615.284.473.Chorion	1.65766e-08	9.54962e-09	0.0412964	Other	Franke_lab	15	1.38409	Other_Franke_lab	EA_NS	Other
Nerve Tibial	1.44216e-08	8.40273e-09	0.0430534	Nerve	GTEx_v6	16	1.36599	Nerve_GTEx_v6	EA_NS	Other
Adipose Visceral (Omentum)	1.50148e-08	8.77846e-09	0.0435951	Adipose Tissue	GTEx_v6	17	1.36056	Adipose Tissue_GTEx_v6	EA_NS	Other
A11.118.637.555.567.569.200.700.T.Lymphocytes..Regulatory	1.88308e-08	1.13381e-08	0.0483728	Blood/Immune	Franke_lab	18	1.3154	Blood/Immune_Franke_lab	EA_NS	Blood/Immune
A11.329.830.Stromal.Cells	1.53988e-08	1.02651e-08	0.0667937	Musculoskeletal/Connective	Franke_lab	19	1.17526	Musculoskeletal/Connective_Franke_lab	EA_NS	Other
A06.407.312.782.Testis	1.36298e-08	9.22452e-09	0.0697633	Endocrine	Franke_lab	20	1.15637	Endocrine_Franke_lab	EA_NS	Other
Adipose Subcutaneous	1.08406e-08	7.37842e-09	0.0708852	Adipose Tissue	GTEx_v6	21	1.14944	Adipose Tissue_GTEx_v6	EA_NS	Other
A10.165.114.830.500.750.Subcutaneous.Fat..Abdominal	1.11251e-08	7.60631e-09	0.0717872	Adipose	Franke_lab	22	1.14395	Adipose_Franke_lab	EA_NS	Other
A03.734.414.Islets.of.Langerhans	1.52204e-08	1.0524e-08	0.0740528	Other	Franke_lab	23	1.13046	Other_Franke_lab	EA_NS	Other
A11.872.378.Hematopoietic.Stem.Cells	1.35093e-08	9.66862e-09	0.0811719	Blood/Immune	Franke_lab	24	1.09059	Blood/Immune_Franke_lab	EA_NS	Blood/Immune
A11.329.114.Adipocytes	1.21308e-08	8.86043e-09	0.0854835	Adipose	Franke_lab	25	1.06812	Adipose_Franke_lab	EA_NS	Other
A11.872.580.Mesenchymal.Stem.Cells	1.25868e-08	9.40959e-09	0.0905045	Other	Franke_lab	26	1.04333	Other_Franke_lab	EA_NS	Other
Ovary	1.06214e-08	8.02575e-09	0.0928479	Ovary	GTEx_v6	27	1.03223	Ovary_GTEx_v6	EA_NS	Other
A11.627.340.360.Granulocyte.Precursor.Cells	1.53989e-08	1.18177e-08	0.0962823	Blood/Immune	Franke_lab	28	1.01645	Blood/Immune_Franke_lab	EA_NS	Blood/Immune
A11.436.Epithelial.Cells	1.6644e-08	1.27882e-08	0.0965423	Other	Franke_lab	29	1.01528	Other_Franke_lab	EA_NS	Other
A11.872.Stem.Cells	1.60747e-08	1.2429e-08	0.0979503	Other	Franke_lab	30	1.00899	Other_Franke_lab	EA_NS	Other
A06.407.071.140.Adrenal.Cortex	1.03176e-08	8.11227e-09	0.101714	Endocrine	Franke_lab	31	0.992619	Endocrine_Franke_lab	EA_NS	Other
Minor Salivary Gland	1.04341e-08	8.26309e-09	0.103341	Salivary Gland	GTEx_v6	32	0.985726	Salivary Gland_GTEx_v6	EA_NS	Other
Vagina	9.98805e-09	8.07587e-09	0.108085	Vagina	GTEx_v6	33	0.966236	Vagina_GTEx_v6	EA_NS	Other
A06.407.071.Adrenal.Glands	9.51003e-09	7.86001e-09	0.113154	Endocrine	Franke_lab	34	0.946332	Endocrine_Franke_lab	EA_NS	Other
A11.436.397.Keratinocytes	1.28056e-08	1.06752e-08	0.115155	Other	Franke_lab	35	0.938718	Other_Franke_lab	EA_NS	Other
A05.360.319.679.690.Myometrium	9.55951e-09	8.25999e-09	0.123569	Musculoskeletal/Connective	Franke_lab	36	0.908089	Musculoskeletal/Connective_Franke_lab	EA_NS	Other
Small Intestine Terminal Ileum	1.26631e-08	1.10137e-08	0.12512	Small Intestine	GTEx_v6	37	0.902672	Small Intestine_GTEx_v6	EA_NS	Other
Spleen	1.14428e-08	1.00307e-08	0.12698	Spleen	GTEx_v6	38	0.896266	Spleen_GTEx_v6	EA_NS	Other
A09.371.729.Retina	8.48391e-09	7.68693e-09	0.134866	CNS	Franke_lab	39	0.870098	CNS_Franke_lab	EA_NS	Brain/CNS
A09.371.Eye	1.02214e-08	9.27976e-09	0.135346	Other	Franke_lab	40	0.868555	Other_Franke_lab	EA_NS	Other
Skin Not Sun Exposed (Suprapubic)	1.01864e-08	9.2821e-09	0.136227	Skin	GTEx_v6	41	0.865737	Skin_GTEx_v6	EA_NS	Other
A15.382.490.555.567.Lymphocytes	1.11606e-08	1.02528e-08	0.138177	Blood/Immune	Franke_lab	42	0.859563	Blood/Immune_Franke_lab	EA_NS	Blood/Immune
A11.329.228.Fibroblasts	1.01378e-08	9.32209e-09	0.138406	Musculoskeletal/Connective	Franke_lab	43	0.858845	Musculoskeletal/Connective_Franke_lab	EA_NS	Other
A14.724.Pharynx	9.69721e-09	9.02023e-09	0.141176	Other	Franke_lab	44	0.850239	Other_Franke_lab	EA_NS	Other
A08.186.211.730.885.287.249.Basal.Ganglia	7.3124e-09	7.18317e-09	0.154341	CNS	Franke_lab	45	0.811518	CNS_Franke_lab	EA_NS	Brain/CNS
Adrenal Gland	8.68203e-09	8.6965e-09	0.159058	Adrenal Gland	GTEx_v6	46	0.798444	Adrenal Gland_GTEx_v6	EA_NS	Other
Cells Transformed fibroblasts	8.51723e-09	8.95894e-09	0.170879	Skin	GTEx_v6	47	0.76731	Skin_GTEx_v6	EA_NS	Other
A10.272.Epithelium	1.06933e-08	1.14189e-08	0.174519	Other	Franke_lab	48	0.758158	Other_Franke_lab	EA_NS	Other
A11.872.190.260.Embryoid.Bodies	1.02114e-08	1.11713e-08	0.180339	Other	Franke_lab	49	0.743911	Other_Franke_lab	EA_NS	Other
A02.165.Cartilage	7.20748e-09	7.96939e-09	0.182893	Musculoskeletal/Connective	Franke_lab	50	0.737804	Musculoskeletal/Connective_Franke_lab	EA_NS	Other
Uterus	7.21328e-09	8.1645e-09	0.188485	Uterus	GTEx_v6	51	0.724723	Uterus_GTEx_v6	EA_NS	Other
A05.360.444.492.362.Foreskin	8.76138e-09	9.96587e-09	0.189663	Other	Franke_lab	52	0.722017	Other_Franke_lab	EA_NS	Other
A15.382.520.604.800.Palatine.Tonsil	8.76527e-09	1.03825e-08	0.19927	Blood/Immune	Franke_lab	53	0.700559	Blood/Immune_Franke_lab	EA_NS	Blood/Immune
A10.690.467.Muscle..Smooth	9.19998e-09	1.09824e-08	0.201099	Musculoskeletal/Connective	Franke_lab	54	0.696591	Musculoskeletal/Connective_Franke_lab	EA_NS	Other
A06.407.312.Gonads	6.63668e-09	7.96366e-09	0.202318	Endocrine	Franke_lab	55	0.693965	Endocrine_Franke_lab	EA_NS	Other
A05.360.319.Genitalia..Female	7.23075e-09	8.68896e-09	0.202654	Other	Franke_lab	56	0.693244	Other_Franke_lab	EA_NS	Other
A11.436.294.064.Glucagon.Secreting.Cells	8.10285e-09	1.00389e-08	0.209792	Other	Franke_lab	57	0.678211	Other_Franke_lab	EA_NS	Other
A05.360.319.679.Uterus	6.29861e-09	7.82132e-09	0.210319	Other	Franke_lab	58	0.677121	Other_Franke_lab	EA_NS	Other
A10.165.450.300.Cicatrix	7.48053e-09	9.45594e-09	0.214445	Musculoskeletal/Connective	Franke_lab	59	0.668684	Musculoskeletal/Connective_Franke_lab	EA_NS	Other
A08.186.211.132.810.428.200.Cerebellum	5.98757e-09	7.9402e-09	0.2254	CNS	Franke_lab	60	0.647046	CNS_Franke_lab	EA_NS	Brain/CNS
Skin Sun Exposed (Lower leg)	7.24182e-09	9.73626e-09	0.228499	Skin	GTEx_v6	61	0.641116	Skin_GTEx_v6	EA_NS	Other
A15.382.812.Mononuclear.Phagocyte.System	7.69064e-09	1.0466e-08	0.231223	Blood/Immune	Franke_lab	62	0.635969	Blood/Immune_Franke_lab	EA_NS	Blood/Immune
A15.145.Blood	9.90692e-09	1.35553e-08	0.232435	Blood/Immune	Franke_lab	63	0.633699	Blood/Immune_Franke_lab	EA_NS	Blood/Immune
A10.165.450.300.425.Keloid	7.01196e-09	9.62814e-09	0.233222	Musculoskeletal/Connective	Franke_lab	64	0.632231	Musculoskeletal/Connective_Franke_lab	EA_NS	Other
A15.145.229.637.555.567.569.200.CD4.Positive.T.Lymphocytes	8.26895e-09	1.16366e-08	0.238667	Blood/Immune	Franke_lab	65	0.622208	Blood/Immune_Franke_lab	EA_NS	Blood/Immune
A03.556.249.249.356.668.Colon..Sigmoid	7.27107e-09	1.02369e-08	0.238764	Digestive	Franke_lab	66	0.622031	Digestive_Franke_lab	EA_NS	Other
A11.872.378.590.635.Granulocyte.Macrophage.Progenitor.Cells	6.93484e-09	9.86058e-09	0.240938	Blood/Immune	Franke_lab	67	0.618095	Blood/Immune_Franke_lab	EA_NS	Blood/Immune
A11.436.348.Hepatocytes	8.2813e-09	1.18748e-08	0.242781	Liver	Franke_lab	68	0.614785	Liver_Franke_lab	EA_NS	Other
A11.620.520.Myocytes..Smooth.Muscle	7.89775e-09	1.13898e-08	0.244028	Musculoskeletal/Connective	Franke_lab	69	0.612561	Musculoskeletal/Connective_Franke_lab	EA_NS	Other
A15.382.812.522.Macrophages	7.04942e-09	1.03573e-08	0.248054	Blood/Immune	Franke_lab	70	0.605454	Blood/Immune_Franke_lab	EA_NS	Blood/Immune
A02.835.583.443.800.Synovial.Membrane	5.853e-09	8.77473e-09	0.252377	Musculoskeletal/Connective	Franke_lab	71	0.597951	Musculoskeletal/Connective_Franke_lab	EA_NS	Other
A05.360.319.114.630.Ovary	5.26457e-09	8.11979e-09	0.258375	Other	Franke_lab	72	0.58775	Other_Franke_lab	EA_NS	Other
A02.835.232.834.151.Cervical.Vertebrae	7.14735e-09	1.128e-08	0.263161	Musculoskeletal/Connective	Franke_lab	73	0.579778	Musculoskeletal/Connective_Franke_lab	EA_NS	Other
A02.835.583.443.800.800.Synovial.Fluid	6.94728e-09	1.17086e-08	0.276473	Blood/Immune	Franke_lab	74	0.558347	Blood/Immune_Franke_lab	EA_NS	Blood/Immune
A14.724.557.Nasopharynx	5.02578e-09	8.47259e-09	0.27653	Other	Franke_lab	75	0.558258	Other_Franke_lab	EA_NS	Other
A08.186.211.865.428.Metencephalon	3.98097e-09	7.4496e-09	0.296537	CNS	Franke_lab	76	0.527921	CNS_Franke_lab	EA_NS	Brain/CNS
Stomach	4.73785e-09	8.91051e-09	0.297462	Stomach	GTEx_v6	77	0.526569	Stomach_GTEx_v6	EA_NS	Other
A05.360.319.887.Vulva	5.34213e-09	1.14667e-08	0.32065	Other	Franke_lab	78	0.493969	Other_Franke_lab	EA_NS	Other
A15.145.300.Fetal.Blood	5.0232e-09	1.12676e-08	0.327867	Blood/Immune	Franke_lab	79	0.484302	Blood/Immune_Franke_lab	EA_NS	Blood/Immune
A03.556.875.500.Esophagus	4.51264e-09	1.01642e-08	0.328531	Digestive	Franke_lab	80	0.483423	Digestive_Franke_lab	EA_NS	Other
A14.549.167.Dentition	4.43106e-09	1.06058e-08	0.338048	Other	Franke_lab	81	0.471022	Other_Franke_lab	EA_NS	Other
A11.872.700.500.Induced.Pluripotent.Stem.Cells	3.67539e-09	9.1655e-09	0.344209	Other	Franke_lab	82	0.463178	Other_Franke_lab	EA_NS	Other
A11.872.040.Adult.Stem.Cells	3.45811e-09	9.07108e-09	0.351519	Other	Franke_lab	83	0.454051	Other_Franke_lab	EA_NS	Other
A11.872.190.Embryonic.Stem.Cells	3.66791e-09	9.78395e-09	0.353871	Other	Franke_lab	84	0.451155	Other_Franke_lab	EA_NS	Other
A08.186.211.653.Mesencephalon	2.75212e-09	7.40304e-09	0.355037	CNS	Franke_lab	85	0.449726	CNS_Franke_lab	EA_NS	Brain/CNS
A06.407.Endocrine.Glands	2.78871e-09	7.62262e-09	0.35724	Endocrine	Franke_lab	86	0.44704	Endocrine_Franke_lab	EA_NS	Other
A04.531.520.Nasal.Mucosa	3.27136e-09	9.42526e-09	0.364264	Other	Franke_lab	87	0.438584	Other_Franke_lab	EA_NS	Other
A03.556.124.684.Intestine..Small	2.933e-09	8.67012e-09	0.367573	Digestive	Franke_lab	88	0.434656	Digestive_Franke_lab	EA_NS	Other
A15.382.812.260.Dendritic.Cells	3.47645e-09	1.03167e-08	0.368068	Blood/Immune	Franke_lab	89	0.434072	Blood/Immune_Franke_lab	EA_NS	Blood/Immune
A08.186.211.730.885.287.249.487.Corpus.Striatum	2.18211e-09	6.49207e-09	0.368391	CNS	Franke_lab	90	0.433692	CNS_Franke_lab	EA_NS	Brain/CNS
A08.186.211.132.Brain.Stem	2.45888e-09	7.3266e-09	0.368583	CNS	Franke_lab	91	0.433465	CNS_Franke_lab	EA_NS	Brain/CNS
A05.360.490.Germ.Cells	2.65008e-09	7.96212e-09	0.369629	Other	Franke_lab	92	0.432234	Other_Franke_lab	EA_NS	Other
A15.378.316.580.Monocytes	3.43787e-09	1.08374e-08	0.375538	Blood/Immune	Franke_lab	93	0.425346	Blood/Immune_Franke_lab	EA_NS	Blood/Immune
A11.627.635.Myeloid.Progenitor.Cells	3.07013e-09	9.77028e-09	0.376673	Blood/Immune	Franke_lab	94	0.424036	Blood/Immune_Franke_lab	EA_NS	Blood/Immune
A05.360.Genitalia	2.37881e-09	8.14957e-09	0.385184	Other	Franke_lab	95	0.414332	Other_Franke_lab	EA_NS	Other
A11.329.372.600.Macrophages..Alveolar	2.27704e-09	7.84354e-09	0.385791	Blood/Immune	Franke_lab	96	0.413648	Blood/Immune_Franke_lab	EA_NS	Blood/Immune
A11.329.629.Osteoblasts	2.52383e-09	9.63871e-09	0.396721	Musculoskeletal/Connective	Franke_lab	97	0.401515	Musculoskeletal/Connective_Franke_lab	EA_NS	Other
A15.145.229.637.555.Leukocytes..Mononuclear	3.02935e-09	1.16647e-08	0.397547	Blood/Immune	Franke_lab	98	0.400612	Blood/Immune_Franke_lab	EA_NS	Blood/Immune
A07.231.114.Arteries	2.37655e-09	9.43893e-09	0.400605	Cardiovascular	Franke_lab	99	0.397284	Cardiovascular_Franke_lab	EA_NS	Other
A15.382.490.555.567.537.Killer.Cells..Natural	2.14285e-09	9.41236e-09	0.409954	Blood/Immune	Franke_lab	100	0.387265	Blood/Immune_Franke_lab	EA_NS	Blood/Immune
A11.329.Connective.Tissue.Cells	2.52502e-09	1.11994e-08	0.410811	Musculoskeletal/Connective	Franke_lab	101	0.386358	Musculoskeletal/Connective_Franke_lab	EA_NS	Other
Brain Cerebellar Hemisphere	1.56476e-09	7.4836e-09	0.417188	Brain	GTEx_v6	102	0.379668	Brain_GTEx_v6	EA_NS	Brain/CNS
Whole Blood	1.80726e-09	9.31521e-09	0.423083	Blood	GTEx_v6	103	0.373574	Blood_GTEx_v6	EA_NS	Blood/Immune
Muscle Skeletal	1.58159e-09	9.04321e-09	0.430582	Muscle	GTEx_v6	104	0.365944	Muscle_GTEx_v6	EA_NS	Other
Colon Sigmoid	1.26393e-09	7.4961e-09	0.433051	Colon	GTEx_v6	105	0.363461	Colon_GTEx_v6	EA_NS	Other
Testis	1.05492e-09	7.18975e-09	0.441674	Testis	GTEx_v6	106	0.354898	Testis_GTEx_v6	EA_NS	Other
A11.329.171.Chondrocytes	1.17304e-09	9.40415e-09	0.450366	Musculoskeletal/Connective	Franke_lab	107	0.346434	Musculoskeletal/Connective_Franke_lab	EA_NS	Other
A05.810.890.Urinary.Bladder	1.25649e-09	1.0726e-08	0.453373	Other	Franke_lab	108	0.343545	Other_Franke_lab	EA_NS	Other
A10.615.550.599.Mouth.Mucosa	9.8842e-10	9.65714e-09	0.459239	Other	Franke_lab	109	0.337961	Other_Franke_lab	EA_NS	Other
A05.360.319.679.256.Cervix.Uteri	9.92274e-10	9.81707e-09	0.459745	Other	Franke_lab	110	0.337483	Other_Franke_lab	EA_NS	Other
A15.145.229.Blood.Cells	1.03535e-09	1.25463e-08	0.467116	Blood/Immune	Franke_lab	111	0.330576	Blood/Immune_Franke_lab	EA_NS	Blood/Immune
A03.556.500.760.464.Parotid.Gland	6.18128e-10	1.02156e-08	0.475876	Digestive	Franke_lab	112	0.322507	Digestive_Franke_lab	EA_NS	Other
A05.360.444.Genitalia..Male	3.65828e-10	7.89589e-09	0.481523	Other	Franke_lab	113	0.317383	Other_Franke_lab	EA_NS	Other
A07.541.510.110.Aortic.Valve	4.33144e-10	9.91909e-09	0.482585	Cardiovascular	Franke_lab	114	0.316427	Cardiovascular_Franke_lab	EA_NS	Other
A15.382.Immune.System	4.64322e-10	1.1692e-08	0.484161	Blood/Immune	Franke_lab	115	0.31501	Blood/Immune_Franke_lab	EA_NS	Blood/Immune
A14.549.167.646.Periodontium	4.21513e-10	1.14013e-08	0.485254	Other	Franke_lab	116	0.314031	Other_Franke_lab	EA_NS	Other
A10.336.707.Prostate	2.95299e-10	8.32262e-09	0.485848	Endocrine	Franke_lab	117	0.3135	Endocrine_Franke_lab	EA_NS	Other
A10.615.Membranes	3.60728e-10	1.03698e-08	0.486125	Other	Franke_lab	118	0.313252	Other_Franke_lab	EA_NS	Other
Thyroid	2.04355e-10	7.53847e-09	0.489187	Thyroid	GTEx_v6	119	0.310525	Thyroid_GTEx_v6	EA_NS	Other
A11.118.637.Leukocytes	1.27338e-10	1.18214e-08	0.495703	Blood/Immune	Franke_lab	120	0.304779	Blood/Immune_Franke_lab	EA_NS	Blood/Immune
A10.615.550.Mucous.Membrane	-4.97916e-11	1.08051e-08	0.501838	Other	Franke_lab	121	0.299436	Other_Franke_lab	EA_NS	Other
A15.382.490.315.583.Neutrophils	-7.48696e-11	1.12757e-08	0.502649	Blood/Immune	Franke_lab	122	0.298735	Blood/Immune_Franke_lab	EA_NS	Blood/Immune
A10.272.497.Epidermis	-9.12205e-11	1.16192e-08	0.503132	Other	Franke_lab	123	0.298318	Other_Franke_lab	EA_NS	Other
A08.186.211.730.885.287.500.670.Parietal.Lobe	-7.14542e-11	7.4387e-09	0.503832	CNS	Franke_lab	124	0.297714	CNS_Franke_lab	EA_NS	Brain/CNS
A15.382.680.Phagocytes	-2.51178e-10	1.10943e-08	0.509031	Blood/Immune	Franke_lab	125	0.293255	Blood/Immune_Franke_lab	EA_NS	Blood/Immune
A03.556.Gastrointestinal.Tract	-2.6108e-10	9.41409e-09	0.511062	Digestive	Franke_lab	126	0.291526	Digestive_Franke_lab	EA_NS	Other
Brain Cerebellum	-2.16577e-10	7.74736e-09	0.511151	Brain	GTEx_v6	127	0.291451	Brain_GTEx_v6	EA_NS	Brain/CNS
A11.118.637.555.567.562.B.Lymphocytes	-2.80687e-10	9.33975e-09	0.511988	Blood/Immune	Franke_lab	128	0.290741	Blood/Immune_Franke_lab	EA_NS	Blood/Immune
A03.556.124.Intestines	-2.89639e-10	9.19625e-09	0.512563	Digestive	Franke_lab	129	0.290253	Digestive_Franke_lab	EA_NS	Other
A10.690.Muscles	-5.6e-10	9.806e-09	0.52277	Musculoskeletal/Connective	Franke_lab	130	0.281689	Musculoskeletal/Connective_Franke_lab	EA_NS	Other
A11.627.624.249.Monocyte.Macrophage.Precursor.Cells	-7.58095e-10	1.05553e-08	0.528628	Blood/Immune	Franke_lab	131	0.27685	Blood/Immune_Franke_lab	EA_NS	Blood/Immune
Cells EBV-transformed lymphocytes	-1.02214e-09	9.228e-09	0.544099	Blood	GTEx_v6	132	0.264322	Blood_GTEx_v6	EA_NS	Blood/Immune
A10.549.Lymphoid.Tissue	-1.16147e-09	9.65566e-09	0.547873	Blood/Immune	Franke_lab	133	0.26132	Blood/Immune_Franke_lab	EA_NS	Blood/Immune
Bladder	-1.20301e-09	8.81499e-09	0.554276	Bladder	GTEx_v6	134	0.256274	Bladder_GTEx_v6	EA_NS	Other
A11.382.Endocrine.Cells	-1.06561e-09	7.7691e-09	0.554548	Endocrine	Franke_lab	135	0.256061	Endocrine_Franke_lab	EA_NS	Other
A15.382.520.604.700.Spleen	-1.42176e-09	8.92255e-09	0.563301	Blood/Immune	Franke_lab	136	0.249259	Blood/Immune_Franke_lab	EA_NS	Blood/Immune
Heart Atrial Appendage	-1.3228e-09	6.99168e-09	0.575031	Heart	GTEx_v6	137	0.240309	Heart_GTEx_v6	EA_NS	Other
A14.549.Mouth	-1.82336e-09	9.61743e-09	0.575185	Other	Franke_lab	138	0.240193	Other_Franke_lab	EA_NS	Other
Esophagus Gastroesophageal Junction	-1.78702e-09	6.88268e-09	0.602429	Esophagus	GTEx_v6	139	0.220094	Esophagus_GTEx_v6	EA_NS	Other
Heart Left Ventricle	-2.36825e-09	8.22953e-09	0.61324	Heart	GTEx_v6	140	0.212369	Heart_GTEx_v6	EA_NS	Other
A15.382.490.555.567.622.Lymphocytes..Null	-2.73872e-09	8.99397e-09	0.619629	Blood/Immune	Franke_lab	141	0.207868	Blood/Immune_Franke_lab	EA_NS	Blood/Immune
A10.549.400.Lymph.Nodes	-2.91096e-09	9.52881e-09	0.620004	Blood/Immune	Franke_lab	142	0.207606	Blood/Immune_Franke_lab	EA_NS	Blood/Immune
A07.541.358.100.Atrial.Appendage	-2.40016e-09	7.76804e-09	0.621331	Cardiovascular	Franke_lab	143	0.206677	Cardiovascular_Franke_lab	EA_NS	Other
A11.497.497.600.Oocytes	-2.39126e-09	7.72883e-09	0.62149	Other	Franke_lab	144	0.206566	Other_Franke_lab	EA_NS	Other
A05.360.319.114.373.Fallopian.Tubes	-2.53835e-09	7.92038e-09	0.625699	Other	Franke_lab	145	0.203635	Other_Franke_lab	EA_NS	Other
Pituitary	-3.34599e-09	9.32577e-09	0.640124	Pituitary	GTEx_v6	146	0.193736	Pituitary_GTEx_v6	EA_NS	Other
A03.556.124.526.767.Rectum	-3.11717e-09	8.65937e-09	0.640568	Digestive	Franke_lab	147	0.193435	Digestive_Franke_lab	EA_NS	Other
A10.615.789.Serous.Membrane	-3.21109e-09	8.89474e-09	0.640954	Other	Franke_lab	148	0.193173	Other_Franke_lab	EA_NS	Other
A03.556.124.369.Intestinal.Mucosa	-3.31028e-09	9.00665e-09	0.643391	Digestive	Franke_lab	149	0.191525	Digestive_Franke_lab	EA_NS	Other
A11.872.378.590.817.Megakaryocyte.Erythroid.Progenitor.Cells	-3.07153e-09	8.35362e-09	0.643447	Blood/Immune	Franke_lab	150	0.191487	Blood/Immune_Franke_lab	EA_NS	Blood/Immune
A15.378.316.Bone.Marrow.Cells	-4.58561e-09	1.15767e-08	0.653987	Blood/Immune	Franke_lab	151	0.184431	Blood/Immune_Franke_lab	EA_NS	Blood/Immune
A03.556.249.124.Ileum	-4.47524e-09	9.52809e-09	0.680711	Digestive	Franke_lab	152	0.167037	Digestive_Franke_lab	EA_NS	Other
A05.810.453.Kidney	-3.91778e-09	8.15794e-09	0.684472	Other	Franke_lab	153	0.164644	Other_Franke_lab	EA_NS	Other
Prostate	-4.16929e-09	8.62847e-09	0.685524	Prostate	GTEx_v6	154	0.163977	Prostate_GTEx_v6	EA_NS	Other
A03.556.249.249.356.Colon	-4.63559e-09	9.32128e-09	0.690516	Digestive	Franke_lab	155	0.160827	Digestive_Franke_lab	EA_NS	Other
Brain Spinal cord (cervical c-1)	-3.57019e-09	7.14645e-09	0.691313	Brain	GTEx_v6	156	0.160325	Brain_GTEx_v6	EA_NS	Brain/CNS
A02.633.567.850.Quadriceps.Muscle	-5.15844e-09	1.00963e-08	0.695298	Musculoskeletal/Connective	Franke_lab	157	0.157829	Musculoskeletal/Connective_Franke_lab	EA_NS	Other
Fallopian Tube	-4.55769e-09	7.94102e-09	0.716997	Fallopian Tube	GTEx_v6	158	0.144483	Fallopian Tube_GTEx_v6	EA_NS	Other
A11.443.Erythroid.Cells	-5.0706e-09	8.67769e-09	0.720499	Blood/Immune	Franke_lab	159	0.142366	Blood/Immune_Franke_lab	EA_NS	Blood/Immune
Colon Transverse	-5.54662e-09	9.36777e-09	0.723107	Colon	GTEx_v6	160	0.140797	Colon_GTEx_v6	EA_NS	Other
A11.872.653.Neural.Stem.Cells	-5.36093e-09	8.75669e-09	0.7298	CNS	Franke_lab	161	0.136796	CNS_Franke_lab	EA_NS	Brain/CNS
Liver	-5.57703e-09	9.10453e-09	0.729915	Liver	GTEx_v6	162	0.136728	Liver_GTEx_v6	EA_NS	Other
A08.186.211.730.885.287.500.571.735.Visual.Cortex	-4.60778e-09	7.45002e-09	0.731874	CNS	Franke_lab	163	0.135563	CNS_Franke_lab	EA_NS	Brain/CNS
A17.815.Skin	-6.3013e-09	9.96325e-09	0.736455	Other	Franke_lab	164	0.132854	Other_Franke_lab	EA_NS	Other
A05.810.453.324.Kidney.Cortex	-4.92712e-09	7.76947e-09	0.737013	Other	Franke_lab	165	0.132525	Other_Franke_lab	EA_NS	Other
Esophagus Mucosa	-6.0876e-09	9.49612e-09	0.739259	Esophagus	GTEx_v6	166	0.131204	Esophagus_GTEx_v6	EA_NS	Other
Artery Aorta	-4.70923e-09	7.21539e-09	0.743014	Blood Vessel	GTEx_v6	167	0.129003	Blood Vessel_GTEx_v6	EA_NS	Other
Kidney Cortex	-6.14816e-09	9.41923e-09	0.743033	Kidney	GTEx_v6	168	0.128992	Kidney_GTEx_v6	EA_NS	Other
A03.556.249.249.209.Cecum	-5.92189e-09	8.8492e-09	0.748316	Digestive	Franke_lab	169	0.125915	Digestive_Franke_lab	EA_NS	Other
A06.407.900.Thyroid.Gland	-4.75708e-09	7.06467e-09	0.749642	Endocrine	Franke_lab	170	0.125146	Endocrine_Franke_lab	EA_NS	Other
A03.556.875.875.Stomach	-6.6325e-09	9.54572e-09	0.756414	Digestive	Franke_lab	171	0.12124	Digestive_Franke_lab	EA_NS	Other
A03.734.Pancreas	-5.8088e-09	8.31275e-09	0.757656	Other	Franke_lab	172	0.120528	Other_Franke_lab	EA_NS	Other
Esophagus Muscularis	-5.27572e-09	7.03574e-09	0.773326	Esophagus	GTEx_v6	173	0.111637	Esophagus_GTEx_v6	EA_NS	Other
Brain Substantia nigra	-5.40011e-09	7.20075e-09	0.773354	Brain	GTEx_v6	174	0.111622	Brain_GTEx_v6	EA_NS	Brain/CNS
A15.145.229.637.555.567.562.725.Plasma.Cells	-7.53227e-09	9.8603e-09	0.777536	Blood/Immune	Franke_lab	175	0.109279	Blood/Immune_Franke_lab	EA_NS	Blood/Immune
Brain Hypothalamus	-6.11531e-09	7.89586e-09	0.780681	Brain	GTEx_v6	176	0.107526	Brain_GTEx_v6	EA_NS	Brain/CNS
A07.541.358.Heart.Atria	-6.71891e-09	8.03013e-09	0.798623	Cardiovascular	Franke_lab	177	0.0976583	Cardiovascular_Franke_lab	EA_NS	Other
Pancreas	-6.38893e-09	7.28763e-09	0.80967	Pancreas	GTEx_v6	178	0.0916918	Pancreas_GTEx_v6	EA_NS	Other
A07.541.560.Heart.Ventricles	-6.78553e-09	7.6067e-09	0.813816	Cardiovascular	Franke_lab	179	0.0894738	Cardiovascular_Franke_lab	EA_NS	Other
A14.549.885.Tongue	-8.60483e-09	9.48423e-09	0.81787	Other	Franke_lab	180	0.0873157	Other_Franke_lab	EA_NS	Other
A03.556.875.Upper.Gastrointestinal.Tract	-8.63916e-09	9.25947e-09	0.824592	Digestive	Franke_lab	181	0.0837608	Digestive_Franke_lab	EA_NS	Other
A03.620.Liver	-9.26816e-09	8.76893e-09	0.854729	Liver	Franke_lab	182	0.0681718	Liver_Franke_lab	EA_NS	Other
A03.556.500.760.Salivary.Glands	-1.04289e-08	9.58195e-09	0.86179	Digestive	Franke_lab	183	0.0645988	Digestive_Franke_lab	EA_NS	Other
A15.145.229.188.Blood.Platelets	-1.2017e-08	9.09293e-09	0.906846	Blood/Immune	Franke_lab	184	0.0424665	Blood/Immune_Franke_lab	EA_NS	Blood/Immune
Artery Tibial	-9.57323e-09	7.19364e-09	0.908371	Blood Vessel	GTEx_v6	185	0.0417367	Blood Vessel_GTEx_v6	EA_NS	Other
A07.541.Heart	-1.04247e-08	7.66922e-09	0.912973	Cardiovascular	Franke_lab	186	0.0395419	Cardiovascular_Franke_lab	EA_NS	Other
A11.436.329.Granulosa.Cells	-1.12439e-08	8.03488e-09	0.919152	Endocrine	Franke_lab	187	0.0366128	Endocrine_Franke_lab	EA_NS	Other
Brain Hippocampus	-1.05364e-08	7.22099e-09	0.927736	Brain	GTEx_v6	188	0.0325755	Brain_GTEx_v6	EA_NS	Brain/CNS
A08.186.211.730.885.287.500.270.Frontal.Lobe	-1.07766e-08	7.31905e-09	0.929545	CNS	Franke_lab	189	0.0317296	CNS_Franke_lab	EA_NS	Brain/CNS
A08.186.211.730.885.287.500.Cerebral.Cortex	-1.13381e-08	7.33415e-09	0.938939	CNS	Franke_lab	190	0.0273625	CNS_Franke_lab	EA_NS	Brain/CNS
A08.186.211.464.405.Hippocampus	-1.12457e-08	7.11084e-09	0.943117	CNS	Franke_lab	191	0.0254346	CNS_Franke_lab	EA_NS	Brain/CNS
A08.186.211.464.710.225.Entorhinal.Cortex	-1.12776e-08	7.11722e-09	0.943466	CNS	Franke_lab	192	0.0252737	CNS_Franke_lab	EA_NS	Brain/CNS
Artery Coronary	-1.27551e-08	7.29953e-09	0.959715	Blood Vessel	GTEx_v6	193	0.0178578	Blood Vessel_GTEx_v6	EA_NS	Other
A08.186.211.Brain	-1.15857e-08	6.54686e-09	0.961608	CNS	Franke_lab	194	0.0170017	CNS_Franke_lab	EA_NS	Brain/CNS
Brain Cortex	-1.31743e-08	7.19236e-09	0.966503	Brain	GTEx_v6	195	0.0147969	Brain_GTEx_v6	EA_NS	Brain/CNS
Brain Caudate (basal ganglia)	-1.32917e-08	7.17e-09	0.968115	Brain	GTEx_v6	196	0.014073	Brain_GTEx_v6	EA_NS	Brain/CNS
Brain Amygdala	-1.37873e-08	7.24144e-09	0.971541	Brain	GTEx_v6	197	0.012539	Brain_GTEx_v6	EA_NS	Brain/CNS
A08.186.211.730.317.Diencephalon	-1.49996e-08	7.86089e-09	0.971813	CNS	Franke_lab	198	0.0124172	CNS_Franke_lab	EA_NS	Brain/CNS
A08.186.211.464.Limbic.System	-1.37334e-08	7.08994e-09	0.973629	CNS	Franke_lab	199	0.0116067	CNS_Franke_lab	EA_NS	Brain/CNS
Brain Anterior cingulate cortex (BA24)	-1.49637e-08	7.19948e-09	0.981166	Brain	GTEx_v6	200	0.00825754	Brain_GTEx_v6	EA_NS	Brain/CNS
Brain Nucleus accumbens (basal ganglia)	-1.49815e-08	7.00107e-09	0.983818	Brain	GTEx_v6	201	0.00708533	Brain_GTEx_v6	EA_NS	Brain/CNS
Brain Frontal Cortex (BA9)	-1.5419e-08	7.17819e-09	0.984144	Brain	GTEx_v6	202	0.00694114	Brain_GTEx_v6	EA_NS	Brain/CNS
A08.186.211.730.317.357.Hypothalamus	-2.16833e-08	9.30783e-09	0.990086	CNS	Franke_lab	203	0.00432716	CNS_Franke_lab	EA_NS	Brain/CNS
A08.186.211.730.317.357.352.435.Hypothalamo.Hypophyseal.System	-2.15661e-08	9.02774e-09	0.99155	CNS	Franke_lab	204	0.0036854	CNS_Franke_lab	EA_NS	Brain/CNS
Brain Putamen (basal ganglia)	-1.71081e-08	6.89088e-09	0.993481	Brain	GTEx_v6	205	0.00284061	Brain_GTEx_v6	EA_NS	Brain/CNS
A07.231.114.Arteries	3.83684e-08	1.5268e-08	0.00598573	Cardiovascular	Franke_lab	1	2.22288	Cardiovascular_Franke_lab	EA_S	Other
Cervix Ectocervix	2.66184e-08	1.52943e-08	0.0408935	Cervix Uteri	GTEx_v6	2	1.38835	Cervix Uteri_GTEx_v6	EA_S	Other
A07.231.908.670.874.Umbilical.Veins	2.5867e-08	1.50321e-08	0.0426448	Cardiovascular	Franke_lab	3	1.37013	Cardiovascular_Franke_lab	EA_S	Other
Colon Transverse	2.55919e-08	1.51597e-08	0.045691	Colon	GTEx_v6	4	1.34017	Colon_GTEx_v6	EA_S	Other
A03.556.249.249.356.Colon	2.81205e-08	1.72625e-08	0.0516566	Digestive	Franke_lab	5	1.28687	Digestive_Franke_lab	EA_S	Other
A10.615.550.Mucous.Membrane	2.69016e-08	1.66968e-08	0.0535697	Other	Franke_lab	6	1.27108	Other_Franke_lab	EA_S	Other
A05.810.890.Urinary.Bladder	2.98306e-08	1.87465e-08	0.055775	Other	Franke_lab	7	1.25356	Other_Franke_lab	EA_S	Other
Adipose Subcutaneous	1.99794e-08	1.26711e-08	0.0574244	Adipose Tissue	GTEx_v6	8	1.2409	Adipose Tissue_GTEx_v6	EA_S	Other
A07.231.908.Veins	2.34436e-08	1.50591e-08	0.0597616	Cardiovascular	Franke_lab	9	1.22358	Cardiovascular_Franke_lab	EA_S	Other
A03.556.249.249.209.Cecum	2.6103e-08	1.68047e-08	0.0601731	Digestive	Franke_lab	10	1.2206	Digestive_Franke_lab	EA_S	Other
Breast Mammary Tissue	2.04935e-08	1.32601e-08	0.0611124	Breast	GTEx_v6	11	1.21387	Breast_GTEx_v6	EA_S	Other
A07.231.Blood.Vessels	2.38776e-08	1.58809e-08	0.066349	Cardiovascular	Franke_lab	12	1.17817	Cardiovascular_Franke_lab	EA_S	Other
A11.329.830.Stromal.Cells	1.84845e-08	1.50326e-08	0.109418	Musculoskeletal/Connective	Franke_lab	13	0.96091	Musculoskeletal/Connective_Franke_lab	EA_S	Other
A05.810.453.Kidney	1.94264e-08	1.58441e-08	0.110081	Other	Franke_lab	14	0.958288	Other_Franke_lab	EA_S	Other
A10.615.Membranes	1.91611e-08	1.61448e-08	0.117648	Other	Franke_lab	15	0.929416	Other_Franke_lab	EA_S	Other
Nerve Tibial	1.55385e-08	1.3543e-08	0.12562	Nerve	GTEx_v6	16	0.90094	Nerve_GTEx_v6	EA_S	Other
Stomach	1.63655e-08	1.45243e-08	0.129921	Stomach	GTEx_v6	17	0.88632	Stomach_GTEx_v6	EA_S	Other
A10.165.114.830.500.750.Subcutaneous.Fat..Abdominal	1.81752e-08	1.61544e-08	0.130274	Adipose	Franke_lab	18	0.885142	Adipose_Franke_lab	EA_S	Other
A02.165.Cartilage	1.51604e-08	1.39214e-08	0.138077	Musculoskeletal/Connective	Franke_lab	19	0.859878	Musculoskeletal/Connective_Franke_lab	EA_S	Other
Brain Amygdala	1.34471e-08	1.24503e-08	0.140056	Brain	GTEx_v6	20	0.853697	Brain_GTEx_v6	EA_S	Brain/CNS
Brain Hypothalamus	1.26112e-08	1.19272e-08	0.145176	Brain	GTEx_v6	21	0.838105	Brain_GTEx_v6	EA_S	Brain/CNS
Small Intestine Terminal Ileum	1.61581e-08	1.56586e-08	0.151061	Small Intestine	GTEx_v6	22	0.820848	Small Intestine_GTEx_v6	EA_S	Other
A06.407.312.Gonads	1.63191e-08	1.59733e-08	0.153473	Endocrine	Franke_lab	23	0.813968	Endocrine_Franke_lab	EA_S	Other
Thyroid	1.37536e-08	1.38833e-08	0.160926	Thyroid	GTEx_v6	24	0.793373	Thyroid_GTEx_v6	EA_S	Other
A17.815.Skin	1.57858e-08	1.62086e-08	0.16505	Other	Franke_lab	25	0.782385	Other_Franke_lab	EA_S	Other
A05.360.319.887.Vulva	1.55657e-08	1.63123e-08	0.169983	Other	Franke_lab	26	0.769595	Other_Franke_lab	EA_S	Other
A04.411.Lung	1.43708e-08	1.53529e-08	0.174628	Lung	Franke_lab	27	0.757886	Lung_Franke_lab	EA_S	Lung
A11.118.637.555.567.562.440.Precursor.Cells..B.Lymphoid	1.36294e-08	1.48406e-08	0.179208	Blood/Immune	Franke_lab	28	0.746642	Blood/Immune_Franke_lab	EA_S	Blood/Immune
A03.556.124.Intestines	1.54186e-08	1.69978e-08	0.182179	Digestive	Franke_lab	29	0.739501	Digestive_Franke_lab	EA_S	Other
A03.556.124.526.767.Rectum	1.51793e-08	1.70079e-08	0.186067	Digestive	Franke_lab	30	0.730332	Digestive_Franke_lab	EA_S	Other
Skin Not Sun Exposed (Suprapubic)	1.41979e-08	1.59428e-08	0.186584	Skin	GTEx_v6	31	0.729125	Skin_GTEx_v6	EA_S	Other
A03.556.249.124.Ileum	1.43918e-08	1.63935e-08	0.190001	Digestive	Franke_lab	32	0.721245	Digestive_Franke_lab	EA_S	Other
A15.382.520.604.700.Spleen	1.53435e-08	1.83925e-08	0.202078	Blood/Immune	Franke_lab	33	0.694481	Blood/Immune_Franke_lab	EA_S	Blood/Immune
A03.556.Gastrointestinal.Tract	1.39458e-08	1.68956e-08	0.20457	Digestive	Franke_lab	34	0.689159	Digestive_Franke_lab	EA_S	Other
Pancreas	1.16887e-08	1.43387e-08	0.207482	Pancreas	GTEx_v6	35	0.683019	Pancreas_GTEx_v6	EA_S	Other
Lung	1.24168e-08	1.5256e-08	0.207853	Lung	GTEx_v6	36	0.682244	Lung_GTEx_v6	EA_S	Lung
A11.620.520.Myocytes..Smooth.Muscle	1.21175e-08	1.56302e-08	0.219093	Musculoskeletal/Connective	Franke_lab	37	0.659372	Musculoskeletal/Connective_Franke_lab	EA_S	Other
Heart Left Ventricle	1.07388e-08	1.38977e-08	0.219849	Heart	GTEx_v6	38	0.657876	Heart_GTEx_v6	EA_S	Other
A11.443.Erythroid.Cells	1.1327e-08	1.51867e-08	0.227878	Blood/Immune	Franke_lab	39	0.642297	Blood/Immune_Franke_lab	EA_S	Blood/Immune
A03.556.875.Upper.Gastrointestinal.Tract	1.28161e-08	1.76317e-08	0.233649	Digestive	Franke_lab	40	0.631436	Digestive_Franke_lab	EA_S	Other
Artery Coronary	8.13092e-09	1.14741e-08	0.239277	Blood Vessel	GTEx_v6	41	0.6211	Blood Vessel_GTEx_v6	EA_S	Other
Brain Substantia nigra	8.911e-09	1.27556e-08	0.242403	Brain	GTEx_v6	42	0.615463	Brain_GTEx_v6	EA_S	Brain/CNS
Brain Spinal cord (cervical c-1)	8.83855e-09	1.33047e-08	0.253243	Brain	GTEx_v6	43	0.596463	Brain_GTEx_v6	EA_S	Brain/CNS
A15.382.490.555.567.537.Killer.Cells..Natural	1.19823e-08	1.80761e-08	0.253704	Blood/Immune	Franke_lab	44	0.595672	Blood/Immune_Franke_lab	EA_S	Blood/Immune
A15.382.812.Mononuclear.Phagocyte.System	1.19891e-08	1.81274e-08	0.254185	Blood/Immune	Franke_lab	45	0.594849	Blood/Immune_Franke_lab	EA_S	Blood/Immune
A03.734.Pancreas	1.04392e-08	1.59218e-08	0.256024	Other	Franke_lab	46	0.59172	Other_Franke_lab	EA_S	Other
A10.165.114.830.750.Subcutaneous.Fat	1.0367e-08	1.61596e-08	0.260587	Adipose	Franke_lab	47	0.584047	Adipose_Franke_lab	EA_S	Other
A02.835.583.443.800.Synovial.Membrane	9.31856e-09	1.45886e-08	0.26149	Musculoskeletal/Connective	Franke_lab	48	0.582545	Musculoskeletal/Connective_Franke_lab	EA_S	Other
A05.360.319.679.256.Cervix.Uteri	1.1013e-08	1.75998e-08	0.265741	Other	Franke_lab	49	0.575542	Other_Franke_lab	EA_S	Other
A08.186.211.653.Mesencephalon	9.29614e-09	1.52061e-08	0.270486	CNS	Franke_lab	50	0.567855	CNS_Franke_lab	EA_S	Brain/CNS
A15.145.229.637.555.Leukocytes..Mononuclear	1.08331e-08	1.77454e-08	0.270774	Blood/Immune	Franke_lab	51	0.567394	Blood/Immune_Franke_lab	EA_S	Blood/Immune
A10.549.Lymphoid.Tissue	9.72101e-09	1.59988e-08	0.271723	Blood/Immune	Franke_lab	52	0.565873	Blood/Immune_Franke_lab	EA_S	Blood/Immune
A11.436.275.Endothelial.Cells	9.56576e-09	1.60567e-08	0.275671	Other	Franke_lab	53	0.559609	Other_Franke_lab	EA_S	Other
A06.407.Endocrine.Glands	9.43813e-09	1.58453e-08	0.275707	Endocrine	Franke_lab	54	0.559553	Endocrine_Franke_lab	EA_S	Other
A03.556.249.249.356.668.Colon..Sigmoid	1.032e-08	1.81531e-08	0.284848	Digestive	Franke_lab	55	0.545386	Digestive_Franke_lab	EA_S	Other
A11.436.294.064.Glucagon.Secreting.Cells	9.02434e-09	1.63973e-08	0.291038	Other	Franke_lab	56	0.53605	Other_Franke_lab	EA_S	Other
A03.556.124.684.Intestine..Small	9.08635e-09	1.69002e-08	0.29541	Digestive	Franke_lab	57	0.529575	Digestive_Franke_lab	EA_S	Other
A15.145.846.Serum	8.5736e-09	1.64217e-08	0.300804	Blood/Immune	Franke_lab	58	0.521717	Blood/Immune_Franke_lab	EA_S	Blood/Immune
A03.556.875.500.Esophagus	9.26233e-09	1.79256e-08	0.30268	Digestive	Franke_lab	59	0.519017	Digestive_Franke_lab	EA_S	Other
Spleen	8.75694e-09	1.75139e-08	0.308538	Spleen	GTEx_v6	60	0.510692	Spleen_GTEx_v6	EA_S	Other
Heart Atrial Appendage	6.08991e-09	1.23538e-08	0.311021	Heart	GTEx_v6	61	0.507211	Heart_GTEx_v6	EA_S	Other
A15.378.316.Bone.Marrow.Cells	8.80378e-09	1.80209e-08	0.312586	Blood/Immune	Franke_lab	62	0.50503	Blood/Immune_Franke_lab	EA_S	Blood/Immune
Skin Sun Exposed (Lower leg)	7.86373e-09	1.6223e-08	0.313934	Skin	GTEx_v6	63	0.503161	Skin_GTEx_v6	EA_S	Other
Artery Tibial	6.10885e-09	1.2698e-08	0.315228	Blood Vessel	GTEx_v6	64	0.501376	Blood Vessel_GTEx_v6	EA_S	Other
A15.382.490.555.567.622.Lymphocytes..Null	7.40834e-09	1.63312e-08	0.325047	Blood/Immune	Franke_lab	65	0.488054	Blood/Immune_Franke_lab	EA_S	Blood/Immune
A05.360.319.114.630.Ovary	6.83814e-09	1.50894e-08	0.325212	Other	Franke_lab	66	0.487834	Other_Franke_lab	EA_S	Other
A10.615.789.Serous.Membrane	7.53061e-09	1.693e-08	0.328229	Other	Franke_lab	67	0.483823	Other_Franke_lab	EA_S	Other
A15.382.Immune.System	7.75831e-09	1.76361e-08	0.330001	Blood/Immune	Franke_lab	68	0.481485	Blood/Immune_Franke_lab	EA_S	Blood/Immune
A08.186.211.730.317.Diencephalon	6.99374e-09	1.61728e-08	0.332712	CNS	Franke_lab	69	0.477932	CNS_Franke_lab	EA_S	Brain/CNS
A15.378.316.580.Monocytes	7.38577e-09	1.82677e-08	0.342993	Blood/Immune	Franke_lab	70	0.464714	Blood/Immune_Franke_lab	EA_S	Blood/Immune
Brain Hippocampus	5.26366e-09	1.30229e-08	0.343038	Brain	GTEx_v6	71	0.464657	Brain_GTEx_v6	EA_S	Brain/CNS
A11.627.340.360.Granulocyte.Precursor.Cells	7.40787e-09	1.84086e-08	0.34369	Blood/Immune	Franke_lab	72	0.463833	Blood/Immune_Franke_lab	EA_S	Blood/Immune
Liver	6.4489e-09	1.61136e-08	0.344499	Liver	GTEx_v6	73	0.462812	Liver_GTEx_v6	EA_S	Other
A11.872.580.Mesenchymal.Stem.Cells	5.22318e-09	1.37911e-08	0.352442	Other	Franke_lab	74	0.452912	Other_Franke_lab	EA_S	Other
A03.556.124.369.Intestinal.Mucosa	5.94223e-09	1.60704e-08	0.355779	Digestive	Franke_lab	75	0.448819	Digestive_Franke_lab	EA_S	Other
A15.382.520.604.800.Palatine.Tonsil	6.111e-09	1.65987e-08	0.356377	Blood/Immune	Franke_lab	76	0.448091	Blood/Immune_Franke_lab	EA_S	Blood/Immune
A10.272.Epithelium	5.40488e-09	1.53793e-08	0.36263	Other	Franke_lab	77	0.440536	Other_Franke_lab	EA_S	Other
A06.407.900.Thyroid.Gland	4.68024e-09	1.35284e-08	0.364687	Endocrine	Franke_lab	78	0.438079	Endocrine_Franke_lab	EA_S	Other
A04.531.520.Nasal.Mucosa	5.33767e-09	1.56006e-08	0.366121	Other	Franke_lab	79	0.436376	Other_Franke_lab	EA_S	Other
Kidney Cortex	5.4042e-09	1.60258e-08	0.367976	Kidney	GTEx_v6	80	0.43418	Kidney_GTEx_v6	EA_S	Other
Pituitary	4.87674e-09	1.45934e-08	0.369123	Pituitary	GTEx_v6	81	0.432828	Pituitary_GTEx_v6	EA_S	Other
Adipose Visceral (Omentum)	4.49465e-09	1.37605e-08	0.371972	Adipose Tissue	GTEx_v6	82	0.429489	Adipose Tissue_GTEx_v6	EA_S	Other
A10.549.400.Lymph.Nodes	5.23777e-09	1.63413e-08	0.374286	Blood/Immune	Franke_lab	83	0.426797	Blood/Immune_Franke_lab	EA_S	Blood/Immune
A11.436.397.Keratinocytes	5.04373e-09	1.83388e-08	0.391646	Other	Franke_lab	84	0.407106	Other_Franke_lab	EA_S	Other
A11.329.228.Fibroblasts	3.75817e-09	1.44801e-08	0.397609	Musculoskeletal/Connective	Franke_lab	85	0.400544	Musculoskeletal/Connective_Franke_lab	EA_S	Other
A03.556.500.760.464.Parotid.Gland	4.35128e-09	1.71859e-08	0.400061	Digestive	Franke_lab	86	0.397874	Digestive_Franke_lab	EA_S	Other
Ovary	3.15651e-09	1.28372e-08	0.402885	Ovary	GTEx_v6	87	0.394819	Ovary_GTEx_v6	EA_S	Other
A03.620.Liver	4.69428e-09	1.92461e-08	0.403651	Liver	Franke_lab	88	0.393994	Liver_Franke_lab	EA_S	Other
A15.145.229.Blood.Cells	4.46863e-09	1.89895e-08	0.40698	Blood/Immune	Franke_lab	89	0.390427	Blood/Immune_Franke_lab	EA_S	Blood/Immune
A11.872.190.260.Embryoid.Bodies	3.93207e-09	1.73002e-08	0.410101	Other	Franke_lab	90	0.387109	Other_Franke_lab	EA_S	Other
Brain Putamen (basal ganglia)	2.7597e-09	1.28447e-08	0.414942	Brain	GTEx_v6	91	0.382013	Brain_GTEx_v6	EA_S	Brain/CNS
A07.541.Heart	2.47068e-09	1.5138e-08	0.435177	Cardiovascular	Franke_lab	92	0.361334	Cardiovascular_Franke_lab	EA_S	Other
A11.329.629.Osteoblasts	2.14515e-09	1.3551e-08	0.437109	Musculoskeletal/Connective	Franke_lab	93	0.35941	Musculoskeletal/Connective_Franke_lab	EA_S	Other
A05.360.319.114.373.Fallopian.Tubes	2.11868e-09	1.52862e-08	0.444883	Other	Franke_lab	94	0.351754	Other_Franke_lab	EA_S	Other
A15.382.490.315.583.Neutrophils	2.60341e-09	1.89217e-08	0.445283	Blood/Immune	Franke_lab	95	0.351364	Blood/Immune_Franke_lab	EA_S	Blood/Immune
A05.360.444.Genitalia..Male	1.40314e-09	1.31281e-08	0.457442	Other	Franke_lab	96	0.339664	Other_Franke_lab	EA_S	Other
A10.690.467.Muscle..Smooth	1.09846e-09	1.49999e-08	0.470811	Musculoskeletal/Connective	Franke_lab	97	0.327153	Musculoskeletal/Connective_Franke_lab	EA_S	Other
A03.556.875.875.Stomach	8.53985e-10	1.6825e-08	0.47976	Digestive	Franke_lab	98	0.318976	Digestive_Franke_lab	EA_S	Other
Esophagus Mucosa	6.21529e-10	1.50415e-08	0.48352	Esophagus	GTEx_v6	99	0.315586	Esophagus_GTEx_v6	EA_S	Other
A03.556.500.760.Salivary.Glands	6.75478e-10	1.73922e-08	0.48451	Digestive	Franke_lab	100	0.314697	Digestive_Franke_lab	EA_S	Other
A14.724.557.Nasopharynx	5.22348e-10	1.48968e-08	0.486014	Other	Franke_lab	101	0.313351	Other_Franke_lab	EA_S	Other
Minor Salivary Gland	1.86525e-10	1.34111e-08	0.494452	Salivary Gland	GTEx_v6	102	0.305876	Salivary Gland_GTEx_v6	EA_S	Other
A07.541.510.110.Aortic.Valve	1.84896e-10	1.47671e-08	0.495005	Cardiovascular	Franke_lab	103	0.30539	Cardiovascular_Franke_lab	EA_S	Other
A15.382.812.522.Macrophages	-4.04018e-11	1.72215e-08	0.500936	Blood/Immune	Franke_lab	104	0.300218	Blood/Immune_Franke_lab	EA_S	Blood/Immune
A11.627.635.Myeloid.Progenitor.Cells	-2.29156e-10	1.67862e-08	0.505446	Blood/Immune	Franke_lab	105	0.296325	Blood/Immune_Franke_lab	EA_S	Blood/Immune
Vagina	-2.79385e-10	1.3856e-08	0.508044	Vagina	GTEx_v6	106	0.294099	Vagina_GTEx_v6	EA_S	Other
A11.872.190.Embryonic.Stem.Cells	-3.10027e-10	1.4406e-08	0.508585	Other	Franke_lab	107	0.293637	Other_Franke_lab	EA_S	Other
A11.872.378.590.635.Granulocyte.Macrophage.Progenitor.Cells	-4.50298e-10	1.82031e-08	0.509868	Blood/Immune	Franke_lab	108	0.292542	Blood/Immune_Franke_lab	EA_S	Blood/Immune
A10.615.550.599.Mouth.Mucosa	-4.5658e-10	1.70989e-08	0.510651	Other	Franke_lab	109	0.291875	Other_Franke_lab	EA_S	Other
A08.186.211.730.885.287.500.Cerebral.Cortex	-8.86909e-10	1.42494e-08	0.524815	CNS	Franke_lab	110	0.279994	CNS_Franke_lab	EA_S	Brain/CNS
A06.407.071.Adrenal.Glands	-1.12853e-09	1.71222e-08	0.526275	Endocrine	Franke_lab	111	0.278787	Endocrine_Franke_lab	EA_S	Other
A15.382.680.Phagocytes	-1.24836e-09	1.89174e-08	0.526307	Blood/Immune	Franke_lab	112	0.278761	Blood/Immune_Franke_lab	EA_S	Blood/Immune
A11.329.372.600.Macrophages..Alveolar	-1.14602e-09	1.52668e-08	0.529919	Blood/Immune	Franke_lab	113	0.27579	Blood/Immune_Franke_lab	EA_S	Blood/Immune
Brain Caudate (basal ganglia)	-9.76748e-10	1.2285e-08	0.531686	Brain	GTEx_v6	114	0.274345	Brain_GTEx_v6	EA_S	Brain/CNS
Artery Aorta	-1.06018e-09	1.2767e-08	0.533091	Blood Vessel	GTEx_v6	115	0.273199	Blood Vessel_GTEx_v6	EA_S	Other
A07.541.560.Heart.Ventricles	-1.34928e-09	1.50841e-08	0.535638	Cardiovascular	Franke_lab	116	0.271129	Cardiovascular_Franke_lab	EA_S	Other
A11.118.637.Leukocytes	-1.67294e-09	1.80987e-08	0.536824	Blood/Immune	Franke_lab	117	0.270168	Blood/Immune_Franke_lab	EA_S	Blood/Immune
A05.360.Genitalia	-1.68587e-09	1.61218e-08	0.541642	Other	Franke_lab	118	0.266288	Other_Franke_lab	EA_S	Other
A15.145.300.Fetal.Blood	-1.96932e-09	1.74423e-08	0.544947	Blood/Immune	Franke_lab	119	0.263646	Blood/Immune_Franke_lab	EA_S	Blood/Immune
A05.360.319.Genitalia..Female	-2.15667e-09	1.60143e-08	0.553564	Other	Franke_lab	120	0.256832	Other_Franke_lab	EA_S	Other
A11.329.171.Chondrocytes	-2.51067e-09	1.39938e-08	0.571193	Musculoskeletal/Connective	Franke_lab	121	0.243217	Musculoskeletal/Connective_Franke_lab	EA_S	Other
Brain Nucleus accumbens (basal ganglia)	-2.31887e-09	1.22116e-08	0.575303	Brain	GTEx_v6	122	0.240104	Brain_GTEx_v6	EA_S	Brain/CNS
A09.371.Eye	-3.08216e-09	1.58129e-08	0.57727	Other	Franke_lab	123	0.238621	Other_Franke_lab	EA_S	Other
A10.165.450.300.Cicatrix	-2.74555e-09	1.32672e-08	0.581973	Musculoskeletal/Connective	Franke_lab	124	0.235097	Musculoskeletal/Connective_Franke_lab	EA_S	Other
A10.336.707.Prostate	-2.85836e-09	1.35499e-08	0.583537	Endocrine	Franke_lab	125	0.233931	Endocrine_Franke_lab	EA_S	Other
A15.382.812.260.Dendritic.Cells	-3.82724e-09	1.7301e-08	0.587537	Blood/Immune	Franke_lab	126	0.230965	Blood/Immune_Franke_lab	EA_S	Blood/Immune
A14.724.Pharynx	-3.4226e-09	1.50795e-08	0.589777	Other	Franke_lab	127	0.229312	Other_Franke_lab	EA_S	Other
A07.541.358.Heart.Atria	-3.5322e-09	1.51554e-08	0.592145	Cardiovascular	Franke_lab	128	0.227572	Cardiovascular_Franke_lab	EA_S	Other
A05.360.490.Germ.Cells	-2.98271e-09	1.26528e-08	0.593181	Other	Franke_lab	129	0.226813	Other_Franke_lab	EA_S	Other
A15.382.490.555.567.Lymphocytes	-4.11669e-09	1.69753e-08	0.595808	Blood/Immune	Franke_lab	130	0.224894	Blood/Immune_Franke_lab	EA_S	Blood/Immune
A11.436.Epithelial.Cells	-4.04411e-09	1.59849e-08	0.599864	Other	Franke_lab	131	0.221947	Other_Franke_lab	EA_S	Other
A11.872.Stem.Cells	-4.3632e-09	1.70908e-08	0.600753	Other	Franke_lab	132	0.221304	Other_Franke_lab	EA_S	Other
Brain Cortex	-3.39754e-09	1.27999e-08	0.604663	Brain	GTEx_v6	133	0.218487	Brain_GTEx_v6	EA_S	Brain/CNS
A11.118.637.555.567.569.T.Lymphocytes	-5.12974e-09	1.78046e-08	0.61337	Blood/Immune	Franke_lab	134	0.212277	Blood/Immune_Franke_lab	EA_S	Blood/Immune
Testis	-4.38105e-09	1.35027e-08	0.627204	Testis	GTEx_v6	135	0.202591	Testis_GTEx_v6	EA_S	Other
A11.872.378.Hematopoietic.Stem.Cells	-5.74436e-09	1.73746e-08	0.629534	Blood/Immune	Franke_lab	136	0.200981	Blood/Immune_Franke_lab	EA_S	Blood/Immune
A10.165.450.300.425.Keloid	-4.4542e-09	1.32945e-08	0.631203	Musculoskeletal/Connective	Franke_lab	137	0.199831	Musculoskeletal/Connective_Franke_lab	EA_S	Other
Brain Anterior cingulate cortex (BA24)	-4.25172e-09	1.25578e-08	0.632534	Brain	GTEx_v6	138	0.198916	Brain_GTEx_v6	EA_S	Brain/CNS
A08.186.211.464.710.225.Entorhinal.Cortex	-5.06926e-09	1.46834e-08	0.635042	CNS	Franke_lab	139	0.197197	CNS_Franke_lab	EA_S	Brain/CNS
Prostate	-5.98672e-09	1.63894e-08	0.642549	Prostate	GTEx_v6	140	0.192094	Prostate_GTEx_v6	EA_S	Other
A08.186.211.730.317.357.352.435.Hypothalamo.Hypophyseal.System	-6.23343e-09	1.6555e-08	0.646738	CNS	Franke_lab	141	0.189272	CNS_Franke_lab	EA_S	Brain/CNS
A10.615.284.473.Chorion	-5.30083e-09	1.31944e-08	0.656066	Other	Franke_lab	142	0.183053	Other_Franke_lab	EA_S	Other
A07.541.358.100.Atrial.Appendage	-6.08071e-09	1.47326e-08	0.660101	Cardiovascular	Franke_lab	143	0.18039	Cardiovascular_Franke_lab	EA_S	Other
A11.627.624.249.Monocyte.Macrophage.Precursor.Cells	-6.74626e-09	1.59887e-08	0.663465	Blood/Immune	Franke_lab	144	0.178182	Blood/Immune_Franke_lab	EA_S	Blood/Immune
A10.690.Muscles	-7.34997e-09	1.72158e-08	0.665286	Musculoskeletal/Connective	Franke_lab	145	0.176992	Musculoskeletal/Connective_Franke_lab	EA_S	Other
A10.272.497.Epidermis	-8.10292e-09	1.8389e-08	0.670263	Other	Franke_lab	146	0.173755	Other_Franke_lab	EA_S	Other
Brain Cerebellum	-5.27588e-09	1.18157e-08	0.672387	Brain	GTEx_v6	147	0.172381	Brain_GTEx_v6	EA_S	Brain/CNS
A11.329.114.Adipocytes	-6.64189e-09	1.47907e-08	0.673305	Adipose	Franke_lab	148	0.171788	Adipose_Franke_lab	EA_S	Other
A08.186.211.730.885.287.500.571.735.Visual.Cortex	-6.20017e-09	1.35197e-08	0.676741	CNS	Franke_lab	149	0.169578	CNS_Franke_lab	EA_S	Brain/CNS
A05.360.319.679.Uterus	-7.41672e-09	1.58349e-08	0.680243	Other	Franke_lab	150	0.167336	Other_Franke_lab	EA_S	Other
A11.329.Connective.Tissue.Cells	-8.02254e-09	1.64614e-08	0.686996	Musculoskeletal/Connective	Franke_lab	151	0.163046	Musculoskeletal/Connective_Franke_lab	EA_S	Other
A05.360.319.679.690.Myometrium	-7.35242e-09	1.44784e-08	0.694211	Musculoskeletal/Connective	Franke_lab	152	0.158509	Musculoskeletal/Connective_Franke_lab	EA_S	Other
Muscle Skeletal	-8.28599e-09	1.62873e-08	0.694532	Muscle	GTEx_v6	153	0.158307	Muscle_GTEx_v6	EA_S	Other
Cells EBV-transformed lymphocytes	-7.56247e-09	1.46054e-08	0.697697	Blood	GTEx_v6	154	0.156333	Blood_GTEx_v6	EA_S	Blood/Immune
A15.145.Blood	-1.06258e-08	2.01085e-08	0.701398	Blood/Immune	Franke_lab	155	0.154035	Blood/Immune_Franke_lab	EA_S	Blood/Immune
A05.360.444.492.362.Foreskin	-7.41927e-09	1.36624e-08	0.706451	Other	Franke_lab	156	0.150918	Other_Franke_lab	EA_S	Other
Bladder	-7.43263e-09	1.33148e-08	0.711654	Bladder	GTEx_v6	157	0.147731	Bladder_GTEx_v6	EA_S	Other
A08.186.211.730.885.287.249.487.Corpus.Striatum	-7.43506e-09	1.28313e-08	0.718857	CNS	Franke_lab	158	0.143358	CNS_Franke_lab	EA_S	Brain/CNS
A11.436.348.Hepatocytes	-1.26719e-08	2.03756e-08	0.733001	Liver	Franke_lab	159	0.134895	Liver_Franke_lab	EA_S	Other
A15.145.229.188.Blood.Platelets	-9.18515e-09	1.47056e-08	0.733883	Blood/Immune	Franke_lab	160	0.134373	Blood/Immune_Franke_lab	EA_S	Blood/Immune
A08.186.211.730.317.357.Hypothalamus	-1.09941e-08	1.67282e-08	0.74448	CNS	Franke_lab	161	0.128147	CNS_Franke_lab	EA_S	Brain/CNS
Brain Cerebellar Hemisphere	-8.32385e-09	1.18321e-08	0.759128	Brain	GTEx_v6	162	0.119685	Brain_GTEx_v6	EA_S	Brain/CNS
Brain Frontal Cortex (BA9)	-8.79189e-09	1.24878e-08	0.759295	Brain	GTEx_v6	163	0.119589	Brain_GTEx_v6	EA_S	Brain/CNS
A06.407.312.782.Testis	-9.12368e-09	1.28261e-08	0.761562	Endocrine	Franke_lab	164	0.118295	Endocrine_Franke_lab	EA_S	Other
A05.360.319.679.490.Endometrium	-1.18094e-08	1.62228e-08	0.766677	Other	Franke_lab	165	0.115388	Other_Franke_lab	EA_S	Other
A08.186.211.464.Limbic.System	-1.09005e-08	1.41196e-08	0.779947	CNS	Franke_lab	166	0.107935	CNS_Franke_lab	EA_S	Brain/CNS
Cervix Endocervix	-1.21071e-08	1.5436e-08	0.78358	Cervix Uteri	GTEx_v6	167	0.105917	Cervix Uteri_GTEx_v6	EA_S	Other
A08.186.211.464.405.Hippocampus	-1.14642e-08	1.36579e-08	0.799373	CNS	Franke_lab	168	0.0972505	CNS_Franke_lab	EA_S	Brain/CNS
A14.549.167.646.Periodontium	-1.5178e-08	1.7915e-08	0.801564	Other	Franke_lab	169	0.0960619	Other_Franke_lab	EA_S	Other
A08.186.211.Brain	-1.22571e-08	1.43705e-08	0.803153	CNS	Franke_lab	170	0.0952017	CNS_Franke_lab	EA_S	Brain/CNS
A02.835.583.443.800.800.Synovial.Fluid	-1.51328e-08	1.75483e-08	0.805753	Blood/Immune	Franke_lab	171	0.0937979	Blood/Immune_Franke_lab	EA_S	Blood/Immune
A11.872.378.590.817.Megakaryocyte.Erythroid.Progenitor.Cells	-1.2953e-08	1.46719e-08	0.81134	Blood/Immune	Franke_lab	172	0.0907971	Blood/Immune_Franke_lab	EA_S	Blood/Immune
A11.382.Endocrine.Cells	-1.22327e-08	1.36994e-08	0.814055	Endocrine	Franke_lab	173	0.0893463	Endocrine_Franke_lab	EA_S	Other
A08.186.211.132.Brain.Stem	-1.26163e-08	1.40938e-08	0.814651	CNS	Franke_lab	174	0.0890286	CNS_Franke_lab	EA_S	Brain/CNS
A11.497.497.600.Oocytes	-1.151e-08	1.28039e-08	0.815659	Other	Franke_lab	175	0.0884915	Other_Franke_lab	EA_S	Other
A02.835.232.834.151.Cervical.Vertebrae	-1.34178e-08	1.38706e-08	0.833317	Musculoskeletal/Connective	Franke_lab	176	0.0791896	Musculoskeletal/Connective_Franke_lab	EA_S	Other
A14.549.167.Dentition	-1.51506e-08	1.55625e-08	0.834854	Other	Franke_lab	177	0.0783893	Other_Franke_lab	EA_S	Other
A08.186.211.730.885.287.500.670.Parietal.Lobe	-1.44042e-08	1.43122e-08	0.842896	CNS	Franke_lab	178	0.0742259	CNS_Franke_lab	EA_S	Brain/CNS
Whole Blood	-1.74292e-08	1.69351e-08	0.8483	Blood	GTEx_v6	179	0.0714504	Blood_GTEx_v6	EA_S	Blood/Immune
A06.407.071.140.Adrenal.Cortex	-1.62021e-08	1.51328e-08	0.857839	Endocrine	Franke_lab	180	0.066594	Endocrine_Franke_lab	EA_S	Other
A03.734.414.Islets.of.Langerhans	-1.7645e-08	1.64431e-08	0.858385	Other	Franke_lab	181	0.0663181	Other_Franke_lab	EA_S	Other
A11.118.637.555.567.569.200.700.T.Lymphocytes..Regulatory	-1.59735e-08	1.48227e-08	0.859402	Blood/Immune	Franke_lab	182	0.0658038	Blood/Immune_Franke_lab	EA_S	Blood/Immune
A11.872.700.500.Induced.Pluripotent.Stem.Cells	-1.67803e-08	1.47691e-08	0.872058	Other	Franke_lab	183	0.0594549	Other_Franke_lab	EA_S	Other
A14.549.885.Tongue	-1.88115e-08	1.63371e-08	0.875228	Other	Franke_lab	184	0.0578788	Other_Franke_lab	EA_S	Other
Adrenal Gland	-1.75485e-08	1.49848e-08	0.879217	Adrenal Gland	GTEx_v6	185	0.055904	Adrenal Gland_GTEx_v6	EA_S	Other
A15.145.229.637.555.567.562.725.Plasma.Cells	-1.90365e-08	1.52614e-08	0.893867	Blood/Immune	Franke_lab	186	0.0487272	Blood/Immune_Franke_lab	EA_S	Blood/Immune
A14.549.Mouth	-2.14771e-08	1.69813e-08	0.89702	Other	Franke_lab	187	0.047198	Other_Franke_lab	EA_S	Other
Uterus	-1.68667e-08	1.32442e-08	0.898581	Uterus	GTEx_v6	188	0.0464427	Uterus_GTEx_v6	EA_S	Other
Cells Transformed fibroblasts	-1.79715e-08	1.39781e-08	0.900725	Skin	GTEx_v6	189	0.0454079	Skin_GTEx_v6	EA_S	Other
A02.633.567.850.Quadriceps.Muscle	-2.23507e-08	1.67735e-08	0.908653	Musculoskeletal/Connective	Franke_lab	190	0.0416021	Musculoskeletal/Connective_Franke_lab	EA_S	Other
Fallopian Tube	-2.04499e-08	1.52642e-08	0.909834	Fallopian Tube	GTEx_v6	191	0.0410378	Fallopian Tube_GTEx_v6	EA_S	Other
A08.186.211.730.885.287.249.Basal.Ganglia	-1.83963e-08	1.36879e-08	0.910522	CNS	Franke_lab	192	0.0407093	CNS_Franke_lab	EA_S	Brain/CNS
A11.436.329.Granulosa.Cells	-1.79797e-08	1.31771e-08	0.91379	Endocrine	Franke_lab	193	0.0391537	Endocrine_Franke_lab	EA_S	Other
A09.371.729.Retina	-1.8819e-08	1.33623e-08	0.920489	CNS	Franke_lab	194	0.0359815	CNS_Franke_lab	EA_S	Brain/CNS
A11.118.637.555.567.562.B.Lymphocytes	-2.43826e-08	1.49255e-08	0.94883	Blood/Immune	Franke_lab	195	0.0228116	Blood/Immune_Franke_lab	EA_S	Blood/Immune
Colon Sigmoid	-2.27324e-08	1.3601e-08	0.952676	Colon	GTEx_v6	196	0.0210548	Colon_GTEx_v6	EA_S	Other
A11.872.653.Neural.Stem.Cells	-2.78994e-08	1.54422e-08	0.964596	CNS	Franke_lab	197	0.0156547	CNS_Franke_lab	EA_S	Brain/CNS
Esophagus Muscularis	-2.34015e-08	1.29353e-08	0.964783	Esophagus	GTEx_v6	198	0.0155703	Esophagus_GTEx_v6	EA_S	Other
A15.145.229.637.555.567.569.200.CD4.Positive.T.Lymphocytes	-3.04723e-08	1.54132e-08	0.975981	Blood/Immune	Franke_lab	199	0.0105588	Blood/Immune_Franke_lab	EA_S	Blood/Immune
Esophagus Gastroesophageal Junction	-2.63019e-08	1.27674e-08	0.980305	Esophagus	GTEx_v6	200	0.00863874	Esophagus_GTEx_v6	EA_S	Other
A11.872.040.Adult.Stem.Cells	-3.36488e-08	1.55043e-08	0.985008	Other	Franke_lab	201	0.00656035	Other_Franke_lab	EA_S	Other
A05.810.453.324.Kidney.Cortex	-3.04459e-08	1.29786e-08	0.990508	Other	Franke_lab	202	0.00414199	Other_Franke_lab	EA_S	Other
A08.186.211.730.885.287.500.270.Frontal.Lobe	-3.44213e-08	1.46176e-08	0.990733	CNS	Franke_lab	203	0.00404318	CNS_Franke_lab	EA_S	Brain/CNS
A08.186.211.865.428.Metencephalon	-3.09388e-08	1.31192e-08	0.99082	CNS	Franke_lab	204	0.00400515	CNS_Franke_lab	EA_S	Brain/CNS
A08.186.211.132.810.428.200.Cerebellum	-4.08494e-08	1.26572e-08	0.999375	CNS	Franke_lab	205	0.000271371	CNS_Franke_lab	EA_S	Brain/CNS

## Sheet: Supplementary Data 3, C
LDSC analysis of tissue-specific chromatin annotations
Name	Coefficient	Coefficient_std_error	Coefficient_P_value	Histone_mark	Tissue Category	Dataset	Rank	minlog10P	Category	GWAS_group	Tissue Category for Visualization
Nerve-Tibial_ENTEX__H3K4me3	4.91435e-07	1.98259e-07	0.00659202	H3K4me3	Other	ENTEX	1	2.18098	Other_ENTEX	EA_Adeno	Other
Fetal_Intestine_Large__H3K4me3	4.64351e-07	1.87474e-07	0.00662678	H3K4me3	Digestive	Roadmap	2	2.1787	Digestive_Roadmap	EA_Adeno	Other
Lung__H3K4me3	5.01282e-07	2.18203e-07	0.0108004	H3K4me3	Lung	ENTEX	3	1.96656	Lung_ENTEX	EA_Adeno	Lung
Placenta_Amnion__H3K4me3	5.81922e-07	2.54941e-07	0.0112278	H3K4me3	Other	Roadmap	4	1.9497	Other_Roadmap	EA_Adeno	Other
Ovary_ENTEX__H3K4me3	4.68392e-07	2.20373e-07	0.0167747	H3K4me3	Other	ENTEX	5	1.77534	Other_ENTEX	EA_Adeno	Other
Uterus_ENTEX__H3K4me3	4.23126e-07	2.06249e-07	0.0201076	H3K4me3	Other	ENTEX	6	1.69664	Other_ENTEX	EA_Adeno	Other
Foreskin_Melanocyte_Primary_Cells_skin03__H3K27ac	1.28096e-07	6.34767e-08	0.021796	H3K27ac	Other	Roadmap	7	1.66162	Other_Roadmap	EA_Adeno	Other
Fetal_Intestine_Small__H3K4me3	3.70875e-07	1.84046e-07	0.0219461	H3K4me3	Digestive	Roadmap	8	1.65864	Digestive_Roadmap	EA_Adeno	Other
Fetal_Intestine_Large__H3K27ac	1.01862e-07	5.54703e-08	0.0331542	H3K27ac	Digestive	Roadmap	9	1.47946	Digestive_Roadmap	EA_Adeno	Other
Breast_variant_Human_Mammary_Epithelial_Cells_(vHMEC)__H3K4me3	4.88823e-07	2.79202e-07	0.0399914	H3K4me3	Other	Roadmap	10	1.39803	Other_Roadmap	EA_Adeno	Other
Lung_ENTEX__H3K36me3	9.19763e-08	5.4174e-08	0.0447733	H3K36me3	Lung	ENTEX	11	1.34898	Lung_ENTEX	EA_Adeno	Lung
NHEK-Epidermal_Keratinocyte_Primary_Cells__H3K4me1	8.05586e-08	4.7643e-08	0.0454299	H3K4me1	Other	Roadmap	12	1.34266	Other_Roadmap	EA_Adeno	Other
Foreskin_Melanocyte_Primary_Cells_skin03__H3K4me3	3.32976e-07	1.98115e-07	0.0464082	H3K4me3	Other	Roadmap	13	1.33341	Other_Roadmap	EA_Adeno	Other
Gastric__DNase	2.94138e-07	1.80563e-07	0.0516562	DNase	Digestive	Roadmap	14	1.28688	Digestive_Roadmap	EA_Adeno	Other
Foreskin_Fibroblast_Primary_Cells_skin02__H3K27ac	1.29895e-07	8.30019e-08	0.0587957	H3K27ac	Musculoskeletal/Connective	Roadmap	15	1.23065	Musculoskeletal/Connective_Roadmap	EA_Adeno	Other
Fetal_Intestine_Small__H3K4me1	8.95972e-08	5.74835e-08	0.0595385	H3K4me1	Digestive	Roadmap	16	1.2252	Digestive_Roadmap	EA_Adeno	Other
Primary_hematopoietic_stem_cells_G-CSF-mobilized_Female__H3K36me3	7.42032e-08	4.76734e-08	0.0597958	H3K36me3	Blood/Immune	Roadmap	17	1.22333	Blood/Immune_Roadmap	EA_Adeno	Blood/Immune
Skeletal_Muscle_Female__H3K9ac	1.789e-07	1.19639e-07	0.0674144	H3K9ac	Musculoskeletal/Connective	Roadmap	18	1.17125	Musculoskeletal/Connective_Roadmap	EA_Adeno	Other
Foreskin_Melanocyte_Primary_Cells_skin01__H3K4me3	2.87317e-07	1.98669e-07	0.0740591	H3K4me3	Other	Roadmap	19	1.13042	Other_Roadmap	EA_Adeno	Other
Fetal_Intestine_Small__DNase	2.072e-07	1.4494e-07	0.0764221	DNase	Digestive	Roadmap	20	1.11678	Digestive_Roadmap	EA_Adeno	Other
Primary_hematopoietic_stem_cells_G-CSF-mobilized_Male__H3K36me3	6.68878e-08	4.75838e-08	0.0799089	H3K36me3	Blood/Immune	Roadmap	21	1.0974	Blood/Immune_Roadmap	EA_Adeno	Blood/Immune
Thymus__H3K4me1	1.17689e-07	8.52382e-08	0.0836846	H3K4me1	Blood/Immune	Roadmap	22	1.07735	Blood/Immune_Roadmap	EA_Adeno	Blood/Immune
Fetal_Intestine_Large__H3K4me1	7.39911e-08	5.46773e-08	0.0879908	H3K4me1	Digestive	Roadmap	23	1.05556	Digestive_Roadmap	EA_Adeno	Other
Foreskin_Keratinocyte_Primary_Cells_skin02__DNase	1.20712e-07	9.07374e-08	0.091703	DNase	Other	Roadmap	24	1.03762	Other_Roadmap	EA_Adeno	Other
Lung_ENTEX__H3K27ac	6.03375e-08	4.58343e-08	0.0940156	H3K27ac	Lung	ENTEX	25	1.0268	Lung_ENTEX	EA_Adeno	Lung
Fetal_Thymus__DNase	1.41505e-07	1.07697e-07	0.0944368	DNase	Blood/Immune	Roadmap	26	1.02486	Blood/Immune_Roadmap	EA_Adeno	Blood/Immune
Foreskin_Melanocyte_Primary_Cells_skin01__H3K27ac	1.71912e-07	1.33496e-07	0.0989133	H3K27ac	Other	Roadmap	27	1.00475	Other_Roadmap	EA_Adeno	Other
Skeletal_Muscle_Female__H3K27ac	7.17e-08	5.64812e-08	0.10214	H3K27ac	Musculoskeletal/Connective	Roadmap	28	0.990802	Musculoskeletal/Connective_Roadmap	EA_Adeno	Other
Stomach_Mucosa__H3K4me1	7.2978e-08	5.8014e-08	0.104207	H3K4me1	Digestive	Roadmap	29	0.982102	Digestive_Roadmap	EA_Adeno	Other
Breast_variant_Human_Mammary_Epithelial_Cells_(vHMEC)__H3K4me1	7.79734e-08	6.207e-08	0.104519	H3K4me1	Other	Roadmap	30	0.980806	Other_Roadmap	EA_Adeno	Other
Foreskin_Keratinocyte_Primary_Cells_skin03__H3K4me1	5.66365e-08	4.54419e-08	0.106318	H3K4me1	Other	Roadmap	31	0.973394	Other_Roadmap	EA_Adeno	Other
Foreskin_Fibroblast_Primary_Cells_skin02__DNase	1.63654e-07	1.32618e-07	0.108597	DNase	Musculoskeletal/Connective	Roadmap	32	0.964183	Musculoskeletal/Connective_Roadmap	EA_Adeno	Other
Fetal_Adrenal_Gland__H3K36me3	6.4482e-08	5.25733e-08	0.110002	H3K36me3	Other	Roadmap	33	0.958598	Other_Roadmap	EA_Adeno	Other
Psoas_Muscle__H3K4me1	1.26462e-07	1.04215e-07	0.112475	H3K4me1	Musculoskeletal/Connective	Roadmap	34	0.948945	Musculoskeletal/Connective_Roadmap	EA_Adeno	Other
Foreskin_Melanocyte_Primary_Cells_skin03__H3K4me1	4.91449e-08	4.06946e-08	0.11359	H3K4me1	Other	Roadmap	35	0.944658	Other_Roadmap	EA_Adeno	Other
Primary_monocytes_from_peripheral_blood__H3K36me3	4.39439e-08	3.69043e-08	0.116875	H3K36me3	Blood/Immune	Roadmap	36	0.932278	Blood/Immune_Roadmap	EA_Adeno	Blood/Immune
Small_Intestine__DNase	1.30148e-07	1.10317e-07	0.119047	DNase	Digestive	Roadmap	37	0.924282	Digestive_Roadmap	EA_Adeno	Other
Primary_neutrophils_from_peripheral_blood__H3K36me3	4.04996e-08	3.52264e-08	0.125135	H3K36me3	Blood/Immune	Roadmap	38	0.902622	Blood/Immune_Roadmap	EA_Adeno	Blood/Immune
skeletal_muscle_ENTEX__H3K4me1	3.80163e-08	3.40139e-08	0.131854	H3K4me1	Musculoskeletal/Connective	ENTEX	39	0.879906	Musculoskeletal/Connective_ENTEX	EA_Adeno	Other
Primary_Natural_Killer_cells_from_peripheral_blood__H3K4me1	5.67118e-08	5.07908e-08	0.132088	H3K4me1	Blood/Immune	Roadmap	40	0.879138	Blood/Immune_Roadmap	EA_Adeno	Blood/Immune
Primary_hematopoietic_stem_cells__H3K36me3	1.30802e-07	1.18216e-07	0.134262	H3K36me3	Blood/Immune	Roadmap	41	0.872046	Blood/Immune_Roadmap	EA_Adeno	Blood/Immune
Lung__H3K27ac	8.85091e-08	8.00604e-08	0.134465	H3K27ac	Lung	ENTEX	42	0.87139	Lung_ENTEX	EA_Adeno	Lung
Liver__H3K4me1	6.06256e-08	5.63602e-08	0.141035	H3K4me1	Liver	Roadmap	43	0.850674	Liver_Roadmap	EA_Adeno	Other
Fetal_Thymus__H3K36me3	4.18606e-08	3.91557e-08	0.142517	H3K36me3	Blood/Immune	Roadmap	44	0.846134	Blood/Immune_Roadmap	EA_Adeno	Blood/Immune
Rectal_Mucosa_Donor_31__H3K4me1	6.35379e-08	6.00626e-08	0.14506	H3K4me1	Digestive	Roadmap	45	0.838453	Digestive_Roadmap	EA_Adeno	Other
HMEC_Mammary_Epithelial_Primary_Cells__H3K4me1	6.33335e-08	6.01756e-08	0.14629	H3K4me1	Other	Roadmap	46	0.834784	Other_Roadmap	EA_Adeno	Other
Nerve-Tibial_ENTEX__H3K4me1	4.7146e-08	4.50749e-08	0.147793	H3K4me1	Other	ENTEX	47	0.830347	Other_ENTEX	EA_Adeno	Other
Thymus__H3K27ac	1.309e-07	1.28868e-07	0.154871	H3K27ac	Blood/Immune	Roadmap	48	0.81003	Blood/Immune_Roadmap	EA_Adeno	Blood/Immune
Foreskin_Melanocyte_Primary_Cells_skin01__H3K4me1	1.25525e-07	1.26386e-07	0.160309	H3K4me1	Other	Roadmap	49	0.795042	Other_Roadmap	EA_Adeno	Other
Osteoblast_Primary_Cells__H3K4me1	5.28843e-08	5.40448e-08	0.163907	H3K4me1	Musculoskeletal/Connective	Roadmap	50	0.785404	Musculoskeletal/Connective_Roadmap	EA_Adeno	Other
Aorta__H3K27ac	7.20585e-08	7.37196e-08	0.164169	H3K27ac	Cardiovascular	ENTEX	51	0.784709	Cardiovascular_ENTEX	EA_Adeno	Other
Thyroid_gland_ENTEX__H3K36me3	5.05898e-08	5.18774e-08	0.164735	H3K36me3	Other	ENTEX	52	0.783213	Other_ENTEX	EA_Adeno	Other
Fetal_Stomach__DNase	1.45817e-07	1.50303e-07	0.165985	DNase	Digestive	Roadmap	53	0.77993	Digestive_Roadmap	EA_Adeno	Other
Ovary__H3K4me3	2.05289e-07	2.11702e-07	0.166096	H3K4me3	Other	ENTEX	54	0.779641	Other_ENTEX	EA_Adeno	Other
Psoas_Muscle__H3K27ac	8.34846e-08	8.64598e-08	0.167125	H3K27ac	Musculoskeletal/Connective	Roadmap	55	0.776959	Musculoskeletal/Connective_Roadmap	EA_Adeno	Other
Rectal_Mucosa_Donor_29__H3K4me3	1.28781e-07	1.34942e-07	0.169954	H3K4me3	Digestive	Roadmap	56	0.769669	Digestive_Roadmap	EA_Adeno	Other
Primary_mononuclear_cells_from_peripheral_blood__H3K36me3	5.65487e-08	5.98622e-08	0.172419	H3K36me3	Blood/Immune	Roadmap	57	0.763414	Blood/Immune_Roadmap	EA_Adeno	Blood/Immune
Primary_T_killer_memory_cells_from_peripheral_blood__H3K36me3	8.93812e-08	9.49e-08	0.173136	H3K36me3	Blood/Immune	Roadmap	58	0.761613	Blood/Immune_Roadmap	EA_Adeno	Blood/Immune
Foreskin_Fibroblast_Primary_Cells_skin01__H3K4me3	1.20255e-07	1.28859e-07	0.175352	H3K4me3	Musculoskeletal/Connective	Roadmap	59	0.75609	Musculoskeletal/Connective_Roadmap	EA_Adeno	Other
Aorta_ENTEX__H3K36me3	3.22386e-08	3.48654e-08	0.177571	H3K36me3	Cardiovascular	ENTEX	60	0.750627	Cardiovascular_ENTEX	EA_Adeno	Other
Breast_variant_Human_Mammary_Epithelial_Cells_(vHMEC)__H3K36me3	4.26752e-08	4.64486e-08	0.17911	H3K36me3	Other	Roadmap	61	0.74688	Other_Roadmap	EA_Adeno	Other
Foreskin_Fibroblast_Primary_Cells_skin02__H3K36me3	4.46762e-08	4.89694e-08	0.180798	H3K36me3	Musculoskeletal/Connective	Roadmap	62	0.742807	Musculoskeletal/Connective_Roadmap	EA_Adeno	Other
Foreskin_Fibroblast_Primary_Cells_skin01__DNase	1.09113e-07	1.20881e-07	0.183356	DNase	Musculoskeletal/Connective	Roadmap	63	0.736704	Musculoskeletal/Connective_Roadmap	EA_Adeno	Other
Primary_hematopoietic_stem_cells_short_term_culture__H3K36me3	4.53066e-08	5.09456e-08	0.186918	H3K36me3	Blood/Immune	Roadmap	64	0.728349	Blood/Immune_Roadmap	EA_Adeno	Blood/Immune
Fetal_Intestine_Small__H3K27ac	5.09612e-08	5.73665e-08	0.187178	H3K27ac	Digestive	Roadmap	65	0.727745	Digestive_Roadmap	EA_Adeno	Other
Osteoblast_Primary_Cells__H3K27ac	5.06321e-08	5.72776e-08	0.188354	H3K27ac	Musculoskeletal/Connective	Roadmap	66	0.725025	Musculoskeletal/Connective_Roadmap	EA_Adeno	Other
Rectal_Mucosa_Donor_29__H3K36me3	6.60976e-08	7.48599e-08	0.188632	H3K36me3	Digestive	Roadmap	67	0.724386	Digestive_Roadmap	EA_Adeno	Other
Esoph-Mucosa_ENTEX__H3K4me3	1.43746e-07	1.64252e-07	0.190745	H3K4me3	Digestive	ENTEX	68	0.719547	Digestive_ENTEX	EA_Adeno	Other
Rectal_Smooth_Muscle__H3K4me3	1.52994e-07	1.78764e-07	0.196042	H3K4me3	Musculoskeletal/Connective	Roadmap	69	0.707652	Musculoskeletal/Connective_Roadmap	EA_Adeno	Other
Rectal_Mucosa_Donor_31__H3K4me3	1.29085e-07	1.51582e-07	0.197221	H3K4me3	Digestive	Roadmap	70	0.705047	Digestive_Roadmap	EA_Adeno	Other
HMEC_Mammary_Epithelial_Primary_Cells__H3K27ac	6.8949e-08	8.10075e-08	0.197345	H3K27ac	Other	Roadmap	71	0.704775	Other_Roadmap	EA_Adeno	Other
NHEK-Epidermal_Keratinocyte_Primary_Cells__H3K27ac	5.65379e-08	6.6484e-08	0.197551	H3K27ac	Other	Roadmap	72	0.70432	Other_Roadmap	EA_Adeno	Other
Small_Intestine__H3K4me1	7.82743e-08	9.31872e-08	0.200463	H3K4me1	Digestive	Roadmap	73	0.697965	Digestive_Roadmap	EA_Adeno	Other
Brain_Cingulate_Gyrus__H3K4me3	1.33722e-07	1.60418e-07	0.202257	H3K4me3	CNS	Roadmap	74	0.694096	CNS_Roadmap	EA_Adeno	Brain/CNS
Foreskin_Keratinocyte_Primary_Cells_skin02__H3K4me1	5.61503e-08	6.76584e-08	0.203295	H3K4me1	Other	Roadmap	75	0.691873	Other_Roadmap	EA_Adeno	Other
Pancreatic_Islets__H3K27ac	1.35965e-07	1.63921e-07	0.203424	H3K27ac	Pancreas	Roadmap	76	0.691599	Pancreas_Roadmap	EA_Adeno	Other
Adrenal_gland_ENTEX__H3K36me3	4.47635e-08	5.58621e-08	0.211473	H3K36me3	Other	ENTEX	77	0.674745	Other_ENTEX	EA_Adeno	Other
Fetal_Intestine_Large__H3K36me3	4.44715e-08	5.60574e-08	0.213795	H3K36me3	Digestive	Roadmap	78	0.670001	Digestive_Roadmap	EA_Adeno	Other
Primary_Natural_Killer_cells_from_peripheral_blood__DNase	1.03673e-07	1.30968e-07	0.214298	DNase	Blood/Immune	Roadmap	79	0.668981	Blood/Immune_Roadmap	EA_Adeno	Blood/Immune
Primary_T_regulatory_cells_from_peripheral_blood__H3K36me3	3.40838e-08	4.35e-08	0.216656	H3K36me3	Blood/Immune	Roadmap	80	0.664228	Blood/Immune_Roadmap	EA_Adeno	Blood/Immune
Gastric__H3K27ac	9.95671e-08	1.27227e-07	0.216932	H3K27ac	Digestive	Roadmap	81	0.663676	Digestive_Roadmap	EA_Adeno	Other
Stomach_ENTEX__H3K27ac	4.61123e-08	5.90561e-08	0.217453	H3K27ac	Digestive	ENTEX	82	0.662634	Digestive_ENTEX	EA_Adeno	Other
Fetal_Stomach__H3K4me3	1.85636e-07	2.54853e-07	0.233183	H3K4me3	Digestive	Roadmap	83	0.632303	Digestive_Roadmap	EA_Adeno	Other
Duodenum_Mucosa__H3K36me3	4.49031e-08	6.27815e-08	0.237234	H3K36me3	Digestive	Roadmap	84	0.624823	Digestive_Roadmap	EA_Adeno	Other
Ganglion_Eminence_derived_primary_cultured_neurospheres__H3K4me3	1.18048e-07	1.65982e-07	0.238477	H3K4me3	CNS	Roadmap	85	0.622553	CNS_Roadmap	EA_Adeno	Brain/CNS
Pancreatic_Islets__H3K4me3	1.79648e-07	2.56483e-07	0.24183	H3K4me3	Pancreas	Roadmap	86	0.61649	Pancreas_Roadmap	EA_Adeno	Other
Foreskin_Keratinocyte_Primary_Cells_skin02__H3K36me3	3.80447e-08	5.55589e-08	0.246747	H3K36me3	Other	Roadmap	87	0.607749	Other_Roadmap	EA_Adeno	Other
Fetal_Lung__H3K9ac	1.02583e-07	1.5026e-07	0.247397	H3K9ac	Lung	Roadmap	88	0.606606	Lung_Roadmap	EA_Adeno	Lung
Foreskin_Keratinocyte_Primary_Cells_skin03__H3K27ac	4.33019e-08	6.35275e-08	0.247738	H3K27ac	Other	Roadmap	89	0.606007	Other_Roadmap	EA_Adeno	Other
Brain_Anterior_Caudate__H3K9ac	6.95098e-08	1.02148e-07	0.2481	H3K9ac	CNS	Roadmap	90	0.605373	CNS_Roadmap	EA_Adeno	Brain/CNS
Brain_Substantia_Nigra__H3K9ac	7.5325e-08	1.11085e-07	0.248858	H3K9ac	CNS	Roadmap	91	0.604048	CNS_Roadmap	EA_Adeno	Brain/CNS
Colon-TV_ENTEX__H3K27ac	2.74713e-08	4.11306e-08	0.252098	H3K27ac	Digestive	ENTEX	92	0.598431	Digestive_ENTEX	EA_Adeno	Other
HMEC_Mammary_Epithelial_Primary_Cells__DNase	7.04454e-08	1.05914e-07	0.252987	DNase	Other	Roadmap	93	0.596902	Other_Roadmap	EA_Adeno	Other
Aorta__H3K4me3	1.57963e-07	2.3782e-07	0.253277	H3K4me3	Cardiovascular	ENTEX	94	0.596404	Cardiovascular_ENTEX	EA_Adeno	Other
Rectal_Mucosa_Donor_29__H3K4me1	6.07409e-08	9.1794e-08	0.254079	H3K4me1	Digestive	Roadmap	95	0.595031	Digestive_Roadmap	EA_Adeno	Other
Primary_hematopoietic_stem_cells_short_term_culture__H3K4me3	1.07994e-07	1.64144e-07	0.255295	H3K4me3	Blood/Immune	Roadmap	96	0.592957	Blood/Immune_Roadmap	EA_Adeno	Blood/Immune
Thymus__H3K4me3	1.10171e-07	1.72454e-07	0.261462	H3K4me3	Blood/Immune	Roadmap	97	0.582592	Blood/Immune_Roadmap	EA_Adeno	Blood/Immune
Foreskin_Keratinocyte_Primary_Cells_skin02__H3K4me3	1.16958e-07	1.84551e-07	0.263125	H3K4me3	Other	Roadmap	98	0.579838	Other_Roadmap	EA_Adeno	Other
skeletal_muscle_ENTEX__H3K4me3	6.79698e-08	1.08458e-07	0.265431	H3K4me3	Musculoskeletal/Connective	ENTEX	99	0.576048	Musculoskeletal/Connective_ENTEX	EA_Adeno	Other
Breast_variant_Human_Mammary_Epithelial_Cells_(vHMEC)__DNase	7.61991e-08	1.21619e-07	0.26548	DNase	Other	Roadmap	100	0.575968	Other_Roadmap	EA_Adeno	Other
Prostate_ENTEX__H3K4me3	1.55388e-07	2.48431e-07	0.265829	H3K4me3	Other	ENTEX	101	0.575398	Other_ENTEX	EA_Adeno	Other
HMEC_Mammary_Epithelial_Primary_Cells__H3K4me3	1.42621e-07	2.28127e-07	0.265926	H3K4me3	Other	Roadmap	102	0.57524	Other_Roadmap	EA_Adeno	Other
Primary_Natural_Killer_cells_from_peripheral_blood__H3K36me3	2.96797e-08	4.78622e-08	0.267594	H3K36me3	Blood/Immune	Roadmap	103	0.572524	Blood/Immune_Roadmap	EA_Adeno	Blood/Immune
skeletal_muscle_ENTEX__H3K27ac	1.59528e-08	2.57348e-08	0.267665	H3K27ac	Musculoskeletal/Connective	ENTEX	104	0.572409	Musculoskeletal/Connective_ENTEX	EA_Adeno	Other
Fetal_Intestine_Large__DNase	6.58731e-08	1.07083e-07	0.269225	DNase	Digestive	Roadmap	105	0.569884	Digestive_Roadmap	EA_Adeno	Other
NHEK-Epidermal_Keratinocyte_Primary_Cells__H3K9ac	6.69185e-08	1.0965e-07	0.270835	H3K9ac	Other	Roadmap	106	0.567296	Other_Roadmap	EA_Adeno	Other
Fetal_Thymus__H3K4me1	2.32824e-08	3.84786e-08	0.272565	H3K4me1	Blood/Immune	Roadmap	107	0.564529	Blood/Immune_Roadmap	EA_Adeno	Blood/Immune
Stomach_ENTEX__H3K36me3	2.6823e-08	4.57065e-08	0.278651	H3K36me3	Digestive	ENTEX	108	0.554939	Digestive_ENTEX	EA_Adeno	Other
Sigmoid_Colon__H3K4me1	7.94456e-08	1.35432e-07	0.278734	H3K4me1	Digestive	Roadmap	109	0.554811	Digestive_Roadmap	EA_Adeno	Other
Osteoblast_Primary_Cells__H3K4me3	9.2126e-08	1.57474e-07	0.279266	H3K4me3	Musculoskeletal/Connective	Roadmap	110	0.553983	Musculoskeletal/Connective_Roadmap	EA_Adeno	Other
Gastric__H3K4me1	6.10621e-08	1.04591e-07	0.279671	H3K4me1	Digestive	Roadmap	111	0.553353	Digestive_Roadmap	EA_Adeno	Other
NHLF_Lung_Fibroblast_Primary_Cells__H3K36me3	5.36361e-08	9.22045e-08	0.280382	H3K36me3	Lung_Musculoskeletal/Connective	Roadmap	112	0.552251	Lung_Musculoskeletal/Connective_Roadmap	EA_Adeno	Lung
Aorta__H3K36me3	1.10174e-07	1.89857e-07	0.280856	H3K36me3	Cardiovascular	ENTEX	113	0.551516	Cardiovascular_ENTEX	EA_Adeno	Other
Psoas_Muscle__DNase	6.38949e-08	1.10237e-07	0.281087	DNase	Musculoskeletal/Connective	Roadmap	114	0.551159	Musculoskeletal/Connective_Roadmap	EA_Adeno	Other
Foreskin_Fibroblast_Primary_Cells_skin01__H3K27ac	4.11541e-08	7.25973e-08	0.285397	H3K27ac	Musculoskeletal/Connective	Roadmap	115	0.54455	Musculoskeletal/Connective_Roadmap	EA_Adeno	Other
Primary_T_killer_naive_cells_from_peripheral_blood__H3K9ac	1.20891e-07	2.13996e-07	0.286064	H3K9ac	Blood/Immune	Roadmap	116	0.543537	Blood/Immune_Roadmap	EA_Adeno	Blood/Immune
Aorta_ENTEX__H3K27ac	1.63776e-08	2.90695e-08	0.286583	H3K27ac	Cardiovascular	ENTEX	117	0.542749	Cardiovascular_ENTEX	EA_Adeno	Other
Primary_T_helper_17_cells_PMA-I_stimulated__H3K27ac	5.62761e-08	1.00205e-07	0.287191	H3K27ac	Blood/Immune	Roadmap	118	0.541829	Blood/Immune_Roadmap	EA_Adeno	Blood/Immune
Skeletal_Muscle_Male__H3K9ac	4.64243e-08	8.28465e-08	0.287615	H3K9ac	Musculoskeletal/Connective	Roadmap	119	0.541188	Musculoskeletal/Connective_Roadmap	EA_Adeno	Other
Primary_T_cells_from_peripheral_blood__DNase	6.88196e-08	1.24197e-07	0.289749	DNase	Blood/Immune	Roadmap	120	0.537977	Blood/Immune_Roadmap	EA_Adeno	Blood/Immune
Skeletal_Muscle_Female__H3K4me1	2.67231e-08	4.87745e-08	0.291884	H3K4me1	Musculoskeletal/Connective	Roadmap	121	0.53479	Musculoskeletal/Connective_Roadmap	EA_Adeno	Other
Skeletal_Muscle_Male__H3K4me3	9.2104e-08	1.69228e-07	0.293131	H3K4me3	Musculoskeletal/Connective	Roadmap	122	0.532938	Musculoskeletal/Connective_Roadmap	EA_Adeno	Other
NHEK-Epidermal_Keratinocyte_Primary_Cells__H3K4me3	7.14526e-08	1.3206e-07	0.294233	H3K4me3	Other	Roadmap	123	0.531309	Other_Roadmap	EA_Adeno	Other
Aorta__H3K4me1	6.95409e-08	1.29102e-07	0.295064	H3K4me1	Cardiovascular	ENTEX	124	0.530083	Cardiovascular_ENTEX	EA_Adeno	Other
Rectal_Mucosa_Donor_29__H3K27ac	4.05524e-08	7.54171e-08	0.29539	H3K27ac	Digestive	Roadmap	125	0.529605	Digestive_Roadmap	EA_Adeno	Other
Esoph-Mucosa_ENTEX__H3K36me3	4.0346e-08	7.51624e-08	0.295708	H3K36me3	Digestive	ENTEX	126	0.529136	Digestive_ENTEX	EA_Adeno	Other
Primary_T_cells_from_peripheral_blood__H3K36me3	2.7516e-08	5.12975e-08	0.295841	H3K36me3	Blood/Immune	Roadmap	127	0.528942	Blood/Immune_Roadmap	EA_Adeno	Blood/Immune
Foreskin_Fibroblast_Primary_Cells_skin01__H3K36me3	2.43594e-08	4.56752e-08	0.296906	H3K36me3	Musculoskeletal/Connective	Roadmap	128	0.52738	Musculoskeletal/Connective_Roadmap	EA_Adeno	Other
Primary_T_helper_memory_cells_from_peripheral_blood_2__H3K4me1	2.33006e-08	4.40911e-08	0.298588	H3K4me1	Blood/Immune	Roadmap	129	0.524927	Blood/Immune_Roadmap	EA_Adeno	Blood/Immune
Placenta__DNase	4.10737e-08	7.77436e-08	0.298638	DNase	Other	Roadmap	130	0.524855	Other_Roadmap	EA_Adeno	Other
Fetal_Muscle_Trunk__DNase	5.29882e-08	1.01137e-07	0.300166	DNase	Musculoskeletal/Connective	Roadmap	131	0.522639	Musculoskeletal/Connective_Roadmap	EA_Adeno	Other
Primary_T_helper_cells_from_peripheral_blood__H3K4me1	2.33306e-08	4.56866e-08	0.304792	H3K4me1	Blood/Immune	Roadmap	132	0.515996	Blood/Immune_Roadmap	EA_Adeno	Blood/Immune
Mammary_ENTEX__H3K4me1	6.8065e-08	1.33682e-07	0.305322	H3K4me1	Other	ENTEX	133	0.515243	Other_ENTEX	EA_Adeno	Other
Stomach_ENTEX__H3K4me1	4.11755e-08	8.34393e-08	0.310837	H3K4me1	Digestive	ENTEX	134	0.507467	Digestive_ENTEX	EA_Adeno	Other
Colonic_Mucosa__H3K4me3	8.53481e-08	1.7703e-07	0.314864	H3K4me3	Digestive	Roadmap	135	0.501877	Digestive_Roadmap	EA_Adeno	Other
Pancreas__H3K27ac	5.62883e-08	1.19915e-07	0.319391	H3K27ac	Pancreas	ENTEX	136	0.495677	Pancreas_ENTEX	EA_Adeno	Other
Ganglion_Eminence_derived_primary_cultured_neurospheres__H3K4me1	3.61416e-08	7.901e-08	0.323681	H3K4me1	CNS	Roadmap	137	0.489883	CNS_Roadmap	EA_Adeno	Brain/CNS
Fetal_Muscle_Trunk__H3K27ac	3.52454e-08	7.74092e-08	0.324442	H3K27ac	Musculoskeletal/Connective	Roadmap	138	0.488863	Musculoskeletal/Connective_Roadmap	EA_Adeno	Other
Colonic_Mucosa__H3K4me1	4.07719e-08	9.12152e-08	0.327443	H3K4me1	Digestive	Roadmap	139	0.484865	Digestive_Roadmap	EA_Adeno	Other
Colon_Smooth_Muscle__H3K4me3	6.4404e-08	1.46674e-07	0.330296	H3K4me3	Musculoskeletal/Connective	Roadmap	140	0.481096	Musculoskeletal/Connective_Roadmap	EA_Adeno	Other
Foreskin_Fibroblast_Primary_Cells_skin02__H3K4me3	3.71639e-08	8.52497e-08	0.33144	H3K4me3	Musculoskeletal/Connective	Roadmap	141	0.479596	Musculoskeletal/Connective_Roadmap	EA_Adeno	Other
Primary_T_cells_from_peripheral_blood__H3K4me1	2.17412e-08	5.02381e-08	0.332593	H3K4me1	Blood/Immune	Roadmap	142	0.478087	Blood/Immune_Roadmap	EA_Adeno	Blood/Immune
Colon_Smooth_Muscle__H3K9ac	5.43588e-08	1.29747e-07	0.337623	H3K9ac	Musculoskeletal/Connective	Roadmap	143	0.471568	Musculoskeletal/Connective_Roadmap	EA_Adeno	Other
Primary_T_helper_naive_cells_from_peripheral_blood_1__H3K4me3	7.12497e-08	1.70221e-07	0.337765	H3K4me3	Blood/Immune	Roadmap	144	0.471386	Blood/Immune_Roadmap	EA_Adeno	Blood/Immune
Primary_T_helper_17_cells_PMA-I_stimulated__H3K4me1	2.29088e-08	5.54526e-08	0.339758	H3K4me1	Blood/Immune	Roadmap	145	0.468831	Blood/Immune_Roadmap	EA_Adeno	Blood/Immune
HMEC_Mammary_Epithelial_Primary_Cells__H3K9ac	5.34026e-08	1.32058e-07	0.342964	H3K9ac	Other	Roadmap	146	0.464752	Other_Roadmap	EA_Adeno	Other
Primary_T_regulatory_cells_from_peripheral_blood__H3K4me1	2.26278e-08	5.66919e-08	0.344896	H3K4me1	Blood/Immune	Roadmap	147	0.462312	Blood/Immune_Roadmap	EA_Adeno	Blood/Immune
NHLF_Lung_Fibroblast_Primary_Cells__DNase	4.75188e-08	1.20187e-07	0.346284	DNase	Lung_Musculoskeletal/Connective	Roadmap	148	0.460568	Lung_Musculoskeletal/Connective_Roadmap	EA_Adeno	Lung
Stomach_Mucosa__H3K9ac	5.03571e-08	1.27488e-07	0.346423	H3K9ac	Digestive	Roadmap	149	0.460393	Digestive_Roadmap	EA_Adeno	Other
Testis_ENTEX__H3K4me3	3.72612e-08	9.6024e-08	0.348993	H3K4me3	Other	ENTEX	150	0.457183	Other_ENTEX	EA_Adeno	Other
Vagina_ENTEX__H3K4me3	6.76974e-08	1.74739e-07	0.349223	H3K4me3	Other	ENTEX	151	0.456897	Other_ENTEX	EA_Adeno	Other
Fetal_Intestine_Small__H3K36me3	1.35076e-08	3.48916e-08	0.34933	H3K36me3	Digestive	Roadmap	152	0.456764	Digestive_Roadmap	EA_Adeno	Other
Colon-Sigm_ENTEX__H3K4me3	9.91117e-08	2.58315e-07	0.350606	H3K4me3	Digestive	ENTEX	153	0.455181	Digestive_ENTEX	EA_Adeno	Other
Primary_T_cells_effector_memory_enriched_from_peripheral_blood__H3K36me3	2.41094e-08	6.30737e-08	0.351141	H3K36me3	Blood/Immune	Roadmap	154	0.454518	Blood/Immune_Roadmap	EA_Adeno	Blood/Immune
Primary_T_helper_17_cells_PMA-I_stimulated__H3K4me3	5.73267e-08	1.51213e-07	0.352302	H3K4me3	Blood/Immune	Roadmap	155	0.453084	Blood/Immune_Roadmap	EA_Adeno	Blood/Immune
Primary_T_cells_effector_memory_enriched_from_peripheral_blood__H3K4me1	2.77066e-08	7.38308e-08	0.353729	H3K4me1	Blood/Immune	Roadmap	156	0.451329	Blood/Immune_Roadmap	EA_Adeno	Blood/Immune
Primary_hematopoietic_stem_cells__H3K4me3	1.06003e-07	2.82684e-07	0.353834	H3K4me3	Blood/Immune	Roadmap	157	0.4512	Blood/Immune_Roadmap	EA_Adeno	Blood/Immune
Fetal_Thymus__H3K4me3	6.06702e-08	1.62626e-07	0.35455	H3K4me3	Blood/Immune	Roadmap	158	0.450323	Blood/Immune_Roadmap	EA_Adeno	Blood/Immune
Foreskin_Keratinocyte_Primary_Cells_skin03__H3K36me3	1.23999e-08	3.36156e-08	0.356111	H3K36me3	Other	Roadmap	159	0.448415	Other_Roadmap	EA_Adeno	Other
Fetal_Muscle_Trunk__H3K4me3	1.0839e-07	3.02946e-07	0.360251	H3K4me3	Musculoskeletal/Connective	Roadmap	160	0.443394	Musculoskeletal/Connective_Roadmap	EA_Adeno	Other
Primary_T_cells_from_cord_blood__DNase	4.79905e-08	1.37645e-07	0.363675	DNase	Blood/Immune	Roadmap	161	0.439287	Blood/Immune_Roadmap	EA_Adeno	Blood/Immune
Uterus_ENTEX__H3K27ac	1.33178e-08	3.8331e-08	0.36413	H3K27ac	Other	ENTEX	162	0.438743	Other_ENTEX	EA_Adeno	Other
Spleen_ENTEX__H3K36me3	1.1608e-08	3.43485e-08	0.367702	H3K36me3	Blood/Immune	ENTEX	163	0.434504	Blood/Immune_ENTEX	EA_Adeno	Blood/Immune
Heart-LV_ENTEX__H3K36me3	2.11838e-08	6.36972e-08	0.369729	H3K36me3	Cardiovascular	ENTEX	164	0.432116	Cardiovascular_ENTEX	EA_Adeno	Other
Primary_T_helper_naive_cells_from_peripheral_blood_1__H3K36me3	2.32579e-08	7.02494e-08	0.370293	H3K36me3	Blood/Immune	Roadmap	165	0.431454	Blood/Immune_Roadmap	EA_Adeno	Blood/Immune
Aorta_ENTEX__H3K4me3	2.57087e-08	7.82176e-08	0.371198	H3K4me3	Cardiovascular	ENTEX	166	0.430394	Cardiovascular_ENTEX	EA_Adeno	Other
liver_ENTEX__H3K4me1	6.85741e-08	2.12524e-07	0.373474	H3K4me1	Liver	Roadmap	167	0.427739	Liver_Roadmap	EA_Adeno	Other
Small_Intestine__H3K36me3	4.63091e-08	1.48232e-07	0.377365	H3K36me3	Digestive	Roadmap	168	0.423239	Digestive_Roadmap	EA_Adeno	Other
Pancreas_ENTEX__H3K36me3	1.78596e-08	5.76203e-08	0.378298	H3K36me3	Pancreas	ENTEX	169	0.422166	Pancreas_ENTEX	EA_Adeno	Other
Pancreas_ENTEX__H3K27ac	1.19994e-08	3.88893e-08	0.378831	H3K27ac	Pancreas	ENTEX	170	0.421554	Pancreas_ENTEX	EA_Adeno	Other
Breast_Myoepithelial_Primary_Cells__H3K4me3	5.27728e-08	1.75186e-07	0.381616	H3K4me3	Other	Roadmap	171	0.418373	Other_Roadmap	EA_Adeno	Other
Fetal_Lung__H3K36me3	1.77545e-08	5.93736e-08	0.382459	H3K36me3	Lung	Roadmap	172	0.417416	Lung_Roadmap	EA_Adeno	Lung
Fetal_Kidney__H3K4me1	3.80195e-08	1.29785e-07	0.384783	H3K4me1	Other	Roadmap	173	0.414784	Other_Roadmap	EA_Adeno	Other
Duodenum_Mucosa__H3K4me3	3.99398e-08	1.39319e-07	0.387179	H3K4me3	Digestive	Roadmap	174	0.412088	Digestive_Roadmap	EA_Adeno	Other
Primary_T_helper_memory_cells_from_peripheral_blood_1__H3K4me1	1.28706e-08	4.84028e-08	0.395156	H3K4me1	Blood/Immune	Roadmap	175	0.403232	Blood/Immune_Roadmap	EA_Adeno	Blood/Immune
SI-Term-Ileum_ENTEX__H3K4me3	3.53981e-08	1.34279e-07	0.396038	H3K4me3	Digestive	ENTEX	176	0.402263	Digestive_ENTEX	EA_Adeno	Other
Esophagus__H3K4me3	5.12686e-08	1.97991e-07	0.397839	H3K4me3	Digestive	Roadmap	177	0.400293	Digestive_Roadmap	EA_Adeno	Other
Colonic_Mucosa__H3K9ac	4.88488e-08	1.92326e-07	0.399752	H3K9ac	Digestive	Roadmap	178	0.398209	Digestive_Roadmap	EA_Adeno	Other
NHEK-Epidermal_Keratinocyte_Primary_Cells__H3K36me3	1.42731e-08	5.62955e-08	0.399926	H3K36me3	Other	Roadmap	179	0.39802	Other_Roadmap	EA_Adeno	Other
Foreskin_Fibroblast_Primary_Cells_skin02__H3K4me1	1.38034e-08	5.46134e-08	0.400232	H3K4me1	Musculoskeletal/Connective	Roadmap	180	0.397688	Musculoskeletal/Connective_Roadmap	EA_Adeno	Other
Fetal_Kidney__H3K4me3	5.79806e-08	2.32848e-07	0.401678	H3K4me3	Other	Roadmap	181	0.396122	Other_Roadmap	EA_Adeno	Other
Fetal_Muscle_Leg__H3K27ac	1.53541e-08	6.17574e-08	0.401828	H3K27ac	Musculoskeletal/Connective	Roadmap	182	0.39596	Musculoskeletal/Connective_Roadmap	EA_Adeno	Other
Primary_neutrophils_from_peripheral_blood__H3K4me3	2.54128e-08	1.04933e-07	0.404319	H3K4me3	Blood/Immune	Roadmap	183	0.393275	Blood/Immune_Roadmap	EA_Adeno	Blood/Immune
Esophagus__H3K27ac	1.69567e-08	7.13863e-08	0.406121	H3K27ac	Digestive	Roadmap	184	0.391345	Digestive_Roadmap	EA_Adeno	Other
NHLF_Lung_Fibroblast_Primary_Cells__H3K4me3	6.48342e-08	2.73501e-07	0.406308	H3K4me3	Lung_Musculoskeletal/Connective	Roadmap	185	0.391145	Lung_Musculoskeletal/Connective_Roadmap	EA_Adeno	Lung
Skeletal_Muscle_Female__H3K4me3	3.22138e-08	1.39942e-07	0.408971	H3K4me3	Musculoskeletal/Connective	Roadmap	186	0.388308	Musculoskeletal/Connective_Roadmap	EA_Adeno	Other
Primary_T_helper_naive_cells_from_peripheral_blood_2__H3K4me1	1.01122e-08	4.444e-08	0.409999	H3K4me1	Blood/Immune	Roadmap	187	0.387217	Blood/Immune_Roadmap	EA_Adeno	Blood/Immune
Fetal_Lung__H3K4me1	1.07661e-08	4.77311e-08	0.410773	H3K4me1	Lung	Roadmap	188	0.386398	Lung_Roadmap	EA_Adeno	Lung
Mammary_ENTEX__H3K4me3	2.9738e-08	1.36139e-07	0.413544	H3K4me3	Other	ENTEX	189	0.383478	Other_ENTEX	EA_Adeno	Other
liver_ENTEX__H3K27ac	1.13806e-08	5.30261e-08	0.415031	H3K27ac	Liver	Roadmap	190	0.38192	Liver_Roadmap	EA_Adeno	Other
Artery-Tibial_ENTEX__H3K4me1	3.08917e-08	1.47604e-07	0.417112	H3K4me1	Cardiovascular	ENTEX	191	0.379748	Cardiovascular_ENTEX	EA_Adeno	Other
SI-Term-Ileum_ENTEX__H3K27ac	1.06531e-08	5.15475e-08	0.418135	H3K27ac	Digestive	ENTEX	192	0.378683	Digestive_ENTEX	EA_Adeno	Other
Brain_Substantia_Nigra__H3K4me1	9.45944e-09	4.57949e-08	0.418176	H3K4me1	CNS	Roadmap	193	0.37864	CNS_Roadmap	EA_Adeno	Brain/CNS
Primary_T_helper_cells_PMA-I_stimulated__H3K4me1	8.57934e-09	4.30044e-08	0.420936	H3K4me1	Blood/Immune	Roadmap	194	0.375784	Blood/Immune_Roadmap	EA_Adeno	Blood/Immune
Fetal_Muscle_Leg__H3K4me3	5.88245e-08	2.96284e-07	0.421311	H3K4me3	Musculoskeletal/Connective	Roadmap	195	0.375397	Musculoskeletal/Connective_Roadmap	EA_Adeno	Other
Foreskin_Melanocyte_Primary_Cells_skin01__H3K36me3	1.74978e-08	8.89753e-08	0.422047	H3K36me3	Other	Roadmap	196	0.374639	Other_Roadmap	EA_Adeno	Other
Foreskin_Keratinocyte_Primary_Cells_skin03__H3K4me3	2.78462e-08	1.45305e-07	0.424012	H3K4me3	Other	Roadmap	197	0.372622	Other_Roadmap	EA_Adeno	Other
Primary_T_helper_cells_PMA-I_stimulated__H3K27ac	9.90209e-09	5.17608e-08	0.424143	H3K27ac	Blood/Immune	Roadmap	198	0.372487	Blood/Immune_Roadmap	EA_Adeno	Blood/Immune
NHDF-Ad_Adult_Dermal_Fibroblast_Primary_Cells__H3K4me3	4.48528e-08	2.37618e-07	0.42514	H3K4me3	Musculoskeletal/Connective	Roadmap	199	0.371468	Musculoskeletal/Connective_Roadmap	EA_Adeno	Other
Thyroid_gland_ENTEX__H3K27ac	5.63263e-09	3.19416e-08	0.430013	H3K27ac	Other	ENTEX	200	0.366519	Other_ENTEX	EA_Adeno	Other
NHDF-Ad_Adult_Dermal_Fibroblast_Primary_Cells__DNase	1.74485e-08	9.97635e-08	0.430579	DNase	Musculoskeletal/Connective	Roadmap	201	0.365947	Musculoskeletal/Connective_Roadmap	EA_Adeno	Other
Rectal_Mucosa_Donor_31__H3K36me3	1.25497e-08	7.23763e-08	0.43117	H3K36me3	Digestive	Roadmap	202	0.365351	Digestive_Roadmap	EA_Adeno	Other
Right_Atrium__H3K4me1	1.48033e-08	9.1304e-08	0.435601	H3K4me1	Cardiovascular	Roadmap	203	0.360911	Cardiovascular_Roadmap	EA_Adeno	Other
Fetal_Lung__H3K4me3	2.84747e-08	1.81735e-07	0.437748	H3K4me3	Lung	Roadmap	204	0.358776	Lung_Roadmap	EA_Adeno	Lung
Ovary__H3K27ac	1.27361e-08	8.6167e-08	0.441247	H3K27ac	Other	ENTEX	205	0.355318	Other_ENTEX	EA_Adeno	Other
Lung_ENTEX__H3K4me1	6.92211e-09	4.94687e-08	0.444358	H3K4me1	Lung	ENTEX	206	0.352267	Lung_ENTEX	EA_Adeno	Lung
Esoph-Muscularis_ENTEX__H3K36me3	7.69906e-09	5.57039e-08	0.445036	H3K36me3	Digestive	ENTEX	207	0.351605	Digestive_ENTEX	EA_Adeno	Other
Foreskin_Fibroblast_Primary_Cells_skin01__H3K4me1	6.2835e-09	4.60644e-08	0.44575	H3K4me1	Musculoskeletal/Connective	Roadmap	208	0.350909	Musculoskeletal/Connective_Roadmap	EA_Adeno	Other
Spleen_ENTEX__H3K4me1	1.931e-08	1.45396e-07	0.447172	H3K4me1	Blood/Immune	ENTEX	209	0.349525	Blood/Immune_ENTEX	EA_Adeno	Blood/Immune
Stomach_ENTEX__H3K4me3	1.79097e-08	1.35085e-07	0.447262	H3K4me3	Digestive	ENTEX	210	0.349438	Digestive_ENTEX	EA_Adeno	Other
Fetal_Thymus__H3K27ac	7.96252e-09	6.1702e-08	0.44866	H3K27ac	Blood/Immune	Roadmap	211	0.348083	Blood/Immune_Roadmap	EA_Adeno	Blood/Immune
Adipose_Nuclei__H3K27ac	5.18658e-09	4.11409e-08	0.449839	H3K27ac	Adipose	Roadmap	212	0.346943	Adipose_Roadmap	EA_Adeno	Other
Esoph-GJ_ENTEX__H3K4me3	1.9124e-08	1.57289e-07	0.451614	H3K4me3	Digestive	ENTEX	213	0.345233	Digestive_ENTEX	EA_Adeno	Other
Esoph-Mucosa_ENTEX__H3K4me1	6.80407e-09	5.89167e-08	0.45403	H3K4me1	Digestive	ENTEX	214	0.342916	Digestive_ENTEX	EA_Adeno	Other
NHLF_Lung_Fibroblast_Primary_Cells__H3K27ac	9.24949e-09	8.04347e-08	0.454225	H3K27ac	Lung_Musculoskeletal/Connective	Roadmap	215	0.342729	Lung_Musculoskeletal/Connective_Roadmap	EA_Adeno	Lung
Lung_ENTEX__H3K4me3	2.55213e-08	2.30993e-07	0.456012	H3K4me3	Lung	ENTEX	216	0.341023	Lung_ENTEX	EA_Adeno	Lung
Thymus__H3K36me3	9.91609e-09	8.98844e-08	0.456078	H3K36me3	Blood/Immune	Roadmap	217	0.340961	Blood/Immune_Roadmap	EA_Adeno	Blood/Immune
Primary_T_helper_cells_PMA-I_stimulated__H3K36me3	4.97117e-09	4.82285e-08	0.458952	H3K36me3	Blood/Immune	Roadmap	218	0.338233	Blood/Immune_Roadmap	EA_Adeno	Blood/Immune
Primary_B_cells_from_cord_blood__H3K4me1	4.87913e-09	5.0512e-08	0.461525	H3K4me1	Blood/Immune	Roadmap	219	0.335805	Blood/Immune_Roadmap	EA_Adeno	Blood/Immune
Rectal_Mucosa_Donor_31__H3K27ac	5.74274e-09	6.57074e-08	0.465177	H3K27ac	Digestive	Roadmap	220	0.332381	Digestive_Roadmap	EA_Adeno	Other
Duodenum_Mucosa__H3K4me1	5.8127e-09	6.67482e-08	0.465302	H3K4me1	Digestive	Roadmap	221	0.332265	Digestive_Roadmap	EA_Adeno	Other
Foreskin_Melanocyte_Primary_Cells_skin03__H3K36me3	3.17277e-09	3.68958e-08	0.465736	H3K36me3	Other	Roadmap	222	0.33186	Other_Roadmap	EA_Adeno	Other
Primary_T_cells_from_cord_blood__H3K36me3	7.93296e-09	9.32922e-08	0.466117	H3K36me3	Blood/Immune	Roadmap	223	0.331505	Blood/Immune_Roadmap	EA_Adeno	Blood/Immune
Fetal_Kidney__H3K9ac	1.96307e-08	2.3448e-07	0.466639	H3K9ac	Other	Roadmap	224	0.331019	Other_Roadmap	EA_Adeno	Other
Duodenum_Smooth_Muscle__H3K27ac	7.1612e-09	8.88033e-08	0.467864	H3K27ac	Musculoskeletal/Connective	Roadmap	225	0.329881	Musculoskeletal/Connective_Roadmap	EA_Adeno	Other
Esoph-Muscularis_ENTEX__H3K4me3	1.44133e-08	1.82287e-07	0.468489	H3K4me3	Digestive	ENTEX	226	0.329301	Digestive_ENTEX	EA_Adeno	Other
Cortex_derived_primary_cultured_neurospheres__H3K36me3	5.0321e-09	6.5511e-08	0.469386	H3K36me3	CNS	Roadmap	227	0.32847	CNS_Roadmap	EA_Adeno	Brain/CNS
Primary_T_killer_memory_cells_from_peripheral_blood__H3K4me1	4.09147e-09	5.67342e-08	0.471255	H3K4me1	Blood/Immune	Roadmap	228	0.326744	Blood/Immune_Roadmap	EA_Adeno	Blood/Immune
Brain_Inferior_Temporal_Lobe__H3K4me1	4.16369e-09	5.81656e-08	0.471467	H3K4me1	CNS	Roadmap	229	0.326549	CNS_Roadmap	EA_Adeno	Brain/CNS
Nerve-Tibial_ENTEX__H3K27ac	2.08481e-09	2.99362e-08	0.472239	H3K27ac	Other	ENTEX	230	0.325838	Other_ENTEX	EA_Adeno	Other
Small_Intestine__H3K4me3	1.68422e-08	2.50273e-07	0.473173	H3K4me3	Digestive	Roadmap	231	0.32498	Digestive_Roadmap	EA_Adeno	Other
Colonic_Mucosa__H3K36me3	6.08959e-09	9.35462e-08	0.474048	H3K36me3	Digestive	Roadmap	232	0.324177	Digestive_Roadmap	EA_Adeno	Other
Primary_T_helper_17_cells_PMA-I_stimulated__H3K36me3	3.76397e-09	5.8564e-08	0.474377	H3K36me3	Blood/Immune	Roadmap	233	0.323876	Blood/Immune_Roadmap	EA_Adeno	Blood/Immune
Spleen__H3K4me3	9.50427e-09	1.51225e-07	0.474944	H3K4me3	Blood/Immune	ENTEX	234	0.323358	Blood/Immune_ENTEX	EA_Adeno	Blood/Immune
Aorta_ENTEX__H3K4me1	1.61445e-09	2.87067e-08	0.477575	H3K4me1	Cardiovascular	ENTEX	235	0.320958	Cardiovascular_ENTEX	EA_Adeno	Other
Sigmoid_Colon__H3K36me3	4.81578e-09	8.82642e-08	0.478244	H3K36me3	Digestive	Roadmap	236	0.32035	Digestive_Roadmap	EA_Adeno	Other
Cortex_derived_primary_cultured_neurospheres__H3K4me1	3.04882e-09	5.78674e-08	0.478991	H3K4me1	CNS	Roadmap	237	0.319673	CNS_Roadmap	EA_Adeno	Brain/CNS
Primary_T_killer_naive_cells_from_peripheral_blood__H3K4me1	1.96997e-09	5.15814e-08	0.484767	H3K4me1	Blood/Immune	Roadmap	238	0.314467	Blood/Immune_Roadmap	EA_Adeno	Blood/Immune
Fetal_Lung__DNase	3.02552e-09	8.61198e-08	0.485987	DNase	Lung	Roadmap	239	0.313375	Lung_Roadmap	EA_Adeno	Lung
Pancreas_ENTEX__H3K4me1	9.2246e-10	3.51271e-08	0.489525	H3K4me1	Pancreas	ENTEX	240	0.310225	Pancreas_ENTEX	EA_Adeno	Other
Esoph-Mucosa_ENTEX__H3K27ac	1.72282e-09	7.15247e-08	0.490392	H3K27ac	Digestive	ENTEX	241	0.309457	Digestive_ENTEX	EA_Adeno	Other
Lung__H3K4me1	7.74142e-10	8.30365e-08	0.496281	H3K4me1	Lung	ENTEX	242	0.304273	Lung_ENTEX	EA_Adeno	Lung
Right_Atrium__H3K4me3	-4.5469e-11	2.22441e-07	0.500082	H3K4me3	Cardiovascular	Roadmap	243	0.300959	Cardiovascular_Roadmap	EA_Adeno	Other
Rectal_Mucosa_Donor_31__H3K9ac	-1.87311e-10	8.92028e-08	0.500838	H3K9ac	Digestive	Roadmap	244	0.300303	Digestive_Roadmap	EA_Adeno	Other
Liver__H3K36me3	-2.34418e-10	4.21675e-08	0.502218	H3K36me3	Liver	Roadmap	245	0.299108	Liver_Roadmap	EA_Adeno	Other
Breast_Myoepithelial_Primary_Cells__H3K4me1	-5.37746e-10	4.01377e-08	0.505345	H3K4me1	Other	Roadmap	246	0.296412	Other_Roadmap	EA_Adeno	Other
Adipose_Nuclei__H3K36me3	-9.49016e-10	6.10966e-08	0.506197	H3K36me3	Adipose	Roadmap	247	0.295681	Adipose_Roadmap	EA_Adeno	Other
Osteoblast_Primary_Cells__H3K36me3	-9.82264e-10	5.02444e-08	0.507799	H3K36me3	Musculoskeletal/Connective	Roadmap	248	0.294308	Musculoskeletal/Connective_Roadmap	EA_Adeno	Other
Thyroid_gland_ENTEX__H3K4me1	-1.12841e-09	3.59545e-08	0.512518	H3K4me1	Other	ENTEX	249	0.29029	Other_ENTEX	EA_Adeno	Other
Colon-TV_ENTEX__H3K4me3	-5.66621e-09	1.64995e-07	0.513698	H3K4me3	Digestive	ENTEX	250	0.289292	Digestive_ENTEX	EA_Adeno	Other
Fetal_Muscle_Leg__DNase	-2.94148e-09	8.20157e-08	0.514305	DNase	Musculoskeletal/Connective	Roadmap	251	0.288779	Musculoskeletal/Connective_Roadmap	EA_Adeno	Other
Fetal_Stomach__H3K36me3	-1.70629e-09	4.57239e-08	0.514884	H3K36me3	Digestive	Roadmap	252	0.288291	Digestive_Roadmap	EA_Adeno	Other
Foreskin_Melanocyte_Primary_Cells_skin01__DNase	-3.31973e-09	8.23093e-08	0.516086	DNase	Other	Roadmap	253	0.287278	Other_Roadmap	EA_Adeno	Other
Rectal_Mucosa_Donor_29__H3K9ac	-6.54731e-09	1.58363e-07	0.516489	H3K9ac	Digestive	Roadmap	254	0.286939	Digestive_Roadmap	EA_Adeno	Other
Ganglion_Eminence_derived_primary_cultured_neurospheres__H3K36me3	-2.66613e-09	6.36997e-08	0.516693	H3K36me3	CNS	Roadmap	255	0.286768	CNS_Roadmap	EA_Adeno	Brain/CNS
Right_Ventricle__H3K4me3	-8.68635e-09	1.92901e-07	0.517958	H3K4me3	Cardiovascular	Roadmap	256	0.285705	Cardiovascular_Roadmap	EA_Adeno	Other
Colon-TV_ENTEX__H3K4me1	-5.42059e-09	1.1762e-07	0.518379	H3K4me1	Digestive	ENTEX	257	0.285353	Digestive_ENTEX	EA_Adeno	Other
Brain_Hippocampus_Middle__H3K4me1	-1.99286e-09	3.86082e-08	0.520583	H3K4me1	CNS	Roadmap	258	0.28351	CNS_Roadmap	EA_Adeno	Brain/CNS
Primary_T_killer_naive_cells_from_peripheral_blood__H3K36me3	-5.12577e-09	8.49e-08	0.524071	H3K36me3	Blood/Immune	Roadmap	259	0.28061	Blood/Immune_Roadmap	EA_Adeno	Blood/Immune
Brain_Inferior_Temporal_Lobe__H3K4me3	-9.33482e-09	1.45974e-07	0.525494	H3K4me3	CNS	Roadmap	260	0.279432	CNS_Roadmap	EA_Adeno	Brain/CNS
Colonic_Mucosa__H3K27ac	-6.41698e-09	8.4207e-08	0.530372	H3K27ac	Digestive	Roadmap	261	0.275419	Digestive_Roadmap	EA_Adeno	Other
Small_Intestine__H3K27ac	-7.24334e-09	9.37045e-08	0.530808	H3K27ac	Digestive	Roadmap	262	0.275063	Digestive_Roadmap	EA_Adeno	Other
Primary_T_helper_cells_from_peripheral_blood__H3K36me3	-3.64399e-09	4.45336e-08	0.532607	H3K36me3	Blood/Immune	Roadmap	263	0.273593	Blood/Immune_Roadmap	EA_Adeno	Blood/Immune
Spleen__H3K27ac	-6.04696e-09	6.66461e-08	0.536147	H3K27ac	Blood/Immune	ENTEX	264	0.270716	Blood/Immune_ENTEX	EA_Adeno	Blood/Immune
Brain_Substantia_Nigra__H3K4me3	-1.665e-08	1.57355e-07	0.542134	H3K4me3	CNS	Roadmap	265	0.265893	CNS_Roadmap	EA_Adeno	Brain/CNS
Brain_Anterior_Caudate__H3K4me3	-1.48663e-08	1.40296e-07	0.542195	H3K4me3	CNS	Roadmap	266	0.265845	CNS_Roadmap	EA_Adeno	Brain/CNS
Primary_hematopoietic_stem_cells_G-CSF-mobilized_Female__H3K27ac	-7.6293e-09	7.18608e-08	0.542275	H3K27ac	Blood/Immune	Roadmap	267	0.26578	Blood/Immune_Roadmap	EA_Adeno	Blood/Immune
Artery-Coronary_ENTEX__H3K27ac	-4.70834e-09	4.34902e-08	0.543106	H3K27ac	Cardiovascular	ENTEX	268	0.265115	Cardiovascular_ENTEX	EA_Adeno	Other
Brain_Hippocampus_Middle__H3K4me3	-1.38553e-08	1.22268e-07	0.545111	H3K4me3	CNS	Roadmap	269	0.263515	CNS_Roadmap	EA_Adeno	Brain/CNS
Brain_Angular_Gyrus__H3K27ac	-6.05028e-09	5.1022e-08	0.547197	H3K27ac	CNS	Roadmap	270	0.261857	CNS_Roadmap	EA_Adeno	Brain/CNS
liver_ENTEX__H3K36me3	-6.57347e-09	5.43156e-08	0.548164	H3K36me3	Liver	Roadmap	271	0.26109	Liver_Roadmap	EA_Adeno	Other
Prostate_ENTEX__H3K27ac	-7.18296e-09	5.88379e-08	0.548582	H3K27ac	Other	ENTEX	272	0.260758	Other_ENTEX	EA_Adeno	Other
Brain_Angular_Gyrus__H3K4me1	-7.10868e-09	5.56311e-08	0.550839	H3K4me1	CNS	Roadmap	273	0.258975	CNS_Roadmap	EA_Adeno	Brain/CNS
Duodenum_Mucosa__H3K9ac	-2.02776e-08	1.58481e-07	0.550906	H3K9ac	Digestive	Roadmap	274	0.258923	Digestive_Roadmap	EA_Adeno	Other
Primary_T_cells_from_cord_blood__H3K4me1	-1.09313e-08	8.02152e-08	0.554198	H3K4me1	Blood/Immune	Roadmap	275	0.256335	Blood/Immune_Roadmap	EA_Adeno	Blood/Immune
Primary_Natural_Killer_cells_from_peripheral_blood__H3K27ac	-1.04047e-08	7.60584e-08	0.554405	H3K27ac	Blood/Immune	Roadmap	276	0.256173	Blood/Immune_Roadmap	EA_Adeno	Blood/Immune
Brain_Dorsolateral_Prefrontal_Cortex__H3K4me3	-2.53295e-08	1.83884e-07	0.55478	H3K4me3	CNS	Roadmap	277	0.255879	CNS_Roadmap	EA_Adeno	Brain/CNS
Mammary_ENTEX__H3K27ac	-6.18017e-09	4.42442e-08	0.555545	H3K27ac	Other	ENTEX	278	0.255281	Other_ENTEX	EA_Adeno	Other
Primary_T_helper_naive_cells_from_peripheral_blood_2__H3K36me3	-8.11617e-09	5.70677e-08	0.556547	H3K36me3	Blood/Immune	Roadmap	279	0.254498	Blood/Immune_Roadmap	EA_Adeno	Blood/Immune
Primary_B_cells_from_peripheral_blood__DNase	-1.53591e-08	9.66172e-08	0.563153	DNase	Blood/Immune	Roadmap	280	0.249373	Blood/Immune_Roadmap	EA_Adeno	Blood/Immune
Skeletal_Muscle_Male__H3K4me1	-9.41721e-09	5.69521e-08	0.565667	H3K4me1	Musculoskeletal/Connective	Roadmap	281	0.247439	Musculoskeletal/Connective_Roadmap	EA_Adeno	Other
Primary_T_helper_memory_cells_from_peripheral_blood_2__H3K27ac	-1.72303e-08	9.01584e-08	0.575781	H3K27ac	Blood/Immune	Roadmap	282	0.239743	Blood/Immune_Roadmap	EA_Adeno	Blood/Immune
Primary_T_cells_effector_memory_enriched_from_peripheral_blood__H3K27ac	-1.74819e-08	9.12143e-08	0.575995	H3K27ac	Blood/Immune	Roadmap	283	0.239582	Blood/Immune_Roadmap	EA_Adeno	Blood/Immune
Primary_T_helper_naive_cells_from_peripheral_blood_1__H3K27ac	-2.8583e-08	1.45345e-07	0.577952	H3K27ac	Blood/Immune	Roadmap	284	0.238108	Blood/Immune_Roadmap	EA_Adeno	Blood/Immune
Primary_T_killer_naive_cells_from_peripheral_blood__H3K27ac	-2.79618e-08	1.40109e-07	0.579093	H3K27ac	Blood/Immune	Roadmap	285	0.237252	Blood/Immune_Roadmap	EA_Adeno	Blood/Immune
Ovary__H3K36me3	-1.67368e-08	8.14071e-08	0.581446	H3K36me3	Other	ENTEX	286	0.235491	Other_ENTEX	EA_Adeno	Other
Pancreas__H3K4me3	-4.66668e-08	2.24247e-07	0.582426	H3K4me3	Pancreas	ENTEX	287	0.234759	Pancreas_ENTEX	EA_Adeno	Other
Brain_Substantia_Nigra__H3K27ac	-8.26244e-09	3.92912e-08	0.583278	H3K27ac	CNS	Roadmap	288	0.234124	CNS_Roadmap	EA_Adeno	Brain/CNS
Primary_hematopoietic_stem_cells_G-CSF-mobilized_Male__H3K4me3	-2.33225e-08	1.09396e-07	0.584412	H3K4me3	Blood/Immune	Roadmap	289	0.233281	Blood/Immune_Roadmap	EA_Adeno	Blood/Immune
NHDF-Ad_Adult_Dermal_Fibroblast_Primary_Cells__H3K27ac	-1.90218e-08	8.8669e-08	0.584932	H3K27ac	Musculoskeletal/Connective	Roadmap	290	0.232895	Musculoskeletal/Connective_Roadmap	EA_Adeno	Other
NHLF_Lung_Fibroblast_Primary_Cells__H3K9ac	-5.33425e-08	2.45342e-07	0.58606	H3K9ac	Lung_Musculoskeletal/Connective	Roadmap	291	0.232058	Lung_Musculoskeletal/Connective_Roadmap	EA_Adeno	Lung
Psoas_Muscle__H3K4me3	-5.62585e-08	2.57425e-07	0.586497	H3K4me3	Musculoskeletal/Connective	Roadmap	292	0.231734	Musculoskeletal/Connective_Roadmap	EA_Adeno	Other
Esoph-Muscularis_ENTEX__H3K27ac	-1.34693e-08	6.10325e-08	0.587334	H3K27ac	Digestive	ENTEX	293	0.231115	Digestive_ENTEX	EA_Adeno	Other
Brain_Cingulate_Gyrus__H3K4me1	-1.12017e-08	5.0022e-08	0.588596	H3K4me1	CNS	Roadmap	294	0.230183	CNS_Roadmap	EA_Adeno	Brain/CNS
Primary_T_helper_cells_PMA-I_stimulated__H3K4me3	-2.88154e-08	1.27922e-07	0.58911	H3K4me3	Blood/Immune	Roadmap	295	0.229803	Blood/Immune_Roadmap	EA_Adeno	Blood/Immune
NHLF_Lung_Fibroblast_Primary_Cells__H3K4me1	-2.11206e-08	9.16231e-08	0.591155	H3K4me1	Lung_Musculoskeletal/Connective	Roadmap	296	0.228299	Lung_Musculoskeletal/Connective_Roadmap	EA_Adeno	Lung
Brain_Hippocampus_Middle__H3K27ac	-9.88585e-09	4.2102e-08	0.592821	H3K27ac	CNS	Roadmap	297	0.227077	CNS_Roadmap	EA_Adeno	Brain/CNS
Cortex_derived_primary_cultured_neurospheres__H3K4me3	-5.7006e-08	2.29378e-07	0.598136	H3K4me3	CNS	Roadmap	298	0.2232	CNS_Roadmap	EA_Adeno	Brain/CNS
Primary_hematopoietic_stem_cells__H3K4me1	-2.26758e-08	8.86906e-08	0.600898	H3K4me1	Blood/Immune	Roadmap	299	0.221199	Blood/Immune_Roadmap	EA_Adeno	Blood/Immune
Fetal_Heart__H3K9ac	-1.77476e-08	6.77318e-08	0.60335	H3K9ac	Cardiovascular	Roadmap	300	0.219431	Cardiovascular_Roadmap	EA_Adeno	Other
Primary_hematopoietic_stem_cells_G-CSF-mobilized_Female__H3K4me3	-4.32691e-08	1.64153e-07	0.603952	H3K4me3	Blood/Immune	Roadmap	301	0.218997	Blood/Immune_Roadmap	EA_Adeno	Blood/Immune
Colon_Smooth_Muscle__H3K4me1	-1.20363e-08	4.5376e-08	0.604594	H3K4me1	Musculoskeletal/Connective	Roadmap	302	0.218536	Musculoskeletal/Connective_Roadmap	EA_Adeno	Other
Brain_Angular_Gyrus__H3K4me3	-4.69332e-08	1.75775e-07	0.605268	H3K4me3	CNS	Roadmap	303	0.218052	CNS_Roadmap	EA_Adeno	Brain/CNS
Fetal_Stomach__H3K27ac	-1.93279e-08	7.13268e-08	0.606795	H3K27ac	Digestive	Roadmap	304	0.216958	Digestive_Roadmap	EA_Adeno	Other
Primary_T_helper_naive_cells_from_peripheral_blood_1__H3K4me1	-1.4415e-08	5.28276e-08	0.607523	H3K4me1	Blood/Immune	Roadmap	305	0.216437	Blood/Immune_Roadmap	EA_Adeno	Blood/Immune
Primary_T_cells_from_peripheral_blood__H3K27ac	-2.29767e-08	8.26942e-08	0.609437	H3K27ac	Blood/Immune	Roadmap	306	0.215071	Blood/Immune_Roadmap	EA_Adeno	Blood/Immune
SI-Term-Ileum_ENTEX__H3K4me1	-2.34384e-08	8.18276e-08	0.612728	H3K4me1	Digestive	ENTEX	307	0.212732	Digestive_ENTEX	EA_Adeno	Other
Sigmoid_Colon__H3K4me3	-7.2299e-08	2.49427e-07	0.614038	H3K4me3	Digestive	Roadmap	308	0.211804	Digestive_Roadmap	EA_Adeno	Other
Lung__H3K36me3	-2.58067e-08	8.8549e-08	0.614642	H3K36me3	Lung	ENTEX	309	0.211377	Lung_ENTEX	EA_Adeno	Lung
Vagina_ENTEX__H3K36me3	-5.00491e-08	1.69586e-07	0.616051	H3K36me3	Other	ENTEX	310	0.210383	Other_ENTEX	EA_Adeno	Other
Esoph-GJ_ENTEX__H3K27ac	-1.70994e-08	5.74703e-08	0.616971	H3K27ac	Digestive	ENTEX	311	0.209735	Digestive_ENTEX	EA_Adeno	Other
NHDF-Ad_Adult_Dermal_Fibroblast_Primary_Cells__H3K4me1	-1.86837e-08	6.19309e-08	0.618554	H3K4me1	Musculoskeletal/Connective	Roadmap	312	0.208622	Musculoskeletal/Connective_Roadmap	EA_Adeno	Other
Liver__H3K9ac	-4.16614e-08	1.33022e-07	0.622932	H3K9ac	Liver	Roadmap	313	0.205559	Liver_Roadmap	EA_Adeno	Other
Primary_T_helper_naive_cells_from_peripheral_blood__H3K9ac	-5.6894e-08	1.74101e-07	0.628086	H3K9ac	Blood/Immune	Roadmap	314	0.201981	Blood/Immune_Roadmap	EA_Adeno	Blood/Immune
Duodenum_Smooth_Muscle__H3K4me3	-3.35218e-08	9.83848e-08	0.633343	H3K4me3	Musculoskeletal/Connective	Roadmap	315	0.198361	Musculoskeletal/Connective_Roadmap	EA_Adeno	Other
Fetal_Brain_Female__H3K4me3	-5.45182e-08	1.53375e-07	0.638877	H3K4me3	CNS	Roadmap	316	0.194583	CNS_Roadmap	EA_Adeno	Brain/CNS
Primary_T_cells_effector_memory_enriched_from_peripheral_blood__H3K4me3	-6.18824e-08	1.73294e-07	0.63949	H3K4me3	Blood/Immune	Roadmap	317	0.194167	Blood/Immune_Roadmap	EA_Adeno	Blood/Immune
Primary_mononuclear_cells_from_peripheral_blood__H3K9ac	-4.64459e-08	1.28096e-07	0.641543	H3K9ac	Blood/Immune	Roadmap	318	0.192774	Blood/Immune_Roadmap	EA_Adeno	Blood/Immune
Adipose_Nuclei__H3K9ac	-4.67448e-08	1.2829e-07	0.642209	H3K9ac	Adipose	Roadmap	319	0.192324	Adipose_Roadmap	EA_Adeno	Other
Spleen__H3K36me3	-2.43457e-08	6.68112e-08	0.642218	H3K36me3	Blood/Immune	ENTEX	320	0.192317	Blood/Immune_ENTEX	EA_Adeno	Blood/Immune
Colon-Sigm_ENTEX__H3K27ac	-2.23692e-08	6.1069e-08	0.642927	H3K27ac	Digestive	ENTEX	321	0.191838	Digestive_ENTEX	EA_Adeno	Other
Primary_T_regulatory_cells_from_peripheral_blood__H3K27ac	-2.43055e-08	6.60246e-08	0.643611	H3K27ac	Blood/Immune	Roadmap	322	0.191376	Blood/Immune_Roadmap	EA_Adeno	Blood/Immune
Primary_hematopoietic_stem_cells_short_term_culture__H3K4me1	-1.92464e-08	5.19691e-08	0.644436	H3K4me1	Blood/Immune	Roadmap	323	0.19082	Blood/Immune_Roadmap	EA_Adeno	Blood/Immune
Right_Ventricle__H3K27ac	-2.57243e-08	6.92781e-08	0.6448	H3K27ac	Cardiovascular	Roadmap	324	0.190575	Cardiovascular_Roadmap	EA_Adeno	Other
Placenta_Amnion__H3K36me3	-2.24674e-08	6.03031e-08	0.645268	H3K36me3	Other	Roadmap	325	0.19026	Other_Roadmap	EA_Adeno	Other
Brain_Cingulate_Gyrus__H3K9ac	-4.43041e-08	1.14815e-07	0.650204	H3K9ac	CNS	Roadmap	326	0.18695	CNS_Roadmap	EA_Adeno	Brain/CNS
Left_Ventricle__H3K4me3	-9.55487e-08	2.46605e-07	0.650791	H3K4me3	Cardiovascular	Roadmap	327	0.186559	Cardiovascular_Roadmap	EA_Adeno	Other
Sigmoid_Colon__H3K27ac	-3.1863e-08	8.00778e-08	0.654648	H3K27ac	Digestive	Roadmap	328	0.183992	Digestive_Roadmap	EA_Adeno	Other
Stomach_Smooth_Muscle__H3K9ac	-6.43304e-08	1.61665e-07	0.654657	H3K9ac	Musculoskeletal/Connective	Roadmap	329	0.183986	Musculoskeletal/Connective_Roadmap	EA_Adeno	Other
Stomach_Mucosa__H3K4me3	-8.75719e-08	2.15775e-07	0.657573	H3K4me3	Digestive	Roadmap	330	0.182056	Digestive_Roadmap	EA_Adeno	Other
Primary_mononuclear_cells_from_peripheral_blood__H3K27ac	-6.55968e-08	1.60968e-07	0.658185	H3K27ac	Blood/Immune	Roadmap	331	0.181652	Blood/Immune_Roadmap	EA_Adeno	Blood/Immune
Brain_Cingulate_Gyrus__H3K27ac	-1.78889e-08	4.33094e-08	0.660215	H3K27ac	CNS	Roadmap	332	0.180315	CNS_Roadmap	EA_Adeno	Brain/CNS
Vagina_ENTEX__H3K27ac	-2.07738e-08	4.97341e-08	0.661916	H3K27ac	Other	ENTEX	333	0.179197	Other_ENTEX	EA_Adeno	Other
Primary_neutrophils_from_peripheral_blood__H3K4me1	-1.66604e-08	3.98391e-08	0.662097	H3K4me1	Blood/Immune	Roadmap	334	0.179078	Blood/Immune_Roadmap	EA_Adeno	Blood/Immune
Rectal_Smooth_Muscle__H3K9ac	-8.07792e-08	1.86635e-07	0.667427	H3K9ac	Musculoskeletal/Connective	Roadmap	335	0.175596	Musculoskeletal/Connective_Roadmap	EA_Adeno	Other
Left_Ventricle__H3K36me3	-3.52274e-08	8.09987e-08	0.668187	H3K36me3	Cardiovascular	Roadmap	336	0.175102	Cardiovascular_Roadmap	EA_Adeno	Other
Primary_T_helper_memory_cells_from_peripheral_blood_1__H3K36me3	-2.84065e-08	6.50502e-08	0.66883	H3K36me3	Blood/Immune	Roadmap	337	0.174684	Blood/Immune_Roadmap	EA_Adeno	Blood/Immune
NHEK-Epidermal_Keratinocyte_Primary_Cells__DNase	-4.1042e-08	9.3274e-08	0.670037	DNase	Other	Roadmap	338	0.173901	Other_Roadmap	EA_Adeno	Other
Adipose_Nuclei__H3K4me1	-2.29771e-08	5.11331e-08	0.673413	H3K4me1	Adipose	Roadmap	339	0.171718	Adipose_Roadmap	EA_Adeno	Other
Primary_mononuclear_cells_from_peripheral_blood__H3K4me1	-7.78722e-08	1.69129e-07	0.677396	H3K4me1	Blood/Immune	Roadmap	340	0.169157	Blood/Immune_Roadmap	EA_Adeno	Blood/Immune
Rectal_Smooth_Muscle__H3K4me1	-2.84646e-08	6.14757e-08	0.678326	H3K4me1	Musculoskeletal/Connective	Roadmap	341	0.168562	Musculoskeletal/Connective_Roadmap	EA_Adeno	Other
Primary_T_helper_memory_cells_from_peripheral_blood_1__H3K27ac	-4.18314e-08	9.00033e-08	0.678954	H3K27ac	Blood/Immune	Roadmap	342	0.168159	Blood/Immune_Roadmap	EA_Adeno	Blood/Immune
Placenta__H3K4me3	-1.07572e-07	2.31261e-07	0.67909	H3K4me3	Other	Roadmap	343	0.168073	Other_Roadmap	EA_Adeno	Other
Ovary__DNase	-5.12967e-08	1.10024e-07	0.679475	DNase	Other	ENTEX	344	0.167826	Other_ENTEX	EA_Adeno	Other
Primary_monocytes_from_peripheral_blood__H3K4me3	-1.05681e-07	2.24742e-07	0.680905	H3K4me3	Blood/Immune	Roadmap	345	0.166913	Blood/Immune_Roadmap	EA_Adeno	Blood/Immune
Colon-TV_ENTEX__H3K36me3	-3.50812e-08	7.36861e-08	0.682995	H3K36me3	Digestive	ENTEX	346	0.165583	Digestive_ENTEX	EA_Adeno	Other
Esoph-GJ_ENTEX__H3K4me1	-2.28372e-08	4.71889e-08	0.68579	H3K4me1	Digestive	ENTEX	347	0.163809	Digestive_ENTEX	EA_Adeno	Other
Pancreatic_Islets__H3K4me1	-3.20194e-08	6.46426e-08	0.689816	H3K4me1	Pancreas	Roadmap	348	0.161267	Pancreas_Roadmap	EA_Adeno	Other
NHDF-Ad_Adult_Dermal_Fibroblast_Primary_Cells__H3K9ac	-8.73464e-08	1.64939e-07	0.701794	H3K9ac	Musculoskeletal/Connective	Roadmap	349	0.153791	Musculoskeletal/Connective_Roadmap	EA_Adeno	Other
Brain_Germinal_Matrix__H3K4me1	-5.64339e-08	1.06231e-07	0.702373	H3K4me1	CNS	Roadmap	350	0.153432	CNS_Roadmap	EA_Adeno	Brain/CNS
Stomach_Mucosa__H3K36me3	-7.36858e-08	1.35356e-07	0.706912	H3K36me3	Digestive	Roadmap	351	0.150635	Digestive_Roadmap	EA_Adeno	Other
HMEC_Mammary_Epithelial_Primary_Cells__H3K36me3	-4.5651e-08	8.36747e-08	0.707321	H3K36me3	Other	Roadmap	352	0.150383	Other_Roadmap	EA_Adeno	Other
Heart-Atrial_ENTEX__H3K36me3	-3.13411e-08	5.72342e-08	0.708015	H3K36me3	Cardiovascular	ENTEX	353	0.149958	Cardiovascular_ENTEX	EA_Adeno	Other
Testis_ENTEX__H3K27ac	-1.91988e-08	3.49343e-08	0.708693	H3K27ac	Other	ENTEX	354	0.149542	Other_ENTEX	EA_Adeno	Other
Spleen_ENTEX__H3K4me3	-4.18009e-08	7.59937e-08	0.70886	H3K4me3	Blood/Immune	ENTEX	355	0.149439	Blood/Immune_ENTEX	EA_Adeno	Blood/Immune
Stomach_Smooth_Muscle__H3K27ac	-2.81236e-08	5.04641e-08	0.711338	H3K27ac	Musculoskeletal/Connective	Roadmap	356	0.147924	Musculoskeletal/Connective_Roadmap	EA_Adeno	Other
Fetal_Muscle_Trunk__H3K36me3	-3.81897e-08	6.81224e-08	0.712466	H3K36me3	Musculoskeletal/Connective	Roadmap	357	0.147236	Musculoskeletal/Connective_Roadmap	EA_Adeno	Other
Primary_monocytes_from_peripheral_blood__H3K4me1	-2.38453e-08	4.22184e-08	0.713898	H3K4me1	Blood/Immune	Roadmap	358	0.146364	Blood/Immune_Roadmap	EA_Adeno	Blood/Immune
Primary_T_helper_cells_from_peripheral_blood__H3K4me3	-8.83682e-08	1.54743e-07	0.716021	H3K4me3	Blood/Immune	Roadmap	359	0.145074	Blood/Immune_Roadmap	EA_Adeno	Blood/Immune
Adrenal_gland_ENTEX__H3K27ac	-2.21486e-08	3.85395e-08	0.717253	H3K27ac	Other	ENTEX	360	0.144328	Other_ENTEX	EA_Adeno	Other
Colon_Smooth_Muscle__H3K27ac	-3.18588e-08	5.33933e-08	0.72464	H3K27ac	Musculoskeletal/Connective	Roadmap	361	0.139878	Musculoskeletal/Connective_Roadmap	EA_Adeno	Other
Brain_Anterior_Caudate__H3K4me1	-3.20302e-08	5.36025e-08	0.72493	H3K4me1	CNS	Roadmap	362	0.139704	CNS_Roadmap	EA_Adeno	Brain/CNS
Fetal_Heart__DNase	-4.34106e-08	7.15542e-08	0.727969	DNase	Cardiovascular	Roadmap	363	0.137887	Cardiovascular_Roadmap	EA_Adeno	Other
Fetal_Muscle_Leg__H3K36me3	-4.02366e-08	6.61274e-08	0.728562	H3K36me3	Musculoskeletal/Connective	Roadmap	364	0.137533	Musculoskeletal/Connective_Roadmap	EA_Adeno	Other
Right_Ventricle__H3K36me3	-4.89386e-08	7.736e-08	0.736505	H3K36me3	Cardiovascular	Roadmap	365	0.132824	Cardiovascular_Roadmap	EA_Adeno	Other
Primary_T_helper_naive_cells_from_peripheral_blood_2__H3K4me3	-8.83847e-08	1.39374e-07	0.73701	H3K4me3	Blood/Immune	Roadmap	366	0.132527	Blood/Immune_Roadmap	EA_Adeno	Blood/Immune
Skeletal_Muscle_Female__H3K36me3	-3.7639e-08	5.93492e-08	0.737024	H3K36me3	Musculoskeletal/Connective	Roadmap	367	0.132519	Musculoskeletal/Connective_Roadmap	EA_Adeno	Other
Primary_hematopoietic_stem_cells_G-CSF-mobilized_Male__DNase	-9.98549e-08	1.55337e-07	0.739832	DNase	Blood/Immune	Roadmap	368	0.130867	Blood/Immune_Roadmap	EA_Adeno	Blood/Immune
Ovary_ENTEX__H3K36me3	-1.19955e-07	1.83932e-07	0.742854	H3K36me3	Other	ENTEX	369	0.129096	Other_ENTEX	EA_Adeno	Other
Rectal_Smooth_Muscle__H3K27ac	-3.32996e-08	5.0577e-08	0.744857	H3K27ac	Musculoskeletal/Connective	Roadmap	370	0.127927	Musculoskeletal/Connective_Roadmap	EA_Adeno	Other
Breast_Myoepithelial_Primary_Cells__H3K36me3	-2.88842e-08	4.34676e-08	0.746815	H3K36me3	Other	Roadmap	371	0.126787	Other_Roadmap	EA_Adeno	Other
Thyroid_gland_ENTEX__H3K4me3	-1.11024e-07	1.65779e-07	0.74848	H3K4me3	Other	ENTEX	372	0.12582	Other_ENTEX	EA_Adeno	Other
Primary_mononuclear_cells_from_peripheral_blood__H3K4me3	-1.57556e-07	2.31595e-07	0.751846	H3K4me3	Blood/Immune	Roadmap	373	0.123871	Blood/Immune_Roadmap	EA_Adeno	Blood/Immune
Primary_B_cells_from_cord_blood__H3K36me3	-1.05132e-07	1.52095e-07	0.755288	H3K36me3	Blood/Immune	Roadmap	374	0.121887	Blood/Immune_Roadmap	EA_Adeno	Blood/Immune
Placenta_Amnion__H3K4me1	-3.38903e-08	4.87681e-08	0.75645	H3K4me1	Other	Roadmap	375	0.12122	Other_Roadmap	EA_Adeno	Other
Brain_Germinal_Matrix__H3K4me3	-1.19652e-07	1.70962e-07	0.757997	H3K4me3	CNS	Roadmap	376	0.120332	CNS_Roadmap	EA_Adeno	Brain/CNS
Artery-Coronary_ENTEX__H3K4me3	-6.94773e-08	9.83276e-08	0.760089	H3K4me3	Cardiovascular	ENTEX	377	0.119135	Cardiovascular_ENTEX	EA_Adeno	Other
Left_Ventricle__H3K4me1	-4.90786e-08	6.86827e-08	0.762563	H3K4me1	Cardiovascular	Roadmap	378	0.117725	Cardiovascular_Roadmap	EA_Adeno	Other
Stomach_Smooth_Muscle__H3K4me1	-4.12019e-08	5.71238e-08	0.764629	H3K4me1	Musculoskeletal/Connective	Roadmap	379	0.116549	Musculoskeletal/Connective_Roadmap	EA_Adeno	Other
Primary_Natural_Killer_cells_from_peripheral_blood__H3K4me3	-1.55089e-07	2.13116e-07	0.766608	H3K4me3	Blood/Immune	Roadmap	380	0.115426	Blood/Immune_Roadmap	EA_Adeno	Blood/Immune
Primary_T_helper_memory_cells_from_peripheral_blood_1__H3K4me3	-1.07398e-07	1.46606e-07	0.768088	H3K4me3	Blood/Immune	Roadmap	381	0.114589	Blood/Immune_Roadmap	EA_Adeno	Blood/Immune
Brain_Dorsolateral_Prefrontal_Cortex__H3K27ac	-4.19886e-08	5.69751e-08	0.769428	H3K27ac	CNS	Roadmap	382	0.113832	CNS_Roadmap	EA_Adeno	Brain/CNS
Psoas_Muscle__H3K36me3	-8.67598e-08	1.1767e-07	0.769534	H3K36me3	Musculoskeletal/Connective	Roadmap	383	0.113772	Musculoskeletal/Connective_Roadmap	EA_Adeno	Other
Stomach_Smooth_Muscle__H3K4me3	-8.77706e-08	1.18954e-07	0.769699	H3K4me3	Musculoskeletal/Connective	Roadmap	384	0.113679	Musculoskeletal/Connective_Roadmap	EA_Adeno	Other
Primary_T_helper_memory_cells_from_peripheral_blood_2__H3K4me3	-1.20305e-07	1.61412e-07	0.771964	H3K4me3	Blood/Immune	Roadmap	385	0.112403	Blood/Immune_Roadmap	EA_Adeno	Blood/Immune
Brain_Inferior_Temporal_Lobe__H3K27ac	-2.9574e-08	3.89217e-08	0.776323	H3K27ac	CNS	Roadmap	386	0.109958	CNS_Roadmap	EA_Adeno	Brain/CNS
Primary_T_killer_memory_cells_from_peripheral_blood__H3K27ac	-8.70753e-08	1.1417e-07	0.777173	H3K27ac	Blood/Immune	Roadmap	387	0.109482	Blood/Immune_Roadmap	EA_Adeno	Blood/Immune
Brain_Inferior_Temporal_Lobe__H3K36me3	-5.97792e-08	7.56349e-08	0.785343	H3K36me3	CNS	Roadmap	388	0.104941	CNS_Roadmap	EA_Adeno	Brain/CNS
Fetal_Brain_Male__H3K36me3	-1.81315e-07	2.24821e-07	0.790019	H3K36me3	CNS	Roadmap	389	0.102363	CNS_Roadmap	EA_Adeno	Brain/CNS
Mammary_ENTEX__H3K36me3	-4.31525e-08	5.31408e-08	0.791616	H3K36me3	Other	ENTEX	390	0.101486	Other_ENTEX	EA_Adeno	Other
Fetal_Heart__H3K4me1	-2.95958e-08	3.62665e-08	0.792768	H3K4me1	Cardiovascular	Roadmap	391	0.100854	Cardiovascular_Roadmap	EA_Adeno	Other
Brain_Dorsolateral_Prefrontal_Cortex__H3K4me1	-5.50955e-08	6.72287e-08	0.793756	H3K4me1	CNS	Roadmap	392	0.100313	CNS_Roadmap	EA_Adeno	Brain/CNS
NHDF-Ad_Adult_Dermal_Fibroblast_Primary_Cells__H3K36me3	-1.07514e-07	1.29747e-07	0.796348	H3K36me3	Musculoskeletal/Connective	Roadmap	393	0.0988972	Musculoskeletal/Connective_Roadmap	EA_Adeno	Other
Brain_Inferior_Temporal_Lobe__H3K9ac	-7.31228e-08	8.81999e-08	0.796464	H3K9ac	CNS	Roadmap	394	0.0988338	CNS_Roadmap	EA_Adeno	Brain/CNS
Fetal_Heart__H3K36me3	-1.2653e-07	1.47719e-07	0.804155	H3K36me3	Cardiovascular	Roadmap	395	0.0946603	Cardiovascular_Roadmap	EA_Adeno	Other
Primary_T_regulatory_cells_from_peripheral_blood__H3K4me3	-1.07026e-07	1.22601e-07	0.808657	H3K4me3	Blood/Immune	Roadmap	396	0.0922358	Blood/Immune_Roadmap	EA_Adeno	Blood/Immune
Placenta__H3K36me3	-4.82585e-08	5.5153e-08	0.809211	H3K36me3	Other	Roadmap	397	0.091938	Other_Roadmap	EA_Adeno	Other
Primary_hematopoietic_stem_cells_G-CSF-mobilized_Female__H3K4me1	-3.5077e-08	3.90347e-08	0.81557	H3K4me1	Blood/Immune	Roadmap	398	0.0885389	Blood/Immune_Roadmap	EA_Adeno	Blood/Immune
Adrenal_gland_ENTEX__H3K4me3	-1.3794e-07	1.50302e-07	0.820626	H3K4me3	Other	ENTEX	399	0.0858545	Other_ENTEX	EA_Adeno	Other
Primary_B_cells_from_peripheral_blood__H3K4me1	-3.57103e-08	3.88513e-08	0.820992	H3K4me1	Blood/Immune	Roadmap	400	0.085661	Blood/Immune_Roadmap	EA_Adeno	Blood/Immune
Artery-Tibial_ENTEX__H3K36me3	-5.06312e-08	5.50553e-08	0.82112	H3K36me3	Cardiovascular	ENTEX	401	0.0855932	Cardiovascular_ENTEX	EA_Adeno	Other
Fetal_Adrenal_Gland__H3K4me3	-2.45828e-07	2.6669e-07	0.821677	H3K4me3	Other	Roadmap	402	0.0852987	Other_Roadmap	EA_Adeno	Other
Fetal_Kidney__H3K36me3	-1.58168e-07	1.7024e-07	0.823579	H3K36me3	Other	Roadmap	403	0.0842947	Other_Roadmap	EA_Adeno	Other
Primary_B_cells_from_peripheral_blood__H3K27ac	-6.65058e-08	7.09006e-08	0.825881	H3K27ac	Blood/Immune	Roadmap	404	0.0830823	Blood/Immune_Roadmap	EA_Adeno	Blood/Immune
Placenta__H3K4me1	-4.48375e-08	4.70345e-08	0.829778	H3K4me1	Other	Roadmap	405	0.081038	Other_Roadmap	EA_Adeno	Other
Brain_Hippocampus_Middle__H3K36me3	-6.68113e-08	6.99869e-08	0.830117	H3K36me3	CNS	Roadmap	406	0.0808609	CNS_Roadmap	EA_Adeno	Brain/CNS
Adrenal_gland_ENTEX__H3K4me1	-4.87608e-08	5.05732e-08	0.832518	H3K4me1	Other	ENTEX	407	0.0796065	Other_ENTEX	EA_Adeno	Other
Primary_B_cells_from_cord_blood__H3K4me3	-2.55071e-07	2.6291e-07	0.834022	H3K4me3	Blood/Immune	Roadmap	408	0.0788225	Blood/Immune_Roadmap	EA_Adeno	Blood/Immune
Brain_Germinal_Matrix__H3K36me3	-8.35114e-08	8.54138e-08	0.835895	H3K36me3	CNS	Roadmap	409	0.0778481	CNS_Roadmap	EA_Adeno	Brain/CNS
Brain_Substantia_Nigra__H3K36me3	-1.13315e-07	1.15129e-07	0.837502	H3K36me3	CNS	Roadmap	410	0.077014	CNS_Roadmap	EA_Adeno	Brain/CNS
Skin_tissue_ENTEX__H3K4me3	-1.74738e-07	1.76339e-07	0.839138	H3K4me3	Other	ENTEX	411	0.0761666	Other_ENTEX	EA_Adeno	Other
Primary_monocytes_from_peripheral_blood__H3K27ac	-6.97656e-08	7.03528e-08	0.839317	H3K27ac	Blood/Immune	Roadmap	412	0.0760741	Blood/Immune_Roadmap	EA_Adeno	Blood/Immune
Primary_T_helper_cells_from_peripheral_blood__H3K27ac	-8.40358e-08	8.37206e-08	0.842254	H3K27ac	Blood/Immune	Roadmap	413	0.0745568	Blood/Immune_Roadmap	EA_Adeno	Blood/Immune
Brain_Dorsolateral_Prefrontal_Cortex__H3K9ac	-1.62216e-07	1.61551e-07	0.842339	H3K9ac	CNS	Roadmap	414	0.0745132	CNS_Roadmap	EA_Adeno	Brain/CNS
Brain_Angular_Gyrus__H3K9ac	-1.10762e-07	1.10247e-07	0.842472	H3K9ac	CNS	Roadmap	415	0.0744445	CNS_Roadmap	EA_Adeno	Brain/CNS
Prostate_ENTEX__H3K36me3	-2.89549e-07	2.87074e-07	0.843421	H3K36me3	Other	ENTEX	416	0.0739555	Other_ENTEX	EA_Adeno	Other
Ovary__H3K4me1	-6.78442e-08	6.67465e-08	0.845291	H3K4me1	Other	ENTEX	417	0.0729935	Other_ENTEX	EA_Adeno	Other
Breast_Myoepithelial_Primary_Cells__H3K9ac	-1.53777e-07	1.50453e-07	0.846631	H3K9ac	Other	Roadmap	418	0.0723057	Other_Roadmap	EA_Adeno	Other
Nerve-Tibial_ENTEX__H3K36me3	-6.4113e-08	6.25326e-08	0.847383	H3K36me3	Other	ENTEX	419	0.0719203	Other_ENTEX	EA_Adeno	Other
Pancreas__DNase	-1.39784e-07	1.35853e-07	0.848244	DNase	Pancreas	ENTEX	420	0.071479	Pancreas_ENTEX	EA_Adeno	Other
Brain_Anterior_Caudate__H3K27ac	-4.78076e-08	4.57969e-08	0.851735	H3K27ac	CNS	Roadmap	421	0.0696955	CNS_Roadmap	EA_Adeno	Brain/CNS
Pancreas__H3K4me1	-6.32749e-08	5.96112e-08	0.85576	H3K4me1	Pancreas	ENTEX	422	0.0676482	Pancreas_ENTEX	EA_Adeno	Other
Spleen__H3K4me1	-6.84247e-08	6.35262e-08	0.859285	H3K4me1	Blood/Immune	ENTEX	423	0.065863	Blood/Immune_ENTEX	EA_Adeno	Blood/Immune
Heart-Atrial_ENTEX__H3K4me3	-1.99616e-07	1.81991e-07	0.863644	H3K4me3	Cardiovascular	ENTEX	424	0.063665	Cardiovascular_ENTEX	EA_Adeno	Other
Primary_T_helper_naive_cells_from_peripheral_blood_2__H3K27ac	-6.66754e-08	6.04992e-08	0.864788	H3K27ac	Blood/Immune	Roadmap	425	0.0630903	Blood/Immune_Roadmap	EA_Adeno	Blood/Immune
Esophagus__H3K36me3	-8.00196e-08	7.23795e-08	0.865541	H3K36me3	Digestive	Roadmap	426	0.0627126	Digestive_Roadmap	EA_Adeno	Other
SI-Term-Ileum_ENTEX__H3K36me3	-1.44638e-07	1.28242e-07	0.870309	H3K36me3	Digestive	ENTEX	427	0.0603265	Digestive_ENTEX	EA_Adeno	Other
skeletal_muscle_ENTEX__H3K36me3	-4.42188e-08	3.89203e-08	0.87205	H3K36me3	Musculoskeletal/Connective	ENTEX	428	0.0594587	Musculoskeletal/Connective_ENTEX	EA_Adeno	Other
Primary_T_cells_from_peripheral_blood__H3K4me3	-2.07761e-07	1.82837e-07	0.872089	H3K4me3	Blood/Immune	Roadmap	429	0.0594393	Blood/Immune_Roadmap	EA_Adeno	Blood/Immune
Heart-LV_ENTEX__H3K27ac	-4.89098e-08	4.26435e-08	0.874298	H3K27ac	Cardiovascular	ENTEX	430	0.0583404	Cardiovascular_ENTEX	EA_Adeno	Other
Heart-Atrial_ENTEX__H3K27ac	-4.09592e-08	3.55457e-08	0.8754	H3K27ac	Cardiovascular	ENTEX	431	0.0577934	Cardiovascular_ENTEX	EA_Adeno	Other
Fetal_Adrenal_Gland__H3K27ac	-5.44144e-08	4.66458e-08	0.878303	H3K27ac	Other	Roadmap	432	0.0563557	Other_Roadmap	EA_Adeno	Other
Primary_B_cells_from_peripheral_blood__H3K36me3	-4.27206e-08	3.63023e-08	0.880363	H3K36me3	Blood/Immune	Roadmap	433	0.0553383	Blood/Immune_Roadmap	EA_Adeno	Blood/Immune
Primary_T_cells_from_cord_blood__H3K4me3	-2.08378e-07	1.76223e-07	0.881489	H3K4me3	Blood/Immune	Roadmap	434	0.054783	Blood/Immune_Roadmap	EA_Adeno	Blood/Immune
Primary_T_helper_memory_cells_from_peripheral_blood_2__H3K36me3	-1.08201e-07	9.09001e-08	0.883041	H3K36me3	Blood/Immune	Roadmap	435	0.054019	Blood/Immune_Roadmap	EA_Adeno	Blood/Immune
liver_ENTEX__H3K4me3	-1.37941e-07	1.15278e-07	0.884268	H3K4me3	Liver	Roadmap	436	0.0534161	Liver_Roadmap	EA_Adeno	Other
Skeletal_Muscle_Male__H3K36me3	-8.64984e-08	7.20141e-08	0.88515	H3K36me3	Musculoskeletal/Connective	Roadmap	437	0.0529832	Musculoskeletal/Connective_Roadmap	EA_Adeno	Other
Primary_B_cells_from_peripheral_blood__H3K4me3	-2.82628e-07	2.33024e-07	0.887411	H3K4me3	Blood/Immune	Roadmap	438	0.0518754	Blood/Immune_Roadmap	EA_Adeno	Blood/Immune
Primary_T_killer_naive_cells_from_peripheral_blood__H3K4me3	-2.54766e-07	2.09803e-07	0.887685	H3K4me3	Blood/Immune	Roadmap	439	0.0517409	Blood/Immune_Roadmap	EA_Adeno	Blood/Immune
Fetal_Brain_Male__H3K4me3	-4.22907e-07	3.45346e-07	0.889635	H3K4me3	CNS	Roadmap	440	0.0507883	CNS_Roadmap	EA_Adeno	Brain/CNS
Spleen_ENTEX__H3K27ac	-4.29495e-08	3.49929e-08	0.89016	H3K27ac	Blood/Immune	ENTEX	441	0.0505321	Blood/Immune_ENTEX	EA_Adeno	Blood/Immune
Primary_hematopoietic_stem_cells_G-CSF-mobilized_Male__H3K4me1	-5.36522e-08	4.36955e-08	0.890251	H3K4me1	Blood/Immune	Roadmap	442	0.0504873	Blood/Immune_Roadmap	EA_Adeno	Blood/Immune
Placenta_Amnion__H3K27ac	-1.47954e-07	1.19934e-07	0.89133	H3K27ac	Other	Roadmap	443	0.0499615	Other_Roadmap	EA_Adeno	Other
Brain_Anterior_Caudate__H3K36me3	-1.01129e-07	8.1033e-08	0.893985	H3K36me3	CNS	Roadmap	444	0.04867	CNS_Roadmap	EA_Adeno	Brain/CNS
Primary_hematopoietic_stem_cells_G-CSF-mobilized_Female__DNase	-1.56287e-07	1.24518e-07	0.895284	DNase	Blood/Immune	Roadmap	445	0.0480391	Blood/Immune_Roadmap	EA_Adeno	Blood/Immune
Left_Ventricle__H3K27ac	-6.76209e-08	5.35636e-08	0.896605	H3K27ac	Cardiovascular	Roadmap	446	0.0473987	Cardiovascular_Roadmap	EA_Adeno	Other
Right_Atrium__H3K27ac	-1.06169e-07	8.18463e-08	0.902715	H3K27ac	Cardiovascular	Roadmap	447	0.0444491	Cardiovascular_Roadmap	EA_Adeno	Other
Stomach_Smooth_Muscle__H3K36me3	-1.06624e-07	8.078e-08	0.906571	H3K36me3	Musculoskeletal/Connective	Roadmap	448	0.0425983	Musculoskeletal/Connective_Roadmap	EA_Adeno	Other
Pancreas_ENTEX__H3K4me3	-1.97461e-07	1.4926e-07	0.907072	H3K4me3	Pancreas	ENTEX	449	0.0423584	Pancreas_ENTEX	EA_Adeno	Other
Right_Ventricle__H3K4me1	-8.94617e-08	6.63859e-08	0.911107	H3K4me1	Cardiovascular	Roadmap	450	0.0404308	Cardiovascular_Roadmap	EA_Adeno	Other
Duodenum_Smooth_Muscle__H3K4me1	-1.00934e-07	7.42566e-08	0.912968	H3K4me1	Musculoskeletal/Connective	Roadmap	451	0.0395446	Musculoskeletal/Connective_Roadmap	EA_Adeno	Other
Duodenum_Smooth_Muscle__H3K36me3	-1.05317e-07	7.74808e-08	0.912968	H3K36me3	Musculoskeletal/Connective	Roadmap	452	0.0395443	Musculoskeletal/Connective_Roadmap	EA_Adeno	Other
Placenta__H3K27ac	-5.83944e-08	4.1677e-08	0.919411	H3K27ac	Other	Roadmap	453	0.0364905	Other_Roadmap	EA_Adeno	Other
Colon-Sigm_ENTEX__H3K36me3	-1.13266e-07	7.87274e-08	0.924883	H3K36me3	Digestive	ENTEX	454	0.033913	Digestive_ENTEX	EA_Adeno	Other
Fetal_Brain_Female__H3K4me1	-1.19698e-07	8.26223e-08	0.926294	H3K4me1	CNS	Roadmap	455	0.0332512	CNS_Roadmap	EA_Adeno	Brain/CNS
Heart-LV_ENTEX__H3K4me3	-2.52414e-07	1.72966e-07	0.927762	H3K4me3	Cardiovascular	ENTEX	456	0.0325636	Cardiovascular_ENTEX	EA_Adeno	Other
Liver__H3K27ac	-1.11033e-07	7.49913e-08	0.930645	H3K27ac	Liver	Roadmap	457	0.0312159	Liver_Roadmap	EA_Adeno	Other
Fetal_Adrenal_Gland__H3K4me1	-7.47478e-08	5.02757e-08	0.931461	H3K4me1	Other	Roadmap	458	0.0308354	Other_Roadmap	EA_Adeno	Other
Gastric__H3K36me3	-1.06461e-07	7.08236e-08	0.933604	H3K36me3	Digestive	Roadmap	459	0.0298373	Digestive_Roadmap	EA_Adeno	Other
Pancreas__H3K36me3	-1.1891e-07	7.89611e-08	0.933957	H3K36me3	Pancreas	ENTEX	460	0.0296729	Pancreas_ENTEX	EA_Adeno	Other
Pancreatic_Islets__H3K9ac	-3.59142e-07	2.38268e-07	0.934133	H3K9ac	Pancreas	Roadmap	461	0.0295912	Pancreas_Roadmap	EA_Adeno	Other
Rectal_Smooth_Muscle__H3K36me3	-1.9275e-07	1.26064e-07	0.936866	H3K36me3	Musculoskeletal/Connective	Roadmap	462	0.0283225	Musculoskeletal/Connective_Roadmap	EA_Adeno	Other
Brain_Dorsolateral_Prefrontal_Cortex__H3K36me3	-1.33835e-07	8.5633e-08	0.940961	H3K36me3	CNS	Roadmap	463	0.0264283	CNS_Roadmap	EA_Adeno	Brain/CNS
Fetal_Muscle_Leg__H3K4me1	-7.42618e-08	4.74739e-08	0.941122	H3K4me1	Musculoskeletal/Connective	Roadmap	464	0.0263539	Musculoskeletal/Connective_Roadmap	EA_Adeno	Other
Esoph-Muscularis_ENTEX__H3K4me1	-6.72432e-08	4.19642e-08	0.945466	H3K4me1	Digestive	ENTEX	465	0.0243541	Digestive_ENTEX	EA_Adeno	Other
Brain_Cingulate_Gyrus__H3K36me3	-1.28568e-07	7.97334e-08	0.946571	H3K36me3	CNS	Roadmap	466	0.0238469	CNS_Roadmap	EA_Adeno	Brain/CNS
Right_Atrium__H3K36me3	-1.97202e-07	1.19239e-07	0.950919	H3K36me3	Cardiovascular	Roadmap	467	0.0218563	Cardiovascular_Roadmap	EA_Adeno	Other
Primary_monocytes_from_peripheral_blood__DNase	-2.32973e-07	1.40029e-07	0.951919	DNase	Blood/Immune	Roadmap	468	0.0214002	Blood/Immune_Roadmap	EA_Adeno	Blood/Immune
Colon-Sigm_ENTEX__H3K4me1	-4.24264e-07	2.51085e-07	0.954459	H3K4me1	Digestive	ENTEX	469	0.0202426	Digestive_ENTEX	EA_Adeno	Other
Fetal_Brain_Male__H3K4me1	-8.28429e-08	4.86626e-08	0.955659	H3K4me1	CNS	Roadmap	470	0.0196969	CNS_Roadmap	EA_Adeno	Brain/CNS
Primary_T_killer_memory_cells_from_peripheral_blood__H3K4me3	-2.88909e-07	1.69557e-07	0.9558	H3K4me3	Blood/Immune	Roadmap	471	0.0196329	Blood/Immune_Roadmap	EA_Adeno	Blood/Immune
Fetal_Kidney__DNase	-2.26242e-07	1.31386e-07	0.957462	DNase	Other	Roadmap	472	0.0188785	Other_Roadmap	EA_Adeno	Other
Esophagus__H3K4me1	-1.3367e-07	7.7304e-08	0.958108	H3K4me1	Digestive	Roadmap	473	0.0185855	Digestive_Roadmap	EA_Adeno	Other
Fetal_Brain_Female__H3K36me3	-1.0913e-07	6.30059e-08	0.958368	H3K36me3	CNS	Roadmap	474	0.0184676	CNS_Roadmap	EA_Adeno	Brain/CNS
Heart-LV_ENTEX__H3K4me1	-1.2158e-07	6.98763e-08	0.959064	H3K4me1	Cardiovascular	ENTEX	475	0.0181522	Cardiovascular_ENTEX	EA_Adeno	Other
Testis_ENTEX__H3K36me3	-3.48777e-07	1.96902e-07	0.961747	H3K36me3	Other	ENTEX	476	0.0169393	Other_ENTEX	EA_Adeno	Other
Colon_Smooth_Muscle__H3K36me3	-1.38443e-07	7.71683e-08	0.963597	H3K36me3	Musculoskeletal/Connective	Roadmap	477	0.0161046	Musculoskeletal/Connective_Roadmap	EA_Adeno	Other
Fetal_Heart__H3K4me3	-1.72936e-07	9.2819e-08	0.96878	H3K4me3	Cardiovascular	Roadmap	478	0.0137751	Cardiovascular_Roadmap	EA_Adeno	Other
Liver__H3K4me3	-1.66252e-07	8.87443e-08	0.969492	H3K4me3	Liver	Roadmap	479	0.0134556	Liver_Roadmap	EA_Adeno	Other
Fetal_Stomach__H3K4me1	-9.45092e-08	4.9267e-08	0.972464	H3K4me1	Digestive	Roadmap	480	0.0121265	Digestive_Roadmap	EA_Adeno	Other
Adipose_Nuclei__H3K4me3	-1.94105e-07	9.80382e-08	0.976142	H3K4me3	Adipose	Roadmap	481	0.0104869	Adipose_Roadmap	EA_Adeno	Other
Brain_Angular_Gyrus__H3K36me3	-1.92304e-07	9.34978e-08	0.980146	H3K36me3	CNS	Roadmap	482	0.00870909	CNS_Roadmap	EA_Adeno	Brain/CNS
Fetal_Muscle_Trunk__H3K4me1	-9.73274e-08	4.70046e-08	0.980802	H3K4me1	Musculoskeletal/Connective	Roadmap	483	0.00841888	Musculoskeletal/Connective_Roadmap	EA_Adeno	Other
Gastric__H3K4me3	-3.84223e-07	1.74711e-07	0.986068	H3K4me3	Digestive	Roadmap	484	0.00609308	Digestive_Roadmap	EA_Adeno	Other
Heart-Atrial_ENTEX__H3K4me1	-4.41352e-07	2.00624e-07	0.986093	H3K4me1	Cardiovascular	ENTEX	485	0.00608212	Cardiovascular_ENTEX	EA_Adeno	Other
Fetal_Adrenal_Gland__DNase	-2.76919e-07	1.13148e-07	0.992806	DNase	Other	Roadmap	486	0.00313581	Other_Roadmap	EA_Adeno	Other
Fetal_Brain_Male__DNase	-2.75767e-07	1.05102e-07	0.995652	DNase	CNS	Roadmap	487	0.00189226	CNS_Roadmap	EA_Adeno	Brain/CNS
Pancreatic_Islets__H3K36me3	-3.58264e-07	1.17824e-07	0.99882	H3K36me3	Pancreas	Roadmap	488	0.000512871	Pancreas_Roadmap	EA_Adeno	Other
Fetal_Brain_Female__DNase	-3.95404e-07	1.01747e-07	0.999949	DNase	CNS	Roadmap	489	2.21159e-05	CNS_Roadmap	EA_Adeno	Brain/CNS
Lung__H3K4me3	7.27881e-07	2.98359e-07	0.0073514	H3K4me3	Lung	ENTEX	1	2.13363	Lung_ENTEX	EA_NS	Lung
Placenta__DNase	2.59198e-07	1.13296e-07	0.011075	DNase	Other	Roadmap	2	1.95566	Other_Roadmap	EA_NS	Other
Nerve-Tibial_ENTEX__H3K4me3	5.72484e-07	2.53906e-07	0.0120759	H3K4me3	Other	ENTEX	3	1.91808	Other_ENTEX	EA_NS	Other
Placenta_Amnion__H3K4me3	7.97895e-07	3.68902e-07	0.0152747	H3K4me3	Other	Roadmap	4	1.81603	Other_Roadmap	EA_NS	Other
Lung__H3K27ac	2.43399e-07	1.14816e-07	0.0170072	H3K27ac	Lung	ENTEX	5	1.76937	Lung_ENTEX	EA_NS	Lung
Primary_T_cells_from_cord_blood__H3K36me3	2.68282e-07	1.42729e-07	0.030077	H3K36me3	Blood/Immune	Roadmap	6	1.52177	Blood/Immune_Roadmap	EA_NS	Blood/Immune
HMEC_Mammary_Epithelial_Primary_Cells__H3K4me3	6.50325e-07	3.51779e-07	0.0322525	H3K4me3	Other	Roadmap	7	1.49144	Other_Roadmap	EA_NS	Other
Lung_ENTEX__H3K27ac	1.242e-07	6.73931e-08	0.03267	H3K27ac	Lung	ENTEX	8	1.48585	Lung_ENTEX	EA_NS	Lung
Skeletal_Muscle_Female__H3K27ac	1.32196e-07	7.50228e-08	0.0390282	H3K27ac	Musculoskeletal/Connective	Roadmap	9	1.40862	Musculoskeletal/Connective_Roadmap	EA_NS	Other
Skeletal_Muscle_Female__H3K9ac	2.80371e-07	1.60672e-07	0.0404933	H3K9ac	Musculoskeletal/Connective	Roadmap	10	1.39262	Musculoskeletal/Connective_Roadmap	EA_NS	Other
Small_Intestine__H3K4me1	2.36062e-07	1.36923e-07	0.0423498	H3K4me1	Digestive	Roadmap	11	1.37315	Digestive_Roadmap	EA_NS	Other
Fetal_Intestine_Large__H3K4me3	4.25649e-07	2.47893e-07	0.0429838	H3K4me3	Digestive	Roadmap	12	1.3667	Digestive_Roadmap	EA_NS	Other
Gastric__DNase	4.29595e-07	2.57159e-07	0.0474059	DNase	Digestive	Roadmap	13	1.32417	Digestive_Roadmap	EA_NS	Other
Primary_hematopoietic_stem_cells_G-CSF-mobilized_Female__H3K36me3	1.10861e-07	6.72827e-08	0.0497084	H3K36me3	Blood/Immune	Roadmap	14	1.30357	Blood/Immune_Roadmap	EA_NS	Blood/Immune
Breast_variant_Human_Mammary_Epithelial_Cells_(vHMEC)__H3K4me3	6.82106e-07	4.14481e-07	0.049914	H3K4me3	Other	Roadmap	15	1.30178	Other_Roadmap	EA_NS	Other
Foreskin_Fibroblast_Primary_Cells_skin02__DNase	2.9342e-07	1.86331e-07	0.0576598	DNase	Musculoskeletal/Connective	Roadmap	16	1.23913	Musculoskeletal/Connective_Roadmap	EA_NS	Other
Primary_hematopoietic_stem_cells_G-CSF-mobilized_Male__H3K36me3	1.08628e-07	6.91433e-08	0.0580844	H3K36me3	Blood/Immune	Roadmap	17	1.23594	Blood/Immune_Roadmap	EA_NS	Blood/Immune
Foreskin_Keratinocyte_Primary_Cells_skin02__DNase	2.07779e-07	1.37238e-07	0.0650127	DNase	Other	Roadmap	18	1.187	Other_Roadmap	EA_NS	Other
Ovary_ENTEX__H3K4me3	4.82524e-07	3.19763e-07	0.0656486	H3K4me3	Other	ENTEX	19	1.18277	Other_ENTEX	EA_NS	Other
Foreskin_Keratinocyte_Primary_Cells_skin03__H3K4me1	1.10463e-07	7.36658e-08	0.0668701	H3K4me1	Other	Roadmap	20	1.17477	Other_Roadmap	EA_NS	Other
Fetal_Thymus__H3K36me3	8.11069e-08	5.40914e-08	0.0668795	H3K36me3	Blood/Immune	Roadmap	21	1.17471	Blood/Immune_Roadmap	EA_NS	Blood/Immune
Primary_hematopoietic_stem_cells__H3K36me3	2.56723e-07	1.71863e-07	0.0676188	H3K36me3	Blood/Immune	Roadmap	22	1.16993	Blood/Immune_Roadmap	EA_NS	Blood/Immune
Primary_hematopoietic_stem_cells_short_term_culture__H3K36me3	1.02784e-07	6.93618e-08	0.0691888	H3K36me3	Blood/Immune	Roadmap	23	1.15996	Blood/Immune_Roadmap	EA_NS	Blood/Immune
Psoas_Muscle__H3K4me1	2.26652e-07	1.53346e-07	0.0696976	H3K4me1	Musculoskeletal/Connective	Roadmap	24	1.15678	Musculoskeletal/Connective_Roadmap	EA_NS	Other
Breast_variant_Human_Mammary_Epithelial_Cells_(vHMEC)__DNase	2.67089e-07	1.86328e-07	0.0758669	DNase	Other	Roadmap	25	1.11995	Other_Roadmap	EA_NS	Other
Foreskin_Keratinocyte_Primary_Cells_skin03__H3K4me3	3.10279e-07	2.20482e-07	0.0796723	H3K4me3	Other	Roadmap	26	1.09869	Other_Roadmap	EA_NS	Other
NHEK-Epidermal_Keratinocyte_Primary_Cells__H3K4me1	1.07809e-07	7.72349e-08	0.0813778	H3K4me1	Other	Roadmap	27	1.08949	Other_Roadmap	EA_NS	Other
liver_ENTEX__H3K27ac	1.02955e-07	7.45296e-08	0.0835776	H3K27ac	Liver	Roadmap	28	1.07791	Liver_Roadmap	EA_NS	Other
Gastric__H3K4me1	1.76917e-07	1.28333e-07	0.0840124	H3K4me1	Digestive	Roadmap	29	1.07566	Digestive_Roadmap	EA_NS	Other
Gastric__H3K27ac	2.48175e-07	1.80835e-07	0.084972	H3K27ac	Digestive	Roadmap	30	1.07072	Digestive_Roadmap	EA_NS	Other
Psoas_Muscle__H3K27ac	1.64774e-07	1.21224e-07	0.0870323	H3K27ac	Musculoskeletal/Connective	Roadmap	31	1.06032	Musculoskeletal/Connective_Roadmap	EA_NS	Other
Foreskin_Keratinocyte_Primary_Cells_skin02__H3K4me3	3.87351e-07	2.85375e-07	0.0873365	H3K4me3	Other	Roadmap	32	1.0588	Other_Roadmap	EA_NS	Other
Rectal_Smooth_Muscle__H3K4me3	3.49675e-07	2.58926e-07	0.0884304	H3K4me3	Musculoskeletal/Connective	Roadmap	33	1.0534	Musculoskeletal/Connective_Roadmap	EA_NS	Other
NHLF_Lung_Fibroblast_Primary_Cells__DNase	2.35599e-07	1.75349e-07	0.0895384	DNase	Lung_Musculoskeletal/Connective	Roadmap	34	1.04799	Lung_Musculoskeletal/Connective_Roadmap	EA_NS	Lung
Fetal_Adrenal_Gland__H3K36me3	9.38181e-08	7.06255e-08	0.0920249	H3K36me3	Other	Roadmap	35	1.03609	Other_Roadmap	EA_NS	Other
Esoph-Mucosa_ENTEX__H3K4me3	3.02086e-07	2.29291e-07	0.0938389	H3K4me3	Digestive	ENTEX	36	1.02762	Digestive_ENTEX	EA_NS	Other
Vagina_ENTEX__H3K4me3	3.3415e-07	2.59501e-07	0.0989318	H3K4me3	Other	ENTEX	37	1.00466	Other_ENTEX	EA_NS	Other
Fetal_Thymus__DNase	2.37568e-07	1.85484e-07	0.100132	DNase	Blood/Immune	Roadmap	38	0.999428	Blood/Immune_Roadmap	EA_NS	Blood/Immune
Esophagus__H3K27ac	1.49475e-07	1.17038e-07	0.100774	H3K27ac	Digestive	Roadmap	39	0.99665	Digestive_Roadmap	EA_NS	Other
Thymus__H3K36me3	1.55135e-07	1.22788e-07	0.103216	H3K36me3	Blood/Immune	Roadmap	40	0.986252	Blood/Immune_Roadmap	EA_NS	Blood/Immune
Fetal_Lung__H3K9ac	2.67506e-07	2.11971e-07	0.103476	H3K9ac	Lung	Roadmap	41	0.985161	Lung_Roadmap	EA_NS	Lung
NHEK-Epidermal_Keratinocyte_Primary_Cells__H3K4me3	2.52366e-07	2.00789e-07	0.1044	H3K4me3	Other	Roadmap	42	0.981298	Other_Roadmap	EA_NS	Other
Breast_Myoepithelial_Primary_Cells__H3K4me3	3.03991e-07	2.4453e-07	0.106904	H3K4me3	Other	Roadmap	43	0.971005	Other_Roadmap	EA_NS	Other
Breast_variant_Human_Mammary_Epithelial_Cells_(vHMEC)__H3K4me1	1.26954e-07	1.03169e-07	0.109246	H3K4me1	Other	Roadmap	44	0.961594	Other_Roadmap	EA_NS	Other
Primary_T_killer_memory_cells_from_peripheral_blood__H3K36me3	1.70192e-07	1.39847e-07	0.111805	H3K36me3	Blood/Immune	Roadmap	45	0.951537	Blood/Immune_Roadmap	EA_NS	Blood/Immune
Lung_ENTEX__H3K36me3	9.39445e-08	7.76897e-08	0.113288	H3K36me3	Lung	ENTEX	46	0.945817	Lung_ENTEX	EA_NS	Lung
Ovary__H3K27ac	1.4562e-07	1.22759e-07	0.117767	H3K27ac	Other	ENTEX	47	0.928976	Other_ENTEX	EA_NS	Other
Fetal_Intestine_Small__DNase	2.46603e-07	2.09241e-07	0.119287	DNase	Digestive	Roadmap	48	0.923406	Digestive_Roadmap	EA_NS	Other
Prostate_ENTEX__H3K4me3	4.00456e-07	3.40441e-07	0.11974	H3K4me3	Other	ENTEX	49	0.92176	Other_ENTEX	EA_NS	Other
Nerve-Tibial_ENTEX__H3K4me1	7.41719e-08	6.31596e-08	0.120126	H3K4me1	Other	ENTEX	50	0.920363	Other_ENTEX	EA_NS	Other
Primary_hematopoietic_stem_cells__H3K4me3	4.59934e-07	3.94118e-07	0.121606	H3K4me3	Blood/Immune	Roadmap	51	0.915045	Blood/Immune_Roadmap	EA_NS	Blood/Immune
Primary_T_cells_from_peripheral_blood__H3K36me3	8.54033e-08	7.46734e-08	0.126376	H3K36me3	Blood/Immune	Roadmap	52	0.898335	Blood/Immune_Roadmap	EA_NS	Blood/Immune
Foreskin_Melanocyte_Primary_Cells_skin03__H3K27ac	1.00747e-07	8.86441e-08	0.127867	H3K27ac	Other	Roadmap	53	0.893243	Other_Roadmap	EA_NS	Other
Aorta__H3K4me3	3.78279e-07	3.3455e-07	0.129089	H3K4me3	Cardiovascular	ENTEX	54	0.889112	Cardiovascular_ENTEX	EA_NS	Other
HMEC_Mammary_Epithelial_Primary_Cells__H3K4me1	1.1243e-07	9.96943e-08	0.129713	H3K4me1	Other	Roadmap	55	0.887017	Other_Roadmap	EA_NS	Other
HMEC_Mammary_Epithelial_Primary_Cells__H3K27ac	1.3666e-07	1.21293e-07	0.129937	H3K27ac	Other	Roadmap	56	0.886267	Other_Roadmap	EA_NS	Other
Uterus_ENTEX__H3K4me3	3.55303e-07	3.17363e-07	0.131453	H3K4me3	Other	ENTEX	57	0.881228	Other_ENTEX	EA_NS	Other
Primary_hematopoietic_stem_cells_short_term_culture__H3K4me3	2.67503e-07	2.4017e-07	0.132682	H3K4me3	Blood/Immune	Roadmap	58	0.877189	Blood/Immune_Roadmap	EA_NS	Blood/Immune
Fetal_Intestine_Large__H3K27ac	8.68463e-08	7.92273e-08	0.136503	H3K27ac	Digestive	Roadmap	59	0.864858	Digestive_Roadmap	EA_NS	Other
Thymus__H3K4me1	1.44642e-07	1.33921e-07	0.140058	H3K4me1	Blood/Immune	Roadmap	60	0.853692	Blood/Immune_Roadmap	EA_NS	Blood/Immune
NHEK-Epidermal_Keratinocyte_Primary_Cells__H3K9ac	1.76369e-07	1.63517e-07	0.140383	H3K9ac	Other	Roadmap	61	0.852684	Other_Roadmap	EA_NS	Other
Foreskin_Keratinocyte_Primary_Cells_skin03__H3K27ac	1.04602e-07	9.71206e-08	0.140733	H3K27ac	Other	Roadmap	62	0.851604	Other_Roadmap	EA_NS	Other
Small_Intestine__H3K4me3	3.68056e-07	3.46898e-07	0.144347	H3K4me3	Digestive	Roadmap	63	0.840593	Digestive_Roadmap	EA_NS	Other
skeletal_muscle_ENTEX__H3K4me1	4.61774e-08	4.37346e-08	0.145517	H3K4me1	Musculoskeletal/Connective	ENTEX	64	0.837086	Musculoskeletal/Connective_ENTEX	EA_NS	Other
Skeletal_Muscle_Male__H3K4me3	2.53434e-07	2.43509e-07	0.148993	H3K4me3	Musculoskeletal/Connective	Roadmap	65	0.826834	Musculoskeletal/Connective_Roadmap	EA_NS	Other
Skeletal_Muscle_Female__H3K4me1	6.86521e-08	6.61018e-08	0.149499	H3K4me1	Musculoskeletal/Connective	Roadmap	66	0.82536	Musculoskeletal/Connective_Roadmap	EA_NS	Other
Stomach_Mucosa__H3K4me1	8.74591e-08	8.42343e-08	0.149569	H3K4me1	Digestive	Roadmap	67	0.825159	Digestive_Roadmap	EA_NS	Other
Fetal_Intestine_Small__H3K4me1	9.09907e-08	8.8681e-08	0.152435	H3K4me1	Digestive	Roadmap	68	0.816915	Digestive_Roadmap	EA_NS	Other
Primary_mononuclear_cells_from_peripheral_blood__H3K36me3	8.10338e-08	8.00389e-08	0.155666	H3K36me3	Blood/Immune	Roadmap	69	0.807805	Blood/Immune_Roadmap	EA_NS	Blood/Immune
Stomach_ENTEX__H3K4me1	1.11699e-07	1.11383e-07	0.157968	H3K4me1	Digestive	ENTEX	70	0.801431	Digestive_ENTEX	EA_NS	Other
Fetal_Intestine_Small__H3K4me3	2.30321e-07	2.33239e-07	0.161701	H3K4me3	Digestive	Roadmap	71	0.791287	Digestive_Roadmap	EA_NS	Other
Foreskin_Melanocyte_Primary_Cells_skin03__H3K4me1	5.92916e-08	6.0124e-08	0.162028	H3K4me1	Other	Roadmap	72	0.790409	Other_Roadmap	EA_NS	Other
Lung__H3K4me1	1.24435e-07	1.26587e-07	0.162804	H3K4me1	Lung	ENTEX	73	0.788335	Lung_ENTEX	EA_NS	Lung
Foreskin_Melanocyte_Primary_Cells_skin01__H3K27ac	1.91074e-07	1.95008e-07	0.163585	H3K27ac	Other	Roadmap	74	0.786256	Other_Roadmap	EA_NS	Other
Foreskin_Fibroblast_Primary_Cells_skin01__DNase	1.6966e-07	1.73998e-07	0.164763	DNase	Musculoskeletal/Connective	Roadmap	75	0.783139	Musculoskeletal/Connective_Roadmap	EA_NS	Other
Fetal_Lung__H3K4me3	2.40632e-07	2.48263e-07	0.166207	H3K4me3	Lung	Roadmap	76	0.779351	Lung_Roadmap	EA_NS	Lung
HMEC_Mammary_Epithelial_Primary_Cells__DNase	1.5673e-07	1.62087e-07	0.166784	DNase	Other	Roadmap	77	0.777844	Other_Roadmap	EA_NS	Other
Pancreatic_Islets__H3K4me3	3.28387e-07	3.40517e-07	0.167429	H3K4me3	Pancreas	Roadmap	78	0.77617	Pancreas_Roadmap	EA_NS	Other
Fetal_Lung__H3K4me1	7.01011e-08	7.31011e-08	0.168789	H3K4me1	Lung	Roadmap	79	0.772655	Lung_Roadmap	EA_NS	Lung
Fetal_Intestine_Large__H3K4me1	7.64992e-08	7.98766e-08	0.169103	H3K4me1	Digestive	Roadmap	80	0.771849	Digestive_Roadmap	EA_NS	Other
Pancreas_ENTEX__H3K36me3	6.84631e-08	7.4575e-08	0.179298	H3K36me3	Pancreas	ENTEX	81	0.746424	Pancreas_ENTEX	EA_NS	Other
Esoph-Mucosa_ENTEX__H3K27ac	9.25499e-08	1.0164e-07	0.181262	H3K27ac	Digestive	ENTEX	82	0.741694	Digestive_ENTEX	EA_NS	Other
HMEC_Mammary_Epithelial_Primary_Cells__H3K9ac	1.71746e-07	1.95104e-07	0.189354	H3K9ac	Other	Roadmap	83	0.722725	Other_Roadmap	EA_NS	Other
Fetal_Thymus__H3K4me1	5.51696e-08	6.2866e-08	0.190087	H3K4me1	Blood/Immune	Roadmap	84	0.721047	Blood/Immune_Roadmap	EA_NS	Blood/Immune
Ovary__H3K4me1	8.34815e-08	9.56515e-08	0.191395	H3K4me1	Other	ENTEX	85	0.718069	Other_ENTEX	EA_NS	Other
Skeletal_Muscle_Male__H3K9ac	9.54672e-08	1.10257e-07	0.193283	H3K9ac	Musculoskeletal/Connective	Roadmap	86	0.713807	Musculoskeletal/Connective_Roadmap	EA_NS	Other
Primary_T_cells_effector_memory_enriched_from_peripheral_blood__H3K36me3	7.51728e-08	8.79763e-08	0.196423	H3K36me3	Blood/Immune	Roadmap	87	0.706807	Blood/Immune_Roadmap	EA_NS	Blood/Immune
skeletal_muscle_ENTEX__H3K4me3	1.20356e-07	1.44849e-07	0.203014	H3K4me3	Musculoskeletal/Connective	ENTEX	88	0.692475	Musculoskeletal/Connective_ENTEX	EA_NS	Other
Liver__H3K36me3	4.88717e-08	5.88851e-08	0.203283	H3K36me3	Liver	Roadmap	89	0.691898	Liver_Roadmap	EA_NS	Other
Adipose_Nuclei__H3K36me3	7.07403e-08	8.66641e-08	0.207176	H3K36me3	Adipose	Roadmap	90	0.68366	Adipose_Roadmap	EA_NS	Other
Aorta__H3K36me3	2.11222e-07	2.59094e-07	0.20747	H3K36me3	Cardiovascular	ENTEX	91	0.683044	Cardiovascular_ENTEX	EA_NS	Other
Primary_T_helper_naive_cells_from_peripheral_blood_1__H3K36me3	8.48526e-08	1.05512e-07	0.210642	H3K36me3	Blood/Immune	Roadmap	92	0.676455	Blood/Immune_Roadmap	EA_NS	Blood/Immune
skeletal_muscle_ENTEX__H3K27ac	2.64938e-08	3.31996e-08	0.21243	H3K27ac	Musculoskeletal/Connective	ENTEX	93	0.672783	Musculoskeletal/Connective_ENTEX	EA_NS	Other
Osteoblast_Primary_Cells__H3K27ac	7.18804e-08	9.08899e-08	0.214516	H3K27ac	Musculoskeletal/Connective	Roadmap	94	0.668541	Musculoskeletal/Connective_Roadmap	EA_NS	Other
Foreskin_Melanocyte_Primary_Cells_skin03__H3K4me3	2.00923e-07	2.55489e-07	0.215809	H3K4me3	Other	Roadmap	95	0.665931	Other_Roadmap	EA_NS	Other
Osteoblast_Primary_Cells__H3K4me1	6.48678e-08	8.3073e-08	0.217445	H3K4me1	Musculoskeletal/Connective	Roadmap	96	0.662652	Musculoskeletal/Connective_Roadmap	EA_NS	Other
Primary_T_killer_naive_cells_from_peripheral_blood__H3K9ac	2.19982e-07	2.85641e-07	0.22061	H3K9ac	Blood/Immune	Roadmap	97	0.656375	Blood/Immune_Roadmap	EA_NS	Blood/Immune
Liver__H3K4me1	5.53577e-08	7.35581e-08	0.225854	H3K4me1	Liver	Roadmap	98	0.646173	Liver_Roadmap	EA_NS	Other
Primary_T_regulatory_cells_from_peripheral_blood__H3K36me3	4.68948e-08	6.2962e-08	0.228193	H3K36me3	Blood/Immune	Roadmap	99	0.641698	Blood/Immune_Roadmap	EA_NS	Blood/Immune
Adipose_Nuclei__H3K27ac	4.86841e-08	6.55408e-08	0.2288	H3K27ac	Adipose	Roadmap	100	0.640545	Adipose_Roadmap	EA_NS	Other
Fetal_Intestine_Large__H3K36me3	6.16435e-08	8.32224e-08	0.229435	H3K36me3	Digestive	Roadmap	101	0.63934	Digestive_Roadmap	EA_NS	Other
Foreskin_Fibroblast_Primary_Cells_skin02__H3K27ac	8.92447e-08	1.20755e-07	0.229937	H3K27ac	Musculoskeletal/Connective	Roadmap	102	0.638392	Musculoskeletal/Connective_Roadmap	EA_NS	Other
SI-Term-Ileum_ENTEX__H3K27ac	5.06166e-08	6.95723e-08	0.233448	H3K27ac	Digestive	ENTEX	103	0.63181	Digestive_ENTEX	EA_NS	Other
Stomach_ENTEX__H3K27ac	5.41852e-08	7.55904e-08	0.236741	H3K27ac	Digestive	ENTEX	104	0.625727	Digestive_ENTEX	EA_NS	Other
Vagina_ENTEX__H3K27ac	4.63963e-08	6.51842e-08	0.238303	H3K27ac	Other	ENTEX	105	0.62287	Other_ENTEX	EA_NS	Other
Colon_Smooth_Muscle__H3K9ac	1.47618e-07	2.08156e-07	0.239109	H3K9ac	Musculoskeletal/Connective	Roadmap	106	0.621404	Musculoskeletal/Connective_Roadmap	EA_NS	Other
Spleen__H3K4me3	1.45836e-07	2.08984e-07	0.242641	H3K4me3	Blood/Immune	ENTEX	107	0.615036	Blood/Immune_ENTEX	EA_NS	Blood/Immune
Breast_variant_Human_Mammary_Epithelial_Cells_(vHMEC)__H3K36me3	4.8936e-08	7.22817e-08	0.249198	H3K36me3	Other	Roadmap	108	0.603456	Other_Roadmap	EA_NS	Other
NHLF_Lung_Fibroblast_Primary_Cells__H3K4me1	8.82825e-08	1.35199e-07	0.256884	H3K4me1	Lung_Musculoskeletal/Connective	Roadmap	109	0.590263	Lung_Musculoskeletal/Connective_Roadmap	EA_NS	Lung
Primary_B_cells_from_cord_blood__H3K36me3	1.42531e-07	2.19029e-07	0.257608	H3K36me3	Blood/Immune	Roadmap	110	0.58904	Blood/Immune_Roadmap	EA_NS	Blood/Immune
NHEK-Epidermal_Keratinocyte_Primary_Cells__H3K27ac	6.36967e-08	9.84483e-08	0.258814	H3K27ac	Other	Roadmap	111	0.587013	Other_Roadmap	EA_NS	Other
Thymus__H3K27ac	1.16638e-07	1.82667e-07	0.261565	H3K27ac	Blood/Immune	Roadmap	112	0.58242	Blood/Immune_Roadmap	EA_NS	Blood/Immune
Adrenal_gland_ENTEX__H3K36me3	4.61729e-08	7.36786e-08	0.265434	H3K36me3	Other	ENTEX	113	0.576043	Other_ENTEX	EA_NS	Other
Small_Intestine__DNase	9.00951e-08	1.43871e-07	0.265584	DNase	Digestive	Roadmap	114	0.575798	Digestive_Roadmap	EA_NS	Other
Psoas_Muscle__H3K4me3	2.18153e-07	3.58112e-07	0.271204	H3K4me3	Musculoskeletal/Connective	Roadmap	115	0.566704	Musculoskeletal/Connective_Roadmap	EA_NS	Other
Ovary__H3K4me3	1.89088e-07	3.11236e-07	0.271747	H3K4me3	Other	ENTEX	116	0.565835	Other_ENTEX	EA_NS	Other
Breast_Myoepithelial_Primary_Cells__H3K4me1	3.40525e-08	5.75553e-08	0.277043	H3K4me1	Other	Roadmap	117	0.557453	Other_Roadmap	EA_NS	Other
Fetal_Muscle_Trunk__H3K4me3	2.58652e-07	4.40229e-07	0.278421	H3K4me3	Musculoskeletal/Connective	Roadmap	118	0.555299	Musculoskeletal/Connective_Roadmap	EA_NS	Other
Primary_T_helper_17_cells_PMA-I_stimulated__H3K27ac	8.21334e-08	1.41712e-07	0.281099	H3K27ac	Blood/Immune	Roadmap	119	0.551141	Blood/Immune_Roadmap	EA_NS	Blood/Immune
Esophagus__H3K4me3	1.78125e-07	3.0962e-07	0.282543	H3K4me3	Digestive	Roadmap	120	0.548915	Digestive_Roadmap	EA_NS	Other
Lung_ENTEX__H3K4me1	4.37834e-08	7.65368e-08	0.283642	H3K4me1	Lung	ENTEX	121	0.54723	Lung_ENTEX	EA_NS	Lung
Aorta_ENTEX__H3K36me3	3.1845e-08	5.6024e-08	0.284875	H3K36me3	Cardiovascular	ENTEX	122	0.545345	Cardiovascular_ENTEX	EA_NS	Other
Mammary_ENTEX__H3K4me1	1.02435e-07	1.80278e-07	0.284948	H3K4me1	Other	ENTEX	123	0.545234	Other_ENTEX	EA_NS	Other
Foreskin_Fibroblast_Primary_Cells_skin02__H3K36me3	4.21942e-08	7.43276e-08	0.285126	H3K36me3	Musculoskeletal/Connective	Roadmap	124	0.544963	Musculoskeletal/Connective_Roadmap	EA_NS	Other
Primary_hematopoietic_stem_cells_G-CSF-mobilized_Male__H3K4me3	8.90437e-08	1.5943e-07	0.288247	H3K4me3	Blood/Immune	Roadmap	125	0.540235	Blood/Immune_Roadmap	EA_NS	Blood/Immune
Primary_T_helper_cells_from_peripheral_blood__H3K36me3	3.51673e-08	6.33179e-08	0.289308	H3K36me3	Blood/Immune	Roadmap	126	0.53864	Blood/Immune_Roadmap	EA_NS	Blood/Immune
Adrenal_gland_ENTEX__H3K27ac	2.9515e-08	5.37697e-08	0.291532	H3K27ac	Other	ENTEX	127	0.535314	Other_ENTEX	EA_NS	Other
Skeletal_Muscle_Female__H3K4me3	1.07776e-07	1.99772e-07	0.294772	H3K4me3	Musculoskeletal/Connective	Roadmap	128	0.530514	Musculoskeletal/Connective_Roadmap	EA_NS	Other
Sigmoid_Colon__H3K4me1	1.05962e-07	1.9729e-07	0.295604	H3K4me1	Digestive	Roadmap	129	0.52929	Digestive_Roadmap	EA_NS	Other
Brain_Substantia_Nigra__H3K9ac	9.49419e-08	1.7703e-07	0.295874	H3K9ac	CNS	Roadmap	130	0.528892	CNS_Roadmap	EA_NS	Brain/CNS
Foreskin_Keratinocyte_Primary_Cells_skin02__H3K4me1	5.79917e-08	1.0826e-07	0.296093	H3K4me1	Other	Roadmap	131	0.528572	Other_Roadmap	EA_NS	Other
NHLF_Lung_Fibroblast_Primary_Cells__H3K27ac	6.4253e-08	1.22159e-07	0.299452	H3K27ac	Lung_Musculoskeletal/Connective	Roadmap	132	0.523673	Lung_Musculoskeletal/Connective_Roadmap	EA_NS	Lung
Right_Atrium__H3K4me1	6.80043e-08	1.3011e-07	0.300602	H3K4me1	Cardiovascular	Roadmap	133	0.522008	Cardiovascular_Roadmap	EA_NS	Other
Colon-Sigm_ENTEX__H3K4me3	1.79263e-07	3.49992e-07	0.304259	H3K4me3	Digestive	ENTEX	134	0.516757	Digestive_ENTEX	EA_NS	Other
Fetal_Stomach__H3K4me3	1.92764e-07	3.84274e-07	0.307963	H3K4me3	Digestive	Roadmap	135	0.511501	Digestive_Roadmap	EA_NS	Other
Primary_T_helper_cells_PMA-I_stimulated__H3K36me3	3.57157e-08	7.13139e-08	0.308247	H3K36me3	Blood/Immune	Roadmap	136	0.511101	Blood/Immune_Roadmap	EA_NS	Blood/Immune
Thyroid_gland_ENTEX__H3K36me3	3.48329e-08	6.97464e-08	0.308741	H3K36me3	Other	ENTEX	137	0.510405	Other_ENTEX	EA_NS	Other
Spleen__H3K36me3	4.50825e-08	9.24309e-08	0.312866	H3K36me3	Blood/Immune	ENTEX	138	0.504642	Blood/Immune_ENTEX	EA_NS	Blood/Immune
Spleen_ENTEX__H3K4me1	9.71584e-08	1.99891e-07	0.313463	H3K4me1	Blood/Immune	ENTEX	139	0.503814	Blood/Immune_ENTEX	EA_NS	Blood/Immune
Mammary_ENTEX__H3K27ac	3.16806e-08	6.81408e-08	0.320991	H3K27ac	Other	ENTEX	140	0.493507	Other_ENTEX	EA_NS	Other
Fetal_Intestine_Large__DNase	6.74509e-08	1.45215e-07	0.321149	DNase	Digestive	Roadmap	141	0.493294	Digestive_Roadmap	EA_NS	Other
Pancreas__H3K27ac	7.82713e-08	1.69953e-07	0.322562	H3K27ac	Pancreas	ENTEX	142	0.491387	Pancreas_ENTEX	EA_NS	Other
Primary_T_killer_naive_cells_from_peripheral_blood__H3K36me3	6.23199e-08	1.36597e-07	0.324111	H3K36me3	Blood/Immune	Roadmap	143	0.489306	Blood/Immune_Roadmap	EA_NS	Blood/Immune
Primary_T_helper_naive_cells_from_peripheral_blood_1__H3K4me3	1.09373e-07	2.48623e-07	0.33	H3K4me3	Blood/Immune	Roadmap	144	0.481486	Blood/Immune_Roadmap	EA_NS	Blood/Immune
Skeletal_Muscle_Male__H3K4me1	3.42383e-08	7.87415e-08	0.331847	H3K4me1	Musculoskeletal/Connective	Roadmap	145	0.479062	Musculoskeletal/Connective_Roadmap	EA_NS	Other
Colonic_Mucosa__H3K9ac	1.14839e-07	2.64966e-07	0.332358	H3K9ac	Digestive	Roadmap	146	0.478394	Digestive_Roadmap	EA_NS	Other
Lung__H3K36me3	5.51513e-08	1.28285e-07	0.33363	H3K36me3	Lung	ENTEX	147	0.476735	Lung_ENTEX	EA_NS	Lung
Primary_hematopoietic_stem_cells_G-CSF-mobilized_Female__H3K4me3	9.10047e-08	2.1208e-07	0.333923	H3K4me3	Blood/Immune	Roadmap	148	0.476353	Blood/Immune_Roadmap	EA_NS	Blood/Immune
NHDF-Ad_Adult_Dermal_Fibroblast_Primary_Cells__DNase	5.93365e-08	1.3872e-07	0.334419	DNase	Musculoskeletal/Connective	Roadmap	149	0.475709	Musculoskeletal/Connective_Roadmap	EA_NS	Other
Spleen_ENTEX__H3K36me3	2.21771e-08	5.19618e-08	0.334764	H3K36me3	Blood/Immune	ENTEX	150	0.475262	Blood/Immune_ENTEX	EA_NS	Blood/Immune
Primary_Natural_Killer_cells_from_peripheral_blood__H3K36me3	3.10853e-08	7.31325e-08	0.335399	H3K36me3	Blood/Immune	Roadmap	151	0.474439	Blood/Immune_Roadmap	EA_NS	Blood/Immune
Foreskin_Fibroblast_Primary_Cells_skin02__H3K4me1	3.40558e-08	8.03295e-08	0.3358	H3K4me1	Musculoskeletal/Connective	Roadmap	152	0.473919	Musculoskeletal/Connective_Roadmap	EA_NS	Other
Psoas_Muscle__DNase	6.61881e-08	1.61893e-07	0.341329	DNase	Musculoskeletal/Connective	Roadmap	153	0.466826	Musculoskeletal/Connective_Roadmap	EA_NS	Other
Primary_T_helper_naive_cells_from_peripheral_blood_2__H3K36me3	3.33898e-08	8.67981e-08	0.350236	H3K36me3	Blood/Immune	Roadmap	154	0.455639	Blood/Immune_Roadmap	EA_NS	Blood/Immune
Fetal_Heart__H3K9ac	3.34696e-08	8.70742e-08	0.350348	H3K9ac	Cardiovascular	Roadmap	155	0.4555	Cardiovascular_Roadmap	EA_NS	Other
Primary_Natural_Killer_cells_from_peripheral_blood__H3K4me1	2.61124e-08	6.99959e-08	0.354554	H3K4me1	Blood/Immune	Roadmap	156	0.450318	Blood/Immune_Roadmap	EA_NS	Blood/Immune
Osteoblast_Primary_Cells__H3K36me3	2.77479e-08	7.52147e-08	0.356095	H3K36me3	Musculoskeletal/Connective	Roadmap	157	0.448434	Musculoskeletal/Connective_Roadmap	EA_NS	Other
Brain_Cingulate_Gyrus__H3K4me3	8.12314e-08	2.24979e-07	0.359026	H3K4me3	CNS	Roadmap	158	0.444874	CNS_Roadmap	EA_NS	Brain/CNS
Primary_T_helper_cells_PMA-I_stimulated__H3K27ac	2.66492e-08	7.47662e-08	0.360758	H3K27ac	Blood/Immune	Roadmap	159	0.442784	Blood/Immune_Roadmap	EA_NS	Blood/Immune
Primary_T_cells_from_peripheral_blood__DNase	6.33133e-08	1.7961e-07	0.36223	DNase	Blood/Immune	Roadmap	160	0.441016	Blood/Immune_Roadmap	EA_NS	Blood/Immune
Primary_neutrophils_from_peripheral_blood__H3K4me3	5.12601e-08	1.45947e-07	0.36271	H3K4me3	Blood/Immune	Roadmap	161	0.44044	Blood/Immune_Roadmap	EA_NS	Blood/Immune
NHLF_Lung_Fibroblast_Primary_Cells__H3K9ac	1.20286e-07	3.53777e-07	0.366927	H3K9ac	Lung_Musculoskeletal/Connective	Roadmap	162	0.43542	Lung_Musculoskeletal/Connective_Roadmap	EA_NS	Lung
Spleen__H3K27ac	3.51551e-08	1.04025e-07	0.367701	H3K27ac	Blood/Immune	ENTEX	163	0.434505	Blood/Immune_ENTEX	EA_NS	Blood/Immune
Lung_ENTEX__H3K4me3	9.68077e-08	2.87188e-07	0.368025	H3K4me3	Lung	ENTEX	164	0.434122	Lung_ENTEX	EA_NS	Lung
Primary_T_cells_from_peripheral_blood__H3K27ac	4.21122e-08	1.24986e-07	0.368083	H3K27ac	Blood/Immune	Roadmap	165	0.434054	Blood/Immune_Roadmap	EA_NS	Blood/Immune
Primary_T_helper_naive_cells_from_peripheral_blood_1__H3K27ac	7.23736e-08	2.15886e-07	0.368722	H3K27ac	Blood/Immune	Roadmap	166	0.433301	Blood/Immune_Roadmap	EA_NS	Blood/Immune
Foreskin_Melanocyte_Primary_Cells_skin03__H3K36me3	1.97381e-08	5.95641e-08	0.37018	H3K36me3	Other	Roadmap	167	0.431587	Other_Roadmap	EA_NS	Other
Fetal_Stomach__DNase	7.05971e-08	2.14336e-07	0.370936	DNase	Digestive	Roadmap	168	0.430701	Digestive_Roadmap	EA_NS	Other
Thyroid_gland_ENTEX__H3K27ac	1.42142e-08	4.45565e-08	0.374857	H3K27ac	Other	ENTEX	169	0.426134	Other_ENTEX	EA_NS	Other
Fetal_Thymus__H3K27ac	3.43454e-08	1.08244e-07	0.375509	H3K27ac	Blood/Immune	Roadmap	170	0.425379	Blood/Immune_Roadmap	EA_NS	Blood/Immune
Pancreatic_Islets__H3K27ac	7.38582e-08	2.3403e-07	0.376156	H3K27ac	Pancreas	Roadmap	171	0.424632	Pancreas_Roadmap	EA_NS	Other
Primary_T_helper_naive_cells_from_peripheral_blood_2__H3K4me1	2.05686e-08	6.53668e-08	0.376508	H3K4me1	Blood/Immune	Roadmap	172	0.424226	Blood/Immune_Roadmap	EA_NS	Blood/Immune
Aorta__H3K27ac	2.87973e-08	9.66288e-08	0.382844	H3K27ac	Cardiovascular	ENTEX	173	0.416978	Cardiovascular_ENTEX	EA_NS	Other
Uterus_ENTEX__H3K27ac	1.48397e-08	5.02165e-08	0.3838	H3K27ac	Other	ENTEX	174	0.415895	Other_ENTEX	EA_NS	Other
Fetal_Intestine_Small__H3K27ac	2.37223e-08	8.15303e-08	0.38554	H3K27ac	Digestive	Roadmap	175	0.413931	Digestive_Roadmap	EA_NS	Other
Primary_T_killer_naive_cells_from_peripheral_blood__H3K4me1	2.04798e-08	7.40683e-08	0.391083	H3K4me1	Blood/Immune	Roadmap	176	0.407731	Blood/Immune_Roadmap	EA_NS	Blood/Immune
Foreskin_Fibroblast_Primary_Cells_skin01__H3K4me3	4.84635e-08	1.76308e-07	0.391704	H3K4me3	Musculoskeletal/Connective	Roadmap	177	0.407042	Musculoskeletal/Connective_Roadmap	EA_NS	Other
Primary_T_helper_memory_cells_from_peripheral_blood_1__H3K36me3	2.87627e-08	1.05867e-07	0.392931	H3K36me3	Blood/Immune	Roadmap	178	0.405684	Blood/Immune_Roadmap	EA_NS	Blood/Immune
Fetal_Kidney__H3K4me3	7.91872e-08	3.02175e-07	0.396638	H3K4me3	Other	Roadmap	179	0.401605	Other_Roadmap	EA_NS	Other
Thyroid_gland_ENTEX__H3K4me1	1.09287e-08	4.83704e-08	0.410625	H3K4me1	Other	ENTEX	180	0.386555	Other_ENTEX	EA_NS	Other
Foreskin_Melanocyte_Primary_Cells_skin01__H3K4me3	5.00753e-08	2.2785e-07	0.413024	H3K4me3	Other	Roadmap	181	0.384025	Other_Roadmap	EA_NS	Other
Sigmoid_Colon__H3K4me3	7.85458e-08	3.57822e-07	0.413126	H3K4me3	Digestive	Roadmap	182	0.383917	Digestive_Roadmap	EA_NS	Other
Right_Atrium__H3K4me3	6.17171e-08	2.89067e-07	0.415467	H3K4me3	Cardiovascular	Roadmap	183	0.381464	Cardiovascular_Roadmap	EA_NS	Other
Aorta__H3K4me1	3.45016e-08	1.67211e-07	0.418264	H3K4me1	Cardiovascular	ENTEX	184	0.378549	Cardiovascular_ENTEX	EA_NS	Other
Foreskin_Fibroblast_Primary_Cells_skin01__H3K27ac	1.95956e-08	1.05845e-07	0.426561	H3K27ac	Musculoskeletal/Connective	Roadmap	185	0.370018	Musculoskeletal/Connective_Roadmap	EA_NS	Other
Left_Ventricle__H3K4me1	1.73479e-08	9.58055e-08	0.428155	H3K4me1	Cardiovascular	Roadmap	186	0.368399	Cardiovascular_Roadmap	EA_NS	Other
Primary_T_helper_memory_cells_from_peripheral_blood_1__H3K4me3	3.97133e-08	2.27095e-07	0.430589	H3K4me3	Blood/Immune	Roadmap	187	0.365937	Blood/Immune_Roadmap	EA_NS	Blood/Immune
Esoph-Mucosa_ENTEX__H3K36me3	1.69316e-08	9.73313e-08	0.430949	H3K36me3	Digestive	ENTEX	188	0.365574	Digestive_ENTEX	EA_NS	Other
Adipose_Nuclei__H3K4me1	1.32161e-08	7.67724e-08	0.431661	H3K4me1	Adipose	Roadmap	189	0.364857	Adipose_Roadmap	EA_NS	Other
Primary_T_killer_naive_cells_from_peripheral_blood__H3K27ac	3.31034e-08	2.08687e-07	0.436981	H3K27ac	Blood/Immune	Roadmap	190	0.359537	Blood/Immune_Roadmap	EA_NS	Blood/Immune
Primary_T_helper_cells_PMA-I_stimulated__H3K4me3	2.72396e-08	1.7567e-07	0.438386	H3K4me3	Blood/Immune	Roadmap	191	0.358143	Blood/Immune_Roadmap	EA_NS	Blood/Immune
Primary_Natural_Killer_cells_from_peripheral_blood__DNase	2.60228e-08	1.72011e-07	0.439875	DNase	Blood/Immune	Roadmap	192	0.35667	Blood/Immune_Roadmap	EA_NS	Blood/Immune
Primary_monocytes_from_peripheral_blood__H3K36me3	7.29415e-09	5.10267e-08	0.443166	H3K36me3	Blood/Immune	Roadmap	193	0.353434	Blood/Immune_Roadmap	EA_NS	Blood/Immune
liver_ENTEX__H3K4me1	4.73359e-08	3.31276e-07	0.443189	H3K4me1	Liver	Roadmap	194	0.353411	Liver_Roadmap	EA_NS	Other
Fetal_Kidney__H3K4me1	2.96781e-08	2.12128e-07	0.444367	H3K4me1	Other	Roadmap	195	0.352258	Other_Roadmap	EA_NS	Other
NHLF_Lung_Fibroblast_Primary_Cells__H3K36me3	1.8484e-08	1.37278e-07	0.446446	H3K36me3	Lung_Musculoskeletal/Connective	Roadmap	196	0.350231	Lung_Musculoskeletal/Connective_Roadmap	EA_NS	Lung
Foreskin_Fibroblast_Primary_Cells_skin01__H3K4me1	9.17616e-09	6.91363e-08	0.447205	H3K4me1	Musculoskeletal/Connective	Roadmap	197	0.349493	Musculoskeletal/Connective_Roadmap	EA_NS	Other
Skin_tissue_ENTEX__H3K4me3	3.13589e-08	2.44657e-07	0.449005	H3K4me3	Other	ENTEX	198	0.347749	Other_ENTEX	EA_NS	Other
Primary_T_helper_cells_PMA-I_stimulated__H3K4me1	7.82133e-09	6.2661e-08	0.450333	H3K4me1	Blood/Immune	Roadmap	199	0.346466	Blood/Immune_Roadmap	EA_NS	Blood/Immune
Fetal_Heart__H3K36me3	2.43488e-08	1.96925e-07	0.450798	H3K36me3	Cardiovascular	Roadmap	200	0.346018	Cardiovascular_Roadmap	EA_NS	Other
Aorta_ENTEX__H3K4me3	1.32891e-08	1.08279e-07	0.451161	H3K4me3	Cardiovascular	ENTEX	201	0.345669	Cardiovascular_ENTEX	EA_NS	Other
Primary_T_helper_17_cells_PMA-I_stimulated__H3K4me1	8.89995e-09	7.9375e-08	0.455362	H3K4me1	Blood/Immune	Roadmap	202	0.341643	Blood/Immune_Roadmap	EA_NS	Blood/Immune
Skeletal_Muscle_Female__H3K36me3	9.22694e-09	8.442e-08	0.456483	H3K36me3	Musculoskeletal/Connective	Roadmap	203	0.340575	Musculoskeletal/Connective_Roadmap	EA_NS	Other
Nerve-Tibial_ENTEX__H3K27ac	5.26007e-09	4.8807e-08	0.457088	H3K27ac	Other	ENTEX	204	0.34	Other_ENTEX	EA_NS	Other
Brain_Anterior_Caudate__H3K9ac	1.53764e-08	1.45081e-07	0.457797	H3K9ac	CNS	Roadmap	205	0.339327	CNS_Roadmap	EA_NS	Brain/CNS
Ganglion_Eminence_derived_primary_cultured_neurospheres__H3K4me1	1.0049e-08	1.00127e-07	0.460028	H3K4me1	CNS	Roadmap	206	0.337216	CNS_Roadmap	EA_NS	Brain/CNS
Small_Intestine__H3K27ac	1.25111e-08	1.31003e-07	0.461958	H3K27ac	Digestive	Roadmap	207	0.335397	Digestive_Roadmap	EA_NS	Other
Vagina_ENTEX__H3K36me3	2.10221e-08	2.41626e-07	0.465335	H3K36me3	Other	ENTEX	208	0.332234	Other_ENTEX	EA_NS	Other
Fetal_Heart__DNase	8.25798e-09	9.64361e-08	0.46588	DNase	Cardiovascular	Roadmap	209	0.331726	Cardiovascular_Roadmap	EA_NS	Other
Primary_T_cells_from_cord_blood__H3K4me1	9.31875e-09	1.11414e-07	0.466671	H3K4me1	Blood/Immune	Roadmap	210	0.330989	Blood/Immune_Roadmap	EA_NS	Blood/Immune
Stomach_ENTEX__H3K36me3	5.43303e-09	6.55796e-08	0.466987	H3K36me3	Digestive	ENTEX	211	0.330695	Digestive_ENTEX	EA_NS	Other
Foreskin_Fibroblast_Primary_Cells_skin01__H3K36me3	4.89717e-09	7.00573e-08	0.472136	H3K36me3	Musculoskeletal/Connective	Roadmap	212	0.325933	Musculoskeletal/Connective_Roadmap	EA_NS	Other
Primary_T_cells_effector_memory_enriched_from_peripheral_blood__H3K27ac	9.40672e-09	1.37077e-07	0.472645	H3K27ac	Blood/Immune	Roadmap	213	0.325465	Blood/Immune_Roadmap	EA_NS	Blood/Immune
Fetal_Heart__H3K4me1	3.0077e-09	4.83697e-08	0.475209	H3K4me1	Cardiovascular	Roadmap	214	0.323115	Cardiovascular_Roadmap	EA_NS	Other
Primary_T_helper_cells_from_peripheral_blood__H3K4me1	3.91592e-09	6.73036e-08	0.476801	H3K4me1	Blood/Immune	Roadmap	215	0.321662	Blood/Immune_Roadmap	EA_NS	Blood/Immune
Foreskin_Melanocyte_Primary_Cells_skin01__H3K4me1	1.16517e-08	2.02154e-07	0.477019	H3K4me1	Other	Roadmap	216	0.321465	Other_Roadmap	EA_NS	Other
Colonic_Mucosa__H3K27ac	6.87516e-09	1.21106e-07	0.477364	H3K27ac	Digestive	Roadmap	217	0.32115	Digestive_Roadmap	EA_NS	Other
Primary_B_cells_from_cord_blood__H3K4me1	4.11037e-09	7.40329e-08	0.477862	H3K4me1	Blood/Immune	Roadmap	218	0.320698	Blood/Immune_Roadmap	EA_NS	Blood/Immune
Esoph-Mucosa_ENTEX__H3K4me1	4.24762e-09	8.43275e-08	0.479914	H3K4me1	Digestive	ENTEX	219	0.318837	Digestive_ENTEX	EA_NS	Other
Foreskin_Keratinocyte_Primary_Cells_skin02__H3K36me3	3.4067e-09	7.9777e-08	0.482969	H3K36me3	Other	Roadmap	220	0.316081	Other_Roadmap	EA_NS	Other
SI-Term-Ileum_ENTEX__H3K4me3	6.65055e-09	1.89009e-07	0.485966	H3K4me3	Digestive	ENTEX	221	0.313395	Digestive_ENTEX	EA_NS	Other
Fetal_Stomach__H3K36me3	1.98142e-09	6.4736e-08	0.487791	H3K36me3	Digestive	Roadmap	222	0.311766	Digestive_Roadmap	EA_NS	Other
NHDF-Ad_Adult_Dermal_Fibroblast_Primary_Cells__H3K4me3	9.30515e-09	3.54779e-07	0.489538	H3K4me3	Musculoskeletal/Connective	Roadmap	223	0.310214	Musculoskeletal/Connective_Roadmap	EA_NS	Other
Rectal_Mucosa_Donor_29__H3K4me3	4.30009e-09	1.85202e-07	0.490738	H3K4me3	Digestive	Roadmap	224	0.30915	Digestive_Roadmap	EA_NS	Other
Thyroid_gland_ENTEX__H3K4me3	4.88329e-09	2.32129e-07	0.491608	H3K4me3	Other	ENTEX	225	0.308381	Other_ENTEX	EA_NS	Other
Primary_T_helper_memory_cells_from_peripheral_blood_2__H3K4me1	1.13032e-09	6.53568e-08	0.493101	H3K4me1	Blood/Immune	Roadmap	226	0.307064	Blood/Immune_Roadmap	EA_NS	Blood/Immune
Mammary_ENTEX__H3K4me3	2.58362e-09	1.91911e-07	0.494629	H3K4me3	Other	ENTEX	227	0.30572	Other_ENTEX	EA_NS	Other
Left_Ventricle__H3K4me3	4.15665e-09	3.46236e-07	0.495211	H3K4me3	Cardiovascular	Roadmap	228	0.30521	Cardiovascular_Roadmap	EA_NS	Other
Sigmoid_Colon__H3K36me3	3.08659e-10	1.34327e-07	0.499083	H3K36me3	Digestive	Roadmap	229	0.301827	Digestive_Roadmap	EA_NS	Other
Osteoblast_Primary_Cells__H3K4me3	-4.01045e-10	2.29725e-07	0.500696	H3K4me3	Musculoskeletal/Connective	Roadmap	230	0.300425	Musculoskeletal/Connective_Roadmap	EA_NS	Other
Foreskin_Keratinocyte_Primary_Cells_skin03__H3K36me3	-3.16411e-10	5.18031e-08	0.502437	H3K36me3	Other	Roadmap	231	0.298919	Other_Roadmap	EA_NS	Other
Primary_T_helper_naive_cells_from_peripheral_blood__H3K9ac	-2.34557e-09	2.49456e-07	0.503751	H3K9ac	Blood/Immune	Roadmap	232	0.297784	Blood/Immune_Roadmap	EA_NS	Blood/Immune
Thymus__H3K4me3	-3.24991e-09	3.45014e-07	0.503758	H3K4me3	Blood/Immune	Roadmap	233	0.297778	Blood/Immune_Roadmap	EA_NS	Blood/Immune
Rectal_Mucosa_Donor_31__H3K4me3	-2.52867e-09	2.05055e-07	0.504919	H3K4me3	Digestive	Roadmap	234	0.296778	Digestive_Roadmap	EA_NS	Other
Primary_T_helper_memory_cells_from_peripheral_blood_2__H3K27ac	-2.60742e-09	1.39514e-07	0.507456	H3K27ac	Blood/Immune	Roadmap	235	0.294602	Blood/Immune_Roadmap	EA_NS	Blood/Immune
Spleen_ENTEX__H3K27ac	-1.7594e-09	4.89695e-08	0.51433	H3K27ac	Blood/Immune	ENTEX	236	0.288758	Blood/Immune_ENTEX	EA_NS	Blood/Immune
Ovary__DNase	-5.22478e-09	1.43885e-07	0.514483	DNase	Other	ENTEX	237	0.288629	Other_ENTEX	EA_NS	Other
Primary_T_regulatory_cells_from_peripheral_blood__H3K4me1	-3.07005e-09	8.18886e-08	0.514953	H3K4me1	Blood/Immune	Roadmap	238	0.288232	Blood/Immune_Roadmap	EA_NS	Blood/Immune
Fetal_Muscle_Trunk__H3K27ac	-4.26773e-09	1.09325e-07	0.51557	H3K27ac	Musculoskeletal/Connective	Roadmap	239	0.287713	Musculoskeletal/Connective_Roadmap	EA_NS	Other
Primary_T_cells_from_peripheral_blood__H3K4me1	-3.92385e-09	7.38282e-08	0.521193	H3K4me1	Blood/Immune	Roadmap	240	0.283001	Blood/Immune_Roadmap	EA_NS	Blood/Immune
Pancreas_ENTEX__H3K27ac	-3.23471e-09	5.37917e-08	0.523976	H3K27ac	Pancreas	ENTEX	241	0.280689	Pancreas_ENTEX	EA_NS	Other
Fetal_Muscle_Leg__H3K4me3	-2.61315e-08	4.32476e-07	0.524091	H3K4me3	Musculoskeletal/Connective	Roadmap	242	0.280594	Musculoskeletal/Connective_Roadmap	EA_NS	Other
Heart-LV_ENTEX__H3K36me3	-5.6983e-09	8.09318e-08	0.528066	H3K36me3	Cardiovascular	ENTEX	243	0.277312	Cardiovascular_ENTEX	EA_NS	Other
Primary_hematopoietic_stem_cells_short_term_culture__H3K4me1	-5.66254e-09	7.60506e-08	0.529677	H3K4me1	Blood/Immune	Roadmap	244	0.275989	Blood/Immune_Roadmap	EA_NS	Blood/Immune
Rectal_Mucosa_Donor_31__H3K4me1	-6.97046e-09	8.60828e-08	0.532269	H3K4me1	Digestive	Roadmap	245	0.273869	Digestive_Roadmap	EA_NS	Other
Primary_T_cells_effector_memory_enriched_from_peripheral_blood__H3K4me1	-9.29418e-09	1.14282e-07	0.532409	H3K4me1	Blood/Immune	Roadmap	246	0.273755	Blood/Immune_Roadmap	EA_NS	Blood/Immune
Colon_Smooth_Muscle__H3K4me3	-1.71218e-08	2.03008e-07	0.533607	H3K4me3	Musculoskeletal/Connective	Roadmap	247	0.272778	Musculoskeletal/Connective_Roadmap	EA_NS	Other
Rectal_Mucosa_Donor_29__H3K27ac	-8.76209e-09	9.76993e-08	0.535731	H3K27ac	Digestive	Roadmap	248	0.271053	Digestive_Roadmap	EA_NS	Other
Fetal_Muscle_Trunk__H3K36me3	-8.92477e-09	9.49099e-08	0.537459	H3K36me3	Musculoskeletal/Connective	Roadmap	249	0.269655	Musculoskeletal/Connective_Roadmap	EA_NS	Other
Brain_Substantia_Nigra__H3K36me3	-1.5974e-08	1.67549e-07	0.537977	H3K36me3	CNS	Roadmap	250	0.269236	CNS_Roadmap	EA_NS	Brain/CNS
Rectal_Mucosa_Donor_29__H3K36me3	-1.0121e-08	1.04354e-07	0.538632	H3K36me3	Digestive	Roadmap	251	0.268708	Digestive_Roadmap	EA_NS	Other
Brain_Angular_Gyrus__H3K27ac	-8.26575e-09	7.37297e-08	0.544631	H3K27ac	CNS	Roadmap	252	0.263897	CNS_Roadmap	EA_NS	Brain/CNS
Cortex_derived_primary_cultured_neurospheres__H3K4me1	-7.80151e-09	6.90483e-08	0.544979	H3K4me1	CNS	Roadmap	253	0.26362	CNS_Roadmap	EA_NS	Brain/CNS
Primary_T_helper_memory_cells_from_peripheral_blood_1__H3K27ac	-1.63414e-08	1.35316e-07	0.548061	H3K27ac	Blood/Immune	Roadmap	254	0.261171	Blood/Immune_Roadmap	EA_NS	Blood/Immune
Primary_T_helper_memory_cells_from_peripheral_blood_1__H3K4me1	-8.57515e-09	7.09808e-08	0.548079	H3K4me1	Blood/Immune	Roadmap	255	0.261157	Blood/Immune_Roadmap	EA_NS	Blood/Immune
Brain_Substantia_Nigra__H3K4me3	-2.94929e-08	2.33843e-07	0.550182	H3K4me3	CNS	Roadmap	256	0.259493	CNS_Roadmap	EA_NS	Brain/CNS
Pancreas_ENTEX__H3K4me3	-2.76918e-08	2.16438e-07	0.550903	H3K4me3	Pancreas	ENTEX	257	0.258925	Pancreas_ENTEX	EA_NS	Other
Primary_T_cells_from_cord_blood__DNase	-2.55753e-08	1.94132e-07	0.552406	DNase	Blood/Immune	Roadmap	258	0.257742	Blood/Immune_Roadmap	EA_NS	Blood/Immune
Esoph-GJ_ENTEX__H3K4me3	-3.00165e-08	2.24608e-07	0.553156	H3K4me3	Digestive	ENTEX	259	0.257152	Digestive_ENTEX	EA_NS	Other
Primary_Natural_Killer_cells_from_peripheral_blood__H3K27ac	-1.53713e-08	1.10774e-07	0.555181	H3K27ac	Blood/Immune	Roadmap	260	0.255565	Blood/Immune_Roadmap	EA_NS	Blood/Immune
Primary_T_helper_17_cells_PMA-I_stimulated__H3K4me3	-2.73927e-08	1.96755e-07	0.555363	H3K4me3	Blood/Immune	Roadmap	261	0.255423	Blood/Immune_Roadmap	EA_NS	Blood/Immune
Foreskin_Melanocyte_Primary_Cells_skin01__H3K36me3	-1.78722e-08	1.23598e-07	0.557487	H3K36me3	Other	Roadmap	262	0.253766	Other_Roadmap	EA_NS	Other
skeletal_muscle_ENTEX__H3K36me3	-7.89492e-09	5.23209e-08	0.55997	H3K36me3	Musculoskeletal/Connective	ENTEX	263	0.251835	Musculoskeletal/Connective_ENTEX	EA_NS	Other
Stomach_Mucosa__H3K9ac	-2.72209e-08	1.76477e-07	0.561292	H3K9ac	Digestive	Roadmap	264	0.250811	Digestive_Roadmap	EA_NS	Other
NHEK-Epidermal_Keratinocyte_Primary_Cells__H3K36me3	-1.3279e-08	8.54638e-08	0.561737	H3K36me3	Other	Roadmap	265	0.250467	Other_Roadmap	EA_NS	Other
Testis_ENTEX__H3K4me3	-2.25746e-08	1.41608e-07	0.563329	H3K4me3	Other	ENTEX	266	0.249238	Other_ENTEX	EA_NS	Other
Sigmoid_Colon__H3K27ac	-1.76787e-08	1.10196e-07	0.563729	H3K27ac	Digestive	Roadmap	267	0.24893	Digestive_Roadmap	EA_NS	Other
Duodenum_Mucosa__H3K36me3	-1.45597e-08	8.82171e-08	0.565545	H3K36me3	Digestive	Roadmap	268	0.247532	Digestive_Roadmap	EA_NS	Other
Primary_T_killer_memory_cells_from_peripheral_blood__H3K4me1	-1.39915e-08	8.30579e-08	0.566887	H3K4me1	Blood/Immune	Roadmap	269	0.246503	Blood/Immune_Roadmap	EA_NS	Blood/Immune
Colonic_Mucosa__H3K4me1	-2.37992e-08	1.37824e-07	0.568548	H3K4me1	Digestive	Roadmap	270	0.245233	Digestive_Roadmap	EA_NS	Other
Rectal_Mucosa_Donor_29__H3K4me1	-2.29484e-08	1.31278e-07	0.569385	H3K4me1	Digestive	Roadmap	271	0.244594	Digestive_Roadmap	EA_NS	Other
NHLF_Lung_Fibroblast_Primary_Cells__H3K4me3	-6.8286e-08	3.65791e-07	0.574044	H3K4me3	Lung_Musculoskeletal/Connective	Roadmap	272	0.241054	Lung_Musculoskeletal/Connective_Roadmap	EA_NS	Lung
Ovary_ENTEX__H3K36me3	-5.54778e-08	2.927e-07	0.575165	H3K36me3	Other	ENTEX	273	0.240208	Other_ENTEX	EA_NS	Other
Rectal_Mucosa_Donor_29__H3K9ac	-4.36038e-08	2.22002e-07	0.577856	H3K9ac	Digestive	Roadmap	274	0.23818	Digestive_Roadmap	EA_NS	Other
Primary_T_helper_naive_cells_from_peripheral_blood_1__H3K4me1	-1.54795e-08	7.85956e-08	0.578067	H3K4me1	Blood/Immune	Roadmap	275	0.238022	Blood/Immune_Roadmap	EA_NS	Blood/Immune
Aorta_ENTEX__H3K27ac	-8.06012e-09	4.06558e-08	0.578576	H3K27ac	Cardiovascular	ENTEX	276	0.237639	Cardiovascular_ENTEX	EA_NS	Other
Prostate_ENTEX__H3K36me3	-7.82265e-08	3.85621e-07	0.580377	H3K36me3	Other	ENTEX	277	0.23629	Other_ENTEX	EA_NS	Other
liver_ENTEX__H3K36me3	-1.44719e-08	6.92901e-08	0.582721	H3K36me3	Liver	Roadmap	278	0.23454	Liver_Roadmap	EA_NS	Other
Duodenum_Smooth_Muscle__H3K4me3	-2.91897e-08	1.29678e-07	0.589047	H3K4me3	Musculoskeletal/Connective	Roadmap	279	0.22985	Musculoskeletal/Connective_Roadmap	EA_NS	Other
Duodenum_Smooth_Muscle__H3K27ac	-2.89469e-08	1.28418e-07	0.58917	H3K27ac	Musculoskeletal/Connective	Roadmap	280	0.229759	Musculoskeletal/Connective_Roadmap	EA_NS	Other
Duodenum_Mucosa__H3K4me1	-2.12436e-08	9.10843e-08	0.592208	H3K4me1	Digestive	Roadmap	281	0.227525	Digestive_Roadmap	EA_NS	Other
Primary_hematopoietic_stem_cells_G-CSF-mobilized_Female__H3K4me1	-1.31318e-08	5.26523e-08	0.598477	H3K4me1	Blood/Immune	Roadmap	282	0.222953	Blood/Immune_Roadmap	EA_NS	Blood/Immune
Esoph-Muscularis_ENTEX__H3K36me3	-1.88468e-08	7.51824e-08	0.59897	H3K36me3	Digestive	ENTEX	283	0.222595	Digestive_ENTEX	EA_NS	Other
Fetal_Kidney__H3K36me3	-6.29011e-08	2.5067e-07	0.599067	H3K36me3	Other	Roadmap	284	0.222525	Other_Roadmap	EA_NS	Other
Foreskin_Fibroblast_Primary_Cells_skin02__H3K4me3	-2.78457e-08	1.09852e-07	0.600053	H3K4me3	Musculoskeletal/Connective	Roadmap	285	0.22181	Musculoskeletal/Connective_Roadmap	EA_NS	Other
Fetal_Lung__DNase	-3.43741e-08	1.30723e-07	0.603707	DNase	Lung	Roadmap	286	0.219174	Lung_Roadmap	EA_NS	Lung
Rectal_Mucosa_Donor_31__H3K9ac	-3.41611e-08	1.29737e-07	0.603844	H3K9ac	Digestive	Roadmap	287	0.219075	Digestive_Roadmap	EA_NS	Other
Cortex_derived_primary_cultured_neurospheres__H3K4me3	-8.76512e-08	3.32582e-07	0.603936	H3K4me3	CNS	Roadmap	288	0.219009	CNS_Roadmap	EA_NS	Brain/CNS
Adrenal_gland_ENTEX__H3K4me1	-2.01498e-08	7.57107e-08	0.604935	H3K4me1	Other	ENTEX	289	0.218291	Other_ENTEX	EA_NS	Other
Primary_neutrophils_from_peripheral_blood__H3K36me3	-1.33715e-08	4.93267e-08	0.606835	H3K36me3	Blood/Immune	Roadmap	290	0.216929	Blood/Immune_Roadmap	EA_NS	Blood/Immune
Primary_Natural_Killer_cells_from_peripheral_blood__H3K4me3	-7.93094e-08	2.88842e-07	0.608179	H3K4me3	Blood/Immune	Roadmap	291	0.215968	Blood/Immune_Roadmap	EA_NS	Blood/Immune
Primary_T_cells_effector_memory_enriched_from_peripheral_blood__H3K4me3	-7.52203e-08	2.71501e-07	0.609131	H3K4me3	Blood/Immune	Roadmap	292	0.21529	Blood/Immune_Roadmap	EA_NS	Blood/Immune
Primary_hematopoietic_stem_cells_G-CSF-mobilized_Female__H3K27ac	-2.86808e-08	1.01069e-07	0.611708	H3K27ac	Blood/Immune	Roadmap	293	0.213456	Blood/Immune_Roadmap	EA_NS	Blood/Immune
Small_Intestine__H3K36me3	-6.01128e-08	2.09897e-07	0.612711	H3K36me3	Digestive	Roadmap	294	0.212744	Digestive_Roadmap	EA_NS	Other
Left_Ventricle__H3K36me3	-3.07315e-08	1.05979e-07	0.614083	H3K36me3	Cardiovascular	Roadmap	295	0.211773	Cardiovascular_Roadmap	EA_NS	Other
Mammary_ENTEX__H3K36me3	-2.03246e-08	6.99803e-08	0.614258	H3K36me3	Other	ENTEX	296	0.211649	Other_ENTEX	EA_NS	Other
Placenta__H3K4me3	-9.6899e-08	3.2875e-07	0.615907	H3K4me3	Other	Roadmap	297	0.210485	Other_Roadmap	EA_NS	Other
Fetal_Lung__H3K36me3	-2.23706e-08	7.55212e-08	0.616467	H3K36me3	Lung	Roadmap	298	0.21009	Lung_Roadmap	EA_NS	Lung
Breast_Myoepithelial_Primary_Cells__H3K9ac	-5.79338e-08	1.9553e-07	0.616496	H3K9ac	Other	Roadmap	299	0.21007	Other_Roadmap	EA_NS	Other
Placenta__H3K4me1	-2.04465e-08	6.87902e-08	0.616854	H3K4me1	Other	Roadmap	300	0.209817	Other_Roadmap	EA_NS	Other
Primary_T_helper_17_cells_PMA-I_stimulated__H3K36me3	-2.44275e-08	8.16664e-08	0.617573	H3K36me3	Blood/Immune	Roadmap	301	0.209312	Blood/Immune_Roadmap	EA_NS	Blood/Immune
Right_Ventricle__H3K27ac	-2.92968e-08	9.38979e-08	0.622482	H3K27ac	Cardiovascular	Roadmap	302	0.205873	Cardiovascular_Roadmap	EA_NS	Other
Colon-Sigm_ENTEX__H3K27ac	-2.63725e-08	8.21759e-08	0.625867	H3K27ac	Digestive	ENTEX	303	0.203518	Digestive_ENTEX	EA_NS	Other
Brain_Hippocampus_Middle__H3K4me3	-5.88693e-08	1.7938e-07	0.628613	H3K4me3	CNS	Roadmap	304	0.201616	CNS_Roadmap	EA_NS	Brain/CNS
Primary_T_killer_memory_cells_from_peripheral_blood__H3K27ac	-5.68037e-08	1.72766e-07	0.628843	H3K27ac	Blood/Immune	Roadmap	305	0.201458	Blood/Immune_Roadmap	EA_NS	Blood/Immune
Psoas_Muscle__H3K36me3	-5.64767e-08	1.65091e-07	0.63386	H3K36me3	Musculoskeletal/Connective	Roadmap	306	0.198007	Musculoskeletal/Connective_Roadmap	EA_NS	Other
Fetal_Heart__H3K4me3	-4.77094e-08	1.38395e-07	0.634853	H3K4me3	Cardiovascular	Roadmap	307	0.197327	Cardiovascular_Roadmap	EA_NS	Other
Fetal_Stomach__H3K27ac	-3.40219e-08	9.82494e-08	0.635434	H3K27ac	Digestive	Roadmap	308	0.196929	Digestive_Roadmap	EA_NS	Other
Primary_hematopoietic_stem_cells_G-CSF-mobilized_Male__H3K4me1	-2.15326e-08	6.05636e-08	0.638906	H3K4me1	Blood/Immune	Roadmap	309	0.194563	Blood/Immune_Roadmap	EA_NS	Blood/Immune
Ovary__H3K36me3	-3.97276e-08	1.07404e-07	0.644268	H3K36me3	Other	ENTEX	310	0.190934	Other_ENTEX	EA_NS	Other
Primary_hematopoietic_stem_cells__H3K4me1	-4.51698e-08	1.19476e-07	0.647309	H3K4me1	Blood/Immune	Roadmap	311	0.188888	Blood/Immune_Roadmap	EA_NS	Blood/Immune
Brain_Cingulate_Gyrus__H3K9ac	-6.52757e-08	1.68368e-07	0.650879	H3K9ac	CNS	Roadmap	312	0.1865	CNS_Roadmap	EA_NS	Brain/CNS
Colon-TV_ENTEX__H3K4me3	-8.02696e-08	2.04622e-07	0.652575	H3K4me3	Digestive	ENTEX	313	0.185369	Digestive_ENTEX	EA_NS	Other
Right_Ventricle__H3K4me1	-3.80259e-08	9.57313e-08	0.654395	H3K4me1	Cardiovascular	Roadmap	314	0.18416	Cardiovascular_Roadmap	EA_NS	Other
Fetal_Thymus__H3K4me3	-1.25582e-07	3.15859e-07	0.654533	H3K4me3	Blood/Immune	Roadmap	315	0.184068	Blood/Immune_Roadmap	EA_NS	Blood/Immune
Stomach_ENTEX__H3K4me3	-8.26361e-08	1.97584e-07	0.662112	H3K4me3	Digestive	ENTEX	316	0.179069	Digestive_ENTEX	EA_NS	Other
Testis_ENTEX__H3K36me3	-1.36809e-07	3.18109e-07	0.666428	H3K36me3	Other	ENTEX	317	0.176247	Other_ENTEX	EA_NS	Other
Brain_Substantia_Nigra__H3K27ac	-2.63309e-08	6.05765e-08	0.6681	H3K27ac	CNS	Roadmap	318	0.175158	CNS_Roadmap	EA_NS	Brain/CNS
Primary_neutrophils_from_peripheral_blood__H3K4me1	-2.53343e-08	5.73692e-08	0.670611	H3K4me1	Blood/Immune	Roadmap	319	0.173529	Blood/Immune_Roadmap	EA_NS	Blood/Immune
Rectal_Smooth_Muscle__H3K9ac	-1.26526e-07	2.84462e-07	0.671765	H3K9ac	Musculoskeletal/Connective	Roadmap	320	0.172783	Musculoskeletal/Connective_Roadmap	EA_NS	Other
Colon-TV_ENTEX__H3K36me3	-4.34764e-08	9.55811e-08	0.675397	H3K36me3	Digestive	ENTEX	321	0.170441	Digestive_ENTEX	EA_NS	Other
Colon-Sigm_ENTEX__H3K36me3	-4.67682e-08	1.01437e-07	0.677621	H3K36me3	Digestive	ENTEX	322	0.169013	Digestive_ENTEX	EA_NS	Other
Pancreas_ENTEX__H3K4me1	-2.24553e-08	4.75577e-08	0.681597	H3K4me1	Pancreas	ENTEX	323	0.166472	Pancreas_ENTEX	EA_NS	Other
Placenta__H3K27ac	-2.71139e-08	5.69044e-08	0.683134	H3K27ac	Other	Roadmap	324	0.165494	Other_Roadmap	EA_NS	Other
Colonic_Mucosa__H3K36me3	-6.26881e-08	1.31532e-07	0.683176	H3K36me3	Digestive	Roadmap	325	0.165468	Digestive_Roadmap	EA_NS	Other
Primary_T_helper_cells_from_peripheral_blood__H3K4me3	-1.20535e-07	2.47768e-07	0.686687	H3K4me3	Blood/Immune	Roadmap	326	0.163241	Blood/Immune_Roadmap	EA_NS	Blood/Immune
Stomach_Smooth_Muscle__H3K27ac	-3.31697e-08	6.77535e-08	0.687779	H3K27ac	Musculoskeletal/Connective	Roadmap	327	0.162551	Musculoskeletal/Connective_Roadmap	EA_NS	Other
Ganglion_Eminence_derived_primary_cultured_neurospheres__H3K4me3	-1.15918e-07	2.35484e-07	0.688729	H3K4me3	CNS	Roadmap	328	0.161951	CNS_Roadmap	EA_NS	Brain/CNS
Artery-Tibial_ENTEX__H3K4me1	-1.0409e-07	2.112e-07	0.688942	H3K4me1	Cardiovascular	ENTEX	329	0.161818	Cardiovascular_ENTEX	EA_NS	Other
Brain_Germinal_Matrix__H3K4me3	-1.3283e-07	2.68748e-07	0.689437	H3K4me3	CNS	Roadmap	330	0.161505	CNS_Roadmap	EA_NS	Brain/CNS
Colonic_Mucosa__H3K4me3	-1.26703e-07	2.53843e-07	0.691159	H3K4me3	Digestive	Roadmap	331	0.160422	Digestive_Roadmap	EA_NS	Other
NHDF-Ad_Adult_Dermal_Fibroblast_Primary_Cells__H3K4me1	-5.04281e-08	9.58061e-08	0.700679	H3K4me1	Musculoskeletal/Connective	Roadmap	332	0.154481	Musculoskeletal/Connective_Roadmap	EA_NS	Other
Brain_Substantia_Nigra__H3K4me1	-3.6545e-08	6.88477e-08	0.702224	H3K4me1	CNS	Roadmap	333	0.153524	CNS_Roadmap	EA_NS	Brain/CNS
NHDF-Ad_Adult_Dermal_Fibroblast_Primary_Cells__H3K27ac	-7.07367e-08	1.32645e-07	0.703079	H3K27ac	Musculoskeletal/Connective	Roadmap	334	0.152996	Musculoskeletal/Connective_Roadmap	EA_NS	Other
SI-Term-Ileum_ENTEX__H3K36me3	-9.73518e-08	1.82517e-07	0.703117	H3K36me3	Digestive	ENTEX	335	0.152973	Digestive_ENTEX	EA_NS	Other
Cortex_derived_primary_cultured_neurospheres__H3K36me3	-4.40574e-08	8.19019e-08	0.704687	H3K36me3	CNS	Roadmap	336	0.152004	CNS_Roadmap	EA_NS	Brain/CNS
Aorta_ENTEX__H3K4me1	-2.22591e-08	4.08151e-08	0.707248	H3K4me1	Cardiovascular	ENTEX	337	0.150428	Cardiovascular_ENTEX	EA_NS	Other
Stomach_Mucosa__H3K4me3	-1.70941e-07	3.1175e-07	0.708266	H3K4me3	Digestive	Roadmap	338	0.149804	Digestive_Roadmap	EA_NS	Other
Esoph-Muscularis_ENTEX__H3K27ac	-4.43062e-08	8.05319e-08	0.708899	H3K27ac	Digestive	ENTEX	339	0.149416	Digestive_ENTEX	EA_NS	Other
Colon-TV_ENTEX__H3K27ac	-3.4391e-08	6.17835e-08	0.711112	H3K27ac	Digestive	ENTEX	340	0.148062	Digestive_ENTEX	EA_NS	Other
Fetal_Adrenal_Gland__H3K27ac	-3.99427e-08	6.98356e-08	0.716323	H3K27ac	Other	Roadmap	341	0.144891	Other_Roadmap	EA_NS	Other
Brain_Anterior_Caudate__H3K4me3	-1.04879e-07	1.8226e-07	0.717502	H3K4me3	CNS	Roadmap	342	0.144177	CNS_Roadmap	EA_NS	Brain/CNS
Breast_Myoepithelial_Primary_Cells__H3K36me3	-3.92153e-08	6.79992e-08	0.71793	H3K36me3	Other	Roadmap	343	0.143918	Other_Roadmap	EA_NS	Other
Brain_Cingulate_Gyrus__H3K27ac	-3.85594e-08	6.6855e-08	0.71795	H3K27ac	CNS	Roadmap	344	0.143906	CNS_Roadmap	EA_NS	Brain/CNS
Skeletal_Muscle_Male__H3K36me3	-5.93377e-08	1.02508e-07	0.718658	H3K36me3	Musculoskeletal/Connective	Roadmap	345	0.143478	Musculoskeletal/Connective_Roadmap	EA_NS	Other
Spleen_ENTEX__H3K4me3	-5.9756e-08	1.03157e-07	0.718797	H3K4me3	Blood/Immune	ENTEX	346	0.143394	Blood/Immune_ENTEX	EA_NS	Blood/Immune
Colon-TV_ENTEX__H3K4me1	-9.94685e-08	1.70313e-07	0.720402	H3K4me1	Digestive	ENTEX	347	0.142425	Digestive_ENTEX	EA_NS	Other
Fetal_Muscle_Leg__H3K36me3	-4.90778e-08	8.40312e-08	0.720404	H3K36me3	Musculoskeletal/Connective	Roadmap	348	0.142424	Musculoskeletal/Connective_Roadmap	EA_NS	Other
Fetal_Intestine_Small__H3K36me3	-2.82547e-08	4.81464e-08	0.721348	H3K36me3	Digestive	Roadmap	349	0.141855	Digestive_Roadmap	EA_NS	Other
Primary_monocytes_from_peripheral_blood__H3K4me3	-1.69399e-07	2.88221e-07	0.721647	H3K4me3	Blood/Immune	Roadmap	350	0.141675	Blood/Immune_Roadmap	EA_NS	Blood/Immune
Primary_T_helper_naive_cells_from_peripheral_blood_2__H3K4me3	-1.30904e-07	2.1582e-07	0.727923	H3K4me3	Blood/Immune	Roadmap	351	0.137915	Blood/Immune_Roadmap	EA_NS	Blood/Immune
Stomach_Smooth_Muscle__H3K4me3	-9.86465e-08	1.61937e-07	0.728793	H3K4me3	Musculoskeletal/Connective	Roadmap	352	0.137396	Musculoskeletal/Connective_Roadmap	EA_NS	Other
Pancreatic_Islets__H3K4me1	-4.9767e-08	8.12913e-08	0.729799	H3K4me1	Pancreas	Roadmap	353	0.136797	Pancreas_Roadmap	EA_NS	Other
Esophagus__H3K36me3	-6.65486e-08	1.08555e-07	0.730075	H3K36me3	Digestive	Roadmap	354	0.136633	Digestive_Roadmap	EA_NS	Other
NHEK-Epidermal_Keratinocyte_Primary_Cells__DNase	-8.10869e-08	1.32251e-07	0.730104	DNase	Other	Roadmap	355	0.136615	Other_Roadmap	EA_NS	Other
Fetal_Kidney__H3K9ac	-2.02408e-07	3.29587e-07	0.730434	H3K9ac	Other	Roadmap	356	0.136419	Other_Roadmap	EA_NS	Other
Brain_Inferior_Temporal_Lobe__H3K4me1	-6.12453e-08	9.60514e-08	0.738143	H3K4me1	CNS	Roadmap	357	0.13186	CNS_Roadmap	EA_NS	Brain/CNS
Fetal_Muscle_Leg__H3K27ac	-5.61319e-08	8.70935e-08	0.740375	H3K27ac	Musculoskeletal/Connective	Roadmap	358	0.130548	Musculoskeletal/Connective_Roadmap	EA_NS	Other
Fetal_Brain_Male__H3K36me3	-2.15762e-07	3.30394e-07	0.743136	H3K36me3	CNS	Roadmap	359	0.128932	CNS_Roadmap	EA_NS	Brain/CNS
Right_Ventricle__H3K36me3	-6.85198e-08	1.04827e-07	0.743329	H3K36me3	Cardiovascular	Roadmap	360	0.128819	Cardiovascular_Roadmap	EA_NS	Other
Placenta_Amnion__H3K4me1	-4.94135e-08	7.5494e-08	0.743617	H3K4me1	Other	Roadmap	361	0.128651	Other_Roadmap	EA_NS	Other
Duodenum_Mucosa__H3K4me3	-1.06307e-07	1.62341e-07	0.743713	H3K4me3	Digestive	Roadmap	362	0.128594	Digestive_Roadmap	EA_NS	Other
Adrenal_gland_ENTEX__H3K4me3	-1.36318e-07	2.07516e-07	0.744379	H3K4me3	Other	ENTEX	363	0.128206	Other_ENTEX	EA_NS	Other
Rectal_Smooth_Muscle__H3K36me3	-1.16013e-07	1.75772e-07	0.74538	H3K36me3	Musculoskeletal/Connective	Roadmap	364	0.127622	Musculoskeletal/Connective_Roadmap	EA_NS	Other
Primary_mononuclear_cells_from_peripheral_blood__H3K9ac	-1.21364e-07	1.83718e-07	0.745565	H3K9ac	Blood/Immune	Roadmap	365	0.127514	Blood/Immune_Roadmap	EA_NS	Blood/Immune
Primary_monocytes_from_peripheral_blood__H3K4me1	-4.12831e-08	6.20197e-08	0.747181	H3K4me1	Blood/Immune	Roadmap	366	0.126574	Blood/Immune_Roadmap	EA_NS	Blood/Immune
Primary_T_killer_naive_cells_from_peripheral_blood__H3K4me3	-2.16732e-07	3.25476e-07	0.74726	H3K4me3	Blood/Immune	Roadmap	367	0.126528	Blood/Immune_Roadmap	EA_NS	Blood/Immune
Colon_Smooth_Muscle__H3K27ac	-4.88096e-08	7.31845e-08	0.747595	H3K27ac	Musculoskeletal/Connective	Roadmap	368	0.126334	Musculoskeletal/Connective_Roadmap	EA_NS	Other
Heart-Atrial_ENTEX__H3K36me3	-4.94352e-08	7.38328e-08	0.74843	H3K36me3	Cardiovascular	ENTEX	369	0.125849	Cardiovascular_ENTEX	EA_NS	Other
Foreskin_Melanocyte_Primary_Cells_skin01__DNase	-7.7661e-08	1.14841e-07	0.750559	DNase	Other	Roadmap	370	0.124615	Other_Roadmap	EA_NS	Other
Primary_T_regulatory_cells_from_peripheral_blood__H3K27ac	-6.6915e-08	9.82664e-08	0.75205	H3K27ac	Blood/Immune	Roadmap	371	0.123753	Blood/Immune_Roadmap	EA_NS	Blood/Immune
Fetal_Stomach__H3K4me1	-4.62149e-08	6.76143e-08	0.752857	H3K4me1	Digestive	Roadmap	372	0.123288	Digestive_Roadmap	EA_NS	Other
NHDF-Ad_Adult_Dermal_Fibroblast_Primary_Cells__H3K9ac	-1.66195e-07	2.42437e-07	0.753491	H3K9ac	Musculoskeletal/Connective	Roadmap	373	0.122922	Musculoskeletal/Connective_Roadmap	EA_NS	Other
Primary_B_cells_from_cord_blood__H3K4me3	-2.38003e-07	3.45673e-07	0.754437	H3K4me3	Blood/Immune	Roadmap	374	0.122377	Blood/Immune_Roadmap	EA_NS	Blood/Immune
liver_ENTEX__H3K4me3	-1.1788e-07	1.68159e-07	0.758349	H3K4me3	Liver	Roadmap	375	0.120131	Liver_Roadmap	EA_NS	Other
Brain_Hippocampus_Middle__H3K27ac	-4.54829e-08	6.46657e-08	0.759082	H3K27ac	CNS	Roadmap	376	0.119711	CNS_Roadmap	EA_NS	Brain/CNS
Brain_Inferior_Temporal_Lobe__H3K9ac	-1.00298e-07	1.40867e-07	0.761769	H3K9ac	CNS	Roadmap	377	0.118176	CNS_Roadmap	EA_NS	Brain/CNS
Brain_Germinal_Matrix__H3K4me1	-1.03746e-07	1.4408e-07	0.764256	H3K4me1	CNS	Roadmap	378	0.116761	CNS_Roadmap	EA_NS	Brain/CNS
Brain_Angular_Gyrus__H3K4me3	-1.91128e-07	2.64829e-07	0.764762	H3K4me3	CNS	Roadmap	379	0.116474	CNS_Roadmap	EA_NS	Brain/CNS
Esoph-GJ_ENTEX__H3K4me1	-4.40514e-08	6.02548e-08	0.767636	H3K4me1	Digestive	ENTEX	380	0.114845	Digestive_ENTEX	EA_NS	Other
Brain_Germinal_Matrix__H3K36me3	-9.18737e-08	1.21641e-07	0.77496	H3K36me3	CNS	Roadmap	381	0.11072	CNS_Roadmap	EA_NS	Brain/CNS
Primary_B_cells_from_peripheral_blood__DNase	-1.05111e-07	1.36855e-07	0.77877	DNase	Blood/Immune	Roadmap	382	0.108591	Blood/Immune_Roadmap	EA_NS	Blood/Immune
Primary_mononuclear_cells_from_peripheral_blood__H3K4me3	-2.55435e-07	3.32176e-07	0.779046	H3K4me3	Blood/Immune	Roadmap	383	0.108437	Blood/Immune_Roadmap	EA_NS	Blood/Immune
Esoph-GJ_ENTEX__H3K27ac	-6.10275e-08	7.86356e-08	0.781149	H3K27ac	Digestive	ENTEX	384	0.107266	Digestive_ENTEX	EA_NS	Other
Colon_Smooth_Muscle__H3K36me3	-7.536e-08	9.61195e-08	0.783487	H3K36me3	Musculoskeletal/Connective	Roadmap	385	0.105968	Musculoskeletal/Connective_Roadmap	EA_NS	Other
Fetal_Adrenal_Gland__H3K4me1	-5.73599e-08	7.30446e-08	0.783853	H3K4me1	Other	Roadmap	386	0.105765	Other_Roadmap	EA_NS	Other
Pancreas__DNase	-1.62118e-07	2.05998e-07	0.784357	DNase	Pancreas	ENTEX	387	0.105486	Pancreas_ENTEX	EA_NS	Other
Brain_Dorsolateral_Prefrontal_Cortex__H3K4me3	-1.96454e-07	2.4659e-07	0.787182	H3K4me3	CNS	Roadmap	388	0.103925	CNS_Roadmap	EA_NS	Brain/CNS
Primary_mononuclear_cells_from_peripheral_blood__H3K27ac	-1.87127e-07	2.32281e-07	0.789765	H3K27ac	Blood/Immune	Roadmap	389	0.102502	Blood/Immune_Roadmap	EA_NS	Blood/Immune
Brain_Inferior_Temporal_Lobe__H3K4me3	-1.7756e-07	2.18547e-07	0.791735	H3K4me3	CNS	Roadmap	390	0.10142	CNS_Roadmap	EA_NS	Brain/CNS
Left_Ventricle__H3K27ac	-6.0893e-08	7.44875e-08	0.793176	H3K27ac	Cardiovascular	Roadmap	391	0.10063	Cardiovascular_Roadmap	EA_NS	Other
Stomach_Smooth_Muscle__H3K9ac	-2.00016e-07	2.44238e-07	0.793589	H3K9ac	Musculoskeletal/Connective	Roadmap	392	0.100404	Musculoskeletal/Connective_Roadmap	EA_NS	Other
Primary_T_helper_cells_from_peripheral_blood__H3K27ac	-1.05922e-07	1.27588e-07	0.796784	H3K27ac	Blood/Immune	Roadmap	393	0.0986593	Blood/Immune_Roadmap	EA_NS	Blood/Immune
Heart-LV_ENTEX__H3K4me1	-8.1722e-08	9.71021e-08	0.799997	H3K4me1	Cardiovascular	ENTEX	394	0.0969118	Cardiovascular_ENTEX	EA_NS	Other
Brain_Inferior_Temporal_Lobe__H3K36me3	-8.85203e-08	1.04462e-07	0.801613	H3K36me3	CNS	Roadmap	395	0.0960354	CNS_Roadmap	EA_NS	Brain/CNS
Liver__H3K9ac	-1.49919e-07	1.76882e-07	0.80166	H3K9ac	Liver	Roadmap	396	0.0960096	Liver_Roadmap	EA_NS	Other
Adipose_Nuclei__H3K9ac	-1.49673e-07	1.76469e-07	0.801825	H3K9ac	Adipose	Roadmap	397	0.0959206	Adipose_Roadmap	EA_NS	Other
Primary_T_helper_memory_cells_from_peripheral_blood_2__H3K36me3	-1.26645e-07	1.48957e-07	0.802396	H3K36me3	Blood/Immune	Roadmap	398	0.0956111	Blood/Immune_Roadmap	EA_NS	Blood/Immune
Pancreas__H3K4me3	-2.26363e-07	2.66132e-07	0.802495	H3K4me3	Pancreas	ENTEX	399	0.0955575	Pancreas_ENTEX	EA_NS	Other
Primary_mononuclear_cells_from_peripheral_blood__H3K4me1	-2.12302e-07	2.49596e-07	0.802499	H3K4me1	Blood/Immune	Roadmap	400	0.0955554	Blood/Immune_Roadmap	EA_NS	Blood/Immune
SI-Term-Ileum_ENTEX__H3K4me1	-9.66985e-08	1.13637e-07	0.802599	H3K4me1	Digestive	ENTEX	401	0.0955012	Digestive_ENTEX	EA_NS	Other
Fetal_Brain_Female__H3K4me3	-1.80132e-07	2.07538e-07	0.807289	H3K4me3	CNS	Roadmap	402	0.0929712	CNS_Roadmap	EA_NS	Brain/CNS
Brain_Hippocampus_Middle__H3K36me3	-8.11803e-08	9.32243e-08	0.80807	H3K36me3	CNS	Roadmap	403	0.092551	CNS_Roadmap	EA_NS	Brain/CNS
Liver__H3K4me3	-1.15652e-07	1.32106e-07	0.809335	H3K4me3	Liver	Roadmap	404	0.0918717	Liver_Roadmap	EA_NS	Other
Heart-Atrial_ENTEX__H3K4me1	-2.61484e-07	2.97407e-07	0.810357	H3K4me1	Cardiovascular	ENTEX	405	0.0913235	Cardiovascular_ENTEX	EA_NS	Other
Stomach_Smooth_Muscle__H3K4me1	-6.99648e-08	7.86356e-08	0.813196	H3K4me1	Musculoskeletal/Connective	Roadmap	406	0.0898049	Musculoskeletal/Connective_Roadmap	EA_NS	Other
Rectal_Smooth_Muscle__H3K27ac	-6.24879e-08	6.99918e-08	0.814015	H3K27ac	Musculoskeletal/Connective	Roadmap	407	0.0893675	Musculoskeletal/Connective_Roadmap	EA_NS	Other
Duodenum_Smooth_Muscle__H3K4me1	-9.33447e-08	1.04049e-07	0.815174	H3K4me1	Musculoskeletal/Connective	Roadmap	408	0.0887498	Musculoskeletal/Connective_Roadmap	EA_NS	Other
Rectal_Mucosa_Donor_31__H3K27ac	-8.03618e-08	8.87972e-08	0.817268	H3K27ac	Digestive	Roadmap	409	0.0876353	Digestive_Roadmap	EA_NS	Other
Primary_T_helper_naive_cells_from_peripheral_blood_2__H3K27ac	-8.97269e-08	9.85586e-08	0.818692	H3K27ac	Blood/Immune	Roadmap	410	0.0868795	Blood/Immune_Roadmap	EA_NS	Blood/Immune
Artery-Coronary_ENTEX__H3K27ac	-5.31745e-08	5.84049e-08	0.818706	H3K27ac	Cardiovascular	ENTEX	411	0.0868718	Cardiovascular_ENTEX	EA_NS	Other
Primary_B_cells_from_peripheral_blood__H3K36me3	-4.78344e-08	5.24523e-08	0.819105	H3K36me3	Blood/Immune	Roadmap	412	0.0866603	Blood/Immune_Roadmap	EA_NS	Blood/Immune
Fetal_Muscle_Trunk__DNase	-1.26443e-07	1.3706e-07	0.821877	DNase	Musculoskeletal/Connective	Roadmap	413	0.0851933	Musculoskeletal/Connective_Roadmap	EA_NS	Other
Brain_Cingulate_Gyrus__H3K4me1	-6.77639e-08	7.27117e-08	0.824319	H3K4me1	CNS	Roadmap	414	0.0839045	CNS_Roadmap	EA_NS	Brain/CNS
Brain_Angular_Gyrus__H3K9ac	-1.49518e-07	1.57461e-07	0.828831	H3K9ac	CNS	Roadmap	415	0.0815342	CNS_Roadmap	EA_NS	Brain/CNS
Primary_monocytes_from_peripheral_blood__H3K27ac	-1.01474e-07	1.06057e-07	0.830664	H3K27ac	Blood/Immune	Roadmap	416	0.0805747	Blood/Immune_Roadmap	EA_NS	Blood/Immune
Colon_Smooth_Muscle__H3K4me1	-5.97032e-08	6.19876e-08	0.832263	H3K4me1	Musculoskeletal/Connective	Roadmap	417	0.0797392	Musculoskeletal/Connective_Roadmap	EA_NS	Other
Rectal_Mucosa_Donor_31__H3K36me3	-9.82828e-08	1.01081e-07	0.834554	H3K36me3	Digestive	Roadmap	418	0.0785455	Digestive_Roadmap	EA_NS	Other
Esophagus__H3K4me1	-1.22287e-07	1.25279e-07	0.835497	H3K4me1	Digestive	Roadmap	419	0.0780552	Digestive_Roadmap	EA_NS	Other
Duodenum_Mucosa__H3K9ac	-2.03829e-07	2.04139e-07	0.840977	H3K9ac	Digestive	Roadmap	420	0.0752159	Digestive_Roadmap	EA_NS	Other
Spleen__H3K4me1	-9.23241e-08	9.06617e-08	0.845741	H3K4me1	Blood/Immune	ENTEX	421	0.0727626	Blood/Immune_ENTEX	EA_NS	Blood/Immune
Primary_T_helper_memory_cells_from_peripheral_blood_2__H3K4me3	-2.45307e-07	2.385e-07	0.848153	H3K4me3	Blood/Immune	Roadmap	422	0.0715258	Blood/Immune_Roadmap	EA_NS	Blood/Immune
Right_Ventricle__H3K4me3	-2.64215e-07	2.53487e-07	0.851369	H3K4me3	Cardiovascular	Roadmap	423	0.0698821	Cardiovascular_Roadmap	EA_NS	Other
Ganglion_Eminence_derived_primary_cultured_neurospheres__H3K36me3	-8.20866e-08	7.77063e-08	0.854601	H3K36me3	CNS	Roadmap	424	0.0682369	CNS_Roadmap	EA_NS	Brain/CNS
Liver__H3K27ac	-1.15179e-07	1.07551e-07	0.857898	H3K27ac	Liver	Roadmap	425	0.0665643	Liver_Roadmap	EA_NS	Other
Primary_B_cells_from_peripheral_blood__H3K27ac	-1.1977e-07	1.11472e-07	0.858687	H3K27ac	Blood/Immune	Roadmap	426	0.066165	Blood/Immune_Roadmap	EA_NS	Blood/Immune
Primary_T_killer_memory_cells_from_peripheral_blood__H3K4me3	-2.67369e-07	2.46356e-07	0.861104	H3K4me3	Blood/Immune	Roadmap	427	0.0649443	Blood/Immune_Roadmap	EA_NS	Blood/Immune
Primary_B_cells_from_peripheral_blood__H3K4me1	-6.41816e-08	5.89461e-08	0.861883	H3K4me1	Blood/Immune	Roadmap	428	0.0645517	Blood/Immune_Roadmap	EA_NS	Blood/Immune
Gastric__H3K4me3	-2.83269e-07	2.58571e-07	0.863354	H3K4me3	Digestive	Roadmap	429	0.0638109	Digestive_Roadmap	EA_NS	Other
Primary_T_cells_from_peripheral_blood__H3K4me3	-2.7252e-07	2.47174e-07	0.864888	H3K4me3	Blood/Immune	Roadmap	430	0.0630402	Blood/Immune_Roadmap	EA_NS	Blood/Immune
Colon-Sigm_ENTEX__H3K4me1	-3.78973e-07	3.39699e-07	0.867706	H3K4me1	Digestive	ENTEX	431	0.0616275	Digestive_ENTEX	EA_NS	Other
Artery-Coronary_ENTEX__H3K4me3	-1.50421e-07	1.32383e-07	0.872077	H3K4me3	Cardiovascular	ENTEX	432	0.0594454	Cardiovascular_ENTEX	EA_NS	Other
Brain_Inferior_Temporal_Lobe__H3K27ac	-6.70132e-08	5.89288e-08	0.872271	H3K27ac	CNS	Roadmap	433	0.0593488	CNS_Roadmap	EA_NS	Brain/CNS
Primary_hematopoietic_stem_cells_G-CSF-mobilized_Female__DNase	-1.99303e-07	1.74856e-07	0.872818	DNase	Blood/Immune	Roadmap	434	0.0590765	Blood/Immune_Roadmap	EA_NS	Blood/Immune
Esoph-Muscularis_ENTEX__H3K4me3	-2.82369e-07	2.45465e-07	0.874999	H3K4me3	Digestive	ENTEX	435	0.0579926	Digestive_ENTEX	EA_NS	Other
Fetal_Brain_Female__H3K4me1	-1.17142e-07	1.01723e-07	0.875252	H3K4me1	CNS	Roadmap	436	0.0578668	CNS_Roadmap	EA_NS	Brain/CNS
Heart-Atrial_ENTEX__H3K27ac	-5.64107e-08	4.86602e-08	0.876829	H3K27ac	Cardiovascular	ENTEX	437	0.0570852	Cardiovascular_ENTEX	EA_NS	Other
Stomach_Smooth_Muscle__H3K36me3	-1.23134e-07	1.04813e-07	0.879961	H3K36me3	Musculoskeletal/Connective	Roadmap	438	0.0555365	Musculoskeletal/Connective_Roadmap	EA_NS	Other
Rectal_Smooth_Muscle__H3K4me1	-1.03028e-07	8.70537e-08	0.881693	H3K4me1	Musculoskeletal/Connective	Roadmap	439	0.0546824	Musculoskeletal/Connective_Roadmap	EA_NS	Other
Fetal_Muscle_Leg__H3K4me1	-7.94605e-08	6.62132e-08	0.884944	H3K4me1	Musculoskeletal/Connective	Roadmap	440	0.0530842	Musculoskeletal/Connective_Roadmap	EA_NS	Other
Brain_Hippocampus_Middle__H3K4me1	-7.10496e-08	5.82165e-08	0.88885	H3K4me1	CNS	Roadmap	441	0.0511713	CNS_Roadmap	EA_NS	Brain/CNS
Primary_B_cells_from_peripheral_blood__H3K4me3	-4.01956e-07	3.29195e-07	0.888962	H3K4me3	Blood/Immune	Roadmap	442	0.0511169	Blood/Immune_Roadmap	EA_NS	Blood/Immune
Brain_Dorsolateral_Prefrontal_Cortex__H3K27ac	-9.97721e-08	8.06031e-08	0.892109	H3K27ac	CNS	Roadmap	443	0.0495823	CNS_Roadmap	EA_NS	Brain/CNS
Brain_Anterior_Caudate__H3K36me3	-1.35575e-07	1.09043e-07	0.893124	H3K36me3	CNS	Roadmap	444	0.0490882	CNS_Roadmap	EA_NS	Brain/CNS
Primary_T_cells_from_cord_blood__H3K4me3	-3.32468e-07	2.64617e-07	0.895517	H3K4me3	Blood/Immune	Roadmap	445	0.0479262	Blood/Immune_Roadmap	EA_NS	Blood/Immune
Right_Atrium__H3K27ac	-1.39334e-07	1.10001e-07	0.897361	H3K27ac	Cardiovascular	Roadmap	446	0.0470329	Cardiovascular_Roadmap	EA_NS	Other
Pancreas__H3K4me1	-1.0908e-07	8.54833e-08	0.899028	H3K4me1	Pancreas	ENTEX	447	0.0462266	Pancreas_ENTEX	EA_NS	Other
Heart-Atrial_ENTEX__H3K4me3	-3.30374e-07	2.55606e-07	0.901911	H3K4me3	Cardiovascular	ENTEX	448	0.0448365	Cardiovascular_ENTEX	EA_NS	Other
NHDF-Ad_Adult_Dermal_Fibroblast_Primary_Cells__H3K36me3	-2.50424e-07	1.92912e-07	0.902878	H3K36me3	Musculoskeletal/Connective	Roadmap	449	0.0443709	Musculoskeletal/Connective_Roadmap	EA_NS	Other
Brain_Angular_Gyrus__H3K4me1	-1.04072e-07	8.01092e-08	0.903051	H3K4me1	CNS	Roadmap	450	0.0442879	CNS_Roadmap	EA_NS	Brain/CNS
Primary_hematopoietic_stem_cells_G-CSF-mobilized_Male__DNase	-2.95785e-07	2.26735e-07	0.903975	DNase	Blood/Immune	Roadmap	451	0.0438434	Blood/Immune_Roadmap	EA_NS	Blood/Immune
Brain_Anterior_Caudate__H3K27ac	-8.65181e-08	6.60113e-08	0.905013	H3K27ac	CNS	Roadmap	452	0.0433452	CNS_Roadmap	EA_NS	Brain/CNS
Artery-Tibial_ENTEX__H3K36me3	-9.80379e-08	7.43545e-08	0.906335	H3K36me3	Cardiovascular	ENTEX	453	0.0427112	Cardiovascular_ENTEX	EA_NS	Other
Fetal_Kidney__DNase	-2.52487e-07	1.90533e-07	0.907441	DNase	Other	Roadmap	454	0.0421817	Other_Roadmap	EA_NS	Other
Placenta_Amnion__H3K36me3	-1.22243e-07	8.97678e-08	0.913365	H3K36me3	Other	Roadmap	455	0.0393558	Other_Roadmap	EA_NS	Other
Stomach_Mucosa__H3K36me3	-2.58163e-07	1.84198e-07	0.919476	H3K36me3	Digestive	Roadmap	456	0.0364596	Digestive_Roadmap	EA_NS	Other
Brain_Angular_Gyrus__H3K36me3	-1.83084e-07	1.2875e-07	0.922488	H3K36me3	CNS	Roadmap	457	0.0350392	CNS_Roadmap	EA_NS	Brain/CNS
Placenta_Amnion__H3K27ac	-2.51014e-07	1.73353e-07	0.92619	H3K27ac	Other	Roadmap	458	0.0332997	Other_Roadmap	EA_NS	Other
Fetal_Muscle_Leg__DNase	-1.73888e-07	1.18497e-07	0.928873	DNase	Musculoskeletal/Connective	Roadmap	459	0.0320436	Musculoskeletal/Connective_Roadmap	EA_NS	Other
Brain_Cingulate_Gyrus__H3K36me3	-1.59957e-07	1.0837e-07	0.930032	H3K36me3	CNS	Roadmap	460	0.0315021	CNS_Roadmap	EA_NS	Brain/CNS
Prostate_ENTEX__H3K27ac	-1.16803e-07	7.84803e-08	0.931665	H3K27ac	Other	ENTEX	461	0.0307401	Other_ENTEX	EA_NS	Other
Esoph-Muscularis_ENTEX__H3K4me1	-8.34228e-08	5.58892e-08	0.932235	H3K4me1	Digestive	ENTEX	462	0.0304746	Digestive_ENTEX	EA_NS	Other
HMEC_Mammary_Epithelial_Primary_Cells__H3K36me3	-1.88269e-07	1.26047e-07	0.932365	H3K36me3	Other	Roadmap	463	0.030414	Other_Roadmap	EA_NS	Other
Fetal_Muscle_Trunk__H3K4me1	-1.02763e-07	6.66976e-08	0.938308	H3K4me1	Musculoskeletal/Connective	Roadmap	464	0.0276545	Musculoskeletal/Connective_Roadmap	EA_NS	Other
Brain_Dorsolateral_Prefrontal_Cortex__H3K36me3	-1.83626e-07	1.15553e-07	0.943982	H3K36me3	CNS	Roadmap	465	0.0250365	CNS_Roadmap	EA_NS	Brain/CNS
Brain_Dorsolateral_Prefrontal_Cortex__H3K4me1	-1.49551e-07	9.3962e-08	0.944263	H3K4me1	CNS	Roadmap	466	0.0249069	CNS_Roadmap	EA_NS	Brain/CNS
Placenta__H3K36me3	-1.34625e-07	8.26499e-08	0.948329	H3K36me3	Other	Roadmap	467	0.023041	Other_Roadmap	EA_NS	Other
Nerve-Tibial_ENTEX__H3K36me3	-1.41028e-07	8.65229e-08	0.948444	H3K36me3	Other	ENTEX	468	0.0229883	Other_ENTEX	EA_NS	Other
Brain_Anterior_Caudate__H3K4me1	-1.23988e-07	7.3945e-08	0.953206	H3K4me1	CNS	Roadmap	469	0.0208134	CNS_Roadmap	EA_NS	Brain/CNS
Testis_ENTEX__H3K27ac	-7.97041e-08	4.73216e-08	0.953939	H3K27ac	Other	ENTEX	470	0.0204796	Other_ENTEX	EA_NS	Other
Pancreas__H3K36me3	-1.9169e-07	1.1374e-07	0.954038	H3K36me3	Pancreas	ENTEX	471	0.0204342	Pancreas_ENTEX	EA_NS	Other
Gastric__H3K36me3	-1.80831e-07	1.02308e-07	0.961429	H3K36me3	Digestive	Roadmap	472	0.0170829	Digestive_Roadmap	EA_NS	Other
Heart-LV_ENTEX__H3K4me3	-4.11986e-07	2.31091e-07	0.962689	H3K4me3	Cardiovascular	ENTEX	473	0.0165138	Cardiovascular_ENTEX	EA_NS	Other
Fetal_Adrenal_Gland__H3K4me3	-7.56181e-07	4.20517e-07	0.963929	H3K4me3	Other	Roadmap	474	0.015955	Other_Roadmap	EA_NS	Other
Duodenum_Smooth_Muscle__H3K36me3	-1.93036e-07	1.06741e-07	0.964732	H3K36me3	Musculoskeletal/Connective	Roadmap	475	0.0155932	Musculoskeletal/Connective_Roadmap	EA_NS	Other
Primary_T_regulatory_cells_from_peripheral_blood__H3K4me3	-3.44471e-07	1.7893e-07	0.972896	H3K4me3	Blood/Immune	Roadmap	476	0.0119336	Blood/Immune_Roadmap	EA_NS	Blood/Immune
Right_Atrium__H3K36me3	-3.18543e-07	1.65126e-07	0.97314	H3K36me3	Cardiovascular	Roadmap	477	0.0118247	Cardiovascular_Roadmap	EA_NS	Other
Primary_monocytes_from_peripheral_blood__DNase	-4.00711e-07	2.04825e-07	0.974788	DNase	Blood/Immune	Roadmap	478	0.0110897	Blood/Immune_Roadmap	EA_NS	Blood/Immune
Fetal_Brain_Male__H3K4me3	-9.70857e-07	4.94714e-07	0.975146	H3K4me3	CNS	Roadmap	479	0.0109305	CNS_Roadmap	EA_NS	Brain/CNS
Adipose_Nuclei__H3K4me3	-2.6315e-07	1.28728e-07	0.979535	H3K4me3	Adipose	Roadmap	480	0.00898011	Adipose_Roadmap	EA_NS	Other
Heart-LV_ENTEX__H3K27ac	-1.13022e-07	5.47642e-08	0.980481	H3K27ac	Cardiovascular	ENTEX	481	0.00856062	Cardiovascular_ENTEX	EA_NS	Other
Fetal_Brain_Male__H3K4me1	-1.42533e-07	6.22107e-08	0.989022	H3K4me1	CNS	Roadmap	482	0.00479402	CNS_Roadmap	EA_NS	Brain/CNS
Fetal_Brain_Female__H3K36me3	-1.97566e-07	8.59075e-08	0.989269	H3K36me3	CNS	Roadmap	483	0.00468562	CNS_Roadmap	EA_NS	Brain/CNS
Brain_Dorsolateral_Prefrontal_Cortex__H3K9ac	-5.00337e-07	2.17199e-07	0.989377	H3K9ac	CNS	Roadmap	484	0.00463813	CNS_Roadmap	EA_NS	Brain/CNS
Fetal_Adrenal_Gland__DNase	-3.9085e-07	1.59526e-07	0.992859	DNase	Other	Roadmap	485	0.00311255	Other_Roadmap	EA_NS	Other
Pancreatic_Islets__H3K9ac	-7.742e-07	3.14154e-07	0.993138	H3K9ac	Pancreas	Roadmap	486	0.0029905	Pancreas_Roadmap	EA_NS	Other
Fetal_Brain_Male__DNase	-3.43761e-07	1.35925e-07	0.994281	DNase	CNS	Roadmap	487	0.00249075	CNS_Roadmap	EA_NS	Brain/CNS
Fetal_Brain_Female__DNase	-4.93909e-07	1.37939e-07	0.999829	DNase	CNS	Roadmap	488	7.44371e-05	CNS_Roadmap	EA_NS	Brain/CNS
Pancreatic_Islets__H3K36me3	-6.76295e-07	1.41321e-07	0.999999	H3K36me3	Pancreas	Roadmap	489	3.70339e-07	Pancreas_Roadmap	EA_NS	Other
Cortex_derived_primary_cultured_neurospheres__H3K4me3	1.37377e-06	5.18809e-07	0.00404928	H3K4me3	CNS	Roadmap	1	2.39262	CNS_Roadmap	EA_S	Brain/CNS
Thymus__H3K4me3	1.31993e-06	5.03219e-07	0.00435831	H3K4me3	Blood/Immune	Roadmap	2	2.36068	Blood/Immune_Roadmap	EA_S	Blood/Immune
Rectal_Mucosa_Donor_29__H3K36me3	4.43539e-07	1.72793e-07	0.00513091	H3K36me3	Digestive	Roadmap	3	2.28981	Digestive_Roadmap	EA_S	Other
Duodenum_Mucosa__H3K36me3	3.59182e-07	1.47042e-07	0.00728878	H3K36me3	Digestive	Roadmap	4	2.13735	Digestive_Roadmap	EA_S	Other
Vagina_ENTEX__H3K4me3	1.03215e-06	4.6449e-07	0.0131378	H3K4me3	Other	ENTEX	5	1.88148	Other_ENTEX	EA_S	Other
Brain_Inferior_Temporal_Lobe__H3K4me1	3.69931e-07	1.72603e-07	0.0160465	H3K4me1	CNS	Roadmap	6	1.79462	CNS_Roadmap	EA_S	Brain/CNS
Fetal_Muscle_Leg__DNase	5.09976e-07	2.41798e-07	0.017468	DNase	Musculoskeletal/Connective	Roadmap	7	1.75776	Musculoskeletal/Connective_Roadmap	EA_S	Other
Thymus__H3K4me1	3.92416e-07	1.86147e-07	0.017511	H3K4me1	Blood/Immune	Roadmap	8	1.75669	Blood/Immune_Roadmap	EA_S	Blood/Immune
Stomach_Mucosa__H3K9ac	6.16695e-07	2.93348e-07	0.0177649	H3K9ac	Digestive	Roadmap	9	1.75044	Digestive_Roadmap	EA_S	Other
Colon-TV_ENTEX__H3K27ac	2.20726e-07	1.05858e-07	0.01853	H3K27ac	Digestive	ENTEX	10	1.73212	Digestive_ENTEX	EA_S	Other
Primary_hematopoietic_stem_cells__H3K4me1	4.84584e-07	2.35944e-07	0.0199972	H3K4me1	Blood/Immune	Roadmap	11	1.69903	Blood/Immune_Roadmap	EA_S	Blood/Immune
Brain_Substantia_Nigra__H3K4me1	2.38722e-07	1.19161e-07	0.0225698	H3K4me1	CNS	Roadmap	12	1.64647	CNS_Roadmap	EA_S	Brain/CNS
Primary_neutrophils_from_peripheral_blood__H3K36me3	1.63038e-07	8.17082e-08	0.0230013	H3K36me3	Blood/Immune	Roadmap	13	1.63825	Blood/Immune_Roadmap	EA_S	Blood/Immune
Brain_Anterior_Caudate__H3K4me1	2.94287e-07	1.47555e-07	0.0230531	H3K4me1	CNS	Roadmap	14	1.63727	CNS_Roadmap	EA_S	Brain/CNS
Brain_Hippocampus_Middle__H3K4me1	2.10094e-07	1.05693e-07	0.0234183	H3K4me1	CNS	Roadmap	15	1.63044	CNS_Roadmap	EA_S	Brain/CNS
Rectal_Mucosa_Donor_29__H3K4me3	6.60904e-07	3.36921e-07	0.0249048	H3K4me3	Digestive	Roadmap	16	1.60372	Digestive_Roadmap	EA_S	Other
Fetal_Stomach__DNase	6.62733e-07	3.43509e-07	0.0268466	DNase	Digestive	Roadmap	17	1.57111	Digestive_Roadmap	EA_S	Other
Pancreatic_Islets__H3K27ac	7.2089e-07	3.76314e-07	0.0277041	H3K27ac	Pancreas	Roadmap	18	1.55746	Pancreas_Roadmap	EA_S	Other
Testis_ENTEX__H3K27ac	1.90012e-07	1.01338e-07	0.030395	H3K27ac	Other	ENTEX	19	1.5172	Other_ENTEX	EA_S	Other
Brain_Cingulate_Gyrus__H3K4me1	2.39966e-07	1.32322e-07	0.0348768	H3K4me1	CNS	Roadmap	20	1.45746	CNS_Roadmap	EA_S	Brain/CNS
Stomach_Mucosa__H3K4me1	2.0319e-07	1.12926e-07	0.0359845	H3K4me1	Digestive	Roadmap	21	1.44389	Digestive_Roadmap	EA_S	Other
Rectal_Mucosa_Donor_31__H3K36me3	2.9762e-07	1.69546e-07	0.0395963	H3K36me3	Digestive	Roadmap	22	1.40235	Digestive_Roadmap	EA_S	Other
Nerve-Tibial_ENTEX__H3K36me3	2.41607e-07	1.39314e-07	0.041436	H3K36me3	Other	ENTEX	23	1.38262	Other_ENTEX	EA_S	Other
Rectal_Mucosa_Donor_31__H3K4me1	2.67108e-07	1.55704e-07	0.0431275	H3K4me1	Digestive	Roadmap	24	1.36525	Digestive_Roadmap	EA_S	Other
Brain_Anterior_Caudate__H3K4me3	5.73311e-07	3.52267e-07	0.0518167	H3K4me3	CNS	Roadmap	25	1.28553	CNS_Roadmap	EA_S	Brain/CNS
Brain_Angular_Gyrus__H3K4me1	2.4992e-07	1.53949e-07	0.0522521	H3K4me1	CNS	Roadmap	26	1.2819	CNS_Roadmap	EA_S	Brain/CNS
Fetal_Thymus__H3K4me3	6.84566e-07	4.3498e-07	0.0577682	H3K4me3	Blood/Immune	Roadmap	27	1.23831	Blood/Immune_Roadmap	EA_S	Blood/Immune
Primary_T_cells_from_peripheral_blood__DNase	4.21784e-07	2.68218e-07	0.0579127	DNase	Blood/Immune	Roadmap	28	1.23723	Blood/Immune_Roadmap	EA_S	Blood/Immune
Ganglion_Eminence_derived_primary_cultured_neurospheres__H3K4me3	6.55305e-07	4.19105e-07	0.058958	H3K4me3	CNS	Roadmap	29	1.22946	CNS_Roadmap	EA_S	Brain/CNS
Breast_variant_Human_Mammary_Epithelial_Cells_(vHMEC)__H3K4me3	7.86221e-07	5.10885e-07	0.0619095	H3K4me3	Other	Roadmap	30	1.20824	Other_Roadmap	EA_S	Other
Fetal_Muscle_Trunk__DNase	4.09639e-07	2.67668e-07	0.0629592	DNase	Musculoskeletal/Connective	Roadmap	31	1.20094	Musculoskeletal/Connective_Roadmap	EA_S	Other
Rectal_Mucosa_Donor_29__H3K4me1	3.10191e-07	2.0344e-07	0.063663	H3K4me1	Digestive	Roadmap	32	1.19611	Digestive_Roadmap	EA_S	Other
Rectal_Mucosa_Donor_31__H3K27ac	2.44429e-07	1.60741e-07	0.0641754	H3K27ac	Digestive	Roadmap	33	1.19263	Digestive_Roadmap	EA_S	Other
Colonic_Mucosa__H3K4me3	7.09247e-07	4.73741e-07	0.067181	H3K4me3	Digestive	Roadmap	34	1.17275	Digestive_Roadmap	EA_S	Other
Uterus_ENTEX__H3K4me3	8.70164e-07	5.91743e-07	0.0707116	H3K4me3	Other	ENTEX	35	1.15051	Other_ENTEX	EA_S	Other
Rectal_Mucosa_Donor_29__H3K27ac	2.34632e-07	1.62984e-07	0.0749898	H3K27ac	Digestive	Roadmap	36	1.125	Digestive_Roadmap	EA_S	Other
Fetal_Brain_Male__H3K4me3	1.28841e-06	9.05091e-07	0.077294	H3K4me3	CNS	Roadmap	37	1.11185	CNS_Roadmap	EA_S	Brain/CNS
Mammary_ENTEX__H3K4me3	3.72712e-07	2.67191e-07	0.0815192	H3K4me3	Other	ENTEX	38	1.08874	Other_ENTEX	EA_S	Other
Ovary_ENTEX__H3K4me3	8.05667e-07	5.84357e-07	0.0839901	H3K4me3	Other	ENTEX	39	1.07577	Other_ENTEX	EA_S	Other
Primary_T_killer_naive_cells_from_peripheral_blood__H3K9ac	6.66398e-07	4.84294e-07	0.0844078	H3K9ac	Blood/Immune	Roadmap	40	1.07362	Blood/Immune_Roadmap	EA_S	Blood/Immune
Spleen_ENTEX__H3K4me1	4.76811e-07	3.47093e-07	0.0847635	H3K4me1	Blood/Immune	ENTEX	41	1.07179	Blood/Immune_ENTEX	EA_S	Blood/Immune
Pancreatic_Islets__H3K9ac	8.14162e-07	5.97844e-07	0.0866255	H3K9ac	Pancreas	Roadmap	42	1.06235	Pancreas_Roadmap	EA_S	Other
Colonic_Mucosa__H3K36me3	3.34444e-07	2.46507e-07	0.0874338	H3K36me3	Digestive	Roadmap	43	1.05832	Digestive_Roadmap	EA_S	Other
Rectal_Mucosa_Donor_29__H3K9ac	5.43308e-07	4.10707e-07	0.0929409	H3K9ac	Digestive	Roadmap	44	1.03179	Digestive_Roadmap	EA_S	Other
Duodenum_Smooth_Muscle__H3K36me3	2.60361e-07	1.98142e-07	0.0944209	H3K36me3	Musculoskeletal/Connective	Roadmap	45	1.02493	Musculoskeletal/Connective_Roadmap	EA_S	Other
Primary_hematopoietic_stem_cells_short_term_culture__H3K4me1	1.73127e-07	1.31835e-07	0.0945554	H3K4me1	Blood/Immune	Roadmap	46	1.02431	Blood/Immune_Roadmap	EA_S	Blood/Immune
Foreskin_Melanocyte_Primary_Cells_skin03__H3K4me3	7.38938e-07	5.6283e-07	0.0946085	H3K4me3	Other	Roadmap	47	1.02407	Other_Roadmap	EA_S	Other
Thymus__H3K27ac	3.68024e-07	2.83789e-07	0.0973455	H3K27ac	Blood/Immune	Roadmap	48	1.01168	Blood/Immune_Roadmap	EA_S	Blood/Immune
Fetal_Intestine_Small__H3K27ac	1.87962e-07	1.45097e-07	0.0975872	H3K27ac	Digestive	Roadmap	49	1.01061	Digestive_Roadmap	EA_S	Other
Brain_Hippocampus_Middle__H3K27ac	1.50849e-07	1.16709e-07	0.0980881	H3K27ac	CNS	Roadmap	50	1.00838	CNS_Roadmap	EA_S	Brain/CNS
Fetal_Thymus__DNase	3.31501e-07	2.60067e-07	0.101213	DNase	Blood/Immune	Roadmap	51	0.994765	Blood/Immune_Roadmap	EA_S	Blood/Immune
Fetal_Stomach__H3K27ac	2.03078e-07	1.59521e-07	0.1015	H3K27ac	Digestive	Roadmap	52	0.993534	Digestive_Roadmap	EA_S	Other
Esoph-Muscularis_ENTEX__H3K4me3	5.55264e-07	4.40679e-07	0.103831	H3K4me3	Digestive	ENTEX	53	0.983671	Digestive_ENTEX	EA_S	Other
Fetal_Intestine_Small__H3K36me3	1.18949e-07	9.54022e-08	0.106232	H3K36me3	Digestive	Roadmap	54	0.973745	Digestive_Roadmap	EA_S	Other
Colon_Smooth_Muscle__H3K4me3	4.57026e-07	3.70534e-07	0.108709	H3K4me3	Musculoskeletal/Connective	Roadmap	55	0.963735	Musculoskeletal/Connective_Roadmap	EA_S	Other
Fetal_Lung__H3K36me3	1.8173e-07	1.48113e-07	0.109917	H3K36me3	Lung	Roadmap	56	0.958934	Lung_Roadmap	EA_S	Lung
Fetal_Lung__H3K9ac	4.19818e-07	3.45876e-07	0.112415	H3K9ac	Lung	Roadmap	57	0.949174	Lung_Roadmap	EA_S	Lung
Fetal_Intestine_Small__DNase	4.66996e-07	3.86558e-07	0.113507	DNase	Digestive	Roadmap	58	0.944978	Digestive_Roadmap	EA_S	Other
Fetal_Intestine_Large__H3K36me3	1.66122e-07	1.38418e-07	0.115041	H3K36me3	Digestive	Roadmap	59	0.939148	Digestive_Roadmap	EA_S	Other
Fetal_Thymus__H3K27ac	2.02592e-07	1.7088e-07	0.117893	H3K27ac	Blood/Immune	Roadmap	60	0.928512	Blood/Immune_Roadmap	EA_S	Blood/Immune
Small_Intestine__DNase	3.52643e-07	2.97623e-07	0.118035	DNase	Digestive	Roadmap	61	0.927988	Digestive_Roadmap	EA_S	Other
Brain_Dorsolateral_Prefrontal_Cortex__H3K4me1	2.05716e-07	1.74262e-07	0.118901	H3K4me1	CNS	Roadmap	62	0.924816	CNS_Roadmap	EA_S	Brain/CNS
Brain_Germinal_Matrix__H3K4me1	2.92023e-07	2.47899e-07	0.1194	H3K4me1	CNS	Roadmap	63	0.922995	CNS_Roadmap	EA_S	Brain/CNS
Placenta_Amnion__H3K4me1	1.69452e-07	1.4641e-07	0.123559	H3K4me1	Other	Roadmap	64	0.908127	Other_Roadmap	EA_S	Other
Stomach_Mucosa__H3K4me3	5.95895e-07	5.27795e-07	0.129443	H3K4me3	Digestive	Roadmap	65	0.887921	Digestive_Roadmap	EA_S	Other
Foreskin_Melanocyte_Primary_Cells_skin03__H3K4me1	1.17929e-07	1.04896e-07	0.130456	H3K4me1	Other	Roadmap	66	0.884537	Other_Roadmap	EA_S	Other
Rectal_Mucosa_Donor_31__H3K4me3	4.49003e-07	3.99845e-07	0.130731	H3K4me3	Digestive	Roadmap	67	0.883621	Digestive_Roadmap	EA_S	Other
Colonic_Mucosa__H3K27ac	2.32791e-07	2.08884e-07	0.132543	H3K27ac	Digestive	Roadmap	68	0.877642	Digestive_Roadmap	EA_S	Other
Colonic_Mucosa__H3K4me1	2.49005e-07	2.25296e-07	0.13453	H3K4me1	Digestive	Roadmap	69	0.871182	Digestive_Roadmap	EA_S	Other
Foreskin_Fibroblast_Primary_Cells_skin02__H3K27ac	2.01332e-07	1.82232e-07	0.134621	H3K27ac	Musculoskeletal/Connective	Roadmap	70	0.870887	Musculoskeletal/Connective_Roadmap	EA_S	Other
Fetal_Muscle_Leg__H3K27ac	1.7252e-07	1.57481e-07	0.13665	H3K27ac	Musculoskeletal/Connective	Roadmap	71	0.864392	Musculoskeletal/Connective_Roadmap	EA_S	Other
Brain_Anterior_Caudate__H3K9ac	2.70789e-07	2.4926e-07	0.138658	H3K9ac	CNS	Roadmap	72	0.858056	CNS_Roadmap	EA_S	Brain/CNS
Primary_neutrophils_from_peripheral_blood__H3K4me3	2.42588e-07	2.26492e-07	0.14207	H3K4me3	Blood/Immune	Roadmap	73	0.847497	Blood/Immune_Roadmap	EA_S	Blood/Immune
Ovary__H3K4me3	4.94046e-07	4.62766e-07	0.142852	H3K4me3	Other	ENTEX	74	0.845115	Other_ENTEX	EA_S	Other
liver_ENTEX__H3K4me1	5.3264e-07	5.00307e-07	0.143522	H3K4me1	Liver	Roadmap	75	0.84308	Liver_Roadmap	EA_S	Other
Primary_Natural_Killer_cells_from_peripheral_blood__DNase	3.45404e-07	3.27574e-07	0.145843	DNase	Blood/Immune	Roadmap	76	0.836115	Blood/Immune_Roadmap	EA_S	Blood/Immune
Foreskin_Melanocyte_Primary_Cells_skin03__H3K27ac	1.79962e-07	1.71702e-07	0.147295	H3K27ac	Other	Roadmap	77	0.831812	Other_Roadmap	EA_S	Other
Fetal_Intestine_Large__DNase	3.03542e-07	2.91184e-07	0.148604	DNase	Digestive	Roadmap	78	0.82797	Digestive_Roadmap	EA_S	Other
Primary_monocytes_from_peripheral_blood__H3K36me3	8.36655e-08	8.1672e-08	0.152821	H3K36me3	Blood/Immune	Roadmap	79	0.815817	Blood/Immune_Roadmap	EA_S	Blood/Immune
Pancreas_ENTEX__H3K4me1	8.38165e-08	8.19344e-08	0.153161	H3K4me1	Pancreas	ENTEX	80	0.814853	Pancreas_ENTEX	EA_S	Other
Placenta_Amnion__H3K27ac	3.1851e-07	3.11601e-07	0.15335	H3K27ac	Other	Roadmap	81	0.814316	Other_Roadmap	EA_S	Other
Pancreatic_Islets__H3K4me3	5.89911e-07	5.84606e-07	0.15647	H3K4me3	Pancreas	Roadmap	82	0.805569	Pancreas_Roadmap	EA_S	Other
Fetal_Intestine_Small__H3K4me1	1.24041e-07	1.23994e-07	0.158564	H3K4me1	Digestive	Roadmap	83	0.799796	Digestive_Roadmap	EA_S	Other
Rectal_Smooth_Muscle__H3K4me3	4.74502e-07	4.82676e-07	0.162788	H3K4me3	Musculoskeletal/Connective	Roadmap	84	0.788378	Musculoskeletal/Connective_Roadmap	EA_S	Other
Right_Atrium__H3K4me3	6.32467e-07	6.53345e-07	0.166511	H3K4me3	Cardiovascular	Roadmap	85	0.778557	Cardiovascular_Roadmap	EA_S	Other
Placenta__H3K36me3	1.70167e-07	1.76594e-07	0.167621	H3K36me3	Other	Roadmap	86	0.775671	Other_Roadmap	EA_S	Other
Breast_variant_Human_Mammary_Epithelial_Cells_(vHMEC)__H3K36me3	8.94834e-08	9.32878e-08	0.168724	H3K36me3	Other	Roadmap	87	0.772823	Other_Roadmap	EA_S	Other
Primary_T_cells_from_cord_blood__DNase	3.1713e-07	3.31172e-07	0.169132	DNase	Blood/Immune	Roadmap	88	0.771774	Blood/Immune_Roadmap	EA_S	Blood/Immune
Lung_ENTEX__H3K36me3	1.23885e-07	1.29596e-07	0.169553	H3K36me3	Lung	ENTEX	89	0.770694	Lung_ENTEX	EA_S	Lung
Left_Ventricle__H3K36me3	1.78062e-07	1.87999e-07	0.171783	H3K36me3	Cardiovascular	Roadmap	90	0.765021	Cardiovascular_Roadmap	EA_S	Other
Osteoblast_Primary_Cells__H3K36me3	1.01681e-07	1.07448e-07	0.171992	H3K36me3	Musculoskeletal/Connective	Roadmap	91	0.764492	Musculoskeletal/Connective_Roadmap	EA_S	Other
Stomach_ENTEX__H3K27ac	1.14611e-07	1.21611e-07	0.172983	H3K27ac	Digestive	ENTEX	92	0.761996	Digestive_ENTEX	EA_S	Other
Brain_Cingulate_Gyrus__H3K4me3	3.70307e-07	3.92974e-07	0.173015	H3K4me3	CNS	Roadmap	93	0.761917	CNS_Roadmap	EA_S	Brain/CNS
Adipose_Nuclei__H3K36me3	1.32299e-07	1.40978e-07	0.174009	H3K36me3	Adipose	Roadmap	94	0.759428	Adipose_Roadmap	EA_S	Other
Fetal_Muscle_Trunk__H3K27ac	1.73377e-07	1.84764e-07	0.174027	H3K27ac	Musculoskeletal/Connective	Roadmap	95	0.759384	Musculoskeletal/Connective_Roadmap	EA_S	Other
Stomach_ENTEX__H3K36me3	1.13592e-07	1.21201e-07	0.174323	H3K36me3	Digestive	ENTEX	96	0.758646	Digestive_ENTEX	EA_S	Other
Spleen_ENTEX__H3K4me3	1.62661e-07	1.73688e-07	0.174505	H3K4me3	Blood/Immune	ENTEX	97	0.758193	Blood/Immune_ENTEX	EA_S	Blood/Immune
Foreskin_Melanocyte_Primary_Cells_skin01__H3K4me1	2.69349e-07	3.02215e-07	0.186398	H3K4me1	Other	Roadmap	98	0.729559	Other_Roadmap	EA_S	Other
Primary_B_cells_from_peripheral_blood__DNase	2.35078e-07	2.64522e-07	0.187085	DNase	Blood/Immune	Roadmap	99	0.727961	Blood/Immune_Roadmap	EA_S	Blood/Immune
Brain_Substantia_Nigra__H3K27ac	9.14518e-08	1.03038e-07	0.187389	H3K27ac	CNS	Roadmap	100	0.727255	CNS_Roadmap	EA_S	Brain/CNS
Esoph-Mucosa_ENTEX__H3K4me3	2.97666e-07	3.35897e-07	0.18776	H3K4me3	Digestive	ENTEX	101	0.726398	Digestive_ENTEX	EA_S	Other
Liver__H3K9ac	2.96694e-07	3.42765e-07	0.193357	H3K9ac	Liver	Roadmap	102	0.71364	Liver_Roadmap	EA_S	Other
Fetal_Brain_Female__H3K4me3	3.90721e-07	4.59288e-07	0.197465	H3K4me3	CNS	Roadmap	103	0.704509	CNS_Roadmap	EA_S	Brain/CNS
Rectal_Mucosa_Donor_31__H3K9ac	2.01912e-07	2.37652e-07	0.197771	H3K9ac	Digestive	Roadmap	104	0.703837	Digestive_Roadmap	EA_S	Other
Sigmoid_Colon__H3K27ac	1.61783e-07	1.92601e-07	0.200457	H3K27ac	Digestive	Roadmap	105	0.697979	Digestive_Roadmap	EA_S	Other
Nerve-Tibial_ENTEX__H3K4me1	1.06562e-07	1.28419e-07	0.203327	H3K4me1	Other	ENTEX	106	0.691806	Other_ENTEX	EA_S	Other
SI-Term-Ileum_ENTEX__H3K4me1	1.59314e-07	1.99823e-07	0.212646	H3K4me1	Digestive	ENTEX	107	0.672344	Digestive_ENTEX	EA_S	Other
Primary_T_cells_effector_memory_enriched_from_peripheral_blood__H3K4me1	1.51814e-07	1.91884e-07	0.214421	H3K4me1	Blood/Immune	Roadmap	108	0.668733	Blood/Immune_Roadmap	EA_S	Blood/Immune
NHLF_Lung_Fibroblast_Primary_Cells__H3K4me3	5.2385e-07	6.72294e-07	0.217932	H3K4me3	Lung_Musculoskeletal/Connective	Roadmap	109	0.66168	Lung_Musculoskeletal/Connective_Roadmap	EA_S	Lung
Fetal_Intestine_Large__H3K27ac	1.07356e-07	1.38327e-07	0.218843	H3K27ac	Digestive	Roadmap	110	0.659867	Digestive_Roadmap	EA_S	Other
Stomach_Smooth_Muscle__H3K36me3	1.62143e-07	2.10657e-07	0.220738	H3K36me3	Musculoskeletal/Connective	Roadmap	111	0.656122	Musculoskeletal/Connective_Roadmap	EA_S	Other
Stomach_Mucosa__H3K36me3	2.60217e-07	3.44764e-07	0.225194	H3K36me3	Digestive	Roadmap	112	0.647444	Digestive_Roadmap	EA_S	Other
Esoph-GJ_ENTEX__H3K4me3	3.07223e-07	4.08836e-07	0.226189	H3K4me3	Digestive	ENTEX	113	0.645529	Digestive_ENTEX	EA_S	Other
Stomach_Smooth_Muscle__H3K9ac	2.71385e-07	3.62755e-07	0.227193	H3K9ac	Musculoskeletal/Connective	Roadmap	114	0.643604	Musculoskeletal/Connective_Roadmap	EA_S	Other
Sigmoid_Colon__H3K4me1	2.5789e-07	3.47018e-07	0.228692	H3K4me1	Digestive	Roadmap	115	0.640749	Digestive_Roadmap	EA_S	Other
Lung_ENTEX__H3K27ac	8.44353e-08	1.15058e-07	0.231521	H3K27ac	Lung	ENTEX	116	0.63541	Lung_ENTEX	EA_S	Lung
SI-Term-Ileum_ENTEX__H3K27ac	7.18275e-08	9.80229e-08	0.231852	H3K27ac	Digestive	ENTEX	117	0.63479	Digestive_ENTEX	EA_S	Other
Colon-TV_ENTEX__H3K4me1	2.18131e-07	3.0216e-07	0.235176	H3K4me1	Digestive	ENTEX	118	0.628606	Digestive_ENTEX	EA_S	Other
Primary_Natural_Killer_cells_from_peripheral_blood__H3K4me1	9.54494e-08	1.32704e-07	0.235989	H3K4me1	Blood/Immune	Roadmap	119	0.627108	Blood/Immune_Roadmap	EA_S	Blood/Immune
Small_Intestine__H3K4me1	1.89403e-07	2.63609e-07	0.236224	H3K4me1	Digestive	Roadmap	120	0.626675	Digestive_Roadmap	EA_S	Other
Foreskin_Melanocyte_Primary_Cells_skin01__H3K4me3	3.88667e-07	5.42209e-07	0.236742	H3K4me3	Other	Roadmap	121	0.625724	Other_Roadmap	EA_S	Other
NHLF_Lung_Fibroblast_Primary_Cells__H3K36me3	1.85848e-07	2.60447e-07	0.237746	H3K36me3	Lung_Musculoskeletal/Connective	Roadmap	122	0.623887	Lung_Musculoskeletal/Connective_Roadmap	EA_S	Lung
Stomach_Smooth_Muscle__H3K4me3	1.9299e-07	2.71344e-07	0.238468	H3K4me3	Musculoskeletal/Connective	Roadmap	123	0.622569	Musculoskeletal/Connective_Roadmap	EA_S	Other
Adrenal_gland_ENTEX__H3K36me3	9.44438e-08	1.32952e-07	0.238741	H3K36me3	Other	ENTEX	124	0.622073	Other_ENTEX	EA_S	Other
Brain_Anterior_Caudate__H3K27ac	8.75616e-08	1.24277e-07	0.24054	H3K27ac	CNS	Roadmap	125	0.618813	CNS_Roadmap	EA_S	Brain/CNS
Fetal_Intestine_Large__H3K4me1	8.62825e-08	1.24854e-07	0.244762	H3K4me1	Digestive	Roadmap	126	0.611256	Digestive_Roadmap	EA_S	Other
Artery-Tibial_ENTEX__H3K4me1	2.09364e-07	3.07924e-07	0.248277	H3K4me1	Cardiovascular	ENTEX	127	0.605063	Cardiovascular_ENTEX	EA_S	Other
Primary_mononuclear_cells_from_peripheral_blood__H3K27ac	2.64931e-07	3.90136e-07	0.248546	H3K27ac	Blood/Immune	Roadmap	128	0.604593	Blood/Immune_Roadmap	EA_S	Blood/Immune
HMEC_Mammary_Epithelial_Primary_Cells__H3K36me3	1.35172e-07	2.01051e-07	0.250688	H3K36me3	Other	Roadmap	129	0.600866	Other_Roadmap	EA_S	Other
NHEK-Epidermal_Keratinocyte_Primary_Cells__H3K4me1	7.93223e-08	1.18823e-07	0.252205	H3K4me1	Other	Roadmap	130	0.598246	Other_Roadmap	EA_S	Other
Brain_Angular_Gyrus__H3K4me3	2.72789e-07	4.30932e-07	0.26336	H3K4me3	CNS	Roadmap	131	0.579451	CNS_Roadmap	EA_S	Brain/CNS
Gastric__H3K27ac	1.75509e-07	2.79617e-07	0.265109	H3K27ac	Digestive	Roadmap	132	0.576576	Digestive_Roadmap	EA_S	Other
Primary_hematopoietic_stem_cells_G-CSF-mobilized_Male__DNase	2.50905e-07	4.0223e-07	0.266384	DNase	Blood/Immune	Roadmap	133	0.574491	Blood/Immune_Roadmap	EA_S	Blood/Immune
Foreskin_Keratinocyte_Primary_Cells_skin02__H3K4me3	2.95905e-07	4.80465e-07	0.26899	H3K4me3	Other	Roadmap	134	0.570265	Other_Roadmap	EA_S	Other
Primary_T_regulatory_cells_from_peripheral_blood__H3K4me3	1.83799e-07	3.02119e-07	0.271472	H3K4me3	Blood/Immune	Roadmap	135	0.566275	Blood/Immune_Roadmap	EA_S	Blood/Immune
Brain_Cingulate_Gyrus__H3K27ac	7.14884e-08	1.18274e-07	0.272779	H3K27ac	CNS	Roadmap	136	0.56419	CNS_Roadmap	EA_S	Brain/CNS
Liver__H3K36me3	6.59481e-08	1.09129e-07	0.272818	H3K36me3	Liver	Roadmap	137	0.564128	Liver_Roadmap	EA_S	Other
Esoph-Muscularis_ENTEX__H3K36me3	8.04026e-08	1.33951e-07	0.274173	H3K36me3	Digestive	ENTEX	138	0.561975	Digestive_ENTEX	EA_S	Other
Brain_Dorsolateral_Prefrontal_Cortex__H3K4me3	2.67784e-07	4.50842e-07	0.276268	H3K4me3	CNS	Roadmap	139	0.55867	CNS_Roadmap	EA_S	Brain/CNS
Prostate_ENTEX__H3K27ac	7.77936e-08	1.33861e-07	0.280569	H3K27ac	Other	ENTEX	140	0.55196	Other_ENTEX	EA_S	Other
NHDF-Ad_Adult_Dermal_Fibroblast_Primary_Cells__H3K36me3	1.83545e-07	3.19589e-07	0.282877	H3K36me3	Musculoskeletal/Connective	Roadmap	141	0.548403	Musculoskeletal/Connective_Roadmap	EA_S	Other
Ovary__DNase	1.54109e-07	2.69736e-07	0.283887	DNase	Other	ENTEX	142	0.546854	Other_ENTEX	EA_S	Other
Breast_Myoepithelial_Primary_Cells__H3K4me3	2.13165e-07	3.75866e-07	0.285313	H3K4me3	Other	Roadmap	143	0.544678	Other_Roadmap	EA_S	Other
Small_Intestine__H3K36me3	2.30253e-07	4.09602e-07	0.287011	H3K36me3	Digestive	Roadmap	144	0.542102	Digestive_Roadmap	EA_S	Other
Primary_T_helper_naive_cells_from_peripheral_blood_1__H3K4me3	2.08093e-07	3.72472e-07	0.28819	H3K4me3	Blood/Immune	Roadmap	145	0.540322	Blood/Immune_Roadmap	EA_S	Blood/Immune
Fetal_Lung__DNase	1.46106e-07	2.62026e-07	0.288559	DNase	Lung	Roadmap	146	0.539766	Lung_Roadmap	EA_S	Lung
Testis_ENTEX__H3K4me3	1.46636e-07	2.64178e-07	0.289425	H3K4me3	Other	ENTEX	147	0.538464	Other_ENTEX	EA_S	Other
Foreskin_Keratinocyte_Primary_Cells_skin03__H3K36me3	4.27594e-08	7.90079e-08	0.294183	H3K36me3	Other	Roadmap	148	0.531382	Other_Roadmap	EA_S	Other
Osteoblast_Primary_Cells__H3K27ac	6.26356e-08	1.16291e-07	0.295078	H3K27ac	Musculoskeletal/Connective	Roadmap	149	0.530063	Musculoskeletal/Connective_Roadmap	EA_S	Other
Rectal_Smooth_Muscle__H3K9ac	2.96336e-07	5.56584e-07	0.297218	H3K9ac	Musculoskeletal/Connective	Roadmap	150	0.526925	Musculoskeletal/Connective_Roadmap	EA_S	Other
Thyroid_gland_ENTEX__H3K4me3	1.84068e-07	3.45988e-07	0.297361	H3K4me3	Other	ENTEX	151	0.526717	Other_ENTEX	EA_S	Other
Heart-LV_ENTEX__H3K36me3	8.99478e-08	1.75612e-07	0.304256	H3K36me3	Cardiovascular	ENTEX	152	0.51676	Cardiovascular_ENTEX	EA_S	Other
Thyroid_gland_ENTEX__H3K36me3	5.93865e-08	1.20938e-07	0.311695	H3K36me3	Other	ENTEX	153	0.50627	Other_ENTEX	EA_S	Other
Primary_T_helper_17_cells_PMA-I_stimulated__H3K4me3	1.53055e-07	3.17103e-07	0.314666	H3K4me3	Blood/Immune	Roadmap	154	0.50215	Blood/Immune_Roadmap	EA_S	Blood/Immune
Brain_Substantia_Nigra__H3K9ac	1.28713e-07	2.70713e-07	0.317229	H3K9ac	CNS	Roadmap	155	0.498626	CNS_Roadmap	EA_S	Brain/CNS
Placenta_Amnion__H3K36me3	7.93738e-08	1.6863e-07	0.318929	H3K36me3	Other	Roadmap	156	0.496306	Other_Roadmap	EA_S	Other
Ovary__H3K27ac	9.53299e-08	2.03221e-07	0.319501	H3K27ac	Other	ENTEX	157	0.495528	Other_ENTEX	EA_S	Other
Brain_Hippocampus_Middle__H3K4me3	1.41602e-07	3.01916e-07	0.31953	H3K4me3	CNS	Roadmap	158	0.495488	CNS_Roadmap	EA_S	Brain/CNS
Ovary__H3K4me1	7.79791e-08	1.69483e-07	0.322723	H3K4me1	Other	ENTEX	159	0.491171	Other_ENTEX	EA_S	Other
Fetal_Thymus__H3K4me1	4.48177e-08	9.98376e-08	0.32675	H3K4me1	Blood/Immune	Roadmap	160	0.485785	Blood/Immune_Roadmap	EA_S	Blood/Immune
Cortex_derived_primary_cultured_neurospheres__H3K4me1	6.6355e-08	1.48804e-07	0.327827	H3K4me1	CNS	Roadmap	161	0.484356	CNS_Roadmap	EA_S	Brain/CNS
Ganglion_Eminence_derived_primary_cultured_neurospheres__H3K36me3	7.54446e-08	1.7255e-07	0.330971	H3K36me3	CNS	Roadmap	162	0.48021	CNS_Roadmap	EA_S	Brain/CNS
Ovary__H3K36me3	9.22939e-08	2.11292e-07	0.331125	H3K36me3	Other	ENTEX	163	0.480008	Other_ENTEX	EA_S	Other
Pancreas__H3K4me3	2.40798e-07	5.6025e-07	0.333669	H3K4me3	Pancreas	ENTEX	164	0.476684	Pancreas_ENTEX	EA_S	Other
Fetal_Kidney__H3K9ac	2.24584e-07	5.24476e-07	0.334251	H3K9ac	Other	Roadmap	165	0.475928	Other_Roadmap	EA_S	Other
Fetal_Brain_Male__DNase	1.15241e-07	2.72936e-07	0.336429	DNase	CNS	Roadmap	166	0.473106	CNS_Roadmap	EA_S	Brain/CNS
Fetal_Muscle_Leg__H3K4me3	2.43784e-07	5.95586e-07	0.341153	H3K4me3	Musculoskeletal/Connective	Roadmap	167	0.467051	Musculoskeletal/Connective_Roadmap	EA_S	Other
Primary_T_helper_cells_PMA-I_stimulated__H3K4me3	9.91589e-08	2.42283e-07	0.341171	H3K4me3	Blood/Immune	Roadmap	168	0.467028	Blood/Immune_Roadmap	EA_S	Blood/Immune
Duodenum_Mucosa__H3K4me1	6.41006e-08	1.58952e-07	0.343375	H3K4me1	Digestive	Roadmap	169	0.464232	Digestive_Roadmap	EA_S	Other
Pancreas__DNase	1.42435e-07	3.53255e-07	0.343398	DNase	Pancreas	ENTEX	170	0.464203	Pancreas_ENTEX	EA_S	Other
Brain_Inferior_Temporal_Lobe__H3K4me3	1.34316e-07	3.3814e-07	0.345602	H3K4me3	CNS	Roadmap	171	0.461424	CNS_Roadmap	EA_S	Brain/CNS
Primary_hematopoietic_stem_cells__H3K36me3	1.14368e-07	2.90276e-07	0.346791	H3K36me3	Blood/Immune	Roadmap	172	0.459932	Blood/Immune_Roadmap	EA_S	Blood/Immune
Small_Intestine__H3K27ac	8.22637e-08	2.09038e-07	0.346963	H3K27ac	Digestive	Roadmap	173	0.459717	Digestive_Roadmap	EA_S	Other
Pancreas__H3K36me3	8.09824e-08	2.07488e-07	0.348157	H3K36me3	Pancreas	ENTEX	174	0.458224	Pancreas_ENTEX	EA_S	Other
Aorta_ENTEX__H3K27ac	2.19687e-08	5.77549e-08	0.351833	H3K27ac	Cardiovascular	ENTEX	175	0.453664	Cardiovascular_ENTEX	EA_S	Other
NHEK-Epidermal_Keratinocyte_Primary_Cells__H3K4me3	1.30632e-07	3.56432e-07	0.356996	H3K4me3	Other	Roadmap	176	0.447337	Other_Roadmap	EA_S	Other
Brain_Angular_Gyrus__H3K27ac	4.74033e-08	1.4148e-07	0.368792	H3K27ac	CNS	Roadmap	177	0.433218	CNS_Roadmap	EA_S	Brain/CNS
Primary_T_cells_effector_memory_enriched_from_peripheral_blood__H3K4me3	1.42592e-07	4.28263e-07	0.369584	H3K4me3	Blood/Immune	Roadmap	178	0.432286	Blood/Immune_Roadmap	EA_S	Blood/Immune
Sigmoid_Colon__H3K36me3	7.0391e-08	2.18538e-07	0.373689	H3K36me3	Digestive	Roadmap	179	0.42749	Digestive_Roadmap	EA_S	Other
Heart-LV_ENTEX__H3K4me3	1.52402e-07	4.74364e-07	0.374001	H3K4me3	Cardiovascular	ENTEX	180	0.427128	Cardiovascular_ENTEX	EA_S	Other
Primary_B_cells_from_cord_blood__H3K4me1	4.28289e-08	1.33845e-07	0.374489	H3K4me1	Blood/Immune	Roadmap	181	0.426561	Blood/Immune_Roadmap	EA_S	Blood/Immune
Pancreas_ENTEX__H3K36me3	4.63279e-08	1.44899e-07	0.374588	H3K36me3	Pancreas	ENTEX	182	0.426446	Pancreas_ENTEX	EA_S	Other
Esoph-Mucosa_ENTEX__H3K4me1	4.33786e-08	1.37228e-07	0.375961	H3K4me1	Digestive	ENTEX	183	0.424857	Digestive_ENTEX	EA_S	Other
Brain_Inferior_Temporal_Lobe__H3K27ac	3.5023e-08	1.118e-07	0.377039	H3K27ac	CNS	Roadmap	184	0.423613	CNS_Roadmap	EA_S	Brain/CNS
Brain_Dorsolateral_Prefrontal_Cortex__H3K9ac	1.15228e-07	3.6887e-07	0.377375	H3K9ac	CNS	Roadmap	185	0.423227	CNS_Roadmap	EA_S	Brain/CNS
Primary_hematopoietic_stem_cells_G-CSF-mobilized_Female__H3K4me1	3.08415e-08	1.00344e-07	0.379286	H3K4me1	Blood/Immune	Roadmap	186	0.421034	Blood/Immune_Roadmap	EA_S	Blood/Immune
Brain_Cingulate_Gyrus__H3K36me3	6.16009e-08	2.22812e-07	0.391093	H3K36me3	CNS	Roadmap	187	0.40772	CNS_Roadmap	EA_S	Brain/CNS
NHEK-Epidermal_Keratinocyte_Primary_Cells__H3K27ac	4.10694e-08	1.54552e-07	0.395223	H3K27ac	Other	Roadmap	188	0.403158	Other_Roadmap	EA_S	Other
NHDF-Ad_Adult_Dermal_Fibroblast_Primary_Cells__H3K4me3	1.46515e-07	5.74797e-07	0.399401	H3K4me3	Musculoskeletal/Connective	Roadmap	189	0.398591	Musculoskeletal/Connective_Roadmap	EA_S	Other
Primary_Natural_Killer_cells_from_peripheral_blood__H3K36me3	3.16358e-08	1.27833e-07	0.40227	H3K36me3	Blood/Immune	Roadmap	190	0.395483	Blood/Immune_Roadmap	EA_S	Blood/Immune
Primary_B_cells_from_peripheral_blood__H3K27ac	4.10655e-08	1.68391e-07	0.403666	H3K27ac	Blood/Immune	Roadmap	191	0.393978	Blood/Immune_Roadmap	EA_S	Blood/Immune
Brain_Germinal_Matrix__H3K4me3	1.15311e-07	4.81334e-07	0.405334	H3K4me3	CNS	Roadmap	192	0.392187	CNS_Roadmap	EA_S	Brain/CNS
Primary_hematopoietic_stem_cells_G-CSF-mobilized_Male__H3K4me1	2.55219e-08	1.08809e-07	0.407276	H3K4me1	Blood/Immune	Roadmap	193	0.390111	Blood/Immune_Roadmap	EA_S	Blood/Immune
Ganglion_Eminence_derived_primary_cultured_neurospheres__H3K4me1	4.51586e-08	1.97408e-07	0.409529	H3K4me1	CNS	Roadmap	194	0.387716	CNS_Roadmap	EA_S	Brain/CNS
Pancreas_ENTEX__H3K27ac	2.21986e-08	1.04021e-07	0.415505	H3K27ac	Pancreas	ENTEX	195	0.381423	Pancreas_ENTEX	EA_S	Other
Fetal_Adrenal_Gland__H3K36me3	2.84019e-08	1.33644e-07	0.415851	H3K36me3	Other	Roadmap	196	0.381062	Other_Roadmap	EA_S	Other
Uterus_ENTEX__H3K27ac	2.29737e-08	1.09762e-07	0.417106	H3K27ac	Other	ENTEX	197	0.379754	Other_ENTEX	EA_S	Other
Primary_B_cells_from_cord_blood__H3K36me3	9.25315e-08	4.45867e-07	0.417797	H3K36me3	Blood/Immune	Roadmap	198	0.379034	Blood/Immune_Roadmap	EA_S	Blood/Immune
Fetal_Brain_Female__DNase	5.88509e-08	2.85107e-07	0.418233	DNase	CNS	Roadmap	199	0.378582	CNS_Roadmap	EA_S	Brain/CNS
Foreskin_Fibroblast_Primary_Cells_skin01__H3K36me3	2.09659e-08	1.02305e-07	0.418812	H3K36me3	Musculoskeletal/Connective	Roadmap	200	0.377981	Musculoskeletal/Connective_Roadmap	EA_S	Other
Mammary_ENTEX__H3K4me1	5.84218e-08	2.86066e-07	0.419089	H3K4me1	Other	ENTEX	201	0.377694	Other_ENTEX	EA_S	Other
NHLF_Lung_Fibroblast_Primary_Cells__H3K27ac	4.38468e-08	2.21762e-07	0.421632	H3K27ac	Lung_Musculoskeletal/Connective	Roadmap	202	0.375067	Lung_Musculoskeletal/Connective_Roadmap	EA_S	Lung
Esoph-Mucosa_ENTEX__H3K36me3	3.5962e-08	1.95427e-07	0.427	H3K36me3	Digestive	ENTEX	203	0.369572	Digestive_ENTEX	EA_S	Other
Primary_hematopoietic_stem_cells_G-CSF-mobilized_Male__H3K4me3	5.23056e-08	2.89825e-07	0.428391	H3K4me3	Blood/Immune	Roadmap	204	0.36816	Blood/Immune_Roadmap	EA_S	Blood/Immune
Duodenum_Mucosa__H3K9ac	5.85224e-08	3.51411e-07	0.433868	H3K9ac	Digestive	Roadmap	205	0.362643	Digestive_Roadmap	EA_S	Other
Brain_Substantia_Nigra__H3K4me3	6.19246e-08	3.78376e-07	0.435	H3K4me3	CNS	Roadmap	206	0.361511	CNS_Roadmap	EA_S	Brain/CNS
Nerve-Tibial_ENTEX__H3K27ac	1.37473e-08	8.48561e-08	0.43565	H3K27ac	Other	ENTEX	207	0.360862	Other_ENTEX	EA_S	Other
Foreskin_Keratinocyte_Primary_Cells_skin02__H3K36me3	1.95057e-08	1.30799e-07	0.440726	H3K36me3	Other	Roadmap	208	0.355831	Other_Roadmap	EA_S	Other
Thyroid_gland_ENTEX__H3K4me1	1.18055e-08	8.40514e-08	0.44415	H3K4me1	Other	ENTEX	209	0.35247	Other_ENTEX	EA_S	Other
Adipose_Nuclei__H3K9ac	4.11436e-08	2.93303e-07	0.444221	H3K9ac	Adipose	Roadmap	210	0.352401	Adipose_Roadmap	EA_S	Other
skeletal_muscle_ENTEX__H3K4me3	2.70826e-08	1.95909e-07	0.445025	H3K4me3	Musculoskeletal/Connective	ENTEX	211	0.351615	Musculoskeletal/Connective_ENTEX	EA_S	Other
Placenta__DNase	3.14686e-08	2.32866e-07	0.446252	DNase	Other	Roadmap	212	0.35042	Other_Roadmap	EA_S	Other
Brain_Angular_Gyrus__H3K9ac	3.50985e-08	2.68921e-07	0.448079	H3K9ac	CNS	Roadmap	213	0.348645	CNS_Roadmap	EA_S	Brain/CNS
Foreskin_Keratinocyte_Primary_Cells_skin02__H3K4me1	2.18893e-08	1.80781e-07	0.451813	H3K4me1	Other	Roadmap	214	0.345041	Other_Roadmap	EA_S	Other
Nerve-Tibial_ENTEX__H3K4me3	5.8067e-08	4.90403e-07	0.452873	H3K4me3	Other	ENTEX	215	0.344024	Other_ENTEX	EA_S	Other
NHLF_Lung_Fibroblast_Primary_Cells__H3K9ac	5.7954e-08	5.15746e-07	0.455265	H3K9ac	Lung_Musculoskeletal/Connective	Roadmap	216	0.341735	Lung_Musculoskeletal/Connective_Roadmap	EA_S	Lung
NHDF-Ad_Adult_Dermal_Fibroblast_Primary_Cells__H3K27ac	2.49398e-08	2.30646e-07	0.456946	H3K27ac	Musculoskeletal/Connective	Roadmap	217	0.340135	Musculoskeletal/Connective_Roadmap	EA_S	Other
Placenta__H3K4me1	1.53669e-08	1.4638e-07	0.458196	H3K4me1	Other	Roadmap	218	0.338949	Other_Roadmap	EA_S	Other
NHDF-Ad_Adult_Dermal_Fibroblast_Primary_Cells__H3K9ac	3.88158e-08	3.82749e-07	0.459611	H3K9ac	Musculoskeletal/Connective	Roadmap	219	0.337609	Musculoskeletal/Connective_Roadmap	EA_S	Other
Artery-Tibial_ENTEX__H3K36me3	1.16473e-08	1.36519e-07	0.466005	H3K36me3	Cardiovascular	ENTEX	220	0.331609	Cardiovascular_ENTEX	EA_S	Other
Osteoblast_Primary_Cells__H3K4me1	9.17091e-09	1.11069e-07	0.467097	H3K4me1	Musculoskeletal/Connective	Roadmap	221	0.330593	Musculoskeletal/Connective_Roadmap	EA_S	Other
Right_Ventricle__H3K36me3	1.43041e-08	1.87765e-07	0.469638	H3K36me3	Cardiovascular	Roadmap	222	0.328237	Cardiovascular_Roadmap	EA_S	Other
Fetal_Kidney__H3K4me3	3.00467e-08	5.58708e-07	0.478556	H3K4me3	Other	Roadmap	223	0.320068	Other_Roadmap	EA_S	Other
Foreskin_Melanocyte_Primary_Cells_skin01__DNase	8.63284e-09	2.29351e-07	0.484987	DNase	Other	Roadmap	224	0.31427	Other_Roadmap	EA_S	Other
Gastric__DNase	1.47094e-08	5.33523e-07	0.489002	DNase	Digestive	Roadmap	225	0.310689	Digestive_Roadmap	EA_S	Other
NHEK-Epidermal_Keratinocyte_Primary_Cells__H3K9ac	6.38117e-09	2.41897e-07	0.489477	H3K9ac	Other	Roadmap	226	0.310267	Other_Roadmap	EA_S	Other
NHEK-Epidermal_Keratinocyte_Primary_Cells__H3K36me3	1.90738e-09	1.20627e-07	0.493692	H3K36me3	Other	Roadmap	227	0.306544	Other_Roadmap	EA_S	Other
Primary_Natural_Killer_cells_from_peripheral_blood__H3K27ac	2.03302e-09	1.79388e-07	0.495479	H3K27ac	Blood/Immune	Roadmap	228	0.304975	Blood/Immune_Roadmap	EA_S	Blood/Immune
Colonic_Mucosa__H3K9ac	4.90684e-09	4.47386e-07	0.495625	H3K9ac	Digestive	Roadmap	229	0.304847	Digestive_Roadmap	EA_S	Other
Artery-Coronary_ENTEX__H3K27ac	7.65568e-10	9.69186e-08	0.496849	H3K27ac	Cardiovascular	ENTEX	230	0.303776	Cardiovascular_ENTEX	EA_S	Other
Adrenal_gland_ENTEX__H3K4me1	8.49321e-10	1.36256e-07	0.497513	H3K4me1	Other	ENTEX	231	0.303195	Other_ENTEX	EA_S	Other
Colon-Sigm_ENTEX__H3K4me1	6.46904e-10	6.22575e-07	0.499585	H3K4me1	Digestive	ENTEX	232	0.30139	Digestive_ENTEX	EA_S	Other
Primary_B_cells_from_peripheral_blood__H3K4me3	2.67372e-10	5.43166e-07	0.499804	H3K4me3	Blood/Immune	Roadmap	233	0.301201	Blood/Immune_Roadmap	EA_S	Blood/Immune
Colon-Sigm_ENTEX__H3K27ac	-2.23916e-11	1.37553e-07	0.500065	H3K27ac	Digestive	ENTEX	234	0.300974	Digestive_ENTEX	EA_S	Other
Stomach_Smooth_Muscle__H3K27ac	-2.0486e-11	1.09601e-07	0.500075	H3K27ac	Musculoskeletal/Connective	Roadmap	235	0.300965	Musculoskeletal/Connective_Roadmap	EA_S	Other
Colon_Smooth_Muscle__H3K9ac	-1.80019e-09	3.22697e-07	0.502226	H3K9ac	Musculoskeletal/Connective	Roadmap	236	0.299101	Musculoskeletal/Connective_Roadmap	EA_S	Other
Colon_Smooth_Muscle__H3K4me1	-7.39891e-10	1.08894e-07	0.502711	H3K4me1	Musculoskeletal/Connective	Roadmap	237	0.298682	Musculoskeletal/Connective_Roadmap	EA_S	Other
Aorta_ENTEX__H3K4me1	-8.78944e-10	6.0044e-08	0.50584	H3K4me1	Cardiovascular	ENTEX	238	0.295987	Cardiovascular_ENTEX	EA_S	Other
Primary_neutrophils_from_peripheral_blood__H3K4me1	-1.65692e-09	8.72027e-08	0.50758	H3K4me1	Blood/Immune	Roadmap	239	0.294496	Blood/Immune_Roadmap	EA_S	Blood/Immune
Aorta__H3K27ac	-3.48049e-09	1.37091e-07	0.510127	H3K27ac	Cardiovascular	ENTEX	240	0.292321	Cardiovascular_ENTEX	EA_S	Other
Pancreas__H3K4me1	-4.65806e-09	1.54315e-07	0.51204	H3K4me1	Pancreas	ENTEX	241	0.290696	Pancreas_ENTEX	EA_S	Other
Primary_B_cells_from_peripheral_blood__H3K4me1	-3.41268e-09	1.02854e-07	0.513234	H3K4me1	Blood/Immune	Roadmap	242	0.289684	Blood/Immune_Roadmap	EA_S	Blood/Immune
Aorta__H3K4me1	-1.03524e-08	2.7389e-07	0.515076	H3K4me1	Cardiovascular	ENTEX	243	0.288129	Cardiovascular_ENTEX	EA_S	Other
NHLF_Lung_Fibroblast_Primary_Cells__H3K4me1	-9.55234e-09	2.30635e-07	0.516519	H3K4me1	Lung_Musculoskeletal/Connective	Roadmap	244	0.286914	Lung_Musculoskeletal/Connective_Roadmap	EA_S	Lung
Brain_Hippocampus_Middle__H3K36me3	-7.64973e-09	1.81915e-07	0.516771	H3K36me3	CNS	Roadmap	245	0.286702	CNS_Roadmap	EA_S	Brain/CNS
Primary_monocytes_from_peripheral_blood__DNase	-1.57116e-08	3.70794e-07	0.516899	DNase	Blood/Immune	Roadmap	246	0.286594	Blood/Immune_Roadmap	EA_S	Blood/Immune
Artery-Coronary_ENTEX__H3K4me3	-1.01526e-08	2.38624e-07	0.516968	H3K4me3	Cardiovascular	ENTEX	247	0.286536	Cardiovascular_ENTEX	EA_S	Other
Psoas_Muscle__H3K4me3	-2.90957e-08	6.49589e-07	0.517863	H3K4me3	Musculoskeletal/Connective	Roadmap	248	0.285785	Musculoskeletal/Connective_Roadmap	EA_S	Other
Primary_T_regulatory_cells_from_peripheral_blood__H3K4me1	-7.49536e-09	1.39747e-07	0.521387	H3K4me1	Blood/Immune	Roadmap	249	0.28284	Blood/Immune_Roadmap	EA_S	Blood/Immune
Pancreatic_Islets__H3K36me3	-1.65316e-08	3.03789e-07	0.521699	H3K36me3	Pancreas	Roadmap	250	0.28258	Pancreas_Roadmap	EA_S	Other
Primary_B_cells_from_peripheral_blood__H3K36me3	-5.88206e-09	9.79812e-08	0.523935	H3K36me3	Blood/Immune	Roadmap	251	0.280722	Blood/Immune_Roadmap	EA_S	Blood/Immune
Heart-LV_ENTEX__H3K27ac	-7.00235e-09	1.05238e-07	0.526525	H3K27ac	Cardiovascular	ENTEX	252	0.278581	Cardiovascular_ENTEX	EA_S	Other
Fetal_Kidney__H3K4me1	-2.22102e-08	3.31133e-07	0.526738	H3K4me1	Other	Roadmap	253	0.278405	Other_Roadmap	EA_S	Other
Lung_ENTEX__H3K4me1	-9.27665e-09	1.3427e-07	0.527541	H3K4me1	Lung	ENTEX	254	0.277744	Lung_ENTEX	EA_S	Lung
Primary_T_helper_17_cells_PMA-I_stimulated__H3K36me3	-1.07745e-08	1.3404e-07	0.532033	H3K36me3	Blood/Immune	Roadmap	255	0.274061	Blood/Immune_Roadmap	EA_S	Blood/Immune
Primary_hematopoietic_stem_cells_G-CSF-mobilized_Female__H3K36me3	-9.84067e-09	1.15579e-07	0.533926	H3K36me3	Blood/Immune	Roadmap	256	0.272519	Blood/Immune_Roadmap	EA_S	Blood/Immune
Spleen_ENTEX__H3K27ac	-9.18909e-09	9.59425e-08	0.538151	H3K27ac	Blood/Immune	ENTEX	257	0.269096	Blood/Immune_ENTEX	EA_S	Blood/Immune
Fetal_Muscle_Leg__H3K36me3	-1.55089e-08	1.55084e-07	0.539829	H3K36me3	Musculoskeletal/Connective	Roadmap	258	0.267744	Musculoskeletal/Connective_Roadmap	EA_S	Other
Prostate_ENTEX__H3K36me3	-8.1251e-08	7.8511e-07	0.541213	H3K36me3	Other	ENTEX	259	0.266632	Other_ENTEX	EA_S	Other
Rectal_Smooth_Muscle__H3K36me3	-3.23855e-08	3.06508e-07	0.542074	H3K36me3	Musculoskeletal/Connective	Roadmap	260	0.265942	Musculoskeletal/Connective_Roadmap	EA_S	Other
Mammary_ENTEX__H3K27ac	-1.15759e-08	1.08049e-07	0.542659	H3K27ac	Other	ENTEX	261	0.265473	Other_ENTEX	EA_S	Other
Spleen__H3K27ac	-1.87538e-08	1.73537e-07	0.543029	H3K27ac	Blood/Immune	ENTEX	262	0.265177	Blood/Immune_ENTEX	EA_S	Blood/Immune
Esoph-GJ_ENTEX__H3K4me1	-1.2884e-08	1.16826e-07	0.543908	H3K4me1	Digestive	ENTEX	263	0.264475	Digestive_ENTEX	EA_S	Other
Placenta_Amnion__H3K4me3	-9.28708e-08	6.62042e-07	0.55578	H3K4me3	Other	Roadmap	264	0.255097	Other_Roadmap	EA_S	Other
Primary_T_helper_naive_cells_from_peripheral_blood_1__H3K4me1	-1.81866e-08	1.28572e-07	0.556243	H3K4me1	Blood/Immune	Roadmap	265	0.254735	Blood/Immune_Roadmap	EA_S	Blood/Immune
Primary_T_killer_naive_cells_from_peripheral_blood__H3K4me3	-7.63604e-08	5.07311e-07	0.559823	H3K4me3	Blood/Immune	Roadmap	266	0.251949	Blood/Immune_Roadmap	EA_S	Blood/Immune
Primary_T_helper_cells_PMA-I_stimulated__H3K36me3	-1.70643e-08	1.12288e-07	0.560394	H3K36me3	Blood/Immune	Roadmap	267	0.251506	Blood/Immune_Roadmap	EA_S	Blood/Immune
Primary_hematopoietic_stem_cells_short_term_culture__H3K36me3	-2.02689e-08	1.31968e-07	0.561034	H3K36me3	Blood/Immune	Roadmap	268	0.251011	Blood/Immune_Roadmap	EA_S	Blood/Immune
Aorta_ENTEX__H3K36me3	-1.67869e-08	1.07415e-07	0.562094	H3K36me3	Cardiovascular	ENTEX	269	0.250191	Cardiovascular_ENTEX	EA_S	Other
Foreskin_Melanocyte_Primary_Cells_skin03__H3K36me3	-1.59136e-08	9.95767e-08	0.563486	H3K36me3	Other	Roadmap	270	0.249117	Other_Roadmap	EA_S	Other
Foreskin_Fibroblast_Primary_Cells_skin01__H3K27ac	-2.69932e-08	1.66088e-07	0.564553	H3K27ac	Musculoskeletal/Connective	Roadmap	271	0.248295	Musculoskeletal/Connective_Roadmap	EA_S	Other
Brain_Anterior_Caudate__H3K36me3	-3.60615e-08	2.12559e-07	0.567359	H3K36me3	CNS	Roadmap	272	0.246142	CNS_Roadmap	EA_S	Brain/CNS
Foreskin_Keratinocyte_Primary_Cells_skin03__H3K4me1	-2.14441e-08	1.24744e-07	0.568244	H3K4me1	Other	Roadmap	273	0.245465	Other_Roadmap	EA_S	Other
Foreskin_Keratinocyte_Primary_Cells_skin03__H3K4me3	-6.91379e-08	4.01023e-07	0.56844	H3K4me3	Other	Roadmap	274	0.245315	Other_Roadmap	EA_S	Other
Pancreas_ENTEX__H3K4me3	-8.13397e-08	3.94762e-07	0.581623	H3K4me3	Pancreas	ENTEX	275	0.235358	Pancreas_ENTEX	EA_S	Other
Right_Ventricle__H3K4me3	-1.00361e-07	4.7111e-07	0.584348	H3K4me3	Cardiovascular	Roadmap	276	0.233328	Cardiovascular_Roadmap	EA_S	Other
Primary_T_cells_from_cord_blood__H3K4me1	-4.59161e-08	2.06423e-07	0.588013	H3K4me1	Blood/Immune	Roadmap	277	0.230613	Blood/Immune_Roadmap	EA_S	Blood/Immune
Fetal_Stomach__H3K36me3	-2.80344e-08	1.22933e-07	0.590195	H3K36me3	Digestive	Roadmap	278	0.229005	Digestive_Roadmap	EA_S	Other
Colon-TV_ENTEX__H3K36me3	-4.62674e-08	2.01235e-07	0.590922	H3K36me3	Digestive	ENTEX	279	0.22847	Digestive_ENTEX	EA_S	Other
Primary_monocytes_from_peripheral_blood__H3K4me1	-2.27091e-08	9.81375e-08	0.591498	H3K4me1	Blood/Immune	Roadmap	280	0.228046	Blood/Immune_Roadmap	EA_S	Blood/Immune
Fetal_Muscle_Trunk__H3K36me3	-4.12639e-08	1.77576e-07	0.591876	H3K36me3	Musculoskeletal/Connective	Roadmap	281	0.227769	Musculoskeletal/Connective_Roadmap	EA_S	Other
HMEC_Mammary_Epithelial_Primary_Cells__H3K9ac	-6.90813e-08	2.89417e-07	0.594327	H3K9ac	Other	Roadmap	282	0.225974	Other_Roadmap	EA_S	Other
Primary_T_helper_memory_cells_from_peripheral_blood_2__H3K4me1	-2.87353e-08	1.15497e-07	0.598241	H3K4me1	Blood/Immune	Roadmap	283	0.223124	Blood/Immune_Roadmap	EA_S	Blood/Immune
Esoph-GJ_ENTEX__H3K27ac	-3.21337e-08	1.25007e-07	0.601432	H3K27ac	Digestive	ENTEX	284	0.220813	Digestive_ENTEX	EA_S	Other
Fetal_Adrenal_Gland__H3K27ac	-3.39672e-08	1.27805e-07	0.604793	H3K27ac	Other	Roadmap	285	0.218393	Other_Roadmap	EA_S	Other
Esophagus__H3K27ac	-4.5284e-08	1.70169e-07	0.604923	H3K27ac	Digestive	Roadmap	286	0.2183	Digestive_Roadmap	EA_S	Other
Breast_Myoepithelial_Primary_Cells__H3K36me3	-3.00755e-08	1.10068e-07	0.607667	H3K36me3	Other	Roadmap	287	0.216334	Other_Roadmap	EA_S	Other
Foreskin_Keratinocyte_Primary_Cells_skin03__H3K27ac	-4.09845e-08	1.49042e-07	0.608336	H3K27ac	Other	Roadmap	288	0.215856	Other_Roadmap	EA_S	Other
Duodenum_Smooth_Muscle__H3K27ac	-6.6044e-08	2.35061e-07	0.610631	H3K27ac	Musculoskeletal/Connective	Roadmap	289	0.214221	Musculoskeletal/Connective_Roadmap	EA_S	Other
Primary_T_cells_from_peripheral_blood__H3K4me3	-1.23264e-07	4.26521e-07	0.613709	H3K4me3	Blood/Immune	Roadmap	290	0.212038	Blood/Immune_Roadmap	EA_S	Blood/Immune
Primary_T_helper_cells_from_peripheral_blood__H3K4me3	-1.26516e-07	4.15919e-07	0.619506	H3K4me3	Blood/Immune	Roadmap	291	0.207954	Blood/Immune_Roadmap	EA_S	Blood/Immune
Primary_T_helper_naive_cells_from_peripheral_blood_2__H3K4me1	-3.36265e-08	1.10072e-07	0.620005	H3K4me1	Blood/Immune	Roadmap	292	0.207604	Blood/Immune_Roadmap	EA_S	Blood/Immune
Foreskin_Fibroblast_Primary_Cells_skin01__H3K4me3	-9.19775e-08	2.77685e-07	0.629764	H3K4me3	Musculoskeletal/Connective	Roadmap	293	0.200822	Musculoskeletal/Connective_Roadmap	EA_S	Other
Primary_hematopoietic_stem_cells_G-CSF-mobilized_Male__H3K36me3	-3.37593e-08	1.0112e-07	0.630754	H3K36me3	Blood/Immune	Roadmap	294	0.20014	Blood/Immune_Roadmap	EA_S	Blood/Immune
Liver__H3K4me1	-4.29059e-08	1.26496e-07	0.632766	H3K4me1	Liver	Roadmap	295	0.198757	Liver_Roadmap	EA_S	Other
Adrenal_gland_ENTEX__H3K4me3	-1.17952e-07	3.44035e-07	0.634144	H3K4me3	Other	ENTEX	296	0.197812	Other_ENTEX	EA_S	Other
Primary_T_helper_memory_cells_from_peripheral_blood_1__H3K4me1	-4.21791e-08	1.22083e-07	0.635139	H3K4me1	Blood/Immune	Roadmap	297	0.197131	Blood/Immune_Roadmap	EA_S	Blood/Immune
Primary_T_killer_memory_cells_from_peripheral_blood__H3K4me1	-4.95019e-08	1.40265e-07	0.637925	H3K4me1	Blood/Immune	Roadmap	298	0.19523	Blood/Immune_Roadmap	EA_S	Blood/Immune
Spleen_ENTEX__H3K36me3	-3.02762e-08	8.57263e-08	0.638021	H3K36me3	Blood/Immune	ENTEX	299	0.195165	Blood/Immune_ENTEX	EA_S	Blood/Immune
Foreskin_Melanocyte_Primary_Cells_skin01__H3K27ac	-1.37963e-07	3.88329e-07	0.638808	H3K27ac	Other	Roadmap	300	0.19463	Other_Roadmap	EA_S	Other
Primary_T_helper_naive_cells_from_peripheral_blood_2__H3K4me3	-1.26866e-07	3.46693e-07	0.642792	H3K4me3	Blood/Immune	Roadmap	301	0.19193	Blood/Immune_Roadmap	EA_S	Blood/Immune
Placenta__H3K27ac	-4.12553e-08	1.12571e-07	0.642997	H3K27ac	Other	Roadmap	302	0.191791	Other_Roadmap	EA_S	Other
Foreskin_Fibroblast_Primary_Cells_skin02__H3K4me1	-4.95946e-08	1.33992e-07	0.644357	H3K4me1	Musculoskeletal/Connective	Roadmap	303	0.190873	Musculoskeletal/Connective_Roadmap	EA_S	Other
Gastric__H3K4me1	-1.02022e-07	2.73533e-07	0.645417	H3K4me1	Digestive	Roadmap	304	0.190159	Digestive_Roadmap	EA_S	Other
Psoas_Muscle__H3K4me1	-8.31981e-08	2.21438e-07	0.646436	H3K4me1	Musculoskeletal/Connective	Roadmap	305	0.189474	Musculoskeletal/Connective_Roadmap	EA_S	Other
Lung_ENTEX__H3K4me3	-2.02e-07	5.32259e-07	0.647847	H3K4me3	Lung	ENTEX	306	0.188528	Lung_ENTEX	EA_S	Lung
Fetal_Adrenal_Gland__H3K4me1	-5.20064e-08	1.3644e-07	0.64846	H3K4me1	Other	Roadmap	307	0.188117	Other_Roadmap	EA_S	Other
Colon-Sigm_ENTEX__H3K36me3	-7.18711e-08	1.87426e-07	0.649312	H3K36me3	Digestive	ENTEX	308	0.187546	Digestive_ENTEX	EA_S	Other
Foreskin_Fibroblast_Primary_Cells_skin02__H3K4me3	-8.98976e-08	2.3282e-07	0.650298	H3K4me3	Musculoskeletal/Connective	Roadmap	309	0.186888	Musculoskeletal/Connective_Roadmap	EA_S	Other
Primary_mononuclear_cells_from_peripheral_blood__H3K36me3	-5.12886e-08	1.32085e-07	0.651103	H3K36me3	Blood/Immune	Roadmap	310	0.186351	Blood/Immune_Roadmap	EA_S	Blood/Immune
Fetal_Adrenal_Gland__H3K4me3	-2.68912e-07	6.69192e-07	0.656102	H3K4me3	Other	Roadmap	311	0.183029	Other_Roadmap	EA_S	Other
Duodenum_Mucosa__H3K4me3	-1.58678e-07	3.90621e-07	0.657709	H3K4me3	Digestive	Roadmap	312	0.181966	Digestive_Roadmap	EA_S	Other
Colon-TV_ENTEX__H3K4me3	-1.7688e-07	4.33112e-07	0.658508	H3K4me3	Digestive	ENTEX	313	0.181439	Digestive_ENTEX	EA_S	Other
Primary_T_helper_cells_from_peripheral_blood__H3K4me1	-4.69102e-08	1.12874e-07	0.661148	H3K4me1	Blood/Immune	Roadmap	314	0.179701	Blood/Immune_Roadmap	EA_S	Blood/Immune
Fetal_Brain_Male__H3K4me1	-5.33506e-08	1.27419e-07	0.662283	H3K4me1	CNS	Roadmap	315	0.178956	CNS_Roadmap	EA_S	Brain/CNS
Cortex_derived_primary_cultured_neurospheres__H3K36me3	-7.56404e-08	1.80294e-07	0.662589	H3K36me3	CNS	Roadmap	316	0.178756	CNS_Roadmap	EA_S	Brain/CNS
Thyroid_gland_ENTEX__H3K27ac	-3.32244e-08	7.89947e-08	0.662973	H3K27ac	Other	ENTEX	317	0.178504	Other_ENTEX	EA_S	Other
Esophagus__H3K36me3	-8.3546e-08	1.94429e-07	0.666293	H3K36me3	Digestive	Roadmap	318	0.176335	Digestive_Roadmap	EA_S	Other
skeletal_muscle_ENTEX__H3K4me1	-3.18477e-08	7.40081e-08	0.666521	H3K4me1	Musculoskeletal/Connective	ENTEX	319	0.176186	Musculoskeletal/Connective_ENTEX	EA_S	Other
Primary_T_helper_memory_cells_from_peripheral_blood_1__H3K36me3	-7.89042e-08	1.8142e-07	0.668191	H3K36me3	Blood/Immune	Roadmap	320	0.175099	Blood/Immune_Roadmap	EA_S	Blood/Immune
Brain_Dorsolateral_Prefrontal_Cortex__H3K27ac	-6.88076e-08	1.55373e-07	0.671065	H3K27ac	CNS	Roadmap	321	0.173236	CNS_Roadmap	EA_S	Brain/CNS
Foreskin_Fibroblast_Primary_Cells_skin01__H3K4me1	-5.12392e-08	1.11411e-07	0.677209	H3K4me1	Musculoskeletal/Connective	Roadmap	322	0.169277	Musculoskeletal/Connective_Roadmap	EA_S	Other
Prostate_ENTEX__H3K4me3	-3.10819e-07	6.74206e-07	0.677606	H3K4me3	Other	ENTEX	323	0.169023	Other_ENTEX	EA_S	Other
Fetal_Lung__H3K4me1	-5.60362e-08	1.19441e-07	0.68052	H3K4me1	Lung	Roadmap	324	0.167159	Lung_Roadmap	EA_S	Lung
Pancreatic_Islets__H3K4me1	-7.28579e-08	1.54536e-07	0.681344	H3K4me1	Pancreas	Roadmap	325	0.166633	Pancreas_Roadmap	EA_S	Other
Psoas_Muscle__H3K27ac	-9.18753e-08	1.92197e-07	0.683684	H3K27ac	Musculoskeletal/Connective	Roadmap	326	0.165144	Musculoskeletal/Connective_Roadmap	EA_S	Other
Esoph-Muscularis_ENTEX__H3K27ac	-6.46101e-08	1.3489e-07	0.684024	H3K27ac	Digestive	ENTEX	327	0.164928	Digestive_ENTEX	EA_S	Other
Fetal_Intestine_Small__H3K4me3	-2.53059e-07	5.19952e-07	0.686764	H3K4me3	Digestive	Roadmap	328	0.163193	Digestive_Roadmap	EA_S	Other
Skeletal_Muscle_Male__H3K4me3	-1.69728e-07	3.48576e-07	0.686842	H3K4me3	Musculoskeletal/Connective	Roadmap	329	0.163143	Musculoskeletal/Connective_Roadmap	EA_S	Other
Primary_mononuclear_cells_from_peripheral_blood__H3K4me1	-1.89705e-07	3.85895e-07	0.688498	H3K4me1	Blood/Immune	Roadmap	330	0.162097	Blood/Immune_Roadmap	EA_S	Blood/Immune
Esoph-Mucosa_ENTEX__H3K27ac	-7.82467e-08	1.58484e-07	0.689248	H3K27ac	Digestive	ENTEX	331	0.161625	Digestive_ENTEX	EA_S	Other
Primary_T_helper_cells_PMA-I_stimulated__H3K4me1	-4.83834e-08	9.78542e-08	0.689504	H3K4me1	Blood/Immune	Roadmap	332	0.161463	Blood/Immune_Roadmap	EA_S	Blood/Immune
Fetal_Adrenal_Gland__DNase	-1.63405e-07	3.28567e-07	0.69052	DNase	Other	Roadmap	333	0.160824	Other_Roadmap	EA_S	Other
Skeletal_Muscle_Female__H3K4me3	-1.52104e-07	3.00467e-07	0.693651	H3K4me3	Musculoskeletal/Connective	Roadmap	334	0.158859	Musculoskeletal/Connective_Roadmap	EA_S	Other
Stomach_ENTEX__H3K4me1	-7.41745e-08	1.46416e-07	0.693783	H3K4me1	Digestive	ENTEX	335	0.158776	Digestive_ENTEX	EA_S	Other
Primary_T_helper_memory_cells_from_peripheral_blood_2__H3K4me3	-2.05977e-07	4.02744e-07	0.695477	H3K4me3	Blood/Immune	Roadmap	336	0.157717	Blood/Immune_Roadmap	EA_S	Blood/Immune
Gastric__H3K36me3	-9.53452e-08	1.85536e-07	0.696336	H3K36me3	Digestive	Roadmap	337	0.157181	Digestive_Roadmap	EA_S	Other
liver_ENTEX__H3K36me3	-8.16698e-08	1.58682e-07	0.696611	H3K36me3	Liver	Roadmap	338	0.15701	Liver_Roadmap	EA_S	Other
Primary_B_cells_from_cord_blood__H3K4me3	-2.95312e-07	5.73546e-07	0.696685	H3K4me3	Blood/Immune	Roadmap	339	0.156964	Blood/Immune_Roadmap	EA_S	Blood/Immune
Primary_hematopoietic_stem_cells__H3K4me3	-2.78271e-07	5.39184e-07	0.697106	H3K4me3	Blood/Immune	Roadmap	340	0.156701	Blood/Immune_Roadmap	EA_S	Blood/Immune
skeletal_muscle_ENTEX__H3K27ac	-3.0032e-08	5.75559e-08	0.699091	H3K27ac	Musculoskeletal/Connective	ENTEX	341	0.155466	Musculoskeletal/Connective_ENTEX	EA_S	Other
HMEC_Mammary_Epithelial_Primary_Cells__H3K27ac	-9.36819e-08	1.73818e-07	0.705045	H3K27ac	Other	Roadmap	342	0.151783	Other_Roadmap	EA_S	Other
Primary_T_cells_from_peripheral_blood__H3K36me3	-6.80651e-08	1.24504e-07	0.707704	H3K36me3	Blood/Immune	Roadmap	343	0.150148	Blood/Immune_Roadmap	EA_S	Blood/Immune
HMEC_Mammary_Epithelial_Primary_Cells__H3K4me1	-7.84161e-08	1.43132e-07	0.708105	H3K4me1	Other	Roadmap	344	0.149902	Other_Roadmap	EA_S	Other
Adipose_Nuclei__H3K27ac	-4.9779e-08	9.08323e-08	0.708165	H3K27ac	Adipose	Roadmap	345	0.149865	Adipose_Roadmap	EA_S	Other
Skeletal_Muscle_Female__H3K9ac	-1.4124e-07	2.55853e-07	0.709537	H3K9ac	Musculoskeletal/Connective	Roadmap	346	0.149025	Musculoskeletal/Connective_Roadmap	EA_S	Other
Fetal_Thymus__H3K36me3	-5.87898e-08	1.05176e-07	0.711907	H3K36me3	Blood/Immune	Roadmap	347	0.147577	Blood/Immune_Roadmap	EA_S	Blood/Immune
Spleen__H3K4me1	-9.67526e-08	1.71119e-07	0.714103	H3K4me1	Blood/Immune	ENTEX	348	0.146239	Blood/Immune_ENTEX	EA_S	Blood/Immune
Fetal_Stomach__H3K4me3	-3.79182e-07	6.6886e-07	0.714612	H3K4me3	Digestive	Roadmap	349	0.14593	Digestive_Roadmap	EA_S	Other
Stomach_ENTEX__H3K4me3	-2.08753e-07	3.65881e-07	0.715847	H3K4me3	Digestive	ENTEX	350	0.14518	Digestive_ENTEX	EA_S	Other
Primary_T_killer_memory_cells_from_peripheral_blood__H3K27ac	-1.37415e-07	2.40176e-07	0.716387	H3K27ac	Blood/Immune	Roadmap	351	0.144852	Blood/Immune_Roadmap	EA_S	Blood/Immune
Aorta__H3K36me3	-2.31097e-07	4.0348e-07	0.716596	H3K36me3	Cardiovascular	ENTEX	352	0.144726	Cardiovascular_ENTEX	EA_S	Other
Colon_Smooth_Muscle__H3K36me3	-1.07927e-07	1.87994e-07	0.717049	H3K36me3	Musculoskeletal/Connective	Roadmap	353	0.144451	Musculoskeletal/Connective_Roadmap	EA_S	Other
Adipose_Nuclei__H3K4me3	-1.48678e-07	2.58895e-07	0.71711	H3K4me3	Adipose	Roadmap	354	0.144414	Adipose_Roadmap	EA_S	Other
Pancreas__H3K27ac	-1.83219e-07	3.17422e-07	0.718102	H3K27ac	Pancreas	ENTEX	355	0.143814	Pancreas_ENTEX	EA_S	Other
Brain_Inferior_Temporal_Lobe__H3K36me3	-1.14292e-07	1.97986e-07	0.718122	H3K36me3	CNS	Roadmap	356	0.143802	CNS_Roadmap	EA_S	Brain/CNS
Heart-Atrial_ENTEX__H3K36me3	-8.27547e-08	1.35006e-07	0.730052	H3K36me3	Cardiovascular	ENTEX	357	0.136646	Cardiovascular_ENTEX	EA_S	Other
Rectal_Smooth_Muscle__H3K4me1	-8.87874e-08	1.44276e-07	0.730854	H3K4me1	Musculoskeletal/Connective	Roadmap	358	0.136169	Musculoskeletal/Connective_Roadmap	EA_S	Other
Primary_T_regulatory_cells_from_peripheral_blood__H3K36me3	-6.5834e-08	1.0679e-07	0.731211	H3K36me3	Blood/Immune	Roadmap	359	0.135957	Blood/Immune_Roadmap	EA_S	Blood/Immune
Skeletal_Muscle_Female__H3K27ac	-8.0235e-08	1.28177e-07	0.734332	H3K27ac	Musculoskeletal/Connective	Roadmap	360	0.134107	Musculoskeletal/Connective_Roadmap	EA_S	Other
Primary_monocytes_from_peripheral_blood__H3K27ac	-1.1765e-07	1.85001e-07	0.737593	H3K27ac	Blood/Immune	Roadmap	361	0.132183	Blood/Immune_Roadmap	EA_S	Blood/Immune
NHDF-Ad_Adult_Dermal_Fibroblast_Primary_Cells__H3K4me1	-1.04983e-07	1.64602e-07	0.738199	H3K4me1	Musculoskeletal/Connective	Roadmap	362	0.131827	Musculoskeletal/Connective_Roadmap	EA_S	Other
Primary_T_killer_memory_cells_from_peripheral_blood__H3K4me3	-2.59536e-07	4.02579e-07	0.740433	H3K4me3	Blood/Immune	Roadmap	363	0.130514	Blood/Immune_Roadmap	EA_S	Blood/Immune
Fetal_Muscle_Trunk__H3K4me3	-4.05231e-07	6.20835e-07	0.743031	H3K4me3	Musculoskeletal/Connective	Roadmap	364	0.128993	Musculoskeletal/Connective_Roadmap	EA_S	Other
Heart-Atrial_ENTEX__H3K4me3	-3.39826e-07	5.11295e-07	0.746859	H3K4me3	Cardiovascular	ENTEX	365	0.126762	Cardiovascular_ENTEX	EA_S	Other
Aorta_ENTEX__H3K4me3	-1.25589e-07	1.88307e-07	0.747595	H3K4me3	Cardiovascular	ENTEX	366	0.126334	Cardiovascular_ENTEX	EA_S	Other
Primary_T_cells_from_peripheral_blood__H3K27ac	-1.05834e-07	1.58405e-07	0.747972	H3K27ac	Blood/Immune	Roadmap	367	0.126115	Blood/Immune_Roadmap	EA_S	Blood/Immune
Fetal_Lung__H3K4me3	-3.33375e-07	4.76775e-07	0.757796	H3K4me3	Lung	Roadmap	368	0.120448	Lung_Roadmap	EA_S	Lung
Fetal_Stomach__H3K4me1	-9.39097e-08	1.32945e-07	0.760024	H3K4me1	Digestive	Roadmap	369	0.119172	Digestive_Roadmap	EA_S	Other
Foreskin_Fibroblast_Primary_Cells_skin02__H3K36me3	-8.60529e-08	1.21413e-07	0.760764	H3K36me3	Musculoskeletal/Connective	Roadmap	370	0.11875	Musculoskeletal/Connective_Roadmap	EA_S	Other
Breast_variant_Human_Mammary_Epithelial_Cells_(vHMEC)__H3K4me1	-1.01925e-07	1.40378e-07	0.766104	H3K4me1	Other	Roadmap	371	0.115712	Other_Roadmap	EA_S	Other
NHEK-Epidermal_Keratinocyte_Primary_Cells__DNase	-1.53664e-07	2.09893e-07	0.767949	DNase	Other	Roadmap	372	0.114668	Other_Roadmap	EA_S	Other
Colon-Sigm_ENTEX__H3K4me3	-4.4865e-07	6.08056e-07	0.769695	H3K4me3	Digestive	ENTEX	373	0.113681	Digestive_ENTEX	EA_S	Other
Primary_T_helper_cells_PMA-I_stimulated__H3K27ac	-8.78023e-08	1.18406e-07	0.770817	H3K27ac	Blood/Immune	Roadmap	374	0.113049	Blood/Immune_Roadmap	EA_S	Blood/Immune
Stomach_Smooth_Muscle__H3K4me1	-9.36973e-08	1.25656e-07	0.772066	H3K4me1	Musculoskeletal/Connective	Roadmap	375	0.112346	Musculoskeletal/Connective_Roadmap	EA_S	Other
Foreskin_Fibroblast_Primary_Cells_skin02__DNase	-2.52375e-07	3.36593e-07	0.77331	DNase	Musculoskeletal/Connective	Roadmap	376	0.111646	Musculoskeletal/Connective_Roadmap	EA_S	Other
Foreskin_Keratinocyte_Primary_Cells_skin02__DNase	-1.75082e-07	2.32924e-07	0.773874	DNase	Other	Roadmap	377	0.11133	Other_Roadmap	EA_S	Other
Primary_T_helper_naive_cells_from_peripheral_blood_1__H3K36me3	-1.27491e-07	1.68195e-07	0.775773	H3K36me3	Blood/Immune	Roadmap	378	0.110265	Blood/Immune_Roadmap	EA_S	Blood/Immune
Spleen__H3K4me3	-2.7916e-07	3.56435e-07	0.783245	H3K4me3	Blood/Immune	ENTEX	379	0.106102	Blood/Immune_ENTEX	EA_S	Blood/Immune
Liver__H3K27ac	-1.5154e-07	1.91535e-07	0.785583	H3K27ac	Liver	Roadmap	380	0.104808	Liver_Roadmap	EA_S	Other
Brain_Inferior_Temporal_Lobe__H3K9ac	-1.71823e-07	2.13498e-07	0.789532	H3K9ac	CNS	Roadmap	381	0.10263	CNS_Roadmap	EA_S	Brain/CNS
Lung__H3K36me3	-1.60444e-07	1.96447e-07	0.792958	H3K36me3	Lung	ENTEX	382	0.10075	Lung_ENTEX	EA_S	Lung
Primary_mononuclear_cells_from_peripheral_blood__H3K9ac	-2.99091e-07	3.58231e-07	0.798116	H3K9ac	Blood/Immune	Roadmap	383	0.0979339	Blood/Immune_Roadmap	EA_S	Blood/Immune
Fetal_Muscle_Leg__H3K4me1	-1.06603e-07	1.27591e-07	0.798284	H3K4me1	Musculoskeletal/Connective	Roadmap	384	0.0978424	Musculoskeletal/Connective_Roadmap	EA_S	Other
Brain_Germinal_Matrix__H3K36me3	-1.70658e-07	2.04236e-07	0.798309	H3K36me3	CNS	Roadmap	385	0.0978292	CNS_Roadmap	EA_S	Brain/CNS
Primary_T_cells_from_peripheral_blood__H3K4me1	-1.05222e-07	1.24396e-07	0.801184	H3K4me1	Blood/Immune	Roadmap	386	0.0962677	Blood/Immune_Roadmap	EA_S	Blood/Immune
Primary_T_killer_naive_cells_from_peripheral_blood__H3K4me1	-9.83063e-08	1.15296e-07	0.803071	H3K4me1	Blood/Immune	Roadmap	387	0.0952458	Blood/Immune_Roadmap	EA_S	Blood/Immune
Primary_T_regulatory_cells_from_peripheral_blood__H3K27ac	-1.14321e-07	1.33974e-07	0.803256	H3K27ac	Blood/Immune	Roadmap	388	0.0951458	Blood/Immune_Roadmap	EA_S	Blood/Immune
Colon_Smooth_Muscle__H3K27ac	-1.03034e-07	1.2004e-07	0.804645	H3K27ac	Musculoskeletal/Connective	Roadmap	389	0.0943955	Musculoskeletal/Connective_Roadmap	EA_S	Other
Primary_T_killer_naive_cells_from_peripheral_blood__H3K36me3	-1.91153e-07	2.22035e-07	0.805358	H3K36me3	Blood/Immune	Roadmap	390	0.0940112	Blood/Immune_Roadmap	EA_S	Blood/Immune
Testis_ENTEX__H3K36me3	-4.76037e-07	5.47382e-07	0.807757	H3K36me3	Other	ENTEX	391	0.0927191	Other_ENTEX	EA_S	Other
Aorta__H3K4me3	-5.62264e-07	6.4621e-07	0.807876	H3K4me3	Cardiovascular	ENTEX	392	0.0926555	Cardiovascular_ENTEX	EA_S	Other
Primary_T_helper_17_cells_PMA-I_stimulated__H3K4me1	-1.13459e-07	1.30084e-07	0.808449	H3K4me1	Blood/Immune	Roadmap	393	0.0923471	Blood/Immune_Roadmap	EA_S	Blood/Immune
Esophagus__H3K4me3	-4.43334e-07	5.08282e-07	0.808456	H3K4me3	Digestive	Roadmap	394	0.0923434	Digestive_Roadmap	EA_S	Other
Duodenum_Smooth_Muscle__H3K4me3	-2.14557e-07	2.44261e-07	0.810134	H3K4me3	Musculoskeletal/Connective	Roadmap	395	0.091443	Musculoskeletal/Connective_Roadmap	EA_S	Other
SI-Term-Ileum_ENTEX__H3K4me3	-3.18994e-07	3.61841e-07	0.811	H3K4me3	Digestive	ENTEX	396	0.0909792	Digestive_ENTEX	EA_S	Other
Foreskin_Melanocyte_Primary_Cells_skin01__H3K36me3	-2.22203e-07	2.49834e-07	0.813107	H3K36me3	Other	Roadmap	397	0.0898525	Other_Roadmap	EA_S	Other
Primary_hematopoietic_stem_cells_G-CSF-mobilized_Female__H3K27ac	-1.41505e-07	1.55696e-07	0.818287	H3K27ac	Blood/Immune	Roadmap	398	0.0870945	Blood/Immune_Roadmap	EA_S	Blood/Immune
Fetal_Brain_Female__H3K4me1	-1.84286e-07	2.00123e-07	0.821439	H3K4me1	CNS	Roadmap	399	0.0854247	CNS_Roadmap	EA_S	Brain/CNS
Primary_T_helper_memory_cells_from_peripheral_blood_2__H3K36me3	-2.45675e-07	2.64937e-07	0.823113	H3K36me3	Blood/Immune	Roadmap	400	0.0845404	Blood/Immune_Roadmap	EA_S	Blood/Immune
Lung__H3K27ac	-1.74816e-07	1.85721e-07	0.82672	H3K27ac	Lung	ENTEX	401	0.0826417	Lung_ENTEX	EA_S	Lung
Primary_Natural_Killer_cells_from_peripheral_blood__H3K4me3	-4.80775e-07	5.04488e-07	0.829704	H3K4me3	Blood/Immune	Roadmap	402	0.0810768	Blood/Immune_Roadmap	EA_S	Blood/Immune
Primary_T_helper_memory_cells_from_peripheral_blood_1__H3K4me3	-3.57265e-07	3.73256e-07	0.830756	H3K4me3	Blood/Immune	Roadmap	403	0.0805264	Blood/Immune_Roadmap	EA_S	Blood/Immune
Primary_T_helper_naive_cells_from_peripheral_blood_1__H3K27ac	-3.12463e-07	3.22357e-07	0.833804	H3K27ac	Blood/Immune	Roadmap	404	0.078936	Blood/Immune_Roadmap	EA_S	Blood/Immune
Fetal_Brain_Male__H3K36me3	-5.3787e-07	5.42727e-07	0.83917	H3K36me3	CNS	Roadmap	405	0.0761502	CNS_Roadmap	EA_S	Brain/CNS
SI-Term-Ileum_ENTEX__H3K36me3	-3.70233e-07	3.72789e-07	0.83968	H3K36me3	Digestive	ENTEX	406	0.0758864	Digestive_ENTEX	EA_S	Other
Primary_T_helper_naive_cells_from_peripheral_blood_2__H3K27ac	-1.5328e-07	1.5402e-07	0.84018	H3K27ac	Blood/Immune	Roadmap	407	0.0756278	Blood/Immune_Roadmap	EA_S	Blood/Immune
Primary_T_helper_naive_cells_from_peripheral_blood__H3K9ac	-3.67564e-07	3.68204e-07	0.840924	H3K9ac	Blood/Immune	Roadmap	408	0.0752434	Blood/Immune_Roadmap	EA_S	Blood/Immune
Breast_Myoepithelial_Primary_Cells__H3K9ac	-3.50621e-07	3.50948e-07	0.841119	H3K9ac	Other	Roadmap	409	0.0751424	Other_Roadmap	EA_S	Other
Adipose_Nuclei__H3K4me1	-1.2637e-07	1.25868e-07	0.842307	H3K4me1	Adipose	Roadmap	410	0.0745293	Adipose_Roadmap	EA_S	Other
Heart-Atrial_ENTEX__H3K27ac	-9.25033e-08	9.08874e-08	0.845609	H3K27ac	Cardiovascular	ENTEX	411	0.0728306	Cardiovascular_ENTEX	EA_S	Other
Fetal_Kidney__DNase	-3.33109e-07	3.25809e-07	0.846706	DNase	Other	Roadmap	412	0.0722675	Other_Roadmap	EA_S	Other
Adrenal_gland_ENTEX__H3K27ac	-1.11101e-07	1.08627e-07	0.846791	H3K27ac	Other	ENTEX	413	0.0722235	Other_ENTEX	EA_S	Other
Brain_Substantia_Nigra__H3K36me3	-3.60593e-07	3.4592e-07	0.851391	H3K36me3	CNS	Roadmap	414	0.0698709	CNS_Roadmap	EA_S	Brain/CNS
Mammary_ENTEX__H3K36me3	-1.3131e-07	1.24571e-07	0.85408	H3K36me3	Other	ENTEX	415	0.0685014	Other_ENTEX	EA_S	Other
Primary_T_helper_cells_from_peripheral_blood__H3K27ac	-2.18378e-07	2.06833e-07	0.854474	H3K27ac	Blood/Immune	Roadmap	416	0.0683011	Blood/Immune_Roadmap	EA_S	Blood/Immune
Primary_hematopoietic_stem_cells_G-CSF-mobilized_Female__H3K4me3	-4.17609e-07	3.93281e-07	0.855851	H3K4me3	Blood/Immune	Roadmap	417	0.0676021	Blood/Immune_Roadmap	EA_S	Blood/Immune
Vagina_ENTEX__H3K36me3	-4.63218e-07	4.32107e-07	0.85814	H3K36me3	Other	ENTEX	418	0.066442	Other_ENTEX	EA_S	Other
Lung__H3K4me3	-5.7062e-07	5.28884e-07	0.859687	H3K4me3	Lung	ENTEX	419	0.0656597	Lung_ENTEX	EA_S	Lung
Primary_T_helper_memory_cells_from_peripheral_blood_2__H3K27ac	-2.03933e-07	1.88693e-07	0.860099	H3K27ac	Blood/Immune	Roadmap	420	0.0654515	Blood/Immune_Roadmap	EA_S	Blood/Immune
Rectal_Smooth_Muscle__H3K27ac	-1.23808e-07	1.14378e-07	0.860471	H3K27ac	Musculoskeletal/Connective	Roadmap	421	0.0652636	Musculoskeletal/Connective_Roadmap	EA_S	Other
Skeletal_Muscle_Male__H3K9ac	-1.97807e-07	1.82705e-07	0.86052	H3K9ac	Musculoskeletal/Connective	Roadmap	422	0.0652391	Musculoskeletal/Connective_Roadmap	EA_S	Other
Primary_hematopoietic_stem_cells_G-CSF-mobilized_Female__DNase	-3.46467e-07	3.19413e-07	0.860973	DNase	Blood/Immune	Roadmap	423	0.0650105	Blood/Immune_Roadmap	EA_S	Blood/Immune
Primary_hematopoietic_stem_cells_short_term_culture__H3K4me3	-4.31678e-07	3.97811e-07	0.861069	H3K4me3	Blood/Immune	Roadmap	424	0.0649621	Blood/Immune_Roadmap	EA_S	Blood/Immune
Primary_T_cells_from_cord_blood__H3K4me3	-6.02898e-07	5.50329e-07	0.863356	H3K4me3	Blood/Immune	Roadmap	425	0.0638099	Blood/Immune_Roadmap	EA_S	Blood/Immune
Thymus__H3K36me3	-2.35039e-07	2.13136e-07	0.864936	H3K36me3	Blood/Immune	Roadmap	426	0.0630161	Blood/Immune_Roadmap	EA_S	Blood/Immune
Primary_T_killer_naive_cells_from_peripheral_blood__H3K27ac	-3.23487e-07	2.91243e-07	0.866653	H3K27ac	Blood/Immune	Roadmap	427	0.0621546	Blood/Immune_Roadmap	EA_S	Blood/Immune
Osteoblast_Primary_Cells__H3K4me3	-3.76783e-07	3.3922e-07	0.866658	H3K4me3	Musculoskeletal/Connective	Roadmap	428	0.0621521	Musculoskeletal/Connective_Roadmap	EA_S	Other
NHDF-Ad_Adult_Dermal_Fibroblast_Primary_Cells__DNase	-3.09174e-07	2.72154e-07	0.872028	DNase	Musculoskeletal/Connective	Roadmap	429	0.0594697	Musculoskeletal/Connective_Roadmap	EA_S	Other
skeletal_muscle_ENTEX__H3K36me3	-1.09686e-07	9.61293e-08	0.87307	H3K36me3	Musculoskeletal/Connective	ENTEX	430	0.0589507	Musculoskeletal/Connective_ENTEX	EA_S	Other
Placenta__H3K4me3	-6.22049e-07	5.43386e-07	0.873846	H3K4me3	Other	Roadmap	431	0.0585649	Other_Roadmap	EA_S	Other
HMEC_Mammary_Epithelial_Primary_Cells__H3K4me3	-5.70776e-07	4.91278e-07	0.877345	H3K4me3	Other	Roadmap	432	0.0568294	Other_Roadmap	EA_S	Other
Psoas_Muscle__H3K36me3	-3.33538e-07	2.82892e-07	0.880807	H3K36me3	Musculoskeletal/Connective	Roadmap	433	0.0551194	Musculoskeletal/Connective_Roadmap	EA_S	Other
Breast_Myoepithelial_Primary_Cells__H3K4me1	-1.16439e-07	9.79298e-08	0.88278	H3K4me1	Other	Roadmap	434	0.0541475	Other_Roadmap	EA_S	Other
Fetal_Intestine_Large__H3K4me3	-6.57748e-07	5.41846e-07	0.887607	H3K4me3	Digestive	Roadmap	435	0.0517792	Digestive_Roadmap	EA_S	Other
Right_Atrium__H3K36me3	-3.68092e-07	2.9521e-07	0.89378	H3K36me3	Cardiovascular	Roadmap	436	0.0487695	Cardiovascular_Roadmap	EA_S	Other
Brain_Dorsolateral_Prefrontal_Cortex__H3K36me3	-2.56048e-07	2.04012e-07	0.895272	H3K36me3	CNS	Roadmap	437	0.0480452	CNS_Roadmap	EA_S	Brain/CNS
Primary_T_killer_memory_cells_from_peripheral_blood__H3K36me3	-2.63229e-07	2.09662e-07	0.895349	H3K36me3	Blood/Immune	Roadmap	438	0.0480074	Blood/Immune_Roadmap	EA_S	Blood/Immune
Primary_T_helper_cells_from_peripheral_blood__H3K36me3	-1.34654e-07	1.0561e-07	0.898848	H3K36me3	Blood/Immune	Roadmap	439	0.0463138	Blood/Immune_Roadmap	EA_S	Blood/Immune
NHLF_Lung_Fibroblast_Primary_Cells__DNase	-4.20802e-07	3.28529e-07	0.89988	DNase	Lung_Musculoskeletal/Connective	Roadmap	440	0.0458155	Lung_Musculoskeletal/Connective_Roadmap	EA_S	Lung
Esophagus__H3K4me1	-2.7487e-07	2.14192e-07	0.900304	H3K4me1	Digestive	Roadmap	441	0.0456106	Digestive_Roadmap	EA_S	Other
Sigmoid_Colon__H3K4me3	-8.48305e-07	6.58709e-07	0.901097	H3K4me3	Digestive	Roadmap	442	0.0452283	Digestive_Roadmap	EA_S	Other
Psoas_Muscle__DNase	-3.14674e-07	2.42582e-07	0.902717	DNase	Musculoskeletal/Connective	Roadmap	443	0.0444484	Musculoskeletal/Connective_Roadmap	EA_S	Other
Fetal_Heart__DNase	-2.4334e-07	1.86912e-07	0.903523	DNase	Cardiovascular	Roadmap	444	0.0440606	Cardiovascular_Roadmap	EA_S	Other
Primary_T_helper_17_cells_PMA-I_stimulated__H3K27ac	-2.51341e-07	1.9284e-07	0.903775	H3K27ac	Blood/Immune	Roadmap	445	0.0439395	Blood/Immune_Roadmap	EA_S	Blood/Immune
Brain_Angular_Gyrus__H3K36me3	-3.22064e-07	2.45215e-07	0.905475	H3K36me3	CNS	Roadmap	446	0.0431235	CNS_Roadmap	EA_S	Brain/CNS
Esoph-Muscularis_ENTEX__H3K4me1	-1.5416e-07	1.16959e-07	0.90626	H3K4me1	Digestive	ENTEX	447	0.0427473	Digestive_ENTEX	EA_S	Other
Left_Ventricle__H3K4me3	-8.05954e-07	5.96209e-07	0.91178	H3K4me3	Cardiovascular	Roadmap	448	0.04011	Cardiovascular_Roadmap	EA_S	Other
Primary_T_helper_memory_cells_from_peripheral_blood_1__H3K27ac	-2.74662e-07	2.02986e-07	0.91199	H3K27ac	Blood/Immune	Roadmap	449	0.04001	Blood/Immune_Roadmap	EA_S	Blood/Immune
Right_Ventricle__H3K27ac	-2.25327e-07	1.66076e-07	0.912573	H3K27ac	Cardiovascular	Roadmap	450	0.0397325	Cardiovascular_Roadmap	EA_S	Other
Spleen__H3K36me3	-2.11838e-07	1.5512e-07	0.913975	H3K36me3	Blood/Immune	ENTEX	451	0.0390659	Blood/Immune_ENTEX	EA_S	Blood/Immune
Primary_mononuclear_cells_from_peripheral_blood__H3K4me3	-8.79877e-07	6.37136e-07	0.916359	H3K4me3	Blood/Immune	Roadmap	452	0.0379346	Blood/Immune_Roadmap	EA_S	Blood/Immune
Skeletal_Muscle_Female__H3K4me1	-1.38322e-07	9.91513e-08	0.918502	H3K4me1	Musculoskeletal/Connective	Roadmap	453	0.0369201	Musculoskeletal/Connective_Roadmap	EA_S	Other
Fetal_Brain_Female__H3K36me3	-2.12967e-07	1.49924e-07	0.922268	H3K36me3	CNS	Roadmap	454	0.0351426	CNS_Roadmap	EA_S	Brain/CNS
Skeletal_Muscle_Female__H3K36me3	-2.07768e-07	1.44807e-07	0.924327	H3K36me3	Musculoskeletal/Connective	Roadmap	455	0.0341745	Musculoskeletal/Connective_Roadmap	EA_S	Other
Fetal_Kidney__H3K36me3	-5.67739e-07	3.95356e-07	0.924502	H3K36me3	Other	Roadmap	456	0.0340923	Other_Roadmap	EA_S	Other
Foreskin_Fibroblast_Primary_Cells_skin01__DNase	-4.60906e-07	3.15899e-07	0.927722	DNase	Musculoskeletal/Connective	Roadmap	457	0.0325823	Musculoskeletal/Connective_Roadmap	EA_S	Other
Primary_T_cells_effector_memory_enriched_from_peripheral_blood__H3K27ac	-2.89607e-07	1.97995e-07	0.928225	H3K27ac	Blood/Immune	Roadmap	458	0.0323469	Blood/Immune_Roadmap	EA_S	Blood/Immune
Fetal_Muscle_Trunk__H3K4me1	-1.90141e-07	1.28228e-07	0.930941	H3K4me1	Musculoskeletal/Connective	Roadmap	459	0.0310777	Musculoskeletal/Connective_Roadmap	EA_S	Other
Fetal_Heart__H3K4me3	-3.91219e-07	2.58533e-07	0.934889	H3K4me3	Cardiovascular	Roadmap	460	0.0292398	Cardiovascular_Roadmap	EA_S	Other
Right_Atrium__H3K27ac	-3.05044e-07	2.00995e-07	0.935451	H3K27ac	Cardiovascular	Roadmap	461	0.028979	Cardiovascular_Roadmap	EA_S	Other
Fetal_Heart__H3K36me3	-5.3074e-07	3.477e-07	0.936549	H3K36me3	Cardiovascular	Roadmap	462	0.0284697	Cardiovascular_Roadmap	EA_S	Other
Duodenum_Smooth_Muscle__H3K4me1	-2.75971e-07	1.77527e-07	0.939971	H3K4me1	Musculoskeletal/Connective	Roadmap	463	0.0268857	Musculoskeletal/Connective_Roadmap	EA_S	Other
Brain_Cingulate_Gyrus__H3K9ac	-4.29253e-07	2.72548e-07	0.942368	H3K9ac	CNS	Roadmap	464	0.0257797	CNS_Roadmap	EA_S	Brain/CNS
Skeletal_Muscle_Male__H3K4me1	-1.83056e-07	1.14716e-07	0.944726	H3K4me1	Musculoskeletal/Connective	Roadmap	465	0.0246941	Musculoskeletal/Connective_Roadmap	EA_S	Other
Primary_T_cells_effector_memory_enriched_from_peripheral_blood__H3K36me3	-2.21693e-07	1.38798e-07	0.944893	H3K36me3	Blood/Immune	Roadmap	466	0.0246175	Blood/Immune_Roadmap	EA_S	Blood/Immune
Primary_monocytes_from_peripheral_blood__H3K4me3	-8.053e-07	4.93073e-07	0.94879	H3K4me3	Blood/Immune	Roadmap	467	0.0228301	Blood/Immune_Roadmap	EA_S	Blood/Immune
liver_ENTEX__H3K27ac	-2.42739e-07	1.42361e-07	0.955912	H3K27ac	Liver	Roadmap	468	0.0195822	Liver_Roadmap	EA_S	Other
Ovary_ENTEX__H3K36me3	-7.92987e-07	4.57917e-07	0.958339	H3K36me3	Other	ENTEX	469	0.0184809	Other_ENTEX	EA_S	Other
Lung__H3K4me1	-4.04007e-07	2.29873e-07	0.960586	H3K4me1	Lung	ENTEX	470	0.0174639	Lung_ENTEX	EA_S	Lung
Primary_T_helper_naive_cells_from_peripheral_blood_2__H3K36me3	-2.63837e-07	1.407e-07	0.969616	H3K36me3	Blood/Immune	Roadmap	471	0.0134002	Blood/Immune_Roadmap	EA_S	Blood/Immune
Liver__H3K4me3	-4.07984e-07	2.12675e-07	0.972467	H3K4me3	Liver	Roadmap	472	0.0121253	Liver_Roadmap	EA_S	Other
Right_Atrium__H3K4me1	-4.19589e-07	2.1855e-07	0.972563	H3K4me1	Cardiovascular	Roadmap	473	0.0120822	Cardiovascular_Roadmap	EA_S	Other
Primary_T_cells_from_cord_blood__H3K36me3	-4.95085e-07	2.57651e-07	0.972668	H3K36me3	Blood/Immune	Roadmap	474	0.0120355	Blood/Immune_Roadmap	EA_S	Blood/Immune
Fetal_Heart__H3K9ac	-3.05837e-07	1.55598e-07	0.975325	H3K9ac	Cardiovascular	Roadmap	475	0.0108507	Cardiovascular_Roadmap	EA_S	Other
Vagina_ENTEX__H3K27ac	-2.58301e-07	1.29229e-07	0.977184	H3K27ac	Other	ENTEX	476	0.0100237	Other_ENTEX	EA_S	Other
Left_Ventricle__H3K4me1	-3.36943e-07	1.65465e-07	0.979142	H3K4me1	Cardiovascular	Roadmap	477	0.00915447	Cardiovascular_Roadmap	EA_S	Other
Left_Ventricle__H3K27ac	-2.53743e-07	1.23326e-07	0.980181	H3K27ac	Cardiovascular	Roadmap	478	0.00869378	Cardiovascular_Roadmap	EA_S	Other
Fetal_Heart__H3K4me1	-1.86426e-07	8.97581e-08	0.981098	H3K4me1	Cardiovascular	Roadmap	479	0.00828749	Cardiovascular_Roadmap	EA_S	Other
Heart-LV_ENTEX__H3K4me1	-3.70127e-07	1.73863e-07	0.983366	H3K4me1	Cardiovascular	ENTEX	480	0.00728473	Cardiovascular_ENTEX	EA_S	Other
Small_Intestine__H3K4me3	-1.44917e-06	6.78291e-07	0.983681	H3K4me3	Digestive	Roadmap	481	0.00714579	Digestive_Roadmap	EA_S	Other
Skeletal_Muscle_Male__H3K36me3	-3.9234e-07	1.65387e-07	0.99116	H3K36me3	Musculoskeletal/Connective	Roadmap	482	0.00385624	Musculoskeletal/Connective_Roadmap	EA_S	Other
Skin_tissue_ENTEX__H3K4me3	-9.79743e-07	4.11239e-07	0.9914	H3K4me3	Other	ENTEX	483	0.00375093	Other_ENTEX	EA_S	Other
HMEC_Mammary_Epithelial_Primary_Cells__DNase	-7.29435e-07	2.99396e-07	0.992582	DNase	Other	Roadmap	484	0.00323365	Other_Roadmap	EA_S	Other
Breast_variant_Human_Mammary_Epithelial_Cells_(vHMEC)__DNase	-6.74029e-07	2.66366e-07	0.994304	DNase	Other	Roadmap	485	0.00248066	Other_Roadmap	EA_S	Other
Right_Ventricle__H3K4me1	-4.28825e-07	1.64217e-07	0.995491	H3K4me1	Cardiovascular	Roadmap	486	0.00196285	Cardiovascular_Roadmap	EA_S	Other
Heart-Atrial_ENTEX__H3K4me1	-1.31947e-06	4.8446e-07	0.996771	H3K4me1	Cardiovascular	ENTEX	487	0.00140459	Cardiovascular_ENTEX	EA_S	Other
Gastric__H3K4me3	-1.23709e-06	4.12307e-07	0.998652	H3K4me3	Digestive	Roadmap	488	0.000585866	Digestive_Roadmap	EA_S	Other
liver_ENTEX__H3K4me3	-8.60026e-07	2.83571e-07	0.998789	H3K4me3	Liver	Roadmap	489	0.000526394	Liver_Roadmap	EA_S	Other

## Sheet: Supplementary Data 3, D
Enrichment test for LDSC of tissue-specific genes and chromatin annotations
Tissue-specific gene expression
	p-value based on Wilcoxon signed-rank test
	Lung	Blood/Immune	Brain/CNS
EA	0.0135529	0.541212	1
EA_NS	0.00959675	0.17045	1
EA_S	0.04392	0.740026	0.999407
Tissue-specific chromatin annotations
	Rank test
	Lung	Blood/Immune	Brain/CNS
EA	0.0077	0.73	1
EA_NS	3.4e-05	0.16	1
EA_S	0.54	0.99	0.001
P < 0.05 are shown in red; P < 0.0166 (0.05/3 categories) are in bold
