# Supplementary material for: Genome-wide association study of lung adenocarcinoma in East Asia and comparison with a European population
Source: Nat Commun. 2023 May 26;14:3043. doi: 10.1038/s41467-023-38196-z (PMC10220065; doi:10.1038/s41467-023-38196-z)
Supplement: Supplementary file 7 — Supplementary Data 4 [file 41467_2023_38196_MOESM7_ESM.xlsx]

## Sheet: Supplementary Data 4
cis-eQTL of GWAS variants* in Taiwanese lung and GTEx v8 lung datasets**
*GWAS lead SNPs of all the significant loci from EA analysis including discovery, replication, and conditional analyses as well as new loci from multi-ancestry GWAS were tested
**cis-eQTL of P < 0.05 from Taiwanese dataset and genome-wide significant eQTLs from GTEx v8 lung dataset are shown
All p-values are two-sided and nominal.
eQTL look-up
Dataset	GWAS locus	Locus	Chr	BP	SNP	Eff/Ref	Gene Symbol	Entrez ID	Probe ID	cis-eQTL P value	FDR	Beta (effect allele)	Colocalization (CLPP > 0.01 or PP > 0.7)
Taiwanse lung	New	11q12.2	11	61581656	rs174559	A/G	FADS1	3992	ILMN_1670134	1.08e-08	4.78e-06	-0.67	Y
Taiwanse lung	New	10q26.13	10	126324209	rs10901793	A/G	METTL10	399818	ILMN_2055100	0.000117	0.0129	0.57	N
Taiwanse lung	New	19p13.3	19	725066	rs116863980	A/G	HCN2	610	ILMN_2182101	0.0143	0.377	-1.24
Taiwanse lung	New	19p13.3	19	725066	rs116863980	A/G	CNN2	1265	ILMN_1770290	0.0148	0.377	1.23
Taiwanse lung	Multi-ancestry New	2p11.2	2	85893741	rs1130866	A/G	MAT2A	4144	ILMN_1737298	0.0157	0.377	-0.36
Taiwanse lung	New secondary	6p21.33	6	30769565	rs9380190	C/T	C6ORF134	79969	ILMN_1752476	0.0187	0.377	0.32
Taiwanse lung	New	11q12.2	11	61581656	rs174559	A/G	BEST1	7439	ILMN_1718982	0.0187	0.377	-0.29
Taiwanse lung	New	19p13.3	19	725066	rs116863980	A/G	PALM	5064	ILMN_1812031	0.0212	0.408	1.17
Taiwanse lung	New	11q12.2	11	61581656	rs174559	A/G	SCGB2A2	4250	ILMN_1723333	0.0348	0.592	-0.26
Taiwanse lung	New	6p12.1	6	53389995	rs531557	T/A	FBXO9	26268	ILMN_1667120	0.0443	0.671	-0.27
Taiwanse lung	New	3q22.3	3	138570011	rs137884934	T/C	FAIM	55179	ILMN_2242533	0.0493	0.671	-0.62
Taiwanse lung	Known	6p21.32	6	32574358	rs2760995	A/G	HLA-DRA	3122	ILMN_2157441	9.63e-07	0.000213	0.93	N
Taiwanse lung	Known	3q28	3	189354127	rs55779747	C/A	TP63	8626	ILMN_2138801	3.39e-05	0.005	0.53	Y
Taiwanse lung	Known	12q13.13	12	52348259	rs7962469	G/A	ACVR1B	91	ILMN_2243308	0.000254	0.0215	-0.49	Y
Taiwanse lung	Known	6p21.32	6	32574358	rs2760995	A/G	HLA-DRB4	3126	ILMN_2159694	0.000292	0.0215	-0.7	N
Taiwanse lung	Known	15q21.2	15	49757466	rs71467682	G/A	SECISBP2L	9728	ILMN_1784333	0.000735	0.0421	0.45	N
Taiwanse lung	Known	15q21.2	15	49757466	rs71467682	G/A	FGF7	2252	ILMN_1731240	0.000763	0.0421	0.45	N
Taiwanse lung	Known	6p21.32	6	32574358	rs2760995	A/G	HLA-DRB5	3127	ILMN_1697499	0.00379	0.186	-0.57
Taiwanse lung	Known	9p21.3	9	22160087	rs72658409	T/C	CDKN2A	1029	ILMN_1717714	0.00677	0.299	0.71
Taiwanse lung	Known	6p21.32	6	32574358	rs2760995	A/G	HLA-DRB1	3123	ILMN_1715169	0.00818	0.329	-0.52
Taiwanse lung	Known	15q21.2	15	49757466	rs71467682	G/A	GALK2	2585	ILMN_1732514	0.0117	0.377	0.34
Taiwanse lung	Known	6p21.32	6	32574358	rs2760995	A/G	HLA-DPB1	3115	ILMN_1749070	0.0124	0.377	0.49
Taiwanse lung	Known	12q13.13	12	52348259	rs7962469	G/A	ACVR1B	91	ILMN_1786544	0.0132	0.377	-0.34
Taiwanse lung	Known	9p21.3	9	22160087	rs72658409	T/C	MTAP	4507	ILMN_1753639	0.014	0.377	0.65
Taiwanse lung	Known	17q24.2	17	65960854	rs59956089	C/T	C17ORF58	284018	ILMN_1700515	0.017	0.377	-0.36
Taiwanse lung	Known	3q26.2	3	169514585	rs10936600	T/A	ARPM1	84517	ILMN_1782810	0.0175	0.377	-0.31
Taiwanse lung	Known	6p21.32	6	32574358	rs2760995	A/G	TAP2	6891	ILMN_1759250	0.0317	0.584	0.42
Taiwanse lung	Known	6q22.1	6	117785308	rs6937083	T/A	NUS1	116150	ILMN_2089902	0.0346	0.592	0.3
Taiwanse lung	Known	6p21.32	6	32574358	rs2760995	A/G	AGER	177	ILMN_2257015	0.0413	0.671	-0.4
Taiwanse lung	Known	6p21.1	6	41483390	rs9367106	C/G	TFEB	7942	ILMN_1733616	0.0434	0.671	0.3
GTEx v8 lung	New	10q26.13	10	126324209	rs10901793	A/G	METTL10			8e-19		-0.32
GTEx v8 lung	New	11q12.2	11	61581656	rs174559	A/G	FADS2			5.9e-15		0.3
GTEx v8 lung	New	15q21.3	15	56454223	rs764014	G/A	TEX9			8.9e-06		-0.18
GTEx v8 lung	New	11q12.2	11	61581656	rs174559	A/G	FADS1			9.4e-06		-0.14
GTEx v8 lung	New	11q12.2	11	61581656	rs174559	A/G	TMEM258			9.5e-05		0.11
GTEx v8 lung	Multi-ancestry New	16q23.3	16	82153538	rs34638657	C/A	MPHOSPH6			2.1e-07		0.18
GTEx v8 lung	Known	3q28	3	189354377	rs55779747	C/A	TP63			3.6e-07		0.23
GTEx v8 lung	Known	6q22.1	6	117785558	rs6937083	T/A	DCBLD1			2.8e-31		0.37
GTEx v8 lung	Known	6p21	6	32574608	rs2760995	A/G	HLA-DRB1			1e-17		-0.32
GTEx v8 lung	Known	6p21	6	32574608	rs2760995	A/G	HLA-DRB6			7.9e-17		0.56
GTEx v8 lung	Known	6p21	6	32574608	rs2760995	A/G	TNXA			2.4e-06		0.28
GTEx v8 lung	Known	6p21	6	32574608	rs2760995	A/G	HLA-DQA2			2.7e-05		0.31
GTEx v8 lung	Known	6p21	6	32574608	rs2760995	A/G	SKIV2L			3.5e-05		0.16
GTEx v8 lung	Known	6p21	6	32574608	rs2760995	A/G	STK19B			6.8e-05		0.28
GTEx v8 lung	Known	6p21	6	30769565	rs9380190	C/T	HLA-H			8.9e-07		0.37
GTEx v8 lung	Known	6p21	6	30769565	rs9380190	C/T	IER3			3.5e-06		-0.16
GTEx v8 lung	Known	6p21	6	30769565	rs9380190	C/T	HCG20			1.2e-05		-0.32
GTEx v8 lung	Known	6p21	6	30769565	rs9380190	C/T	PSORS1C2			1.6e-05		0.33
GTEx v8 lung	Known	6p21	6	30769565	rs9380190	C/T	HCP5B			2.3e-05		0.3
GTEx v8 lung	Known	6p21	6	30769565	rs9380190	C/T	HLA-L			0.00014		0.21
GTEx v8 lung	Known	6p21	6	30769565	rs9380190	C/T	DDR1			0.00022		0.1
GTEx v8 lung	Known	12q13.13	12	52348509	rs7962469	G/A	ACVR1B			1.3e-11		-0.18
GTEx v8 lung	Known	11q23.3	11	118104877	rs1573559	A/G	MPZL3			4e-15		0.21
GTEx v8 lung	Known	11q23.3	11	118104877	rs1573559	A/G	JAML			1.1e-08		0.17
GTEx v8 lung	Known	17q24.2	17	65960754	rs59956089	C/T	LINC00674			3.6e-11		0.39
