# Supplementary material for: Genome-wide association study of lung adenocarcinoma in East Asia and comparison with a European population
Source: Nat Commun. 2023 May 26;14:3043. doi: 10.1038/s41467-023-38196-z (PMC10220065; doi:10.1038/s41467-023-38196-z)
Supplement: Supplementary file 8 — Supplementary Data 5 [file 41467_2023_38196_MOESM8_ESM.xlsx]

## Sheet: Supplementary Data 5
Taiwanese lung eQTL genes colocalizing with LUAD GWAS (genes with cis-eQTL FDR < 0.05)
*Regional probability: the probability that all the traits (i.e., LUAD and gene expression) share an association with one or more variants within the region
**Posterior probability: the probability that all the traits (i.e., LUAD and gene expression) share an association with a single putative causal variant
HyPrColoc (Posterior probability > 0.7 for colocalization; using +/- 100kb of GWAS lead SNP)
Probe ID	GWAS locus	Gene Symbol			Candidate SNP			Posterior probability**	Regional probability*	Posterior explained by SNP
ILMN_1670134	New	FADS1			rs174559			0.9096	0.9929	0.1653
ILMN_2138801	Known	TP63			rs55779747			0.7213	0.769	0.1938
eCAVIAR (CLPP score > 0.01 for colocalization; using +/- 100kb of GWAS lead SNP)
Probe ID	GWAS locus	Gene Symbol	Chr	BP	Candidate SNP	Ref	Alt	CLPP	cis-eQTL P value	Beta	Standard Error	GWAS P	GWAS Z
ILMN_2243308	Known	ACVR1B	12	52351418	rs117308303	G	A	0.0126	0.292	-0.5387	0.5087	0.0175	2.3769
