# Supplementary material for: Genome-wide association study of lung adenocarcinoma in East Asia and comparison with a European population
Source: Nat Commun. 2023 May 26;14:3043. doi: 10.1038/s41467-023-38196-z (PMC10220065; doi:10.1038/s41467-023-38196-z)
Supplement: Supplementary file 9 — Supplementary Data 6 [file 41467_2023_38196_MOESM9_ESM.xlsx]

## Sheet: Supplementary Data 6
Significant TWAS genes using Taiwanese eQTL dataset (LCTCNS) or GTEx v8 lung eQTL dataset with the East Asian discovery GWAS summary stats
eQTL CV R2: eQTL cross-validation R2
# SNP: number of cis-SNPs in the locus
MODEL CV R2: cross-validation R2 of enet model (R2 > 0.05 was used as a cutoff)
MODEL CV P: cross-validation P value of enet model
TWAS Z: TWAS Z-score (positive sign: higher expression is correlated with risk)
TWAS P: TWAS P values. Genome-wide significance was set by Bonferroni corrected P-value cutoff of P < 2.6e-5 for LCTCNS and P < 9.03e-6 for GTEx based on 1,875 probes and 5,534 genes that passed cross-validation R2 > 0.05, respectively
	TWAS Gene					Most significant GWAS SNP in locus		Best eQTL SNP in locus				TWAS stats
eQTL dataset	Probe/Gene ID	Gene Symbol	Chr	Gene Start	Gene End	Best GWAS SNP	GWAS Z (Discovery)	Best eQTL SNP	eQTL CV R2	eQTL Z	GWAS Z	# cis-SNP	# cis-SNPs in enet	MODEL CV R2	MODEL CV P	TWAS Z	TWAS P
LCTCNS (Taiwanese lung)	ILMN_1684699	ELF5	11	34500340	34535352	rs766826	5.13	rs766826	0.15	-4.75	5.13	2395	15	0.13	5.4e-05	-5.62	1.89e-08
LCTCNS (Taiwanese lung)	ILMN_1813270	ELF5	11	34500340	34535352	rs766826	5.13	rs766826	0.163	-5.18	5.13	2395	16	0.065	0.0036	-4.99	6.17e-07
LCTCNS (Taiwanese lung)	ILMN_1670134	FADS1	11	61567099	61596790	rs174559	4.99	rs174544	0.08	4.62	4.77	1531	10	0.061	0.0044	4.67	3.01e-06
GTEx v8 lung	ENSG00000164465.18	DCBLD1	6	117453816	117453817	rs9387478	-8.96	rs6911915	0.245	11.3	-7.62	388	18	0.25	7.4e-35	-8.02	1.07e-15
GTEx v8 lung	ENSG00000160588.9	MPZL3	11	118252349	118252350	rs1629083	5.58	rs1629083	0.108	-7.58	5.58	494	9	0.088	3.6e-12	-5.63	1.76e-08
GTEx v8 lung	ENSG00000160593.18	JAML	11	118225093	118225094	rs1629083	5.58	rs10892228	0.0735	-6.28	4.97	503	8	0.069	9e-10	-5.46	4.71e-08
GTEx v8 lung	ENSG00000237854.3	LINC00674	17	68101907	68101908	rs11870068	-6.39	rs6504574	0.0968	-7.78	-4.37	303	30	0.098	2.1e-13	4.93	8.41e-07
GTEx v8 lung	ENSG00000135374.9	ELF5	11	34513804	34513805	rs766826	5.13	rs766826	0.107	-7.81	5.13	537	29	0.16	3.5e-21	-4.87	1.09e-06
All p-values are two-sided and nominal.
