# Supplementary material for: Genome-wide association study of lung adenocarcinoma in East Asia and comparison with a European population
Source: Nat Commun. 2023 May 26;14:3043. doi: 10.1038/s41467-023-38196-z (PMC10220065; doi:10.1038/s41467-023-38196-z)
Supplement: Supplementary file 10 — Supplementary Data 7 [file 41467_2023_38196_MOESM10_ESM.xlsx]

## Sheet: Supplementary Data 7
Pathways enriched in lung cancer GWAS genes by IPA (P < 0.05, one-sided, nominal)
Gene list	Ingenuity Canonical Pathways	-log(p-value)	Ratio	Molecules
Nearest gene	Estrogen-Dependent Breast Cancer Signaling	3.58	0.04	HSD17B2,PIK3CB,TERT
Nearest gene	Clathrin-mediated Endocytosis Signaling	3.53	0.0207	ACTR2,FGF7,PDGFC,PIK3CB
Nearest gene	Actin Cytoskeleton Signaling	3.27	0.0176	ACTR2,FGF7,PDGFC,PIK3CB
Nearest gene	Pancreatic Adenocarcinoma Signaling	3.1	0.0275	CDKN2B,PDGFC,PIK3CB
Nearest gene	Glioma Signaling	3.09	0.0273	CDKN2B,PDGFC,PIK3CB
Nearest gene	CD28 Signaling in T Helper Cells	2.97	0.0248	ACTR2,HLA-DRB1,PIK3CB
Nearest gene	Th2 Pathway	2.82	0.0221	ACVR1B,HLA-DRB1,PIK3CB
Nearest gene	Estrogen Biosynthesis	2.65	0.0476	CYP2A6 (includes others),HSD17B2
Nearest gene	eNOS Signaling	2.63	0.0189	CHRNA5,PDGFC,PIK3CB
Nearest gene	Th1 and Th2 Activation Pathway	2.54	0.0175	ACVR1B,HLA-DRB1,PIK3CB
Nearest gene	T Cell Exhaustion Signaling Pathway	2.51	0.0171	ACVR1B,HLA-DRB1,PIK3CB
Nearest gene	Tumor Microenvironment Pathway	2.51	0.017	FGF7,PDGFC,PIK3CB
Nearest gene	Regulation Of The Epithelial Mesenchymal Transition By Growth Factors Pathway	2.42	0.016	FGF7,PDGFC,PIK3CB
Nearest gene	S-methyl-5'-thioadenosine Degradation II	2.3	0.333	MTAP
Nearest gene	Glutathione Biosynthesis	2.3	0.333	GCLC
Nearest gene	ErbB2-ErbB3 Signaling	2.28	0.0308	NRG1,PIK3CB
Nearest gene	AMPK Signaling	2.27	0.0141	AK5,CHRNA5,PIK3CB
Nearest gene	ErbB4 Signaling	2.25	0.0299	NRG1,PIK3CB
Nearest gene	Cell Cycle: G1/S Checkpoint Regulation	2.25	0.0299	CDKN2B,NRG1
Nearest gene	Small Cell Lung Cancer Signaling	2.2	0.0282	CDKN2B,PIK3CB
Nearest gene	Macropinocytosis Signaling	2.15	0.0263	PDGFC,PIK3CB
Nearest gene	FGF Signaling	2.06	0.0238	FGF7,PIK3CB
Nearest gene	IL-4 Signaling	2.05	0.0235	HLA-DRB1,PIK3CB
Nearest gene	PDGF Signaling	2.04	0.0233	PDGFC,PIK3CB
Nearest gene	ErbB Signaling	1.97	0.0213	NRG1,PIK3CB
Nearest gene	Senescence Pathway	1.97	0.0109	ACVR1B,CDKN2B,PIK3CB
Nearest gene	Amyotrophic Lateral Sclerosis Signaling	1.94	0.0206	PDGFC,PIK3CB
Nearest gene	Bladder Cancer Signaling	1.94	0.0206	FGF7,PDGFC
Nearest gene	p53 Signaling	1.94	0.0204	PIK3CB,TP63
Nearest gene	Nitric Oxide Signaling in the Cardiovascular System	1.93	0.0202	PDGFC,PIK3CB
Nearest gene	VEGF Signaling	1.93	0.0202	PDGFC,PIK3CB
Nearest gene	Neuropathic Pain Signaling In Dorsal Horn Neurons	1.91	0.0198	GPR37,PIK3CB
Nearest gene	PAK Signaling	1.87	0.0189	PDGFC,PIK3CB
Nearest gene	PD-1, PD-L1 cancer immunotherapy pathway	1.87	0.0189	HLA-DRB1,PIK3CB
Nearest gene	Neuroinflammation Signaling Pathway	1.87	0.01	ACVR1B,HLA-DRB1,PIK3CB
Nearest gene	Telomerase Signaling	1.86	0.0187	PIK3CB,TERT
Nearest gene	iCOS-iCOSL Signaling in T Helper Cells	1.83	0.018	HLA-DRB1,PIK3CB
Nearest gene	Synaptogenesis Signaling Pathway	1.82	0.00962	ACTR2,PIK3CB,VTI1A
Nearest gene	MSP-RON Signaling In Macrophages Pathway	1.82	0.0177	HLA-DRB1,PIK3CB
Nearest gene	fMLP Signaling in Neutrophils	1.8	0.0172	ACTR2,PIK3CB
Nearest gene	Sphingosine-1-phosphate Signaling	1.79	0.0171	PDGFC,PIK3CB
Nearest gene	Rac Signaling	1.76	0.0165	ACTR2,PIK3CB
Nearest gene	Th1 Pathway	1.76	0.0165	HLA-DRB1,PIK3CB
Nearest gene	Reelin Signaling in Neurons	1.75	0.0164	ACTR2,PIK3CB
Nearest gene	Œ≥-glutamyl Cycle	1.74	0.0909	GCLC
Nearest gene	Glycogen Degradation II	1.7	0.0833	MTAP
Nearest gene	MSP-RON Signaling In Cancer Cells Pathway	1.68	0.0149	PDGFC,PIK3CB
Nearest gene	Human Embryonic Stem Cell Pluripotency	1.67	0.0148	PDGFC,PIK3CB
Nearest gene	Oleate Biosynthesis II (Animals)	1.67	0.0769	FADS1
Nearest gene	Ovarian Cancer Signaling	1.65	0.0144	PDGFC,PIK3CB
Nearest gene	Glycogen Degradation III	1.64	0.0714	MTAP
Nearest gene	Endocannabinoid Cancer Inhibition Pathway	1.63	0.014	PDGFC,PIK3CB
Nearest gene	Xenobiotic Metabolism General Signaling Pathway	1.63	0.014	GCLC,PIK3CB
Nearest gene	Hepatic Fibrosis Signaling Pathway	1.61	0.00794	ACVR1B,PDGFC,PIK3CB
Nearest gene	Phagosome Maturation	1.58	0.0132	HLA-DRB1,VTI1A
Nearest gene	Parkinson's Signaling	1.58	0.0625	GPR37
Nearest gene	Epithelial Adherens Junction Signaling	1.58	0.0132	ACTR2,ACVR1B
Nearest gene	PKCŒ∏ Signaling in T Lymphocytes	1.56	0.0129	HLA-DRB1,PIK3CB
Nearest gene	Œ≥-linolenate Biosynthesis II (Animals)	1.55	0.0588	FADS1
Nearest gene	Glioblastoma Multiforme Signaling	1.51	0.0121	PDGFC,PIK3CB
Nearest gene	Cdc42 Signaling	1.46	0.0114	ACTR2,HLA-DRB1
Nearest gene	Pyrimidine Deoxyribonucleotides De Novo Biosynthesis I	1.44	0.0455	AK5
Nearest gene	Role of NFAT in Regulation of the Immune Response	1.44	0.011	HLA-DRB1,PIK3CB
Nearest gene	Dendritic Cell Maturation	1.42	0.0109	HLA-DRB1,PIK3CB
Nearest gene	IL-17 Signaling	1.41	0.0107	PDGFC,PIK3CB
Nearest gene	NRF2-mediated Oxidative Stress Response	1.4	0.0106	GCLC,PIK3CB
Nearest gene	Ephrin Receptor Signaling	1.4	0.0106	ACTR2,PDGFC
Nearest gene	ILK Signaling	1.4	0.0105	PDGFC,PIK3CB
Nearest gene	Regulation of the Epithelial-Mesenchymal Transition Pathway	1.39	0.0104	FGF7,PIK3CB
Nearest gene	Bupropion Degradation	1.39	0.04	CYP2A6 (includes others)
Nearest gene	HER-2 Signaling in Breast Cancer	1.38	0.0103	NRG1,PIK3CB
Nearest gene	Adrenomedullin signaling pathway	1.37	0.0102	GPR37,PIK3CB
Nearest gene	IL-8 Signaling	1.36	0.01	PDGFC,PIK3CB
Nearest gene	HIF1Œ± Signaling	1.34	0.00976	PDGFC,PIK3CB
Nearest gene	Calcium Signaling	1.34	0.00971	CHRNA5,TP63
Nearest gene	Role of p14/p19ARF in Tumor Suppression	1.33	0.0345	PIK3CB
Nearest gene	mTOR Signaling	1.32	0.00952	PDGFC,PIK3CB
Nearest gene	Axonal Guidance Signaling	1.31	0.00607	ACTR2,PDGFC,PIK3CB
Nearest gene	Integrin Signaling	1.31	0.00939	ACTR2,PIK3CB
Nearest gene	Cardiac Hypertrophy Signaling (Enhanced)	1.31	0.00604	ACVR1B,FGF7,PIK3CB
Nearest gene	Acetone Degradation I (to Methylglyoxal)	1.3	0.0323	CYP2A6 (includes others)
Nearest gene + eQTL - MHC genes	Pancreatic Adenocarcinoma Signaling	3.68	0.0367	CDKN2A,CDKN2B,PDGFC,PIK3CB
Nearest gene + eQTL - MHC genes	Glioma Signaling	3.67	0.0364	CDKN2A,CDKN2B,PDGFC,PIK3CB
Nearest gene + eQTL - MHC genes	Oleate Biosynthesis II (Animals)	3.27	0.154	FADS1,FADS2
Nearest gene + eQTL - MHC genes	Cell Cycle: G1/S Checkpoint Regulation	3.11	0.0448	CDKN2A,CDKN2B,NRG1
Nearest gene + eQTL - MHC genes	Œ≥-linolenate Biosynthesis II (Animals)	3.03	0.118	FADS1,FADS2
Nearest gene + eQTL - MHC genes	Estrogen-Dependent Breast Cancer Signaling	2.97	0.04	HSD17B2,PIK3CB,TERT
Nearest gene + eQTL - MHC genes	Methionine Degradation I (to Homocysteine)	2.8	0.0909	EEF1AKMT2,MAT2A
Nearest gene + eQTL - MHC genes	Clathrin-mediated Endocytosis Signaling	2.75	0.0207	ACTR2,FGF7,PDGFC,PIK3CB
Nearest gene + eQTL - MHC genes	Cysteine Biosynthesis III (mammalia)	2.73	0.0833	EEF1AKMT2,MAT2A
Nearest gene + eQTL - MHC genes	Bladder Cancer Signaling	2.65	0.0309	CDKN2A,FGF7,PDGFC
Nearest gene + eQTL - MHC genes	p53 Signaling	2.64	0.0306	CDKN2A,PIK3CB,TP63
Nearest gene + eQTL - MHC genes	Role of p14/p19ARF in Tumor Suppression	2.57	0.069	CDKN2A,PIK3CB
Nearest gene + eQTL - MHC genes	Telomerase Signaling	2.53	0.028	PIK3CB,POT1,TERT
Nearest gene + eQTL - MHC genes	Actin Cytoskeleton Signaling	2.49	0.0176	ACTR2,FGF7,PDGFC,PIK3CB
Nearest gene + eQTL - MHC genes	CD28 Signaling in T Helper Cells	2.38	0.0248	ACTR2,HLA-DRB1,PIK3CB
Nearest gene + eQTL - MHC genes	Superpathway of Methionine Degradation	2.36	0.0541	EEF1AKMT2,MAT2A
Nearest gene + eQTL - MHC genes	Estrogen Biosynthesis	2.25	0.0476	CYP2A6 (includes others),HSD17B2
Nearest gene + eQTL - MHC genes	Th2 Pathway	2.24	0.0221	ACVR1B,HLA-DRB1,PIK3CB
Nearest gene + eQTL - MHC genes	Ovarian Cancer Signaling	2.21	0.0216	CDKN2A,PDGFC,PIK3CB
Nearest gene + eQTL - MHC genes	Senescence Pathway	2.2	0.0145	ACVR1B,CDKN2A,CDKN2B,PIK3CB
Nearest gene + eQTL - MHC genes	Melanoma Signaling	2.1	0.04	CDKN2A,PIK3CB
Nearest gene + eQTL - MHC genes	S-methyl-5'-thioadenosine Degradation II	2.1	0.333	MTAP
Nearest gene + eQTL - MHC genes	Glutathione Biosynthesis	2.1	0.333	GCLC
Nearest gene + eQTL - MHC genes	S-adenosyl-L-methionine Biosynthesis	2.1	0.333	MAT2A
Nearest gene + eQTL - MHC genes	eNOS Signaling	2.05	0.0189	CHRNA5,PDGFC,PIK3CB
Nearest gene + eQTL - MHC genes	Glioblastoma Multiforme Signaling	2.01	0.0182	CDKN2A,PDGFC,PIK3CB
Nearest gene + eQTL - MHC genes	Th1 and Th2 Activation Pathway	1.97	0.0175	ACVR1B,HLA-DRB1,PIK3CB
Nearest gene + eQTL - MHC genes	Wnt/Œ≤-catenin Signaling	1.95	0.0173	ACVR1B,CDKN2A,SOX18
Nearest gene + eQTL - MHC genes	T Cell Exhaustion Signaling Pathway	1.94	0.0171	ACVR1B,HLA-DRB1,PIK3CB
Nearest gene + eQTL - MHC genes	Tumor Microenvironment Pathway	1.93	0.017	FGF7,PDGFC,PIK3CB
Nearest gene + eQTL - MHC genes	ErbB2-ErbB3 Signaling	1.88	0.0308	NRG1,PIK3CB
Nearest gene + eQTL - MHC genes	Galactose Degradation I (Leloir Pathway)	1.88	0.2	GALK2
Nearest gene + eQTL - MHC genes	ErbB4 Signaling	1.86	0.0299	NRG1,PIK3CB
Nearest gene + eQTL - MHC genes	Regulation Of The Epithelial Mesenchymal Transition By Growth Factors Pathway	1.85	0.016	FGF7,PDGFC,PIK3CB
Nearest gene + eQTL - MHC genes	Small Cell Lung Cancer Signaling	1.81	0.0282	CDKN2B,PIK3CB
Nearest gene + eQTL - MHC genes	Non-Small Cell Lung Cancer Signaling	1.79	0.0274	CDKN2A,PIK3CB
Nearest gene + eQTL - MHC genes	Macropinocytosis Signaling	1.75	0.0263	PDGFC,PIK3CB
Nearest gene + eQTL - MHC genes	AMPK Signaling	1.71	0.0141	AK5,CHRNA5,PIK3CB
Nearest gene + eQTL - MHC genes	Cyclins and Cell Cycle Regulation	1.7	0.0247	CDKN2A,CDKN2B
Nearest gene + eQTL - MHC genes	FGF Signaling	1.67	0.0238	FGF7,PIK3CB
Nearest gene + eQTL - MHC genes	IL-4 Signaling	1.66	0.0235	HLA-DRB1,PIK3CB
Nearest gene + eQTL - MHC genes	PDGF Signaling	1.65	0.0233	PDGFC,PIK3CB
Nearest gene + eQTL - MHC genes	ErbB Signaling	1.58	0.0213	NRG1,PIK3CB
Nearest gene + eQTL - MHC genes	Amyotrophic Lateral Sclerosis Signaling	1.56	0.0206	PDGFC,PIK3CB
Nearest gene + eQTL - MHC genes	Nitric Oxide Signaling in the Cardiovascular System	1.54	0.0202	PDGFC,PIK3CB
Nearest gene + eQTL - MHC genes	VEGF Signaling	1.54	0.0202	PDGFC,PIK3CB
Nearest gene + eQTL - MHC genes	Œ≥-glutamyl Cycle	1.54	0.0909	GCLC
Nearest gene + eQTL - MHC genes	Neuropathic Pain Signaling In Dorsal Horn Neurons	1.52	0.0198	GPR37,PIK3CB
Nearest gene + eQTL - MHC genes	Chronic Myeloid Leukemia Signaling	1.51	0.0194	CDKN2A,PIK3CB
Nearest gene + eQTL - MHC genes	Glycogen Degradation II	1.5	0.0833	MTAP
Nearest gene + eQTL - MHC genes	PAK Signaling	1.48	0.0189	PDGFC,PIK3CB
Nearest gene + eQTL - MHC genes	PD-1, PD-L1 cancer immunotherapy pathway	1.48	0.0189	HLA-DRB1,PIK3CB
Nearest gene + eQTL - MHC genes	iCOS-iCOSL Signaling in T Helper Cells	1.45	0.018	HLA-DRB1,PIK3CB
Nearest gene + eQTL - MHC genes	Glycogen Degradation III	1.43	0.0714	MTAP
Nearest gene + eQTL - MHC genes	Colanic Acid Building Blocks Biosynthesis	1.43	0.0714	GALK2
Nearest gene + eQTL - MHC genes	MSP-RON Signaling In Macrophages Pathway	1.43	0.0177	HLA-DRB1,PIK3CB
Nearest gene + eQTL - MHC genes	fMLP Signaling in Neutrophils	1.41	0.0172	ACTR2,PIK3CB
Nearest gene + eQTL - MHC genes	Sphingosine-1-phosphate Signaling	1.41	0.0171	PDGFC,PIK3CB
Nearest gene + eQTL - MHC genes	Telomere Extension by Telomerase	1.4	0.0667	POT1
Nearest gene + eQTL - MHC genes	HGF Signaling	1.39	0.0167	CDKN2A,PIK3CB
Nearest gene + eQTL - MHC genes	Rac Signaling	1.38	0.0165	ACTR2,PIK3CB
Nearest gene + eQTL - MHC genes	Th1 Pathway	1.38	0.0165	HLA-DRB1,PIK3CB
Nearest gene + eQTL - MHC genes	Parkinson's Signaling	1.38	0.0625	GPR37
Nearest gene + eQTL - MHC genes	Reelin Signaling in Neurons	1.37	0.0164	ACTR2,PIK3CB
Nearest gene + eQTL - MHC genes	Neuroinflammation Signaling Pathway	1.33	0.01	ACVR1B,HLA-DRB1,PIK3CB
Nearest gene + eQTL - MHC genes	MSP-RON Signaling In Cancer Cells Pathway	1.3	0.0149	PDGFC,PIK3CB
Nearest gene + eQTL	Antigen Presentation Pathway	10.4	0.179	HLA-DPB1,HLA-DQA2,HLA-DRA,HLA-DRB1,HLA-DRB4,HLA-DRB5,TAP2
Nearest gene + eQTL	Th2 Pathway	7.81	0.0588	ACVR1B,HLA-DPB1,HLA-DQA2,HLA-DRA,HLA-DRB1,HLA-DRB4,HLA-DRB5,PIK3CB
Nearest gene + eQTL	PD-1, PD-L1 cancer immunotherapy pathway	7.23	0.066	HLA-DPB1,HLA-DQA2,HLA-DRA,HLA-DRB1,HLA-DRB4,HLA-DRB5,PIK3CB
Nearest gene + eQTL	MSP-RON Signaling In Macrophages Pathway	7.04	0.0619	HLA-DPB1,HLA-DQA2,HLA-DRA,HLA-DRB1,HLA-DRB4,HLA-DRB5,PIK3CB
Nearest gene + eQTL	Th1 and Th2 Activation Pathway	7.03	0.0468	ACVR1B,HLA-DPB1,HLA-DQA2,HLA-DRA,HLA-DRB1,HLA-DRB4,HLA-DRB5,PIK3CB
Nearest gene + eQTL	T Cell Exhaustion Signaling Pathway	6.95	0.0457	ACVR1B,HLA-DPB1,HLA-DQA2,HLA-DRA,HLA-DRB1,HLA-DRB4,HLA-DRB5,PIK3CB
Nearest gene + eQTL	Th1 Pathway	6.84	0.0579	HLA-DPB1,HLA-DQA2,HLA-DRA,HLA-DRB1,HLA-DRB4,HLA-DRB5,PIK3CB
Nearest gene + eQTL	Allograft Rejection Signaling	6.41	0.0698	HLA-DPB1,HLA-DQA2,HLA-DRA,HLA-DRB1,HLA-DRB4,HLA-DRB5
Nearest gene + eQTL	OX40 Signaling Pathway	6.29	0.0667	HLA-DPB1,HLA-DQA2,HLA-DRA,HLA-DRB1,HLA-DRB4,HLA-DRB5
Nearest gene + eQTL	Cdc42 Signaling	5.74	0.0398	ACTR2,HLA-DPB1,HLA-DQA2,HLA-DRA,HLA-DRB1,HLA-DRB4,HLA-DRB5
Nearest gene + eQTL	CD28 Signaling in T Helper Cells	4.31	0.0413	ACTR2,HLA-DRA,HLA-DRB1,HLA-DRB5,PIK3CB
Nearest gene + eQTL	Systemic Lupus Erythematosus In T Cell Signaling Pathway	3.94	0.021	HLA-DPB1,HLA-DQA2,HLA-DRA,HLA-DRB1,HLA-DRB4,HLA-DRB5,PIK3CB
Nearest gene + eQTL	Phagosome Maturation	3.85	0.0331	HLA-DRA,HLA-DRB1,HLA-DRB4,HLA-DRB5,VTI1A
Nearest gene + eQTL	IL-4 Signaling	3.75	0.0471	HLA-DRA,HLA-DRB1,HLA-DRB5,PIK3CB
Nearest gene + eQTL	Crosstalk between Dendritic Cells and Natural Killer Cells	3.67	0.0449	HLA-DRA,HLA-DRB1,HLA-DRB4,HLA-DRB5
Nearest gene + eQTL	B Cell Development	3.65	0.0833	HLA-DRA,HLA-DRB1,HLA-DRB5
Nearest gene + eQTL	Communication between Innate and Adaptive Immune Cells	3.55	0.0417	HLA-DRA,HLA-DRB1,HLA-DRB4,HLA-DRB5
Nearest gene + eQTL	Dendritic Cell Maturation	3.45	0.0272	HLA-DRA,HLA-DRB1,HLA-DRB4,HLA-DRB5,PIK3CB
Nearest gene + eQTL	Pancreatic Adenocarcinoma Signaling	3.34	0.0367	CDKN2A,CDKN2B,PDGFC,PIK3CB
Nearest gene + eQTL	Neuroinflammation Signaling Pathway	3.34	0.02	ACVR1B,AGER,HLA-DRA,HLA-DRB1,HLA-DRB5,PIK3CB
Nearest gene + eQTL	Glioma Signaling	3.32	0.0364	CDKN2A,CDKN2B,PDGFC,PIK3CB
Nearest gene + eQTL	iCOS-iCOSL Signaling in T Helper Cells	3.31	0.036	HLA-DRA,HLA-DRB1,HLA-DRB5,PIK3CB
Nearest gene + eQTL	Graft-versus-Host Disease Signaling	3.28	0.0625	HLA-DRA,HLA-DRB1,HLA-DRB5
Nearest gene + eQTL	Autoimmune Thyroid Disease Signaling	3.25	0.0612	HLA-DRA,HLA-DRB1,HLA-DRB5
Nearest gene + eQTL	Oleate Biosynthesis II (Animals)	3.09	0.154	FADS1,FADS2
Nearest gene + eQTL	Calcium-induced T Lymphocyte Apoptosis	2.87	0.0455	HLA-DRA,HLA-DRB1,HLA-DRB5
Nearest gene + eQTL	Œ≥-linolenate Biosynthesis II (Animals)	2.85	0.118	FADS1,FADS2
Nearest gene + eQTL	Cell Cycle: G1/S Checkpoint Regulation	2.85	0.0448	CDKN2A,CDKN2B,NRG1
Nearest gene + eQTL	PKCŒ∏ Signaling in T Lymphocytes	2.77	0.0258	HLA-DRA,HLA-DRB1,HLA-DRB5,PIK3CB
Nearest gene + eQTL	T Helper Cell Differentiation	2.74	0.0411	HLA-DRA,HLA-DRB1,HLA-DRB5
Nearest gene + eQTL	Estrogen-Dependent Breast Cancer Signaling	2.71	0.04	HSD17B2,PIK3CB,TERT
Nearest gene + eQTL	Methionine Degradation I (to Homocysteine)	2.63	0.0909	EEF1AKMT2,MAT2A
Nearest gene + eQTL	Cysteine Biosynthesis III (mammalia)	2.55	0.0833	EEF1AKMT2,MAT2A
Nearest gene + eQTL	Role of NFAT in Regulation of the Immune Response	2.52	0.0221	HLA-DRA,HLA-DRB1,HLA-DRB5,PIK3CB
Nearest gene + eQTL	Altered T Cell and B Cell Signaling in Rheumatoid Arthritis	2.49	0.0333	HLA-DRA,HLA-DRB1,HLA-DRB5
Nearest gene + eQTL	Clathrin-mediated Endocytosis Signaling	2.42	0.0207	ACTR2,FGF7,PDGFC,PIK3CB
Nearest gene + eQTL	Bladder Cancer Signaling	2.39	0.0309	CDKN2A,FGF7,PDGFC
Nearest gene + eQTL	Role of p14/p19ARF in Tumor Suppression	2.39	0.069	CDKN2A,PIK3CB
Nearest gene + eQTL	p53 Signaling	2.38	0.0306	CDKN2A,PIK3CB,TP63
Nearest gene + eQTL	Telomerase Signaling	2.28	0.028	PIK3CB,POT1,TERT
Nearest gene + eQTL	Type I Diabetes Mellitus Signaling	2.23	0.027	HLA-DRA,HLA-DRB1,HLA-DRB5
Nearest gene + eQTL	Superpathway of Methionine Degradation	2.18	0.0541	EEF1AKMT2,MAT2A
Nearest gene + eQTL	Actin Cytoskeleton Signaling	2.18	0.0176	ACTR2,FGF7,PDGFC,PIK3CB
Nearest gene + eQTL	Estrogen Biosynthesis	2.07	0.0476	CYP2A6 (includes others),HSD17B2
Nearest gene + eQTL	S-methyl-5'-thioadenosine Degradation II	2.01	0.333	MTAP
Nearest gene + eQTL	Glutathione Biosynthesis	2.01	0.333	GCLC
Nearest gene + eQTL	S-adenosyl-L-methionine Biosynthesis	2.01	0.333	MAT2A
Nearest gene + eQTL	Ovarian Cancer Signaling	1.96	0.0216	CDKN2A,PDGFC,PIK3CB
Nearest gene + eQTL	Melanoma Signaling	1.93	0.04	CDKN2A,PIK3CB
Nearest gene + eQTL	Senescence Pathway	1.89	0.0145	ACVR1B,CDKN2A,CDKN2B,PIK3CB
Nearest gene + eQTL	eNOS Signaling	1.81	0.0189	CHRNA5,PDGFC,PIK3CB
Nearest gene + eQTL	Galactose Degradation I (Leloir Pathway)	1.79	0.2	GALK2
Nearest gene + eQTL	Glioblastoma Multiforme Signaling	1.76	0.0182	CDKN2A,PDGFC,PIK3CB
Nearest gene + eQTL	ErbB2-ErbB3 Signaling	1.71	0.0308	NRG1,PIK3CB
Nearest gene + eQTL	Wnt/Œ≤-catenin Signaling	1.71	0.0173	ACVR1B,CDKN2A,SOX18
Nearest gene + eQTL	Tumor Microenvironment Pathway	1.69	0.017	FGF7,PDGFC,PIK3CB
Nearest gene + eQTL	ErbB4 Signaling	1.69	0.0299	NRG1,PIK3CB
Nearest gene + eQTL	Small Cell Lung Cancer Signaling	1.64	0.0282	CDKN2B,PIK3CB
Nearest gene + eQTL	Non-Small Cell Lung Cancer Signaling	1.62	0.0274	CDKN2A,PIK3CB
Nearest gene + eQTL	Regulation Of The Epithelial Mesenchymal Transition By Growth Factors Pathway	1.62	0.016	FGF7,PDGFC,PIK3CB
Nearest gene + eQTL	Macropinocytosis Signaling	1.59	0.0263	PDGFC,PIK3CB
Nearest gene + eQTL	Cyclins and Cell Cycle Regulation	1.53	0.0247	CDKN2A,CDKN2B
Nearest gene + eQTL	FGF Signaling	1.51	0.0238	FGF7,PIK3CB
Nearest gene + eQTL	PDGF Signaling	1.49	0.0233	PDGFC,PIK3CB
Nearest gene + eQTL	AMPK Signaling	1.48	0.0141	AK5,CHRNA5,PIK3CB
Nearest gene + eQTL	Œ≥-glutamyl Cycle	1.45	0.0909	GCLC
Nearest gene + eQTL	ErbB Signaling	1.42	0.0213	NRG1,PIK3CB
Nearest gene + eQTL	Glycogen Degradation II	1.41	0.0833	MTAP
Nearest gene + eQTL	Amyotrophic Lateral Sclerosis Signaling	1.39	0.0206	PDGFC,PIK3CB
Nearest gene + eQTL	Nitric Oxide Signaling in the Cardiovascular System	1.38	0.0202	PDGFC,PIK3CB
Nearest gene + eQTL	VEGF Signaling	1.38	0.0202	PDGFC,PIK3CB
Nearest gene + eQTL	Neuropathic Pain Signaling In Dorsal Horn Neurons	1.36	0.0198	GPR37,PIK3CB
Nearest gene + eQTL	Glycogen Degradation III	1.35	0.0714	MTAP
Nearest gene + eQTL	Colanic Acid Building Blocks Biosynthesis	1.35	0.0714	GALK2
Nearest gene + eQTL	Chronic Myeloid Leukemia Signaling	1.34	0.0194	CDKN2A,PIK3CB
Nearest gene + eQTL	PAK Signaling	1.32	0.0189	PDGFC,PIK3CB
Nearest gene + eQTL	Telomere Extension by Telomerase	1.32	0.0667	POT1
