# Supplementary material for: Genome-wide association study of lung adenocarcinoma in East Asia and comparison with a European population
Source: Nat Commun. 2023 May 26;14:3043. doi: 10.1038/s41467-023-38196-z (PMC10220065; doi:10.1038/s41467-023-38196-z)
Supplement: Supplementary file 11 — Supplementary Data 8 [file 41467_2023_38196_MOESM11_ESM.xlsx]

## Sheet: Supplementary Data 8
Comparison of risk SNPs between East Asian and European populations.
Chr	BP	SNP	Populations	Eff/Ref	EAF_EA	EAF_EUR	OR_EA	P_EA	OR_EUR-ILCCO	P_EUR_ILCCO	P-Het_EA/EUR_ILCCO	FDR-Het_EA/EUR_ILCCO	OR_EUR_Meta	P_EUR_Meta	P-Het_EA/EUR(Meta)	OR_EA_S	P_EA_S	OR_EUR_S	P_EUR_S	OR_EA_NS	P_EA_NS	OR_EUR_NS	P_EUR_NS	P_Het_S	P-Het_NS
5	1286516	rs2736100	EA, EUR	A/C	0.61	0.49	0.75	7.92e-58	0.83	6.04e-29	9.45e-06	0.000113	0.85	1.55e-14	1.83e-06	0.77	1.12e-16	0.88	8.07e-08	0.74	9.33e-44	0.79	2.66e-09	0.000803	0.146
3	189356261	rs4488809	EA, EUR	C/T	0.53	0.49	0.83	1.86e-26	0.9	8.57e-12	0.000919	0.00552	0.88	2.14e-09	0.0164	0.84	3.73e-08	0.91	5.7e-05	0.82	6.27e-20	0.82	8.52e-07	0.0579	1
11	118108331	rs55768116	EA, EUR	A/C	0.57	0.49	0.89	4.29e-08	0.91	2.28e-09	0.579	0.672	0.91	4.52e-06	0.553	0.93	0.0393	0.9	9.51e-06	0.88	2.12e-07	0.94	0.128	0.501	0.158
6	32574608	rs2760995	EA	A/G	0.13	0.2	1.19	1.08e-11	0.95	0.01	6.82e-11	2.46e-09	0.95	0.0402	1.24e-10	1.2	2.9e-05	0.93	0.0053	1.18	9.9e-08	1.04	0.41	5.19e-07	0.0251
12	52349071	rs11610143	EA	G/C	0.31	0.2	0.9	4.8e-08	1.03	0.169	1.47e-06	2.64e-05	1.01	0.71	0.000181	0.93	0.0322	1.03	0.353	0.88	7.91e-08	0.97	0.488	0.0271	0.0761
6	30769565	rs9380190	EA	C/T	0.3	0.14	0.87	1.42e-08					1	0.76	4.4e-05	0.85	6.7e-06	1.04	0.775	0.89	0.00031	0.99	0.86	0.00019	0.0759
6	41497035	rs1853837	EA	A/C	0.32	0.11	1.21	2.72e-14	1.03	0.361	1.5e-05	0.000135				1.21	9.26e-06			1.21	6.14e-10
6	117786180	rs9387478	EA	A/C	0.48	0.49	0.85	3.38e-19	0.92	6.42e-07	0.00112	0.00505	0.91	2.41e-06	0.028	0.91	0.00253	0.92	0.00132	0.83	2.35e-18	0.86	0.000153	0.663	0.43
9	22160087	rs72658409	EA	T/C	0.09	0.07	0.79	1.75e-09	0.92	0.00776	0.00183	0.00658	0.98	0.598	0.00012	0.89	0.0955	1.01	0.801	0.74	1.06e-09	0.89	0.143	0.102	0.0418
17	65898809	rs7216064	EA	A/G	0.65	0.19	1.12	2.29e-09	1.05	0.0212	0.0125	0.0321	1.07	0.00561	0.163	1.09	0.0175	1.06	0.0383	1.14	1.27e-08	1.1	0.0543	0.667	0.506
10	114498476	rs7086803	EA	A/G	0.3	0.02	1.25	1.72e-28	1.14	0.00708	0.0575	0.122	1.18	0.00418	0.302	1.18	2.66e-06	1.13	0.0754	1.29	6.62e-25	1.31	0.0112	0.536	0.888
9	21787521	rs10429489	EA	A/G	0.27	0.1	1.11	7.26e-07	1.16	1.02e-08	0.162	0.265	1.22	3.26e-10	0.00883	1.06	0.131	1.18	1.25e-05	1.13	1.04e-06	1.33	1.49e-06	0.039	0.0116
7	124373384	rs4268071	EA, New	T/G	0.04	0.07	1.39	7.27e-10	1	0.93	3.4e-09	6.2e-08	1.01	0.918	3.43e-09	1.32	5.5e-05	1.01	0.89	1.379	2.5e-05	1	0.92	0.00057	0.000259
10	126324209	rs10901793	EA, New	A/G	0.3	0.31	1.08	3.04e-11	0.99	0.57	2.52e-05	0.000182	0.99	0.471	9.75e-05	1.05	0.0029	0.95	0.029	1.115	9.21e-11	1.11	0.014	0.000452	0.916
11	61581656	rs174559	EA, New	A/G	0.39	0.28	0.91	1.93e-14	0.98	0.22	0.00139	0.00557	1	0.895	0.000158	0.9	6.01e-10	1	0.88	0.924	2.87e-06	1.01	0.81	0.00138	0.067
15	49757466	rs71467682	EA, New	G/A	0.31	0.12	0.91	2.81e-14	0.995366	0.86	0.00204	0.00668	1.04	0.24	7.52e-05	0.91	9.71e-08	1.05	0.17	0.906	4.17e-08	1	0.97	0.000229	0.131
2	25757709	rs682888	EA, New	C/T	0.47	0.23	0.9	5.96e-19	0.95	0.02	0.0113	0.0313	0.96	0.132	0.0106	0.91	4.78e-09	0.94	0.03	0.897	1.93e-11	1.03	0.52	0.3	0.00723
6	53389995	rs531557	EA, New	T/A	0.6	0.46	0.93	9.25e-10	0.97	0.11	0.022	0.0527	1	0.975	0.0561	0.94	0.000152	0.99	0.66	0.919	1.07e-06	1.03	0.47	0.0577	0.0082
4	157894892	rs1373058	EA, New	A/T	0.57	0.49	1.07	3.86e-08	1.01	0.68	0.0326	0.0733	1.01	0.76	0.0232	1.07	0.000425	1.01	0.72	1.078	2.12e-05	1	0.98	0.0763	0.0867
15	56454223	rs764014	EA, New	G/A	0.47	0.12	0.94	7.73e-09	0.98	0.49	0.0826	0.165	1.01	0.731	0.00737	0.96	0.00906	1.01	0.69	0.915	4.12e-08	0.99	0.9	0.18	0.2
3	138570011	rs137884934	EA, New	T/C	0.09	0.01	0.8	6.21e-20					1.05	0.532	0.00116	0.79	2.21e-13	1.06	0.49	0.824	2.97e-08	0.97	0.91	0.000922	0.502
19	725066	rs116863980	EA, New	A/G	0.06	<0.01	1.21	2.63e-09								1.26	2.97e-07			1.164	0.001
4	44174404	rs117715768	EA, New	T/C	0.06	<0.01	1.15	2.45e-08								1.13	0.000542			1.169	8.72e-06
20	62326579	rs41309931	EUR	T/G	0.22	0.12	1.05	0.039	1.17	1.31e-09	0.00109	0.00558	1.12	0.000258	0.0954	1.07	0.0723	1.13	0.0013	1.04	0.193	1.11	0.0794	0.326	0.336
19	41353107	rs56113850	EUR	C/T	0.3	0.57	1.03	0.207	1.12	8.64e-10	0.00933	0.028	1.08	0.000112	0.0631	1.11	0.0272	1.16	2.41e-08	1	0.941	0.99	0.724	0.426	0.993
15	78857986	rs55781567	EUR	G/C	0.03	0.35	1.16	0.00962	1.28	2.83e-48	0.0915	0.173	1.21	5.6e-20	0.303	1.37	0.001	1.32	2.97e-31	1.05	0.443	0.94	0.121	0.725	0.141
10	105687632	rs11591710	EUR	C/A	0.01	0.14	0.94	0.641	1.16	6.3e-11	0.114	0.206	1.13	1.84e-05	0.153	1.17	0.523	1.14	0.000186	0.85	0.301	1.12	0.0351	0.906	0.0972
15	49376624	rs77468143	EUR	G/T	0.18	0.25	0.9	6.94e-06	0.86	1.69e-16	0.146	0.25	0.86	1.31e-10	0.203	0.87	0.0026	0.85	2.39e-09	0.905	0.00057	0.89	0.0103	0.531	0.758
9	21830157	rs885518	EUR	G/A	0.1	0.101	1.11	4.75e-06	1.17	9.96e-10	0.167	0.262	1.21	3.05e-10	0.027	1.05	0.24	1.18	4.11e-06	1.14	2.82e-06	1.31	5.59e-06	0.0428	0.0389
8	32410110	rs4236709	EUR	A/G	0.84	0.77	0.9	9.81e-05	0.88	1.28e-10	0.609	0.685	0.88	4.04e-07	0.624	0.89	0.0223	0.89	8.41e-05	0.9	0.000816	0.86	0.0011	0.959	0.413
1	77967507	rs71658797	EUR	A/T	<0.01	0.1			1.18	3.12e-10			1.15	5.16e-05				1.13	0.00279			1.21	0.00398
9	33422488	rs35201538	EA+EUR	A/G	0.33	0.3	0.95	0.00743	0.92	1.05e-06	0.211	0.316	0.92	0.000205	0.321	0.94	0.0714	0.92	0.00124	0.95	0.0465			0.556
2	65496058	rs17038564	EA+EUR	G/A	0.2	0.04	1.09	0.000115	1.16	0.000853	0.237	0.328	1.19	0.00124	0.131	1.11	0.00689	1.18	0.0113	1.08	0.00566	1.23	0.0419	0.457	0.21
3	169482335	rs2293607	EA+EUR	C/T	0.58	0.23	0.9	3.78e-07	0.92	1.6e-05	0.422	0.524	0.89	6.27e-07	0.627	0.94	0.122	0.87	2.01e-06	0.88	4.23e-07	0.92	0.0768	0.0983	0.407
14	35293185	rs1200399	EA+EUR	T/C	0.5	0.95	0.91	1.18e-07	0.88	0.000486	0.439	0.526	0.85	0.000602	0.197	0.91	0.00221	0.83	0.000737	0.91	1.43e-05	0.91	0.27	0.162	1
4	164070122	rs2320614	EA+EUR, new	C/T	0.73	0.4	1.06	0.00558	1.09	2.48e-07	0.304	0.391	1.07	0.00098	0.749	1.083	0.064	1.07	0.0061	1.06	0.0345	1.08	0.066	0.808
2	85893741	rs1130866	EA+EUR, new	A/G	0.26	0.513	1.08	8.1e-05	1.07	1.35e-05	0.702	0.723				1.04	0.25			1.11	3.62e-05
16	82153538	rs34638657	EA+EUR, new	C/A	0.14	0.23	1.09	0.000852	1.09	6.39e-06	1	1				1.1	0.024			1.08	0.01
All p-values are two-sided and nominal.
Column heading
Populations	In which population was the SNP identified in GWAS. EA: East Asian populations. EUR: European populations. EA,EUR: both populations. EA+EUR: trans-ethnic meta-analysis of EA and EUR.
Subtype	LUAD: lung adenocracinoma; LC: overall lung cancer.
Eff/Ref	Effective allele and reference allele
EAF_EA	Eeffect allele frequency in EA
EAF_EUR	Eeffect allele frequency in EA
OR_EA	OR in EA, combining both smokers and nonsmokers
P_EA	P in EA, combining both smokers and nonsmokers
OR_EUR-ILCCO	P in EUR, combining both smokers and nonsmokers, results from McKay et al., NG, 2017
P_EUR_ILCCO	OR in EUR, combining both smokers and nonsmokers, results from McKay et al., NG, 2018
H2_EA_All	Phenotypic variance explained by the variant in EA, see methods.
H2_EUR_All	Phenotypic variance explained by the variant in EUR, see methods.
Ratio_MAF	Defined as [f1(1-f1)]/[f2(1-f2)]. A SNP is considered to have substaintially differenet allele frequencies if this ratio >2 or <1/2.
P-Het	P value for testing if Ors were different between EA and EUR.
FDR_Het	FDR value for testing if Ors were different between EA and EUR.
OR_EA_S	OR in EA smokers
P_EA_S	P in EA smokers
OR_EUR_S	OR in EUR smokers
P_EUR_S	P in EA smokers
OR_EA_NS	OR in EA nonsmokers
P_EA_NS	P in EA nonsmokers
OR_EUR_NS	OR in EUR nonsmokers
P_EUR_NS	P in EUR nonsmokers
H2_EA_S	Phenotypic variance explained by the variant in EA smokers, see methods.
H2_EUR_S	Phenotypic variance explained by the variant in EUR smokers, see methods.
H2_EA_NS	Phenotypic variance explained by the variant in EA nonsmokers, see methods.
H2_EUR_NS	Phenotypic variance explained by the variant in EUR nonsmokers, see methods.
H2_EUR_S	Phenotypic variance explained by the variant in EUR smokers, see methods.
H2_EA_NS	Phenotypic variance explained by the variant in EA nonsmokers, see methods.
H2_EUR_NS	Phenotypic variance explained by the variant in EUR nonsmokers, see methods.
