# Supplementary material for: Genome-wide association study of lung adenocarcinoma in East Asia and comparison with a European population
Source: Nat Commun. 2023 May 26;14:3043. doi: 10.1038/s41467-023-38196-z (PMC10220065; doi:10.1038/s41467-023-38196-z)
Supplement: Supplementary file 12 — Supplementary Data 9 [file 41467_2023_38196_MOESM12_ESM.xlsx]

## Sheet: Supplementary Data 9
Power calculation for SNPs that show significant heterogeneity.
Chr	BP	SNP	Populations	Eff/Ref	EAF_EA	EAF_EUR	OR_EA	P_EA	OR_EUR-ILCCO	P_EUR_ILCCO	P-Het_EA/EUR_ILCCO	Power(5E-8)	Power(1E-5)	Power(1E-3)	Power(0.05)	Note
6	41497035	rs1853837	EA	A/C	0.3164	0.11	1.21024	2.71091e-14	1.02649	0.3608	1.49703e-05	1	1	1	1	Power for EUR assuming OR=1.21 and MAF=0.11
6	117786180	rs9387478	EA	A/C	0.4773	0.474362	0.853755	3.99687e-19	0.922903	6.4171e-07	0.00113696	1	1	1	1	Power for EUR assuming OR=0.85 and MAF=0.47
9	22160087	rs72658409	EA	T/C	0.0909	0.074133	0.785419	2.52256e-09	0.920263	0.00776071	0.00195199	1	1	1	1	Power for EUR assuming OR=0.79 and MAF=0.07
12	52349071	rs11610143	EA	G/C	0.3077	0.195329	0.896941	1.97805e-08	1.02815	0.168652	1.05168e-06	0.64	0.92	0.99	1	Power for EUR assuming OR=0.9 and MAF=0.20
17	65898809	rs7216064	EA	A/G	0.3462	0.206845	1.12294	1.42889e-09	1.04731	0.02123	0.0119633	0.83	0.98	0.99	1	Power for EUR assuming OR=1.12 and MAF=0.21
11	61581656	rs174559	EA, New	A/G	0.39	0.28	0.91	1.8e-14	0.98	0.22	0.000312881	0.51	0.89	0.99	1	Power for EUR, assuming OR=0.91 and MAF=0.28
15	49757466	rs71467682	EA, New	G/A	0.31	0.11	0.91	2.2e-14	1	0.86	0.00105051	0.05	0.27	0.7	0.97	Power for EUR, assuming OR=0.91 and MAF=0.11
10	126324209	rs10901793	EA, New	A/G	0.3	0.33	1.08	2.2e-11	0.99	0.57	3.73309e-05	0.32	0.71	0.96	0.99	Power for EUR, assuming OR=1.08 and MAF=0.33
6	53389995	rs531557	EA, New	T/A	0.4	0.46	0.93	2.4e-09	0.97	0.11	2.78155e-09	0.22	0.61	0.91	1	Power for EUR assuming OR=0.93 and MAF=0.46
19	41353107	rs56113850	EUR	C/T	0.299	0.567174	1.02144	0.31754	1.121	8.64439e-10	0.000988937	0.85	0.99	1	1	Power for EA assuming OR=1.12 and MAF=0.57
20	62326579	rs41309931	EUR	T/G	0.2238	0.116695	1.0519	0.0329375	1.17047	1.30525e-09	0.00238097	1	1	1	1	Power for EA assuming OR=1.17 and MAF=0.12
7	124373384	rs4268071	EA, New	T/G	0.036	0.07	1.39	7.27e-10	1	0.93	3.4e-09	1	1	1	1	Power for EUR assuming OR=1.39 and MAF=0.07
Note: For a SNP identified in EA population but nor in EUR populations, we calculated the power for detecting the assocition in EUR populations using the sample sizes in ILCCO study and MAF in EUR.
Note: For a SNP identified in EUR population but nor in EA populations, we calculated the power for detecting the assocition in EA populations using the sample sizes in our EA study and MAF in EA.
