# Supplementary material for: Genome-wide association study of lung adenocarcinoma in East Asia and comparison with a European population
Source: Nat Commun. 2023 May 26;14:3043. doi: 10.1038/s41467-023-38196-z (PMC10220065; doi:10.1038/s41467-023-38196-z)
Supplement: Supplementary file 13 — Supplementary Data 10 [file 41467_2023_38196_MOESM13_ESM.zip]

Archive with 1 entries (1 files):
- Supplementary Data 10.txt
