# Supplementary material for: Genome-wide association study of lung adenocarcinoma in East Asia and comparison with a European population
Source: Nat Commun. 2023 May 26;14:3043. doi: 10.1038/s41467-023-38196-z (PMC10220065; doi:10.1038/s41467-023-38196-z)
Supplement: Supplementary file 13 — Supplementary Data 10 [file 41467_2023_38196_MOESM13_ESM.zip › Supplementary Data 10.txt]

CHR     BP      SNP     A1      A2      P       P(R)    OR      OR(R)   Q       I
1 55164 rs3091274 A C 0.008179 0.008179 0.5864 0.5864
1 858088 rs190072241 A G 0.009349 0.009349 17.3319 17.3319
1 897866 rs201385366 T C 0.006232 0.006232 21.6554 21.6554
1 903694 rs139222343 A G 0.008242 0.01535 17.6328 18.3137
1 913797 rs192667551 T C 0.005298 0.005298 0.0878 0.0878
1 928288 rs111308432 A G 0.004805 0.004805 19.8892 19.8892
1 955619 rs201073369 C G 0.009101 0.0237 3.5808 4.8804
1 969816 rs141758331 A G 0.004826 0.004826 19.9112 19.9112
1 989207 rs74685771 C G 0.003235 0.003235 0.7734 0.7734
1 997594 rs376410450 T C 0.002632 0.05884 3.9349 3.7072
1 1025683 rs78892683 A C 0.003176 0.003176 0.7236 0.7236
1 1043177 rs181750878 A G 0.00768 0.00768 4.7893 4.7893
1 1047129 rs183484241 G C 0.006851 0.006851 0.8060 0.8060
1 1064091 rs148306245 A G 0.0006106 0.0006106 0.7050 0.7050
1 1067076 rs141888961 A G 0.005008 0.009274 1.2475 1.2420
1 1072880 rs143580335 A G 0.001884 0.001884 2.3261 2.3261
1 1097731 rs371762046 T C 0.007294 0.007294 0.3525 0.3525
1 1106946 rs115065518 A G 0.001523 0.001523 2.3696 2.3696
1 1111147 rs112420268 C A 0.009409 0.009409 2.4882 2.4882
1 1142573 rs149731925 A G 0.0005439 0.0005439 0.7356 0.7356
1 1143418 rs11466665 C T 0.003938 0.003938 0.8166 0.8166
1 1144196 rs3753350 C T 0.003338 0.003338 0.8081 0.8081
1 1144616 rs80042932 C T 0.00301 0.00301 0.8050 0.8050
1 1144832 rs111559683 G A 0.003202 0.003202 0.8068 0.8068
1 1145031 rs147218906 A G 0.001345 0.001345 0.7582 0.7582
1 1146276 rs35626575 T C 0.003007 0.003007 0.8052 0.8052
1 1150764 rs3813202 A G 0.003323 0.003323 0.8082 0.8082
1 1151300 rs3813200 T C 0.002624 0.002624 0.8024 0.8024
1 1151917 rs78479912 A G 0.002536 0.002536 0.8019 0.8019
1 1152601 rs74355107 G A 0.002803 0.002803 0.8050 0.8050
1 1152631 rs11721 A C 0.0008992 0.0008992 1.0787 1.0787
1 1153113 rs12036216 A G 0.0006622 0.0006622 1.0812 1.0812
1 1153658 rs149506030 T C 0.001566 0.001566 0.7629 0.7629
1 1154858 rs3737725 T C 0.006402 0.006402 1.0824 1.0824
1 1179740 rs199582674 G A 0.001674 0.001674 7.0968 7.0968
1 1182596 rs117091002 C A 0.007626 0.007626 0.7703 0.7703
1 1204432 rs141072586 C T 0.005333 0.03625 1.9436 1.8494
1 1222739 rs2273273 G C 0.006665 0.006665 1.1170 1.1170
1 1226230 rs149588812 A G 0.007924 0.007924 0.8049 0.8049
1 1360586 rs138137071 T C 0.005358 0.005358 0.7246 0.7246
1 1373373 rs3843249 A G 0.005086 0.005086 1.1021 1.1021
1 1384295 rs11485865 A G 0.005153 0.005153 1.0994 1.0994
1 1398040 rs141015579 G A 0.00894 0.00894 0.7995 0.7995
1 1398367 rs112575853 T C 0.004219 0.004712 2.4807 2.4830
1 1400699 rs147364442 T C 0.002071 0.00904 2.3887 2.3827
1 1401657 rs140633333 A G 0.009314 0.009314 0.8005 0.8005
1 1402764 rs192058222 T C 0.003231 0.003231 5.1924 5.1924
1 1416451 rs371215775 C T 0.002375 0.002375 1.9697 1.9697
1 1423178 rs183587099 T C 0.007767 0.007767 1.5399 1.5399
1 1437877 rs186143160 T C 0.009009 0.03941 0.9231 0.9227
1 1440555 rs141378121 A G 0.004493 0.004493 0.8265 0.8265
1 1446221 rs113458856 T C 0.005201 0.01905 0.9195 0.9190
1 1463318 rs11260608 A C 0.006005 0.006005 1.0611 1.0611
1 1466969 rs112386508 T C 0.00344 0.02937 0.9177 0.9161
1 1469235 rs60473728 A G 0.001792 0.01405 0.9137 0.9072
1 1469782 rs17161064 C G 0.00127 0.007079 0.9065 0.9054
1 1472540 rs1571148 G T 0.004372 0.004372 1.0827 1.0827
1 1472873 rs4259576 A T 0.0003195 0.0003195 1.0961 1.0961
1 1474167 rs1571149 G A 0.002201 0.004893 1.0876 1.0887
1 1474871 rs9439465 C G 0.0002361 0.0002361 1.0977 1.0977
1 1477244 rs7290 C T 0.0002054 0.0002054 1.0984 1.0984
1 1478153 rs3766180 C T 0.0001813 0.0001813 1.0989 1.0989
1 1478173 rs3766179 G C 0.0001508 0.0001508 1.1005 1.1005
1 1478180 rs3766178 C T 0.0001184 0.0001184 1.1021 1.1021
1 1478880 rs6665973 G T 0.000192 0.000192 1.0986 1.0986
1 1479333 rs7533 G A 0.0002128 0.0002128 1.0978 1.0978
1 1481175 rs9329413 A C 0.002047 0.002047 1.0873 1.0873
1 1483010 rs7517401 A G 0.002268 0.002268 1.0866 1.0866
1 1483625 rs75437521 A G 0.004255 0.004255 0.8310 0.8310
1 1484970 rs7515814 G C 0.001782 0.001782 1.0887 1.0887
1 1485448 rs35093489 A C 0.001883 0.001912 1.1083 1.1083
1 1485961 rs3753337 T C 0.003927 0.003927 0.8130 0.8130
1 1486939 rs3766175 T A 0.00186 0.00186 1.1084 1.1084
1 1489072 rs3930748 G A 0.001228 0.001536 1.0846 1.0852
1 1490074 rs7366635 G A 0.0004195 0.0004195 1.0931 1.0931
1 1490161 rs3753332 G A 0.000393 0.000393 1.0936 1.0936
1 1490232 rs3753331 C T 0.00211 0.007824 1.0857 1.0876
1 1490627 rs3753330 A T 0.0004108 0.0004108 1.0933 1.0933
1 1492662 rs144240292 A G 0.003842 0.003842 0.8279 0.8279
1 1495083 rs6667347 C G 0.002774 0.005635 1.0852 1.0867
1 1495626 rs78755737 A G 0.001931 0.009002 1.1725 1.1928
1 1496145 rs12410854 C T 0.002511 0.005441 1.0861 1.0877
1 1496299 rs78899942 A G 0.001572 0.001572 0.8044 0.8044
1 1497008 rs3766170 C T 0.002509 0.003198 1.0862 1.0866
1 1497201 rs3766169 C A 0.002169 0.003197 1.0875 1.0881
1 1499298 rs9439468 G A 0.002294 0.002974 1.0869 1.0874
1 1500941 rs6603791 G A 0.002275 0.003054 1.0870 1.0875
1 1501064 rs6656541 G T 0.002472 0.005165 1.1061 1.1067
1 1501466 rs7543799 A G 0.00227 0.002963 1.0871 1.0875
1 1503095 rs7367692 A G 0.002383 0.00279 1.0866 1.0869
1 1503099 rs7364711 C A 0.002532 0.003154 1.0861 1.0865
1 1503928 rs7550471 A G 0.002404 0.004798 1.0864 1.0879
1 1504560 rs7552586 A T 0.002748 0.004563 1.0854 1.0864
1 1505041 rs6603792 C T 0.002396 0.004482 1.0867 1.0878
1 1505255 rs6603793 T C 0.002499 0.003972 1.0862 1.0870
1 1505967 rs7548959 T C 0.002458 0.005725 1.0863 1.0882
1 1507912 rs61774865 C A 0.002577 0.00396 1.0858 1.0866
1 1508459 rs9439473 G A 0.001657 0.006301 1.0900 1.0929
1 1508819 rs61686644 G A 0.0003699 0.0003699 1.1214 1.1214
1 1509034 rs7520996 C T 0.001827 0.001827 1.0892 1.0892
1 1509825 rs6666293 G A 0.00173 0.00173 1.0898 1.0898
1 1510801 rs7519837 T C 0.002593 0.003713 1.0862 1.0868
1 1511104 rs7556282 C G 0.002145 0.002145 1.0879 1.0879
1 1511244 rs4590622 A G 0.0009016 0.0009016 1.0912 1.0912
1 1511315 rs4618908 C T 0.007397 0.01873 1.0750 1.0793
1 1512124 rs188599404 A G 0.003179 0.003179 2.2067 2.2067
1 1590519 rs182565953 C G 0.001279 0.001279 1.8710 1.8710
1 1617411 rs185022979 T C 0.003814 0.003814 46.5020 46.5020
1 1635061 rs1136980 A C 0.003194 0.003194 1.7967 1.7967
1 1657184 rs4648784 G C 0.004712 0.004712 0.9117 0.9117
1 1660842 rs28533560 T C 0.008444 0.02412 0.8819 0.8839
1 1662532 rs2281172 C G 0.006453 0.006453 0.8788 0.8788
1 1666526 rs76143300 C A 0.006538 0.006538 0.8796 0.8796
1 1666725 rs61777510 A G 0.006768 0.006768 0.8800 0.8800
1 1672308 rs146700624 T C 0.008845 0.008845 0.8875 0.8875
1 1672936 rs61777516 A G 0.007729 0.007729 0.8837 0.8837
1 1675041 rs61774970 C T 0.006814 0.006814 0.8819 0.8819
1 1680442 rs1003237 T C 0.006028 0.006743 0.8838 0.8840
1 1680951 rs1973906 T C 0.007068 0.007068 0.8864 0.8864
1 1684063 rs2235534 T C 0.007377 0.007423 0.8879 0.8879
1 1687828 rs34258219 T C 0.006922 0.006922 0.8687 0.8687
1 1699201 rs4648827 A C 0.001576 0.001576 0.9080 0.9080
1 1702514 rs6658139 C T 0.003843 0.003843 0.9145 0.9145
1 1702957 rs188270132 G T 0.007242 0.3432 3.6315 2.4945
1 1704654 rs61774982 A C 0.001148 0.001148 0.9155 0.9155
1 1705371 rs143276244 A G 0.003453 0.01762 53.6386 59.0215
1 1705604 rs61774983 G A 0.001369 0.001369 0.9298 0.9298
1 1705747 rs6603809 A G 0.0009913 0.0009913 0.9147 0.9147
1 1705773 rs6603810 G A 0.002536 0.00674 0.9113 0.9046
1 1706136 rs6603811 C T 0.003522 0.00884 0.9141 0.9070
1 1707740 rs12041925 G T 0.006063 0.006063 0.9314 0.9314
1 1712230 rs10907194 T C 0.001244 0.001244 0.9292 0.9292
1 1713869 rs7534617 G T 0.001417 0.001417 0.9300 0.9300
1 1715011 rs742359 A C 0.0008822 0.0008822 0.9138 0.9138
1 1723262 rs182198108 C G 0.007757 0.3506 3.2745 2.3419
1 1725760 rs6690956 T C 0.001212 0.001212 0.9285 0.9285
1 1734970 rs12077553 T C 0.003096 0.003096 0.9353 0.9353
1 1736653 rs12134783 G T 0.002725 0.002725 0.9343 0.9343
1 1736855 rs11260613 G A 0.002729 0.008724 0.9124 0.9032
1 1743477 rs4648725 C G 0.002713 0.008552 0.9130 0.9027
1 1746156 rs12408690 G A 0.003121 0.01022 0.9135 0.9022
1 1759026 rs9786963 C T 0.003593 0.0116 0.9153 0.9027
1 1759054 rs10907187 A G 0.002635 0.002635 0.9222 0.9222
1 1760989 rs12568603 C A 0.004665 0.01329 0.9176 0.9053
1 1761336 rs1999704 C A 0.005451 0.01527 0.9191 0.9056
1 1762005 rs11260616 T A 0.005025 0.005025 0.9386 0.9386
1 1762014 rs7553640 C T 0.005304 0.01444 0.9184 0.9054
1 1765583 rs6603797 C T 0.004901 0.0138 0.9181 0.9055
1 1766094 rs6663586 C A 0.004362 0.004362 0.9374 0.9374
1 1766359 rs6603798 G A 0.005271 0.01492 0.9186 0.9057
1 1768894 rs10907188 T C 0.001947 0.001947 0.9197 0.9197
1 1770058 rs6603799 C T 0.004098 0.01173 0.9169 0.9055
1 1770788 rs6657357 G C 0.00094 0.00094 0.9132 0.9132
1 1770789 rs6665287 A T 0.000929 0.000929 0.9132 0.9132
1 1772735 rs10907189 C T 0.00462 0.01296 0.9179 0.9065
1 1773636 rs371950115 G A 0.008602 0.3582 3.1499 2.2825
1 1773660 rs11260619 G C 0.003715 0.003715 0.9302 0.9302
1 1773665 rs11260620 C T 0.001814 0.001814 0.9230 0.9230
1 1773676 rs11260621 C T 0.002366 0.002366 0.9261 0.9261
1 1773772 rs10907190 A G 0.003384 0.003384 0.9356 0.9356
1 1775459 rs191549079 A C 0.003286 0.01936 53.7791 59.7786
1 1779036 rs6692959 C T 0.004797 0.01318 0.9184 0.9061
1 1779529 rs183576122 T A 0.007212 0.007212 2.0598 2.0598
1 1780878 rs6603801 C T 0.004356 0.01101 0.9176 0.9074
1 1782620 rs12066667 T C 0.001998 0.001998 0.9200 0.9200
1 1783201 rs12402876 A G 0.001933 0.001933 0.9196 0.9196
1 1783584 rs7526236 A G 0.001948 0.001948 0.9197 0.9197
1 1786172 rs57662477 A G 0.009593 0.009593 0.3833 0.3833
1 1792829 rs187993524 C G 0.008936 0.3615 3.1149 2.2656
1 1793003 rs1889678 G A 0.004291 0.01185 0.9176 0.9058
1 1793071 rs12076620 G A 0.00428 0.01189 0.9175 0.9057
1 1793111 rs10907192 G A 0.005942 0.01516 0.9204 0.9080
1 1793786 rs7511905 C A 0.00491 0.01291 0.9188 0.9068
1 1795487 rs6660452 C A 0.00369 0.01011 0.9163 0.9056
1 1802172 rs6666068 G A 0.003234 0.008176 0.9151 0.9064
1 1806306 rs10399762 G A 0.00551 0.0143 0.9198 0.9081
1 1811900 rs57581218 A G 0.001395 0.001395 39.2521 39.2521
1 1812828 rs6670776 A G 0.005436 0.01417 0.9197 0.9080
1 1816617 rs181718773 C G 0.004907 0.01905 0.8485 0.8543
1 1816618 rs184442791 C G 0.005595 0.01902 0.8502 0.8553
1 1817170 rs10796396 A G 0.009327 0.02423 0.9249 0.9071
1 1819378 rs6603804 C T 0.004732 0.0121 0.9183 0.9073
1 1822209 rs6676565 T C 0.005319 0.005319 0.9293 0.9293
1 1823922 rs6688000 G A 0.007194 0.01883 0.9218 0.9068
1 1839428 rs147288861 T C 0.007357 0.05836 1.3432 1.3841
1 1841356 rs189177761 C G 0.001842 0.001842 38.4194 38.4194
1 1859476 rs181485973 G A 0.002541 0.002541 36.9419 36.9419
1 1872327 rs182670796 A G 0.004644 0.004644 1.7414 1.7414
1 1891477 rs2748972 G A 0.002124 0.002124 0.6806 0.6806
1 1919270 rs144099241 T C 0.00673 0.00673 1.3655 1.3655
1 1975606 rs117896331 C A 0.002091 0.002091 1.4184 1.4184
1 1991766 rs377017391 T C 0.00531 0.00531 55.5627 55.5627
1 2014414 rs141207013 T G 0.00142 0.004526 0.6720 0.6787
1 2024507 rs9729600 C T 0.007357 0.03274 1.6061 1.6935
1 2032752 rs908741 A G 0.0094 0.0094 9.6508 9.6508
1 2223645 rs884941 T C 0.007887 0.007887 1.0959 1.0959
1 2224876 rs10910050 C A 0.00789 0.00789 0.9135 0.9135
1 2229156 rs17364349 T C 0.004639 0.004639 1.1018 1.1018
1 2229917 rs72642137 T C 0.00598 0.00598 1.0984 1.0984
1 2231966 rs55710545 C G 0.00253 0.004345 1.1094 1.1089
1 2233961 rs11576356 A G 0.003848 0.01151 1.1035 1.1023
1 2234373 rs200426538 T C 0.0008236 0.0008236 0.2126 0.2126
1 2235019 rs4648631 C T 0.004802 0.01244 1.0981 1.0985
1 2235656 rs11577387 A G 0.005524 0.02949 1.0993 1.0984
1 2236339 rs4648825 C T 0.006446 0.03858 1.0928 1.0929
1 2237248 rs11580302 G A 0.006342 0.03816 1.0948 1.0906
1 2250695 rs138254640 G A 0.005756 0.005756 0.7748 0.7748
1 2288535 rs2643890 G C 0.003003 0.007393 1.0806 1.0809
1 2306675 rs61760818 A G 0.0007671 0.02403 0.4122 0.4492
1 2310748 rs116379870 C T 0.004274 0.004274 0.2567 0.2567
1 2358092 rs60433957 G T 0.008636 0.008636 0.8880 0.8880
1 2360533 rs377097723 A G 0.009445 0.08507 10.3748 13.8322
1 2360653 rs11578875 T C 0.009739 0.009739 1.0732 1.0732
1 2373856 rs117557286 A G 0.007175 0.007175 1.2884 1.2884
1 2423418 rs2477700 A G 0.007028 0.007028 3.5284 3.5284
1 2451550 rs183048620 T C 0.006779 0.02356 53.3272 59.0262
1 2483934 rs2494616 A G 0.004863 0.004863 3.1670 3.1670
1 2503683 rs140139164 T C 0.00786 0.008794 1.3696 1.3748
1 2520714 rs184894716 A G 0.007173 0.1471 33.9838 20.5814
1 2529157 rs140440581 A C 0.0002556 0.0002556 1.5199 1.5199
1 2627155 rs369061945 A C 0.008753 0.06039 2.6309 3.2353
1 2633325 rs372026244 G C 0.007416 0.4519 2.1183 1.6065
1 2715688 rs189081543 T C 0.007495 0.7385 0.5618 0.8334
1 2755142 rs149941750 A G 0.009496 0.3679 26.7234 8.1715
1 2756450 rs145125352 C G 0.00313 0.04264 1.4635 1.4251
1 2760086 rs117467586 A G 0.002632 0.04099 1.4739 1.4336
1 2765050 rs185856675 T G 0.002447 0.002447 23.5866 23.5866
1 2770897 rs116172154 A G 0.004232 0.004232 11.9719 11.9719
1 2782372 rs376554315 G A 0.005923 0.005923 1.4531 1.4531
1 2807845 rs147971904 A G 0.002366 0.1493 1.4036 1.3234
1 2885877 rs150194086 T C 0.001145 0.00247 1.3950 1.4150
1 2903521 rs144768944 G A 0.009261 0.009261 1.2897 1.2897
1 2924346 rs190435403 G C 0.006754 0.0106 1.5710 1.5594
1 2937550 rs12033927 G A 0.009393 0.009393 1.0643 1.0643
1 2943908 rs12033336 T C 0.00822 0.00822 1.0672 1.0672
1 2946299 rs372724529 T C 0.004048 0.004048 0.6785 0.6785
1 2953887 rs115137052 A G 0.003307 0.003307 1.3626 1.3626
1 2957133 rs117711054 G C 0.003858 0.003858 0.8977 0.8977
1 2961877 rs12410455 G A 0.00795 0.00795 1.0679 1.0679
1 2963933 rs28546253 G A 0.008199 0.008199 1.0677 1.0677
1 2971140 rs10909869 C T 0.009543 0.009543 1.0665 1.0665
1 2972497 rs12024636 T A 0.009981 0.009981 1.0662 1.0662
1 2981841 rs6665853 A G 0.003818 0.003818 0.9266 0.9266
1 2985885 rs7413494 G C 0.004828 0.004828 1.0628 1.0628
1 2990994 rs35397508 T C 0.00169 0.00169 1.0704 1.0704
1 2993786 rs7518164 T C 0.002751 0.002751 1.0679 1.0679
1 2997470 rs141963636 A C 0.003587 0.003587 0.8874 0.8874
1 3013686 rs55915245 A G 0.008712 0.008712 2.3590 2.3590
1 3014751 rs141626524 C T 0.008268 0.195 1.2979 1.2470
1 3014833 rs1474562 C A 0.007834 0.007834 0.9433 0.9433
1 3031090 rs182251005 A G 0.00204 0.00204 12.6897 12.6897
1 3033237 rs140652437 T C 0.00412 0.00412 1.3837 1.3837
1 3070098 rs187194282 C A 0.003938 0.003938 2.5478 2.5478
1 3088943 rs2817128 C T 0.009922 0.9668 0.3855 0.9383
1 3120947 rs189514538 A G 0.008954 0.502 65.0486 12.4677
1 3140897 rs188746696 A C 0.002065 0.1462 2.0222 1.7837
1 3145324 rs76543382 A G 0.009824 0.009824 24.1481 24.1481
1 3147593 rs74048388 C T 0.003129 0.003129 43.6100 43.6100
1 3147811 rs56069308 A G 0.002855 0.002855 47.4006 47.4006
1 3150313 rs137867583 A G 0.004187 0.004187 0.6652 0.6652
1 3227113 rs144083936 G C 0.001119 0.06435 14.8421 9.6274
1 3237698 rs150761087 C G 0.004948 0.004948 7.3788 7.3788
1 3251787 rs142227372 A G 0.006721 0.104 1.6635 1.5539
1 3253881 rs150652763 T C 0.006265 0.007089 6.8980 6.9585
1 3277076 rs72633306 A G 0.007996 0.007996 5.1701 5.1701
1 3324012 rs55726144 A G 0.00557 0.00557 2.8728 2.8728
1 3324327 rs56021162 G C 0.008648 0.008648 2.7493 2.7493
1 3324667 rs72633329 C A 0.006301 0.006301 2.7417 2.7417
1 3376792 rs74531934 T C 0.0043 0.1126 49.2256 25.2256
1 3384133 rs146332272 A G 0.009636 0.009636 25.4133 25.4133
1 3390300 rs185319119 G A 0.002206 0.002206 5.6339 5.6339
1 3413426 rs12405358 G A 0.008023 0.008023 0.9257 0.9257
1 3531239 rs143433700 C A 0.005724 0.005724 55.7472 55.7472
1 3540584 rs79071814 C T 0.008386 0.008386 8.7626 8.7626
1 3563158 rs189922713 T C 0.0003584 0.01227 10.2732 9.5701
1 3610312 rs36150902 C T 0.006878 0.006878 1.1782 1.1782
1 3630882 rs76059942 T C 0.003848 0.003848 1.1636 1.1636
1 3636632 rs144598703 A G 0.002807 0.05925 3.3720 4.6012
1 3650953 rs150613562 T C 0.002942 0.01929 1.9119 1.8435
1 3696665 rs117715216 A G 0.001221 0.001221 1.2946 1.2946
1 3738031 rs182456119 G A 0.001954 0.001954 9.6716 9.6716
1 3816626 rs184823250 T C 0.003746 0.003746 0.3676 0.3676
1 3828037 rs182117114 T C 0.003454 0.003454 0.0615 0.0615
1 4000855 rs183234773 A G 0.00969 0.00969 0.5489 0.5489
1 4010411 rs117804736 T C 0.001396 0.001396 0.7477 0.7477
1 4013954 rs12119556 A G 0.001955 0.009253 1.0631 1.0614
1 4158734 rs12031803 A T 0.008748 0.0763 1.1126 1.1079
1 4162563 rs77591952 G A 0.003086 0.02099 1.1007 1.1046
1 4164999 rs56832623 T G 0.002836 0.02316 1.1016 1.1066
1 4168066 rs7542313 G A 0.005376 0.09494 1.5148 1.4268
1 4169089 rs58929617 A C 0.002372 0.01883 1.1029 1.1067
1 4169341 rs6678453 A G 0.002699 0.0222 1.1012 1.1061
1 4173502 rs143842340 T C 0.009372 0.009372 19.4952 19.4952
1 4173544 rs116257095 T C 0.009383 0.009383 19.4804 19.4804
1 4173753 rs115217199 A G 0.009378 0.009378 19.4835 19.4835
1 4175911 rs146700056 G C 0.00698 0.00698 27.3644 27.3644
1 4219791 rs184166812 T C 0.005747 0.01356 17.4853 17.5284
1 4223567 rs75972714 T C 0.003564 0.003564 2.4515 2.4515
1 4228243 rs112939442 G A 0.009634 0.009634 2.4875 2.4875
1 4233188 rs61770877 G A 0.003321 0.003321 1.6025 1.6025
1 4238028 rs6683284 A C 0.008711 0.008711 2.3360 2.3360
1 4241087 rs112449630 A G 0.008302 0.008302 2.1688 2.1688
1 4246108 rs193176107 A G 0.003775 0.003775 1.5350 1.5350
1 4279625 rs10737405 G A 0.006439 0.006439 1.4200 1.4200
1 4308700 rs72631048 A G 0.005605 0.005605 21.8192 21.8192
1 4328062 rs12135176 A G 0.003671 0.007799 1.8827 1.8979
1 4328074 rs12087250 T C 0.006689 0.006689 1.6045 1.6045
1 4328213 rs57149515 A G 0.002148 0.002148 1.7557 1.7557
1 4328952 rs16838501 A G 0.001515 0.005764 1.8443 1.8822
1 4329146 rs12084614 A G 0.004591 0.004591 1.6088 1.6088
1 4329894 rs10799222 T A 0.003326 0.003326 1.7196 1.7196
1 4330201 rs17407762 A G 0.001205 0.001205 2.0515 2.0515
1 4333076 rs76075208 T A 0.001486 0.001486 1.8435 1.8435
1 4334543 rs142044529 A T 0.001426 0.001426 10.3914 10.3914
1 4335366 rs983915 T C 0.0002216 0.0002216 2.4439 2.4439
1 4336480 rs12138792 T G 0.000853 0.003612 1.9753 2.1200
1 4338958 rs988078 A G 0.0003728 0.0003728 2.2119 2.2119
1 4341517 rs17407901 T C 0.0003912 0.0003912 2.2008 2.2008
1 4343706 rs16838551 A G 0.001342 0.001342 8.5516 8.5516
1 4343735 rs17408082 A C 0.0006714 0.0006714 2.1791 2.1791
1 4346213 rs115540351 A G 0.0005904 0.0005904 2.2307 2.2307
1 4347948 rs113496894 T G 0.0006598 0.0006598 2.1800 2.1800
1 4349680 rs7511825 T C 0.0006623 0.0006623 2.1803 2.1803
1 4349760 rs111757731 A G 0.0006624 0.0006624 2.1803 2.1803
1 4355343 rs6678941 T A 0.007421 0.09166 1.8074 1.7973
1 4368714 rs140029675 T G 0.00995 0.00995 1.1719 1.1719
1 4494140 rs192068978 A G 0.006697 0.006697 8.4452 8.4452
1 4578837 rs117281730 G A 0.004662 0.05273 0.7707 0.7892
1 4659087 rs118077018 G A 0.002645 0.002645 1.2244 1.2244
1 4660434 rs117638862 C A 0.003011 0.003011 1.2212 1.2212
1 4686051 rs138240709 G A 0.003168 0.008178 0.7170 0.6955
1 4733804 rs112802765 G C 0.00758 0.00758 2.0374 2.0374
1 4735508 rs182644106 T C 0.009842 0.009842 5.9420 5.9420
1 4755528 rs145314659 G A 0.006984 0.1661 5.0432 6.6112
1 4766403 rs79531714 A G 0.0001005 0.0009742 1.3793 1.3957
1 4808546 rs140686657 A G 0.001608 0.0221 13.9088 11.6931
1 4819280 rs146165127 T C 0.004366 0.006409 0.6807 0.6690
1 4834565 rs117864953 T C 0.008816 0.1142 1.1927 1.1558
1 4862401 rs145704157 T C 0.0005555 0.0005555 4.1855 4.1855
1 4872867 rs148623266 T C 0.0009524 0.0009524 88.8505 88.8505
1 4919982 rs148151381 T C 0.008068 0.008068 0.9092 0.9092
1 4987850 rs182733165 G A 0.004878 0.01224 1.5326 1.5717
1 5010457 rs148585476 T A 0.003281 0.003281 161.9681 161.9681
1 5039514 rs12736331 C T 0.009972 0.009972 0.3691 0.3691
1 5285138 rs79455381 G T 0.005207 0.005207 1.8410 1.8410
1 5406232 rs139787932 C T 0.003077 0.003077 2.6080 2.6080
1 5406550 rs148849367 A C 0.003055 0.003055 2.6083 2.6083
1 5419234 rs373859014 A G 0.004725 0.004725 7.9414 7.9414
1 5422806 rs186468081 A G 0.004722 0.004722 7.9432 7.9432
1 5425673 rs145699467 C T 0.002455 0.002455 2.7264 2.7264
1 5427705 rs187611414 C T 0.003223 0.003223 2.5803 2.5803
1 5493449 rs143493143 T C 0.008056 0.0804 2.6439 2.3627
1 5504425 rs182361492 A G 0.004615 0.02308 4.7535 5.7923
1 5581689 rs184998706 C T 0.004748 0.004748 212.9885 212.9885
1 5603415 rs139777423 C T 0.009444 0.1387 2.6833 2.2912
1 5639767 rs1695635 G A 0.006154 0.006154 1.1658 1.1658
1 5640050 rs61762121 T C 0.002658 0.002658 1.1754 1.1754
1 5640228 rs1466837 C G 0.004585 0.004585 1.1760 1.1760
1 5640332 rs1466838 G C 0.0004755 0.001003 0.9319 0.9305
1 5640446 rs1695641 G A 0.008493 0.01255 0.9471 0.9463
1 5640976 rs1775423 G A 0.002791 0.002791 1.1730 1.1730
1 5641055 rs1775422 A G 0.003154 0.003154 1.1706 1.1706
1 5641064 rs6603844 A G 0.0006614 0.0007308 0.9336 0.9335
1 5641193 rs12728913 A G 0.002801 0.01334 0.9244 0.9167
1 5641582 rs1775421 T G 0.006661 0.006661 1.1659 1.1659
1 5641919 rs1775420 C T 0.005391 0.005391 1.1710 1.1710
1 5642076 rs1695643 T C 0.004237 0.004237 1.1636 1.1636
1 5642263 rs1353845 T A 0.004015 0.004015 1.1646 1.1646
1 5642511 rs1818038 A G 0.0007352 0.0007352 0.9351 0.9351
1 5642772 rs904527 A G 0.003996 0.003996 1.1647 1.1647
1 5642847 rs1775418 A G 0.003985 0.003985 1.1648 1.1648
1 5642888 rs763178 C G 0.0005567 0.0005567 0.9160 0.9160
1 5649940 rs2382638 A G 0.002378 0.002378 0.9384 0.9384
1 5656457 rs113587134 C G 0.005514 0.005514 0.9427 0.9427
1 5657801 rs1775415 G T 0.004015 0.004015 1.1746 1.1746
1 5658419 rs12139270 A G 0.001712 0.001712 1.1910 1.1910
1 5658926 rs11811444 G A 0.002099 0.002099 1.1882 1.1882
1 5658933 rs11810821 T C 0.002098 0.002098 1.1882 1.1882
1 5659652 rs11811237 T C 0.001921 0.001921 1.1895 1.1895
1 5659908 rs17028295 C G 0.001933 0.001933 1.1895 1.1895
1 5664157 rs376480489 A T 0.005993 0.007755 1.1295 1.1293
1 5664813 rs190680238 G A 0.0003629 0.2193 23.3382 8.4671
1 5711316 rs79566717 A G 0.008384 0.008384 1.4818 1.4818
1 5713465 rs185978369 T C 0.00143 0.00143 8.9829 8.9829
1 5716001 rs112197248 G A 0.008729 0.031 0.9532 0.9526
1 5716604 rs2488379 C T 0.008879 0.03122 0.9535 0.9529
1 5716633 rs1695634 C A 0.008494 0.02963 0.9532 0.9526
1 5717073 rs1763318 C T 0.009683 0.03302 0.9540 0.9536
1 5717124 rs1695633 C T 0.008182 0.02983 0.9528 0.9525
1 5717138 rs1775408 G A 0.008464 0.03062 0.9531 0.9527
1 5717406 rs12137393 C A 0.008074 0.0302 0.9530 0.9525
1 5717481 rs12135967 T C 0.008152 0.02666 0.9530 0.9527
1 5717488 rs11260672 A G 0.007282 0.02443 0.9523 0.9521
1 5717552 rs1763319 A C 0.009395 0.02914 0.9539 0.9537
1 5717581 rs1695631 C A 0.006638 0.02225 0.9518 0.9516
1 5717925 rs1695630 T A 0.008106 0.02275 0.9531 0.9529
1 5718016 rs1695629 C A 0.006545 0.01998 0.9518 0.9517
1 5796464 rs377573085 G C 0.008889 0.008889 1.1308 1.1308
1 5811543 rs17028725 G A 0.002953 0.002953 1.1438 1.1438
1 5813488 rs147657040 T C 0.002868 0.002868 1.1453 1.1453
1 5814403 rs75045579 T G 0.003636 0.003636 1.1477 1.1477
1 5816101 rs143578013 A G 0.008821 0.01499 3.5255 3.6185
1 5817474 rs17028753 T A 0.009994 0.1188 1.0794 1.0930
1 5817956 rs200029527 T A 0.0008094 0.05908 1.1301 1.1286
1 5818069 rs9726837 G C 0.008816 0.1155 1.0807 1.0943
1 5818264 rs9727487 G A 0.008779 0.1152 1.0808 1.0944
1 5818553 rs9727522 G A 0.008654 0.1136 1.0809 1.0946
1 5820307 rs74426861 G A 0.004213 0.05832 1.0808 1.0905
1 5820876 rs80027740 A C 0.002082 0.002082 1.1479 1.1479
1 5822599 rs118151398 A G 0.004288 0.05889 1.0806 1.0902
1 5822914 rs9727296 T A 0.004205 0.05832 1.0807 1.0904
1 5825406 rs80096590 C T 0.003821 0.05634 1.0817 1.0915
1 5827353 rs11802000 A G 0.003818 0.06147 1.0815 1.0914
1 5827670 rs9662377 C T 0.009685 0.09542 1.0735 1.0854
1 5847001 rs61482134 T A 0.00474 0.07257 1.2922 1.3036
1 5872326 rs186343339 A G 0.00874 0.3532 1.5600 1.3424
1 5879000 rs187231242 A G 0.001126 0.001126 2.7427 2.7427
1 5970367 rs77453462 T C 0.00803 0.00803 0.9323 0.9323
1 6027440 rs201880900 G A 0.003922 0.349 1.7361 1.3659
1 6048144 rs140498790 G A 0.009079 0.009079 4.0084 4.0084
1 6100108 rs12567565 A C 0.002279 0.002279 0.9263 0.9263
1 6127983 rs12068559 C T 0.005234 0.008331 0.6361 0.5713
1 6137042 rs191165304 A G 0.002832 0.002832 11.9429 11.9429
1 6137888 rs139077015 A G 0.00964 0.00964 2.3070 2.3070
1 6149117 rs201355154 A G 0.008962 0.008962 5.3163 5.3163
1 6298644 rs115742090 T C 0.006679 0.006679 6.9364 6.9364
1 6324665 rs201437597 T G 0.003898 0.004747 0.5516 0.5520
1 6436218 rs58453030 A G 0.0005519 0.0006069 1.1289 1.1287
1 6437710 rs182909964 A T 0.007181 0.007181 3.6427 3.6427
1 6490632 rs182544254 A G 0.0009856 0.0009856 13.4237 13.4237
1 6588204 rs144313908 T C 0.003698 0.01688 1.6091 1.5750
1 6605448 rs182734139 A G 0.003097 0.8429 78.5351 2.8138
1 6629945 rs192582190 C T 0.009705 0.03099 3.8333 3.7521
1 6642639 rs190660447 A C 0.003478 0.009275 72.6462 78.8225
1 6649430 rs140461753 A G 0.002018 0.002018 0.0796 0.0796
1 6656763 rs183934587 T C 0.004736 0.004736 6.7125 6.7125
1 6657653 rs75366952 A C 0.004117 0.1181 1.0845 1.0743
1 6671043 rs77887513 G A 0.004276 0.1235 1.0842 1.0737
1 6687967 rs145738564 T C 0.002896 0.01721 0.7510 0.6884
1 6715548 rs77529167 C A 0.007833 0.02366 1.0807 1.0800
1 6764205 rs278019 T C 0.003134 0.01029 1.0926 1.0936
1 6774576 rs11808225 T A 0.009555 0.02724 0.7790 0.7647
1 6783321 rs113748140 T C 0.00442 0.00442 1.6986 1.6986
1 6798951 rs184613266 T A 0.00928 0.00928 1.7348 1.7348
1 6818780 rs7512367 C A 0.001394 0.0129 1.1502 1.1549
1 6830961 rs190458144 G A 0.0046 0.6827 0.5418 1.4169
1 6836225 rs4908937 C A 0.002393 0.009281 1.1437 1.1501
1 6852206 rs143634334 T C 0.005858 0.005858 1.4095 1.4095
1 6876585 rs11808855 C G 0.003243 0.01536 1.1359 1.1445
1 6878125 rs6700891 A G 0.003306 0.01542 1.1356 1.1442
1 6878792 rs72638509 A G 0.003441 0.01606 1.1351 1.1437
1 6881784 rs191470731 C G 0.003576 0.02091 0.7678 0.7050
1 6886308 rs17441375 C A 0.003474 0.0171 1.1346 1.1439
1 6893469 rs12409798 G A 0.00449 0.02272 1.1306 1.1413
1 6894452 rs17494486 G C 0.004501 0.0228 1.1305 1.1413
1 6899171 rs138376067 A G 0.004829 0.02548 1.1310 1.1405
1 6908010 rs111522476 G A 0.00305 0.01459 1.1368 1.1452
1 6910051 rs2412291 A T 0.003052 0.0146 1.1368 1.1452
1 6911655 rs72638518 C G 0.003051 0.0146 1.1368 1.1452
1 6924587 rs12406288 A G 0.004856 0.02437 1.1293 1.1403
1 6929516 rs56181313 A G 0.004862 0.02439 1.1293 1.1403
1 6931109 rs4908572 C T 0.004865 0.02441 1.1293 1.1403
1 6932899 rs7529829 T C 0.004868 0.02443 1.1293 1.1403
1 6936375 rs2063313 G A 0.004886 0.02449 1.1292 1.1402
1 6944120 rs4908573 C G 0.004285 0.01905 1.1309 1.1390
1 6952127 rs55829249 G T 0.003897 0.01832 1.1324 1.1404
1 6960927 rs4908426 A T 0.00369 0.01745 1.1334 1.1415
1 6967177 rs137861264 C G 0.007019 0.007019 1.2019 1.2019
1 6972224 rs35942997 G A 0.002715 0.006998 1.1396 1.1438
1 6974790 rs77086330 A G 0.001855 0.002575 1.1459 1.1470
1 6976077 rs17495675 C G 0.003907 0.003907 1.1355 1.1355
1 6976226 rs4908427 G A 0.009017 0.009017 1.1240 1.1240
1 6976880 rs17030057 A G 0.00121 0.00121 1.1539 1.1539
1 6981541 rs12404499 G T 0.003404 0.009431 1.1369 1.1402
1 6982063 rs76147892 T A 0.002161 0.005131 1.1442 1.1462
1 6985908 rs2412220 A G 0.004912 0.004912 1.1302 1.1302
1 6987341 rs2898917 T C 0.004713 0.01576 1.1323 1.1362
1 6987797 rs6577394 T C 0.004768 0.01605 1.1322 1.1361
1 6993666 rs12405861 A G 0.005574 0.02027 1.1300 1.1342
1 6996880 rs111904071 G C 0.005647 0.02117 1.1299 1.1341
1 6999738 rs200718731 G A 0.003859 0.02499 1.1613 1.1622
1 7000462 rs112900196 T A 0.00445 0.005556 1.1321 1.1328
1 7003565 rs6659444 T C 0.004863 0.02068 1.1348 1.1387
1 7012229 rs4908579 A G 0.00718 0.03185 1.1287 1.1338
1 7015105 rs884736 C T 0.007869 0.03998 0.9255 0.9284
1 7039728 rs11120801 T C 0.005851 0.005851 0.9388 0.9388
1 7045188 rs117405773 A G 0.0005327 0.0005327 3.9640 3.9640
1 7047445 rs2412217 T G 0.003824 0.003824 0.9417 0.9417
1 7048043 rs1317016 G C 0.00402 0.00402 0.9420 0.9420
1 7052904 rs12134638 A G 0.004044 0.004044 0.9422 0.9422
1 7053487 rs78892388 C T 0.004011 0.004011 0.9421 0.9421
1 7054607 rs12128446 C T 0.003861 0.003861 0.9419 0.9419
1 7059150 rs17030129 A G 0.009852 0.009852 0.9506 0.9506
1 7066567 rs6693136 A G 0.004052 0.004052 0.9451 0.9451
1 7068025 rs10864263 T C 0.008867 0.008867 0.9473 0.9473
1 7068367 rs2275907 T C 0.007486 0.007486 0.9463 0.9463
1 7068672 rs2275909 C T 0.005148 0.005148 0.9447 0.9447
1 7069252 rs11800442 T C 0.005313 0.005313 0.9448 0.9448
1 7069503 rs12091438 A G 0.004572 0.01595 0.9418 0.9448
1 7069808 rs12061141 T C 0.006403 0.006403 0.9458 0.9458
1 7071415 rs11588097 G A 0.001734 0.001734 0.9413 0.9413
1 7071578 rs6686843 T C 0.00379 0.00379 0.9474 0.9474
1 7072726 rs7543531 T C 0.002897 0.002897 0.9458 0.9458
1 7076184 rs4287204 A G 0.00189 0.00189 0.9417 0.9417
1 7076901 rs12041839 A G 0.004846 0.01215 0.9476 0.9497
1 7078434 rs6690584 G T 0.005477 0.005477 0.9494 0.9494
1 7081233 rs11120817 T A 0.002027 0.008768 0.9421 0.9450
1 7089674 rs2412214 T C 0.005128 0.1381 0.9426 0.9567
1 7090699 rs3986512 C T 0.007411 0.1188 0.9451 0.9563
1 7090814 rs4500344 T G 0.007545 0.1208 0.9452 0.9564
1 7091586 rs12048981 C T 0.009907 0.08923 0.9479 0.9562
1 7092549 rs2412210 T C 0.001125 0.001125 0.9412 0.9412
1 7092782 rs2412208 G T 0.001197 0.001197 0.9415 0.9415
1 7093158 rs35447019 A T 0.001218 0.001218 0.9416 0.9416
1 7094278 rs4584415 C T 0.003686 0.003686 0.9478 0.9478
1 7094465 rs4409676 T C 0.001391 0.001391 0.9424 0.9424
1 7094802 rs10864267 T C 0.003596 0.02039 0.9455 0.9495
1 7095209 rs12047536 C T 0.0005744 0.0005744 1.0671 1.0671
1 7095222 rs7526744 C G 0.009449 0.009449 1.0564 1.0564
1 7095388 rs12046887 G A 0.004884 0.004884 1.0596 1.0596
1 7096308 rs7522254 C T 0.005399 0.005399 1.0587 1.0587
1 7096335 rs12048599 C T 0.00972 0.00972 1.0559 1.0559
1 7096700 rs7553537 T C 0.009147 0.009147 1.0564 1.0564
1 7099076 rs7539442 A G 0.009573 0.009573 1.0560 1.0560
1 7100292 rs6577408 G A 0.009869 0.009869 1.0558 1.0558
1 7100494 rs7535234 C T 0.009769 0.009769 1.0559 1.0559
1 7105079 rs4074964 G A 0.005424 0.02119 0.9484 0.9515
1 7105315 rs4074963 C G 0.009646 0.3254 0.9485 0.9678
1 7105935 rs76299678 A G 0.003666 0.03695 0.9385 0.9454
1 7107205 rs368362542 G A 0.00571 0.00571 1.7858 1.7858
1 7107231 rs10746465 A C 0.008543 0.0391 0.9465 0.9505
1 7107665 rs12025462 G A 0.002599 0.002599 0.9410 0.9410
1 7108637 rs56379414 T C 0.004551 0.004551 1.0788 1.0788
1 7109171 rs12028151 G T 0.004624 0.004624 1.0786 1.0786
1 7110222 rs11120821 T C 0.0007052 0.0007052 0.9317 0.9317
1 7110733 rs72640028 C T 0.00547 0.00547 1.0770 1.0770
1 7110988 rs72640029 G C 0.005704 0.005704 1.0767 1.0767
1 7111328 rs4908594 G T 0.0002036 0.0002036 1.0809 1.0809
1 7113247 rs11120823 A G 0.002047 0.002047 0.9394 0.9394
1 7113919 rs11120825 A T 0.000234 0.000234 0.9249 0.9249
1 7122276 rs6656489 T C 0.002392 0.002392 0.9404 0.9404
1 7124146 rs12138226 G C 0.0006747 0.0006747 0.9314 0.9314
1 7128056 rs7536178 A G 0.004388 0.004388 0.9441 0.9441
1 7129505 rs6686288 A G 0.002623 0.002623 1.0709 1.0709
1 7130084 rs4908597 T G 4.122e-05 4.122e-05 1.0957 1.0957
1 7143765 rs138392427 T C 0.002365 0.002365 0.5625 0.5625
1 7222748 rs77775223 T C 0.007149 0.00904 1.4128 1.4129
1 7253054 rs72641234 A G 0.004631 0.02711 1.2226 1.2032
1 7287284 rs191014711 T C 0.004672 0.004672 34.2727 34.2727
1 7314194 rs11578746 G A 0.005366 0.005366 1.2482 1.2482
1 7370853 rs138058892 T C 0.002494 0.01432 6.8236 7.1746
1 7452336 rs56205211 T A 0.001977 0.001977 1.1351 1.1351
1 7480092 rs77686617 C T 0.007052 0.1211 1.1117 1.0990
1 7486670 rs75029159 G T 0.00852 0.00852 1.1398 1.1398
1 7491889 rs181119107 G C 0.004758 0.004758 2.6876 2.6876
1 7500763 rs115088730 A C 0.00448 0.00448 0.7762 0.7762
1 7502459 rs145218613 T C 0.003316 0.1566 4.4234 3.3536
1 7607138 rs189437303 G A 0.005693 0.09695 5.8149 4.3455
1 7607505 rs4908650 A G 0.00783 0.00783 1.0682 1.0682
1 7627082 rs149376524 G A 0.002366 0.002366 25.3694 25.3694
1 7657976 rs115553471 T C 0.008353 0.008353 1.9569 1.9569
1 7764771 rs112280848 T C 0.001342 0.001342 0.6122 0.6122
1 7811306 rs142200286 A C 0.004613 0.004613 0.3511 0.3511
1 7825868 rs185278506 T C 0.007627 0.7977 1.3509 1.0622
1 7839782 rs200346978 C G 0.0009018 0.0009018 2.0163 2.0163
1 7860548 rs116886234 A G 0.008391 0.793 1.3425 1.0630
1 7911382 rs200024407 G A 0.004054 0.6848 1.3731 1.1004
1 7922059 rs191361003 A G 0.005135 0.005135 0.3775 0.3775
1 7931879 rs150392216 C T 0.0006033 0.3532 1.4995 1.2485
1 7947307 rs145246979 T C 0.0001264 0.0001264 2.1670 2.1670
1 7951447 rs142695975 A G 0.0002328 0.1265 1.5390 1.3560
1 7953944 rs9803665 C T 0.008739 0.03987 1.0731 1.0676
1 7954463 rs184474 G A 0.009058 0.04146 1.0728 1.0673
1 7954647 rs170550 T C 0.00925 0.01431 1.0726 1.0714
1 7979413 rs141392957 C T 0.005223 0.1677 3.9204 2.8590
1 8003701 rs184908017 C G 0.00511 0.09526 1.8334 1.6546
1 8004259 rs1546846 T C 0.003299 0.003299 1.0608 1.0608
1 8004963 rs9434948 C A 0.002652 0.002652 1.0623 1.0623
1 8006083 rs9434949 G C 0.00262 0.00262 1.0623 1.0623
1 8007716 rs2493215 G A 0.002202 0.002202 1.0633 1.0633
1 8008366 rs2493216 A C 0.002397 0.002397 1.0628 1.0628
1 8013207 rs77383978 G A 0.009952 0.01185 0.9366 0.9371
1 8014448 rs225115 T C 0.006309 0.006309 0.9464 0.9464
1 8019035 rs226248 C A 0.00572 0.04759 0.9458 0.9511
1 8021778 rs226249 C T 0.005769 0.06207 0.9458 0.9523
1 8024690 rs226251 C T 0.00513 0.02376 0.9450 0.9481
1 8026003 rs226252 G C 0.008964 0.1118 0.9455 0.9538
1 8027706 rs226253 C T 0.006974 0.02729 0.9470 0.9498
1 8028865 rs379920 C G 0.006423 0.01728 0.9465 0.9484
1 8041598 rs140503930 T C 0.001289 0.001289 1.9193 1.9193
1 8109284 rs190738038 C A 0.003699 0.1817 1.4316 1.2775
1 8123398 rs182742982 T C 0.005155 0.005155 46.3477 46.3477
1 8123609 rs139810453 A C 0.0002121 0.1309 1.5536 1.3461
1 8134577 rs368265790 A G 0.0009281 0.0009281 3.3632 3.3632
1 8136468 rs4500345 A G 0.0006235 0.0006235 1.3299 1.3299
1 8145927 rs34968420 A G 0.00856 0.00856 1.0594 1.0594
1 8151224 rs11121086 A G 0.009558 0.009558 1.0557 1.0557
1 8166923 rs139882839 A G 0.003293 0.2157 3.7914 2.8372
1 8168564 rs10864330 T C 0.009902 0.1106 1.0512 1.0414
1 8168634 rs11121090 T C 0.007965 0.1024 1.0529 1.0427
1 8168808 rs4601608 G A 0.00935 0.1125 1.0516 1.0414
1 8171302 rs6577464 C T 0.007294 0.1083 1.0535 1.0428
1 8175993 rs61772739 A G 7.512e-05 0.008704 1.4073 1.3480
1 8185052 rs61772247 A G 0.007732 0.007732 1.0599 1.0599
1 8186219 rs189659721 A G 0.0002368 0.0002368 1.9659 1.9659
1 8188694 rs61774166 G T 0.00111 0.06249 1.2601 1.2013
1 8189606 rs61774167 G A 0.002689 0.2063 1.2496 1.1532
1 8200941 rs192678165 C G 0.004869 0.01817 1.3979 1.3958
1 8212440 rs146603868 T G 0.008381 0.008381 2.2439 2.2439
1 8235915 rs116923055 A G 0.00641 0.00641 1.3850 1.3850
1 8261151 rs192322820 T C 0.001807 0.007302 2.2298 2.2821
1 8267257 rs186081081 G A 0.002069 0.002069 1.2275 1.2275
1 8294184 rs143031160 A G 0.005359 0.005359 1.7074 1.7074
1 8320925 rs187978585 C T 0.001578 0.006626 2.3351 2.2434
1 8350594 rs299686 C T 0.005662 0.005662 0.8378 0.8378
1 8433819 rs76404534 A G 0.0009864 0.0009864 0.4554 0.4554
1 8437038 rs187115381 C T 0.006743 0.007909 2.4157 2.4132
1 8502517 rs143624395 A G 0.0003295 0.0003295 2.9518 2.9518
1 8503246 rs150599182 A G 0.0003303 0.0003303 2.9516 2.9516
1 8514898 rs112335280 A C 6.653e-05 6.653e-05 2.4519 2.4519
1 8564895 rs186024879 A G 0.009743 0.009743 0.4097 0.4097
1 8592756 rs182500578 A C 0.003982 0.003982 1.2910 1.2910
1 8647206 rs145166782 T C 0.001546 0.001546 0.4388 0.4388
1 8670618 rs139901396 A G 0.0002087 0.0002087 2.3643 2.3643
1 8713582 rs182906911 A G 0.0002039 0.0002039 3.1649 3.1649
1 8777976 rs181777850 C G 0.005199 0.005199 5.0692 5.0692
1 8846621 rs181839492 C T 0.001637 0.001637 1.9058 1.9058
1 8874204 rs191909914 T G 0.00155 0.2499 2.3010 2.6167
1 8883893 rs187469730 C T 0.0002934 0.0002934 3.0903 3.0903
1 8884032 rs191301936 A G 0.003692 0.003692 3.5051 3.5051
1 8891370 rs148592865 G A 0.006685 0.09529 12.2270 9.8787
1 8932918 rs372162427 A G 0.0009351 0.0009351 4.6731 4.6731
1 8941182 rs377175772 G C 0.001854 0.009108 3.2812 3.2969
1 9031587 rs139589405 T C 0.004318 0.004318 2.9637 2.9637
1 9038285 rs150619572 G A 0.009434 0.009434 15.4949 15.4949
1 9072056 rs371622548 A G 0.005925 0.2197 3.1946 2.4640
1 9078732 rs376282599 T C 0.00198 0.00198 19.6082 19.6082
1 9083824 rs200356871 T A 0.004915 0.01208 0.8175 0.8110
1 9095363 rs149296565 C T 0.003255 0.005452 1.3245 1.9178
1 9097656 rs13306766 T A 0.003107 0.005283 1.3267 1.9424
1 9102569 rs11121307 C T 0.008151 0.03097 0.9445 0.9261
1 9115761 rs12142229 T C 0.007807 0.05016 1.0692 1.0906
1 9119412 rs113568511 T C 0.001611 0.01821 1.0852 1.0994
1 9119492 rs192444077 G A 0.009282 0.1742 0.7463 0.7659
1 9122557 rs1612895 G A 0.006435 0.03002 0.9429 0.9212
1 9127963 rs56129826 T C 0.003801 0.02521 1.0684 1.0850
1 9129867 rs3820034 A G 0.0009888 0.0118 1.0832 1.0950
1 9136140 rs55875903 A G 0.0008145 0.004012 1.0876 1.0920
1 9140327 rs12127491 T C 0.001155 0.004454 1.0840 1.0873
1 9142370 rs148099725 A G 0.008021 0.01189 1.3689 1.3708
1 9170740 rs148570312 G A 0.005138 0.01328 1.3862 1.3901
1 9171328 rs185295163 A C 0.00686 0.00686 3.3074 3.3074
1 9183233 rs375768814 T A 0.003569 0.01598 1.4434 1.4425
1 9192208 rs115069384 A G 0.006161 0.006161 2.6735 2.6735
1 9203768 rs57978846 T C 0.005836 0.03087 1.2165 1.2028
1 9220116 rs797253 C T 0.009404 0.009404 1.0685 1.0685
1 9222042 rs10864391 G A 0.001639 0.001639 1.0675 1.0675
1 9248136 rs2014485 G A 0.006674 0.02656 1.0679 1.0820
1 9251399 rs4908819 T A 0.008458 0.02395 1.0647 1.0732
1 9305435 rs200279587 A G 0.007226 0.007226 17.0307 17.0307
1 9323491 rs113556335 A G 0.006315 0.006315 4.0882 4.0882
1 9336781 rs58579969 G A 0.008274 0.008274 0.8554 0.8554
1 9371894 rs192276609 T A 0.00112 0.00112 10.1978 10.1978
1 9380154 rs11585000 A G 0.007239 0.07349 1.1694 1.1553
1 9381482 rs17377597 A G 0.009835 0.1137 1.1457 1.1412
1 9381504 rs17377604 T C 0.009107 0.1116 1.1470 1.1425
1 9381729 rs11584306 A T 0.006568 0.08385 1.1536 1.1478
1 9416346 rs3795309 T C 0.007805 0.007805 1.0602 1.0602
1 9422435 rs11121389 T C 0.00475 0.00475 1.0692 1.0692
1 9455299 rs142070113 T G 0.004175 0.004175 2.0930 2.0930
1 9483964 rs78075084 T C 0.001739 0.009886 1.5949 1.6479
1 9502076 rs9308451 G A 0.009807 0.02954 1.0634 1.1020
1 9503472 rs61784976 C T 0.006771 0.02621 1.0661 1.1050
1 9510246 rs72866224 T C 0.009921 0.02237 1.0658 1.1224
1 9534341 rs142063037 A G 0.001753 0.001753 1.9358 1.9358
1 9540337 rs12023376 A G 0.005079 0.005079 1.1348 1.1348
1 9548383 rs113321471 G C 0.00376 0.00376 1.1398 1.1398
1 9549350 rs56249511 G A 0.005442 0.005442 1.0691 1.0691
1 9553417 rs4926494 C T 0.006585 0.006585 1.0678 1.0678
1 9554204 rs9659699 C T 0.007004 0.007004 1.0674 1.0674
1 9555198 rs117745581 A G 0.005443 0.005443 1.1370 1.1370
1 9558123 rs118166506 A G 0.0004389 0.0004389 1.1751 1.1751
1 9558688 rs118044879 C G 0.000429 0.000429 1.1755 1.1755
1 9561823 rs12030798 G A 0.0003488 0.0003488 1.1784 1.1784
1 9571180 rs150161641 G T 0.002238 0.002238 4.3985 4.3985
1 9571422 rs7542011 T C 0.009317 0.009317 0.9197 0.9197
1 9774850 rs12030893 A G 0.006712 0.006712 1.0990 1.0990
1 9788153 rs1141402 A G 0.005026 0.03765 1.0816 1.0754
1 9796814 rs59296248 G A 0.003763 0.003763 1.0978 1.0978
1 9798467 rs75007846 C G 0.004047 0.004047 1.0970 1.0970
1 9803594 rs34757023 G A 0.004186 0.004186 1.0966 1.0966
1 9815372 rs78589157 A G 0.004631 0.004631 1.0955 1.0955
1 9832894 rs190936300 C T 0.002701 0.002701 3.2821 3.2821
1 9832932 rs12034109 C G 0.004926 0.004926 1.0951 1.0951
1 9884516 rs80155704 T C 0.006411 0.006411 1.0923 1.0923
1 9975392 rs187522596 T C 0.003526 0.04779 10.3334 7.6808
1 9978247 rs4846104 G A 0.009319 0.009319 1.1675 1.1675
1 9980865 rs12088598 A G 0.00846 0.00846 1.1683 1.1683
1 9981791 rs4846108 A G 0.008477 0.008477 1.1681 1.1681
1 9982387 rs61743470 T G 0.008369 0.008369 1.1675 1.1675
1 9983568 rs11121501 T C 0.008466 0.008466 1.1672 1.1672
1 9983971 rs146474945 T C 0.008496 0.008496 1.1679 1.1679
1 9984879 rs12097182 T C 0.008924 0.008924 1.1669 1.1669
1 9985665 rs79265580 G T 0.00892 0.00892 1.1668 1.1668
1 9987322 rs17034440 G A 0.008469 0.008469 1.1678 1.1678
1 9990112 rs2289478 G A 0.008843 0.008843 1.1673 1.1673
1 9992729 rs6663059 A G 0.009392 0.009392 1.1660 1.1660
1 9993359 rs182698541 C T 0.008622 0.008622 1.1666 1.1666
1 9996707 rs12065908 T C 0.008294 0.008294 1.1686 1.1686
1 9997559 rs4845912 T C 0.008464 0.008464 1.1686 1.1686
1 9998123 rs12094254 G A 0.007631 0.007631 1.1706 1.1706
1 10001401 rs60132751 T C 0.005053 0.005053 1.1794 1.1794
1 10015562 rs148557573 T C 0.001359 0.001359 1.2199 1.2199
1 10023701 rs143495956 A G 0.001069 0.001069 1.2269 1.2269
1 10038418 rs114070845 G A 0.0009275 0.0009275 1.2283 1.2283
1 10046812 rs57702810 T C 0.000993 0.000993 1.2265 1.2265
1 10056841 rs149394761 C G 0.007598 0.007598 0.4970 0.4970
1 10066826 rs143346687 T G 0.001265 0.001265 1.1693 1.1693
1 10157110 rs9430245 T A 0.0005818 0.05013 1.0983 1.0864
1 10231950 rs117325767 G A 0.001076 0.001076 0.6670 0.6670
1 10235438 rs74605718 G A 0.003591 0.003591 1.4399 1.4399
1 10235946 rs2180184 C T 0.005744 0.005744 1.0595 1.0595
1 10236039 rs6541080 A G 0.004381 0.004381 1.0625 1.0625
1 10247143 rs1396 A C 0.008167 0.008167 1.0599 1.0599
1 10251449 rs12122107 T C 0.006135 0.006135 1.0624 1.0624
1 10252185 rs61784566 T C 0.008161 0.008161 1.0625 1.0625
1 10262716 rs61784573 A G 0.006167 0.006167 1.0570 1.0570
1 10262846 rs61784574 G A 0.007225 0.007225 1.0559 1.0559
1 10263824 rs11121528 A G 0.007636 0.007636 1.0555 1.0555
1 10265518 rs12145227 C T 0.009367 0.009367 1.0540 1.0540
1 10265606 rs4348727 A G 0.008696 0.008696 1.0544 1.0544
1 10266671 rs12757820 T A 0.008676 0.008676 1.0545 1.0545
1 10268170 rs12117765 G A 0.008883 0.008883 1.0543 1.0543
1 10268852 rs61784579 A T 0.008989 0.008989 1.0544 1.0544
1 10271540 rs35111552 G C 0.009431 0.009431 1.0541 1.0541
1 10272562 rs12133125 G C 0.009037 0.009037 1.0548 1.0548
1 10273916 rs35830240 T C 0.007471 0.007471 1.0566 1.0566
1 10274441 rs35187325 A G 0.007897 0.007897 1.0557 1.0557
1 10276718 rs2027331 T C 0.007354 0.007354 1.0625 1.0625
1 10277357 rs11121531 A G 0.008159 0.008159 1.0555 1.0555
1 10277898 rs11121532 T G 0.008156 0.008156 1.0555 1.0555
1 10284659 rs35766535 C T 0.008575 0.008575 1.0551 1.0551
1 10290421 rs17400510 C T 0.008931 0.008931 1.0548 1.0548
1 10291874 rs12751375 G C 0.009359 0.009359 1.0545 1.0545
1 10292888 rs11121533 C G 0.008929 0.008929 1.0548 1.0548
1 10296452 rs12136376 T C 0.009017 0.009017 1.0547 1.0547
1 10298601 rs12127553 G A 0.007537 0.007537 1.0560 1.0560
1 10300032 rs12406776 C G 0.00863 0.00863 1.0550 1.0550
1 10305711 rs12755094 C T 0.008043 0.008043 1.0556 1.0556
1 10306038 rs6700866 G A 0.007607 0.007607 1.0560 1.0560
1 10311851 rs191798843 C A 0.00473 0.00473 3.1386 3.1386
1 10311983 rs12407992 C A 0.006881 0.006881 1.0567 1.0567
1 10312223 rs12408019 G A 0.007197 0.007197 1.0564 1.0564
1 10313839 rs4846208 C T 0.006806 0.006806 1.0568 1.0568
1 10314657 rs58549151 C A 0.006854 0.006854 1.0567 1.0567
1 10315102 rs12137456 A G 0.006798 0.006798 1.0568 1.0568
1 10318652 rs12402052 G C 0.006739 0.006739 1.0568 1.0568
1 10319622 rs4259656 A G 0.00822 0.00822 1.0554 1.0554
1 10322153 rs4846210 G A 0.00662 0.00662 1.0570 1.0570
1 10322358 rs35837142 G C 0.006753 0.006753 1.0568 1.0568
1 10328338 rs1339458 T C 0.007485 0.007485 1.0561 1.0561
1 10329872 rs7520651 A G 0.007439 0.007439 1.0561 1.0561
1 10346211 rs4845933 A C 0.008412 0.008412 1.0553 1.0553
1 10354271 rs7520935 T G 0.007562 0.007562 1.0560 1.0560
1 10355834 rs3753037 T C 0.007549 0.007549 1.0560 1.0560
1 10356562 rs2275424 A C 0.00752 0.00752 1.0560 1.0560
1 10357407 rs192019476 C T 0.0005623 0.0005623 7.6632 7.6632
1 10359944 rs12130220 G T 0.007231 0.007231 1.0563 1.0563
1 10361679 rs34215045 A G 0.007017 0.007017 1.0565 1.0565
1 10367424 rs2004034 A G 0.007464 0.007464 1.0561 1.0561
1 10371987 rs34225619 T C 0.006029 0.006029 1.0576 1.0576
1 10376803 rs12734068 A G 0.006347 0.006347 1.0572 1.0572
1 10378914 rs1536263 C T 0.006663 0.006663 1.0569 1.0569
1 10384439 rs17401924 G A 0.006677 0.006677 1.0569 1.0569
1 10385471 rs17401966 G A 0.006395 0.006395 1.0572 1.0572
1 10388638 rs140861905 G C 0.009047 0.009047 1.4309 1.4309
1 10391536 rs12734551 G T 0.006289 0.006289 1.0573 1.0573
1 10391886 rs17410793 G A 0.006442 0.006442 1.0571 1.0571
1 10401125 rs184143067 A G 0.008157 0.008157 1.4377 1.4377
1 10414432 rs11576866 G A 0.009049 0.009049 1.0548 1.0548
1 10423988 rs12403443 G A 0.006787 0.006787 1.0568 1.0568
1 10442392 rs11576654 G C 0.005728 0.005728 1.0585 1.0585
1 10442903 rs58053556 G A 0.005645 0.005645 1.0586 1.0586
1 10442926 rs60743860 C G 0.005683 0.005683 1.0586 1.0586
1 10451582 rs11578694 G C 0.005949 0.005949 1.0583 1.0583
1 10453374 rs7530167 G A 0.005825 0.005825 1.0584 1.0584
1 10458378 rs6674843 T A 0.005405 0.005405 1.0590 1.0590
1 10468946 rs4845934 A G 0.008617 0.008617 1.0564 1.0564
1 10678490 rs201704437 T C 0.005472 0.005472 0.3643 0.3643
1 10713980 rs138028609 T C 0.004233 0.02597 1.4330 1.4123
1 10721402 rs75932283 A G 0.009143 0.009143 0.8122 0.8122
1 10753493 rs72641469 T C 0.002523 0.002523 0.6624 0.6624
1 10789634 rs166913 T C 0.009328 0.009328 0.9367 0.9367
1 10789697 rs284279 C T 0.009759 0.009759 0.9371 0.9371
1 10815421 rs205484 C T 0.005009 0.02889 0.9348 0.9315
1 10815673 rs6700327 G T 0.001487 0.004224 1.0840 1.0885
1 10815702 rs205485 T G 0.001571 0.0109 0.9212 0.9139
1 10816608 rs77377842 A G 0.004888 0.004888 1.3083 1.3083
1 10825821 rs199521249 C G 0.00146 0.00146 3.5512 3.5512
1 10826040 rs142460406 T C 0.006634 0.006634 0.8449 0.8449
1 10826841 rs182874833 A G 0.0003904 0.0003904 1.8004 1.8004
1 10841333 rs710135 C T 0.00612 0.01555 1.0783 1.0975
1 10841997 rs187038615 A C 0.00792 0.387 7.7638 4.7680
1 10850189 rs145440747 G A 0.00848 0.00848 1.4330 1.4330
1 10854255 rs369744993 C T 0.003919 0.0202 1.2067 1.4095
1 10942613 rs112979810 A G 0.006792 0.006792 1.1802 1.1802
1 10962304 rs188926339 A G 0.00801 0.00801 6.2708 6.2708
1 11074582 rs3765897 G A 0.007457 0.01899 1.0690 1.0706
1 11075135 rs9430337 G A 0.007452 0.01898 1.0690 1.0706
1 11079579 rs9430175 C A 0.008381 0.01696 1.0679 1.0694
1 11088769 rs56142504 G T 0.002892 0.002892 0.9173 0.9173
1 11088773 rs12743634 G T 0.002819 0.002819 0.9171 0.9171
1 11088774 rs373946618 G T 0.0002591 0.003514 1.1361 1.1294
1 11088777 rs28731187 G T 0.002787 0.002787 0.9170 0.9170
1 11093196 rs184685272 G A 0.0009011 0.0009011 1.1394 1.1394
1 11103976 rs3765899 T G 0.007712 0.02231 1.1014 1.1019
1 11110601 rs111597920 C T 0.005609 0.005609 1.0768 1.0768
1 11110964 rs112818343 A C 0.005368 0.005368 1.0772 1.0772
1 11111629 rs12121344 T C 0.001599 0.001599 1.0887 1.0887
1 11112037 rs12122254 T C 0.009656 0.009656 1.0813 1.0813
1 11112167 rs12144405 A G 0.001532 0.001532 1.0892 1.0892
1 11113047 rs12117813 G C 0.00129 0.00129 1.0906 1.0906
1 11113231 rs12137285 C T 0.001427 0.001427 1.0899 1.0899
1 11113850 rs12137519 A T 0.001448 0.001448 1.0898 1.0898
1 11114940 rs13616 T G 0.001485 0.001485 1.0896 1.0896
1 11117496 rs12144188 A G 0.001681 0.001681 1.0886 1.0886
1 11119177 rs743576 T C 0.002289 0.002289 1.0863 1.0863
1 11120679 rs72870077 A C 0.002589 0.002589 1.0849 1.0849
1 11123961 rs111481680 C G 0.006303 0.006303 1.0685 1.0685
1 11136266 rs111318492 G A 0.007378 0.007378 1.0671 1.0671
1 11142788 rs369723144 T C 0.009727 0.308 3.6088 2.3848
1 11147241 rs12136825 T C 0.007139 0.007139 1.0674 1.0674
1 11150026 rs72871407 T C 0.007232 0.007232 1.0673 1.0673
1 11159571 rs12136339 A G 0.00682 0.00682 1.0695 1.0695
1 11159989 rs17552387 C T 0.006174 0.006174 1.0704 1.0704
1 11160367 rs2335276 A T 0.007337 0.007337 1.0688 1.0688
1 11163060 rs77411241 T C 0.003657 0.003657 1.0826 1.0826
1 11163310 rs72871426 A C 0.003704 0.003704 1.0825 1.0825
1 11166342 rs144231463 T C 0.003039 0.003039 0.6097 0.6097
1 11222361 rs150660105 T A 0.006247 0.006247 0.6298 0.6298
1 11303146 rs189347228 A G 0.001649 0.001649 2.2039 2.2039
1 11375068 rs149118432 T G 0.005168 0.005168 1.1730 1.1730
1 11383314 rs61773725 T C 0.006354 0.006354 1.1676 1.1676
1 11390072 rs139998643 A T 0.004317 0.004317 1.2356 1.2356
1 11392208 rs60898969 T C 0.008772 0.008772 1.1945 1.1945
1 11392554 rs72858639 C A 0.008794 0.008794 1.1944 1.1944
1 11393145 rs112650237 T C 0.008935 0.008935 1.1937 1.1937
1 11393735 rs60897991 C G 0.004052 0.004052 1.2204 1.2204
1 11481010 rs182285636 T C 0.006377 0.006994 2.6232 2.6328
1 11509373 rs78420017 A G 0.005744 0.005744 1.1745 1.1745
1 11511762 rs76951680 G C 0.00755 0.00755 1.1665 1.1665
1 11513153 rs117507107 A G 0.00763 0.00763 1.1657 1.1657
1 11513639 rs4240893 C T 0.007818 0.007818 0.8608 0.8608
1 11514474 rs76527120 T A 0.007843 0.007843 1.1647 1.1647
1 11514616 rs146256212 T C 0.007055 0.007055 1.2824 1.2824
1 11551485 rs141756163 T C 0.002523 0.02058 1.3436 1.3469
1 11639793 rs143153091 C G 0.005826 0.005826 1.2845 1.2845
1 11640965 rs185215503 C T 0.009045 0.009045 4.9329 4.9329
1 11668581 rs370681078 T C 0.002748 0.03866 2.2753 2.2114
1 11751624 rs183507097 A C 0.002297 0.002297 0.8684 0.8684
1 11752669 rs74441669 C G 0.0007121 0.0007121 0.8483 0.8483
1 11767866 rs6689544 G C 0.003359 0.01479 3.0055 4.0069
1 11775035 rs117387594 T C 0.002834 0.002834 1.3946 1.3946
1 11941477 rs75035069 A C 0.001528 0.008048 1.2817 1.3049
1 11968355 rs375235159 T C 0.006109 0.006109 5.2315 5.2315
1 11968449 rs76892591 A G 0.0002049 0.002002 1.8240 1.9356
1 11989070 rs188690720 T C 0.004589 0.04513 7.4723 9.4301
1 12016208 rs183319530 G A 0.008989 0.5337 6.3579 3.3844
1 12030367 rs141469729 A G 0.008182 0.02549 2.8179 3.1435
1 12043274 rs12047633 A G 0.0003019 0.0003019 1.3029 1.3029
1 12075759 rs373740446 A G 0.002506 0.2788 47.1239 18.3769
1 12090158 rs199967374 G T 0.004169 0.004169 15.5902 15.5902
1 12105058 rs201107110 G A 0.009239 0.009577 3.2419 3.2406
1 12137289 rs185608216 G A 0.00537 0.00537 2.2356 2.2356
1 12184673 rs138230814 A G 0.009464 0.009464 0.1717 0.1717
1 12184751 rs2486311 T C 0.004657 0.4668 0.5371 0.7244
1 12188840 rs138272719 G A 0.003968 0.008546 0.1463 0.1505
1 12191097 rs481226 T C 0.002549 0.002549 0.1757 0.1757
1 12191399 rs151000109 T C 0.007227 0.007227 0.1699 0.1699
1 12191741 rs72863418 G A 0.002541 0.002541 0.1745 0.1745
1 12191771 rs113891771 G T 0.002553 0.002553 0.1746 0.1746
1 12198834 rs11569941 A G 0.002988 0.002988 8.9046 8.9046
1 12202954 rs11121880 T C 0.005861 0.005861 0.1909 0.1909
1 12206399 rs186136515 C T 0.009082 0.009082 6.0193 6.0193
1 12209338 rs183050597 T A 0.001507 0.001507 0.6011 0.6011
1 12241469 rs525283 G A 0.004975 0.0064 0.7781 0.7764
1 12243903 rs149802246 C T 0.002843 0.01323 0.7528 0.7227
1 12245401 rs142443184 T C 0.005606 0.01693 0.7735 0.7567
1 12247128 rs5745994 T C 0.004847 0.00812 0.7956 0.7915
1 12247940 rs2301258 T C 0.003557 0.006928 0.7887 0.7840
1 12249305 rs5746007 T C 0.004456 0.007364 0.7929 0.7895
1 12249568 rs5746009 C A 0.008684 0.01697 0.7893 0.7848
1 12250004 rs5746011 C T 0.004615 0.007306 0.7931 0.7902
1 12250188 rs5746012 A C 0.004702 0.00758 0.7932 0.7901
1 12251341 rs5746017 C A 0.001393 0.001393 0.7667 0.7667
1 12253062 rs5746026 A G 0.0001274 0.0001274 0.7964 0.7964
1 12260399 rs17880518 T C 0.002904 0.002904 0.7826 0.7826
1 12261613 rs17881207 C T 0.00185 0.00185 0.7770 0.7770
1 12261790 rs17885670 C T 0.001609 0.001609 0.7753 0.7753
1 12264868 rs187089784 A C 0.006383 0.007079 0.6940 0.6941
1 12264871 rs235218 A C 0.006124 0.006124 0.7411 0.7411
1 12264878 rs185202867 C A 0.006598 0.01799 0.7313 0.7350
1 12267850 rs189604514 T C 0.007921 0.007921 5.2655 5.2655
1 12295236 rs377430379 T G 0.001789 0.006615 7.6076 7.2854
1 12306609 rs145015910 T A 0.007051 0.007051 3.4303 3.4303
1 12366985 rs182546882 G A 0.002769 0.1659 2.9373 2.2930
1 12376821 rs371787779 T C 0.001823 0.01025 8.0490 7.5043
1 12382391 rs184259033 G A 0.0003053 0.003701 20.6269 22.6179
1 12393661 rs148434677 T C 0.002375 0.1636 2.9875 2.3174
1 12522010 rs147073708 G C 0.007121 0.007121 1.3840 1.3840
1 12527842 rs180875545 A G 0.007059 0.007059 1.3844 1.3844
1 12541468 rs192846454 G A 0.00652 0.00652 2.5183 2.5183
1 12546853 rs79155102 A G 0.002664 0.002664 1.9689 1.9689
1 12555089 rs186728152 G C 0.006944 0.006944 1.3852 1.3852
1 12568194 rs145892497 C T 0.005455 0.005455 3.5229 3.5229
1 12579991 rs114231081 T C 0.00254 0.01812 9.6991 8.8767
1 12587673 rs11121919 C T 0.008995 0.008995 0.9388 0.9388
1 12618595 rs375744101 T C 0.0003217 0.0003217 5.8545 5.8545
1 12622347 rs185596863 A G 0.009859 0.02195 10.4871 10.2839
1 12664777 rs189992483 T C 0.006271 0.01385 3.8665 4.1741
1 12752069 rs185705899 A G 0.003452 0.003452 1.7367 1.7367
1 12769266 rs145462670 T C 0.005177 0.005177 1.1982 1.1982
1 12778042 rs150362880 C T 0.00618 0.1876 4.4457 3.2082
1 12805023 rs376281117 A G 0.009831 0.009831 1.7919 1.7919
1 12823105 rs186210689 C T 0.002219 0.02862 35.3220 30.2310
1 12831644 rs56088528 A G 0.008334 0.008334 2.6870 2.6870
1 12853975 rs72472661 T G 0.001278 0.01455 1.1142 1.1184
1 12900997 rs5007448 T G 0.005821 0.02542 1.1040 1.1027
1 12908278 rs3860363 A C 0.001799 0.01675 1.1180 1.1157
1 12919173 rs9308464 G A 0.007332 0.007332 1.0861 1.0861
1 12940789 rs11122031 G C 0.008365 0.2529 1.3211 1.2251
1 12941509 rs12144815 G A 0.009354 0.009354 1.1685 1.1685
1 12943897 rs2743630 T C 0.008431 0.008431 1.1028 1.1028
1 13123448 rs368595607 T C 0.009559 0.2063 0.8493 0.8769
1 13184405 rs201130893 T C 0.006348 0.03104 26.0587 23.0993
1 13775026 rs10927559 T G 0.001611 0.001611 1.0641 1.0641
1 13775122 rs11579830 G A 0.002213 0.002213 1.0621 1.0621
1 13775641 rs9628698 A T 0.001878 0.001878 1.0632 1.0632
1 13775830 rs9628697 C T 0.002232 0.002232 1.0621 1.0621
1 13819365 rs60056622 A C 0.007208 0.007208 1.5693 1.5693
1 13821162 rs188426773 T G 0.006391 0.006391 6.0064 6.0064
1 13832329 rs181046804 A G 0.006117 0.03189 2.5711 2.6265
1 13854519 rs139954035 C T 0.004443 0.004443 0.2593 0.2593
1 13925749 rs190792367 T C 0.00306 0.00306 0.4277 0.4277
1 13997139 rs148554255 T C 0.007632 0.007632 1.1107 1.1107
1 14015487 rs369033998 C T 0.00315 0.06987 2.1805 2.0510
1 14017235 rs371853616 A G 0.0007205 0.0007205 1.7208 1.7208
1 14023251 rs78952038 A C 0.001477 0.001477 0.6446 0.6446
1 14023500 rs376882550 A G 0.003794 0.01335 7.7528 7.3367
1 14033552 rs145477137 G A 0.006273 0.1333 1.2311 1.2449
1 14039668 rs75937963 G A 0.009231 0.009231 0.2179 0.2179
1 14057629 rs77672642 A T 0.008737 0.01671 1.5607 1.5692
1 14064010 rs2294484 C G 0.007644 0.007644 1.0760 1.0760
1 14065868 rs141150078 T C 0.008113 0.008113 0.2545 0.2545
1 14067744 rs368778401 A G 0.008434 0.008434 5.4581 5.4581
1 14075638 rs373998368 T C 0.008404 0.008404 5.4609 5.4609
1 14085094 rs79105662 C T 0.005592 0.005592 1.0792 1.0792
1 14092569 rs144612483 G A 0.00966 0.2675 4.2283 2.8821
1 14092845 rs145265236 T C 0.009665 0.2672 4.2260 2.8823
1 14106983 rs201531715 A G 0.007342 0.007342 5.4221 5.4221
1 14106984 rs200576369 T C 0.007342 0.007342 5.4221 5.4221
1 14107165 rs141457950 A G 0.0004534 0.043 2.3368 2.1092
1 14107360 rs41269807 A T 0.003585 0.003881 0.6544 0.6546
1 14115739 rs61775127 G C 0.001079 0.005299 0.6600 0.6639
1 14119082 rs150747256 C T 0.00708 0.00708 0.2505 0.2505
1 14123825 rs143718520 A G 0.00666 0.00666 1.1133 1.1133
1 14167758 rs148844951 G A 0.005906 0.005906 0.0577 0.0577
1 14174352 rs11800815 T C 0.0002402 0.0002402 7.0792 7.0792
1 14178733 rs11803734 C T 0.0002386 0.0002386 7.0306 7.0306
1 14179174 rs11801776 A G 0.005623 0.005623 13.1853 13.1853
1 14190278 rs75374519 A G 0.0028 0.01812 4.1179 4.3697
1 14190280 rs77473305 A G 0.002798 0.01814 4.1183 4.3705
1 14190848 rs151052090 T A 0.004305 0.004305 1.3262 1.3262
1 14193157 rs79022621 A C 0.001635 0.001635 12.9541 12.9541
1 14259001 rs186083572 T C 0.008241 0.008241 1.1248 1.1248
1 14308269 rs78089625 G A 0.009217 0.009217 1.0711 1.0711
1 14309249 rs193035073 G A 0.000467 0.000467 1.1855 1.1855
1 14422877 rs180765601 T C 0.003636 0.003636 3.1942 3.1942
1 14468557 rs1934656 T C 0.004082 0.004082 1.0679 1.0679
1 14468901 rs10803463 C T 0.003257 0.003257 1.0688 1.0688
1 14473805 rs12738487 G A 0.004125 0.02334 1.0595 1.0642
1 14473926 rs12758112 A G 0.003293 0.01928 1.0610 1.0652
1 14474247 rs10928035 T C 0.003595 0.02433 1.0605 1.0646
1 14477104 rs10803464 T C 0.007096 0.0478 1.0564 1.0616
1 14477137 rs6662072 G C 0.009626 0.009626 1.0583 1.0583
1 14477154 rs10803465 A G 0.006202 0.006202 1.0624 1.0624
1 14478777 rs12039315 A G 0.008451 0.05605 1.0562 1.0622
1 14536375 rs142785696 T G 0.008628 0.008628 0.3843 0.3843
1 14553018 rs187605854 T C 0.001123 0.001123 2.3344 2.3344
1 14614112 rs150028009 G C 0.004427 0.004427 1.8836 1.8836
1 14627582 rs148196968 T A 0.007268 0.007268 6.6324 6.6324
1 14667648 rs11576879 G A 0.007347 0.007347 0.5002 0.5002
1 14681498 rs181622226 A T 0.009686 0.2988 0.5368 0.6204
1 14740452 rs144257899 A G 0.0004072 0.0004072 1.6501 1.6501
1 14746442 rs142583929 C A 0.004452 0.006274 1.5990 1.6335
1 14751325 rs149486802 G C 0.008589 0.008589 4.0476 4.0476
1 14772350 rs139733660 A G 0.0003607 0.0003607 1.6392 1.6392
1 14793334 rs192906484 A G 0.003732 0.003732 8.1265 8.1265
1 14861203 rs187990945 A G 0.009703 0.4651 1.5785 1.2547
1 14884894 rs192038171 T C 0.009741 0.0328 2.6442 2.5236
1 14899230 rs12041422 A G 0.008402 0.008402 1.4000 1.4000
1 14917539 rs372141578 A G 0.009368 0.009368 9.1705 9.1705
1 15027643 rs183504528 T C 0.004553 0.004553 16.6886 16.6886
1 15039197 rs181222619 T C 0.009659 0.0492 1.5904 1.6677
1 15149218 rs187324474 A G 0.009888 0.009888 6.0291 6.0291
1 15162705 rs137997805 T C 0.005659 0.005659 2.3750 2.3750
1 15194470 rs56109791 A G 0.008779 0.008779 0.9354 0.9354
1 15212959 rs10927565 G C 0.002264 0.002264 1.0715 1.0715
1 15215174 rs76663268 A G 0.003027 0.003027 0.6992 0.6992
1 15293086 rs181656886 A G 0.005027 0.005027 13.1661 13.1661
1 15294489 rs187154765 T C 0.008512 0.008512 7.1513 7.1513
1 15339708 rs58634818 A G 0.005852 0.005852 5.1002 5.1002
1 15416326 rs10803352 G A 0.008842 0.01323 0.9461 0.9469
1 15452296 rs141047079 A G 0.001383 0.001383 0.1601 0.1601
1 15462957 rs117159587 A C 0.0005504 0.0005504 0.7281 0.7281
1 15535685 rs370244833 G A 0.001815 0.1559 8.3876 5.0461
1 15553474 rs181353588 A C 0.00856 0.00856 0.7579 0.7579
1 15558105 rs59694646 T A 0.0002807 0.03411 3.7351 3.2702
1 15558250 rs61566649 T A 0.0002842 0.03478 3.7755 3.3224
1 15559672 rs72642363 A G 0.001565 0.021 2.1011 2.4136
1 15560025 rs77379932 G C 0.001517 0.02107 2.1044 2.4160
1 15581879 rs146004592 A T 0.007229 0.007229 6.0291 6.0291
1 15589174 rs141451942 A G 0.006394 0.006394 6.3565 6.3565
1 15603943 rs141406808 C T 0.007298 0.007298 7.0746 7.0746
1 15618136 rs74695398 T C 0.00411 0.4644 1.3533 1.1581
1 15620024 rs112707497 G A 0.005504 0.006404 0.6234 0.6230
1 15620637 rs35622037 G T 0.001304 0.001304 1.1131 1.1131
1 15620733 rs78496000 G C 0.003167 0.003167 1.1026 1.1026
1 15622183 rs138240321 C T 0.0008211 0.0008211 1.7561 1.7561
1 15623214 rs12032022 G A 0.0005916 0.0005916 1.1299 1.1299
1 15647070 rs148917061 T C 0.00849 0.00849 1.7592 1.7592
1 15670129 rs147494631 A G 0.007121 0.007121 6.5904 6.5904
1 15670913 rs145336160 T A 0.00409 0.00409 1.2658 1.2658
1 15679919 rs184546171 A G 0.003644 0.003644 2.1186 2.1186
1 15715903 rs58695097 T C 0.0008001 0.0008001 19.4946 19.4946
1 15751969 rs372054506 A C 0.006833 0.01301 1.6355 1.6350
1 15794081 rs202058286 C T 0.001611 0.03084 2.7986 2.5646
1 15794563 rs112345628 A G 0.004072 0.004072 0.3848 0.3848
1 15798936 rs12028097 G A 0.002138 0.002138 0.8995 0.8995
1 15823061 rs4661636 T C 0.004021 0.004021 0.9144 0.9144
1 15825808 rs78047361 A G 0.003756 0.07888 1.2469 1.2498
1 15834105 rs4646035 A G 0.003182 0.05855 1.2504 1.2590
1 15837770 rs192056338 A G 0.009534 0.009534 2.9059 2.9059
1 15838819 rs184330927 A G 0.0002547 0.0002547 20.1025 20.1025
1 15852166 rs4645977 T A 0.004704 0.0686 1.2425 1.2534
1 15856238 rs192153869 G C 0.009303 0.02802 1.4356 1.6702
1 15882411 rs2753298 G A 0.006385 0.006385 1.0904 1.0904
1 15889004 rs78289420 C G 0.001421 0.001421 0.4780 0.4780
1 15890189 rs60524694 A C 0.001766 0.001766 0.9030 0.9030
1 15919644 rs2753300 T A 0.006613 0.006613 1.0957 1.0957
1 15920323 rs79682587 A G 0.003512 0.05195 1.3486 1.3318
1 15930001 rs192289841 A G 0.003185 0.003185 1.5205 1.5205
1 15975191 rs145168835 A G 0.001018 0.001018 0.5330 0.5330
1 15976043 rs186983227 T G 0.005372 0.005372 1.4288 1.4288
1 15978331 rs150526409 T C 0.005962 0.005962 0.5897 0.5897
1 15986623 rs140144285 T C 0.0006987 0.0006987 2.1548 2.1548
1 15993603 rs10927823 A G 0.008328 0.008328 1.0489 1.0489
1 16001080 rs187532414 T C 0.0002309 0.0002309 2.2459 2.2459
1 16017806 rs139666667 T A 0.005217 0.06217 1.2422 1.2945
1 16019970 rs186289691 A C 0.008621 0.008621 0.2661 0.2661
1 16047787 rs142928865 C T 0.006034 0.06264 1.2406 1.2737
1 16063314 rs190836685 A G 0.003343 0.003343 0.5701 0.5701
1 16080759 rs183821421 T C 0.004518 0.004518 1.4970 1.4970
1 16141901 rs7525608 G A 0.00181 0.00181 0.9420 0.9420
1 16142403 rs12029984 G A 0.001966 0.001966 0.9425 0.9425
1 16165610 rs76732757 C T 0.0057 0.0057 1.0791 1.0791
1 16167356 rs10927865 T C 0.002867 0.002867 0.9448 0.9448
1 16167855 rs10737911 C T 0.003072 0.003072 0.9452 0.9452
1 16167974 rs12039892 G A 0.002819 0.002819 0.9447 0.9447
1 16173814 rs6668183 C G 0.002714 0.002714 0.9445 0.9445
1 16175317 rs10927866 T C 0.002829 0.002829 0.9448 0.9448
1 16176970 rs149344864 A G 0.001628 0.001628 0.0514 0.0514
1 16177285 rs10927867 G A 0.002584 0.002584 0.9443 0.9443
1 16178255 rs10159189 A G 0.003421 0.003421 0.9456 0.9456
1 16184132 rs7540449 A G 0.002487 0.002487 0.9441 0.9441
1 16186722 rs7547314 A G 0.003206 0.003206 0.9454 0.9454
1 16187625 rs12023422 A G 0.003103 0.003103 0.9453 0.9453
1 16190261 rs7514600 C G 0.002987 0.002987 0.9450 0.9450
1 16195847 rs118012386 A G 0.002116 0.002116 1.1577 1.1577
1 16196759 rs7552077 G A 0.002542 0.002542 0.9442 0.9442
1 16205978 rs141514807 T C 0.008479 0.008479 1.3786 1.3786
1 16212739 rs598371 A G 0.002143 0.002143 1.0601 1.0601
1 16215608 rs1262788 C G 0.002527 0.002527 1.0591 1.0591
1 16215952 rs643420 C T 0.002523 0.002523 1.0592 1.0592
1 16223695 rs559197 T G 0.002452 0.002452 1.0593 1.0593
1 16223840 rs643919 C T 0.002276 0.002276 1.0598 1.0598
1 16226634 rs10754897 C A 0.002507 0.002507 1.0592 1.0592
1 16231746 rs6702355 C T 0.001256 0.001256 1.0638 1.0638
1 16253417 rs848207 G A 0.002085 0.002085 1.0603 1.0603
1 16256007 rs848209 C T 0.002004 0.002004 1.0606 1.0606
1 16259813 rs848210 G A 0.001778 0.001778 1.0613 1.0613
1 16263452 rs848212 G A 0.001853 0.001853 1.0610 1.0610
1 16265422 rs848214 G A 0.001945 0.001945 1.0608 1.0608
1 16267040 rs698889 C A 0.001708 0.001708 1.0617 1.0617
1 16267371 rs698890 G C 0.00186 0.00186 1.0611 1.0611
1 16272250 rs848217 G A 0.00262 0.00262 1.0597 1.0597
1 16285285 rs144053321 G A 0.002373 0.002373 2.8358 2.8358
1 16285342 rs848194 A G 0.001307 0.001307 1.0637 1.0637
1 16286522 rs848195 G A 0.001744 0.001744 1.0615 1.0615
1 16290171 rs150044811 A T 0.00225 0.00225 2.8738 2.8738
1 16290412 rs142612264 G C 0.008791 0.1048 1.9232 1.7202
1 16292742 rs848199 T C 0.001025 0.001025 1.0652 1.0652
1 16296039 rs4661674 G A 0.008739 0.008739 1.3561 1.3561
1 16297592 rs56352596 A G 0.001054 0.001054 0.9392 0.9392
1 16299312 rs10927875 T C 0.006496 0.006496 1.3653 1.3653
1 16303831 rs12566830 C T 0.001206 0.001206 0.9395 0.9395
1 16304398 rs34178196 A G 0.008798 0.008798 1.3561 1.3561
1 16307371 rs6656953 C T 0.008855 0.008855 1.3564 1.3564
1 16320380 rs372941751 T C 0.002675 0.002675 1.8253 1.8253
1 16320404 rs10927880 T C 0.005814 0.01011 0.9487 0.9470
1 16321010 rs4661679 G A 0.004594 0.004594 1.2330 1.2330
1 16323015 rs369622103 T C 0.002617 0.002617 1.8278 1.8278
1 16323398 rs7526491 T G 0.006198 0.01216 0.9491 0.9468
1 16324094 rs3888951 T C 0.006128 0.01245 0.9491 0.9467
1 16324338 rs10927881 C T 0.005673 0.01188 0.9487 0.9461
1 16325450 rs72649673 T G 0.005886 0.01376 0.9489 0.9460
1 16325518 rs7527403 G A 0.006357 0.01458 0.9494 0.9465
1 16335827 rs34840873 C T 0.006528 0.01576 0.9496 0.9463
1 16336654 rs11578845 A G 0.006557 0.01561 0.9496 0.9464
1 16343079 rs12758813 A G 0.009167 0.02062 0.9516 0.9482
1 16344083 rs3883891 C T 0.00933 0.02059 0.9517 0.9485
1 16344664 rs872222 A G 0.009542 0.02072 0.9518 0.9488
1 16344803 rs143013166 A G 0.0008386 0.0008386 1.4685 1.4685
1 16346108 rs870942 G A 0.002743 0.002743 1.8241 1.8241
1 16358520 rs12131197 C T 0.00683 0.00683 1.1698 1.1698
1 16358685 rs6669935 G C 0.004365 0.004365 0.8505 0.8505
1 16361481 rs12752785 T C 0.005566 0.005566 1.3858 1.3858
1 16364929 rs34554547 T C 0.005927 0.005927 1.2101 1.2101
1 16368977 rs2007471 T C 0.0039 0.004234 0.9435 0.9432
1 16373542 rs149967882 A C 0.006114 0.006114 1.1675 1.1675
1 16375354 rs9442227 T C 0.008551 0.04422 0.8191 0.8102
1 16376831 rs10803412 T C 0.006771 0.03354 0.8104 0.8064
1 16377999 rs6650118 T C 0.008456 0.07354 1.2524 1.2396
1 16378000 rs6650119 G A 0.008461 0.07364 1.2523 1.2396
1 16378099 rs182734810 C G 0.008641 0.07373 1.2517 1.2388
1 16378431 rs56230675 T C 0.009353 0.03382 1.2443 1.2574
1 16378495 rs55756465 A G 0.009342 0.03367 1.2445 1.2576
1 16378980 rs56327038 C G 0.009974 0.06617 1.2293 1.2425
1 16379008 rs2050522 T C 0.006094 0.03217 0.8067 0.8033
1 16380393 rs35708002 A G 0.001365 0.001365 1.8574 1.8574
1 16388580 rs3978467 A C 0.00123 0.002562 1.6477 1.6434
1 16422010 rs28757713 A G 0.00649 0.00649 1.4079 1.4079
1 16510500 rs77078559 A G 0.005604 0.05017 2.4277 2.3457
1 16555317 rs188746841 G A 0.006048 0.006048 8.1913 8.1913
1 16568882 rs117634187 A G 0.009833 0.163 1.2212 1.2199
1 16607226 rs150799797 A G 0.007831 0.1507 1.2274 1.2247
1 16636145 rs150033832 A C 0.009871 0.3425 1.6634 1.3950
1 16641797 rs61753288 T C 0.00304 0.00304 5.7706 5.7706
1 16642437 rs141023953 A G 0.006021 0.006021 5.5080 5.5080
1 16642526 rs190141000 G A 0.006019 0.006019 5.5084 5.5084
1 16644189 rs146032144 T C 0.007933 0.188 1.2306 1.2237
1 16694474 rs151221548 T C 0.009849 0.009849 0.7434 0.7434
1 16716186 rs201388037 T C 0.006081 0.2135 1.2749 1.2309
1 16741089 rs114515972 A G 0.004043 0.004043 4.9806 4.9806
1 16771103 rs183042163 C A 0.001714 0.001714 6.7778 6.7778
1 16845295 rs148298272 T C 0.003064 0.07588 1.2416 1.2535
1 16862661 rs201125609 A G 0.005231 0.08456 1.2737 1.2555
1 16877156 rs367976142 G A 0.004565 0.004565 3.4865 3.4865
1 16978921 rs138966242 G C 0.005255 0.07152 1.4642 1.4005
1 17001102 rs367546264 T G 0.006225 0.006225 0.5273 0.5273
1 17001332 rs371815739 C G 0.006229 0.006229 0.5274 0.5274
1 17004121 rs370160419 C T 0.006187 0.006187 0.5279 0.5279
1 17046550 rs12029759 T C 0.004559 0.004559 0.3784 0.3784
1 17085265 rs2490829 C T 0.005299 0.005299 0.8592 0.8592
1 17085267 rs2077142 G A 0.006141 0.006141 0.8615 0.8615
1 17256559 rs202022351 T C 0.005202 0.005202 7.1831 7.1831
1 17279053 rs368892191 T C 0.004848 0.004848 0.5713 0.5713
1 17279061 rs111979748 T C 0.005153 0.005153 0.3244 0.3244
1 17310844 rs113445476 A G 0.008069 0.008069 0.3885 0.3885
1 17321940 rs113440493 G A 0.009244 0.009244 0.3972 0.3972
1 17328270 rs372217849 T C 0.005381 0.005381 1.7569 1.7569
1 17347854 rs12144355 C T 0.006256 0.006256 0.3827 0.3827
1 17360385 rs145169520 G T 0.006065 0.006065 6.4203 6.4203
1 17368576 rs369040549 G C 0.004942 0.004942 0.5752 0.5752
1 17374492 rs151187912 A G 0.002683 0.002683 1.3020 1.3020
1 17401217 rs148636210 T C 0.002705 0.002705 1.1843 1.1843
1 17431434 rs144200280 A G 0.003408 0.003408 1.1813 1.1813
1 17461093 rs201163115 C T 0.005042 0.04562 1.1310 1.1212
1 17467299 rs11203310 T C 0.005526 0.007656 1.0568 1.0598
1 17467966 rs78634581 A G 0.005257 0.007497 1.0570 1.0603
1 17468135 rs12408879 G T 0.004718 0.006906 1.0577 1.0612
1 17468322 rs10788658 C A 0.006092 0.008472 1.0561 1.0594
1 17484695 rs192891081 G A 0.002094 0.009313 22.3340 20.1043
1 17495273 rs72643885 T G 0.001305 0.001305 24.4009 24.4009
1 17536105 rs2977270 T C 0.001978 0.04099 6.3732 9.3516
1 17543092 rs138925537 A G 0.002048 0.002048 2.7152 2.7152
1 17545925 rs115930868 A G 0.004478 0.004478 2.6940 2.6940
1 17568764 rs77308892 T C 0.00799 0.00799 1.1747 1.1747
1 17634740 rs35381732 A G 0.002565 0.002565 19.5128 19.5128
1 17646357 rs146118116 C G 0.003637 0.003637 1.5942 1.5942
1 17651799 rs145120528 G A 0.0008901 0.2175 10.0310 5.6549
1 17654346 rs59499689 T C 0.005633 0.04308 1.1031 1.1116
1 17660601 rs57744451 C T 0.006028 0.04553 1.1021 1.1102
1 17665881 rs16825533 G A 0.006242 0.03903 1.1013 1.1090
1 17673525 rs141540006 T C 0.008003 0.008003 1.2101 1.2101
1 17710961 rs146614666 A G 0.00949 0.0914 0.8548 0.8474
1 17749338 rs202042798 C G 0.003261 0.003651 40.6175 41.0771
1 17791226 rs199585858 T C 0.003838 0.005312 0.6956 0.6897
1 17828138 rs140768350 T C 0.007425 0.007425 0.7629 0.7629
1 17880937 rs184393719 G C 0.002623 0.002623 8.0242 8.0242
1 17887101 rs3850722 T C 0.003763 0.003763 0.9413 0.9413
1 17890377 rs182687762 T C 0.002633 0.002633 1.9982 1.9982
1 17896945 rs72648415 G A 0.007199 0.007199 1.1228 1.1228
1 17914664 rs12068666 T G 0.001744 0.001744 0.9335 0.9335
1 17914846 rs1193343 T C 0.001143 0.001143 1.0739 1.0739
1 17915833 rs12404333 C T 0.003835 0.003835 0.9399 0.9399
1 18067449 rs189055420 C G 0.0008042 0.09898 2.6432 2.2037
1 18135132 rs11809143 C T 0.004853 0.101 12.1201 12.5442
1 18251706 rs2354851 A G 0.00737 0.01481 6.7165 6.8906
1 18305338 rs150171543 C T 0.003155 0.003155 1.8361 1.8361
1 18343654 rs74592541 C T 0.009346 0.01408 0.7897 0.7875
1 18345305 rs61119520 G C 0.006419 0.006419 0.7761 0.7761
1 18351104 rs141716185 C A 0.008482 0.01567 0.7873 0.7836
1 18389812 rs187839635 T C 0.004718 0.004718 3.1937 3.1937
1 18469416 rs147619400 A T 0.006427 0.006427 0.6006 0.6006
1 18489131 rs143393247 G T 0.008587 0.03266 15.5320 13.4792
1 18490519 rs145082193 A C 0.003891 0.08615 1.2712 1.2519
1 18495124 rs143561855 A G 0.003865 0.109 1.4360 1.4296
1 18503546 rs187782055 A G 0.007469 0.007469 1.4887 1.4887
1 18503547 rs192466728 T C 0.007469 0.007469 1.4887 1.4887
1 18505429 rs16861677 C T 0.006351 0.03234 0.9060 0.8933
1 18537950 rs187007127 C T 0.003334 0.009454 3.4977 3.3351
1 18538500 rs182835532 G C 0.009104 0.009104 0.2584 0.2584
1 18546791 rs370954105 C T 0.009852 0.009852 1.7228 1.7228
1 18567308 rs183924357 G A 0.00363 0.00363 0.5681 0.5681
1 18591451 rs181443849 A C 0.003384 0.003384 0.3247 0.3247
1 18600416 rs183932722 T A 0.003976 0.003976 3.5486 3.5486
1 18655224 rs182799130 C G 0.005566 0.2337 2.7739 2.0477
1 18770511 rs188402349 T G 0.009951 0.009951 12.5755 12.5755
1 18777096 rs148409433 T C 0.008697 0.008697 0.6601 0.6601
1 18785144 rs376384246 T A 0.009823 0.186 2.6731 2.1412
1 18838583 rs77753687 T C 0.006893 0.006893 1.4400 1.4400
1 18886239 rs371679212 C A 0.0006648 0.0006648 26.0497 26.0497
1 18916410 rs12044111 C T 0.00379 0.00379 23.8565 23.8565
1 18918122 rs371297264 T C 0.007111 0.007111 18.6604 18.6604
1 18999794 rs16862125 A C 0.007099 0.05889 0.9383 0.9364
1 19015046 rs192884400 A G 0.00373 0.00373 3.7561 3.7561
1 19016067 rs370717391 A T 0.005136 0.0537 2.0843 2.0066
1 19026641 rs75140196 G A 0.007358 0.007358 8.0571 8.0571
1 19033976 rs111321968 T C 0.002897 0.002897 2.1941 2.1941
1 19114018 rs367821774 A T 0.008336 0.1969 5.1941 3.9431
1 19147296 rs189880988 T G 0.0004706 0.0004706 2.1141 2.1141
1 19161730 rs181739944 A G 0.0067 0.1164 6.4730 6.9091
1 19169901 rs193167951 C A 0.002809 0.002809 1.9904 1.9904
1 19172428 rs138168359 T C 0.001862 0.001862 1.9913 1.9913
1 19186975 rs55677512 T C 0.003076 0.003076 0.9317 0.9317
1 19187131 rs11486195 C T 0.002426 0.002426 0.9280 0.9280
1 19187203 rs11486194 G A 0.003442 0.003442 0.9326 0.9326
1 19187649 rs11488726 A C 0.001727 0.001727 0.9286 0.9286
1 19192501 rs117034765 A G 0.008824 0.1125 1.0754 1.0690
1 19202237 rs184955580 A G 0.003399 0.1917 5.3015 3.7392
1 19218282 rs188993861 A G 0.008336 0.008336 1.5407 1.5407
1 19243822 rs78305549 C T 0.003354 0.003354 2.9909 2.9909
1 19250889 rs74969528 A G 0.004958 0.02265 2.3222 2.5397
1 19257821 rs183748802 C A 0.0001578 0.007875 16.2729 16.7342
1 19269715 rs191662437 T A 0.005738 0.005738 2.4518 2.4518
1 19405654 rs112516138 C T 0.001366 0.001366 4.2031 4.2031
1 19506535 rs114632480 C G 0.008301 0.008301 0.2027 0.2027
1 19598198 rs55774282 G C 0.007391 0.007391 2.5972 2.5972
1 19642265 rs181310745 T G 0.004688 0.004688 92.5572 92.5572
1 19734552 rs139359780 A T 0.006346 0.006346 4.5741 4.5741
1 19787265 rs139255862 A G 0.0005658 0.0005658 2.8208 2.8208
1 19802721 rs61765093 A G 0.0005248 0.0005248 1.3342 1.3342
1 19873606 rs141144726 A G 0.007774 0.007774 0.6378 0.6378
1 19901710 rs185536273 A C 0.004607 0.004607 7.3007 7.3007
1 19927242 rs184519631 T C 0.003782 0.003782 0.2545 0.2545
1 19939228 rs188311084 C G 0.003159 0.003159 2.1407 2.1407
1 19963047 rs7523192 C T 0.009957 0.009957 0.9429 0.9429
1 19963796 rs12728052 C T 0.008487 0.008487 0.9416 0.9416
1 19974376 rs190360783 C T 0.008637 0.01537 0.9226 0.9162
1 19995490 rs185607142 T C 0.002989 0.002989 2.1725 2.1725
1 20013886 rs146757100 G A 0.008048 0.008048 1.3841 1.3841
1 20120248 rs80135583 C T 0.005465 0.09091 1.8046 1.6571
1 20129258 rs148212668 A C 0.007738 0.09415 1.2680 1.2275
1 20135970 rs140337660 G C 0.006306 0.006306 5.4557 5.4557
1 20170597 rs188482635 T C 0.00209 0.00209 21.6223 21.6223
1 20171150 rs189980031 C A 0.00653 0.00653 1.5684 1.5684
1 20204202 rs182455735 T C 0.005459 0.007778 1.6407 1.6381
1 20215722 rs145647701 C A 0.007465 0.01506 1.6077 1.6027
1 20232479 rs372406990 A G 0.006827 0.006827 0.2316 0.2316
1 20247674 rs12028511 A C 0.004205 0.004205 0.9128 0.9128
1 20268938 rs143818906 T C 0.009005 0.009005 0.1327 0.1327
1 20326683 rs74535901 G A 0.007603 0.1282 1.3185 1.2481
1 20429910 rs493562 A G 0.006736 0.006736 1.0736 1.0736
1 20439342 rs62541914 T G 0.0038 0.0038 1.2009 1.2009
1 20440783 rs10916710 C T 0.0043 0.0043 1.1949 1.1949
1 20486345 rs186620405 T C 0.009976 0.009976 0.3486 0.3486
1 20495746 rs79712659 T A 0.002515 0.002515 0.7854 0.7854
1 20677228 rs150388820 A G 0.005312 0.005312 5.7720 5.7720
1 20774129 rs183018061 A C 0.003261 0.003261 3.3064 3.3064
1 20811244 rs116083529 G C 0.009392 0.009392 2.4623 2.4623
1 20815706 rs183364455 C T 0.009043 0.009043 2.7498 2.7498
1 20819266 rs190288574 A G 0.008438 0.008438 1.7833 1.7833
1 20913609 rs12045976 A T 0.004204 0.004204 1.0741 1.0741
1 21036051 rs113974435 A G 0.002958 0.01388 0.4320 0.4186
1 21051237 rs182109132 A G 0.009729 0.009729 0.3600 0.3600
1 21077954 rs188163659 G A 0.005552 0.005552 0.7933 0.7933
1 21200058 rs144746874 C T 0.002853 0.002853 2.3775 2.3775
1 21390706 rs146928399 T C 0.009731 0.009731 5.7641 5.7641
1 21509798 rs374797337 A G 0.00264 0.00264 27.9467 27.9467
1 21541734 rs7539287 T A 0.00391 0.04387 2.2094 2.7761
1 21541735 rs7539288 C A 0.003918 0.04393 2.2090 2.7757
1 21546314 rs3026908 T C 0.003748 0.003748 1.9988 1.9988
1 21594002 rs112106268 T C 0.009234 0.02046 5.5888 5.8025
1 21595553 rs1067216 A T 0.002355 0.002355 6.7030 6.7030
1 21598234 rs190251967 C G 0.004289 0.006228 3.9805 4.0241
1 21601748 rs112520877 T C 0.00762 0.00762 7.0976 7.0976
1 21603543 rs3026864 A G 0.008644 0.01392 7.7553 7.8776
1 21603881 rs1067242 C T 0.003855 0.003855 6.5929 6.5929
1 21605441 rs11584132 A G 0.007687 0.007687 7.5333 7.5333
1 21606782 rs6657439 T C 0.006364 0.006364 7.8713 7.8713
1 21609766 rs113226747 A T 0.00924 0.02383 8.3521 8.6887
1 21619716 rs75684134 A G 0.009826 0.06305 9.8939 11.6906
1 21645207 rs141181664 C T 0.002382 0.01314 1.6272 1.6188
1 21658288 rs374185790 T C 0.007038 0.007038 2.4133 2.4133
1 21689890 rs2796356 A C 0.009926 0.01258 1.0554 1.0554
1 21690061 rs11577520 T C 0.009062 0.01388 0.9456 0.9458
1 21692878 rs145489143 G A 0.009639 0.0401 1.4243 1.5528
1 21717484 rs114342761 A G 0.004526 0.009719 0.9117 0.9099
1 21817252 rs10733028 C T 0.007015 0.9654 0.7284 1.0195
1 21830969 rs142360921 C A 0.003632 0.003632 3.3548 3.3548
1 21835607 rs376850880 G C 0.008815 0.008815 3.6423 3.6423
1 21840741 rs72659159 C A 0.006181 0.007117 2.0152 2.0102
1 21848941 rs185030367 C A 0.009641 0.009641 0.2807 0.2807
1 21863631 rs2651407 C T 0.004783 0.004783 0.7969 0.7969
1 21878922 rs71636980 G A 0.00258 0.004848 4.1228 3.9981
1 21894341 rs114545502 A G 0.002694 0.002694 9.3562 9.3562
1 21899491 rs1780320 A G 0.003361 0.003361 3.9671 3.9671
1 21899927 rs12732102 G C 0.004704 0.004704 2.8878 2.8878
1 21900459 rs35488260 C A 0.004789 0.02601 3.6733 3.3389
1 21908721 rs1256326 C T 0.002648 0.002648 0.6171 0.6171
1 21909211 rs11588622 G A 0.009226 0.06028 1.2320 1.2928
1 21919045 rs181545663 A G 0.004141 0.004141 4.1601 4.1601
1 21938923 rs9426673 C A 0.008363 0.008363 1.1001 1.1001
1 21939599 rs184098796 C T 0.005287 0.005287 2.2394 2.2394
1 21940285 rs74060024 C G 0.001953 0.001953 2.0990 2.0990
1 21944352 rs748488 G A 0.005573 0.005573 1.0912 1.0912
1 21955744 rs9426770 C G 0.009269 0.009269 1.0822 1.0822
1 21957239 rs9426674 C G 0.009246 0.009246 1.0822 1.0822
1 21960120 rs9426773 A C 0.009406 0.009406 1.0821 1.0821
1 21960172 rs9426774 T C 0.0094 0.0094 1.0821 1.0821
1 21966850 rs12142101 A G 0.006465 0.006465 1.0866 1.0866
1 22005340 rs75527287 A G 0.002814 0.01301 2.2106 2.3306
1 22029963 rs201834792 T C 0.005849 0.005849 11.4753 11.4753
1 22057314 rs375107851 T C 0.002513 0.002513 44.8511 44.8511
1 22081356 rs116165545 A G 0.0009711 0.001509 1.1407 1.1408
1 22095644 rs180848956 A G 0.008002 0.008002 0.6198 0.6198
1 22123490 rs76099229 T C 0.0005595 0.001394 1.1505 1.1515
1 22248072 rs80091529 A G 0.007713 0.007713 0.6728 0.6728
1 22302600 rs11577294 A G 0.00609 0.00609 2.8041 2.8041
1 22371015 rs190805392 A G 0.007521 0.007521 0.4404 0.4404
1 22381561 rs2501271 T C 0.0007058 0.0007058 0.7078 0.7078
1 22384279 rs2501270 C T 0.007796 0.007796 0.6175 0.6175
1 22453572 rs188955984 T C 0.002773 0.002773 0.4326 0.4326
1 22531431 rs145551620 C G 0.008318 0.01417 0.6390 0.6355
1 22585089 rs184074819 C T 0.008427 0.008427 2.4938 2.4938
1 22787193 rs149402355 A G 0.006738 0.006738 1.5532 1.5532
1 22882114 rs72651331 C T 0.00665 0.00665 0.4327 0.4327
1 22904896 rs370864225 G T 0.004679 0.004679 6.1031 6.1031
1 22940162 rs147457424 T C 0.003349 0.003349 5.6595 5.6595
1 22941548 rs139104615 T C 0.002683 0.002683 6.5175 6.5175
1 22946556 rs75230407 A G 0.00877 0.00877 1.1224 1.1224
1 22978475 rs148610659 C T 0.006912 0.0308 1.7939 1.9166
1 22993796 rs191330710 C T 0.005419 0.005419 5.1268 5.1268
1 23010268 rs150428652 T C 0.006532 0.006532 2.2744 2.2744
1 23011531 rs143192896 A C 0.005727 0.005727 2.3034 2.3034
1 23036491 rs186538618 A C 0.007985 0.007985 5.8975 5.8975
1 23037094 rs368030741 T C 0.007341 0.007341 1.1512 1.1512
1 23045170 rs4610978 T C 0.004694 0.004694 0.9398 0.9398
1 23058643 rs185501139 A G 0.002693 0.002693 0.5905 0.5905
1 23084165 rs191968279 C G 0.004271 0.0192 3.0381 2.8581
1 23169349 rs11811221 G A 0.001238 0.5633 10.1539 3.8045
1 23175151 rs6667289 C G 0.001324 0.5579 10.3278 3.8862
1 23179824 rs3935111 T C 0.007874 0.7601 5.6537 1.8641
1 23215595 rs2765849 A C 0.003825 0.003825 4.1703 4.1703
1 23216590 rs2746336 A G 0.007897 0.007897 3.4966 3.4966
1 23251652 rs138723132 A C 0.002081 0.002081 0.2548 0.2548
1 23257101 rs75319541 A G 0.008221 0.008221 1.3476 1.3476
1 23267433 rs645604 A C 0.009909 0.009909 55.9581 55.9581
1 23267939 rs646588 T C 0.00484 0.0159 12.4337 15.7953
1 23285418 rs186492394 G A 0.007148 0.007148 1.6777 1.6777
1 23301165 rs189312195 G A 0.003075 0.02023 3.6538 3.5163
1 23316233 rs187988504 T C 0.003555 0.00616 1.6504 1.6974
1 23336028 rs77660494 C T 0.00464 0.00464 1.2696 1.2696
1 23366395 rs191409432 A G 8.4e-05 8.4e-05 4.0795 4.0795
1 23407820 rs148974861 T G 0.005581 0.005581 0.6489 0.6489
1 23423034 rs10917350 A G 0.007767 0.007767 0.6466 0.6466
1 23429355 rs188847195 G C 0.001115 0.001115 0.5960 0.5960
1 23439011 rs189911440 T C 0.006713 0.04047 1.9879 2.0024
1 23446272 rs16828001 G A 0.002586 0.003821 1.1486 1.1528
1 23457057 rs78406273 G A 0.002805 0.007229 1.1573 1.1711
1 23474922 rs142797064 C T 0.004784 0.004784 1.3295 1.3295
1 23505809 rs78621241 C G 0.001089 0.003475 1.1753 1.1867
1 23514481 rs2806567 C G 0.006791 0.006791 2.1681 2.1681
1 23541558 rs375027505 G A 0.0003214 0.0003214 100.6572 100.6572
1 23577948 rs79922108 T G 0.009413 0.009413 1.4019 1.4019
1 23663428 rs144230517 C T 0.00387 0.00387 1.9179 1.9179
1 23664865 rs3819126 C T 0.005185 0.005185 1.2211 1.2211
1 23693047 rs189406323 G C 0.0074 0.01699 4.0422 4.0263
1 23761628 rs184204544 T C 0.006634 0.006634 1.4074 1.4074
1 23782776 rs182715031 T C 0.0004487 0.0004487 3.4151 3.4151
1 23783849 rs78359561 G A 0.0007498 0.002816 1.2537 1.2906
1 23799473 rs377302621 A G 0.002871 0.07398 4.4901 4.4501
1 23859553 rs183623487 A G 0.000952 0.000952 0.2882 0.2882
1 23900375 rs143137766 T C 0.0009466 0.0009466 1.9173 1.9173
1 23917015 rs143424823 T G 0.002633 0.002633 1.7124 1.7124
1 23945548 rs192675176 T G 0.004278 0.3904 12.0165 5.1017
1 24083792 rs116935781 C A 0.0002737 0.0002737 1.3764 1.3764
1 24114473 rs117386588 A G 3.029e-05 3.029e-05 1.4532 1.4532
1 24137364 rs146966795 C A 0.0001145 0.0001145 1.4012 1.4012
1 24142182 rs189462606 G T 0.0001059 0.0001059 1.4034 1.4034
1 24369999 rs140516674 G C 0.00264 0.131 22.3377 17.1181
1 24504613 rs188075286 G A 0.004679 0.004679 1.7714 1.7714
1 24530964 rs11249028 C T 0.006835 0.006835 3.6463 3.6463
1 24531017 rs10903055 C T 0.004695 0.004695 3.8006 3.8006
1 24535229 rs184446374 A G 0.004442 0.01334 7.6081 7.2590
1 24615532 rs368031312 A G 0.007813 0.007813 3.4774 3.4774
1 24774468 rs186957122 T C 0.004624 0.004624 0.1023 0.1023
1 24826572 rs72652587 A G 0.0015 0.0015 3.6158 3.6158
1 24830779 rs112666821 A C 0.0001975 0.0001975 2.3168 2.3168
1 24833745 rs184066873 G T 0.006465 0.006465 1.4829 1.4829
1 24842186 rs115077236 T C 0.004702 0.004702 31.2601 31.2601
1 24861301 rs34521329 A T 0.007881 0.007881 1.4745 1.4745
1 24907116 rs189344078 G A 0.00862 0.00862 2.3415 2.3415
1 24920834 rs142936906 A G 0.009161 0.01174 1.6207 1.6838
1 24960917 rs138229518 T C 0.009387 0.009387 1.3654 1.3654
1 24979689 rs191664513 A G 0.006112 0.006112 2.8917 2.8917
1 25016941 rs370297489 T C 0.001449 0.001449 0.3893 0.3893
1 25047763 rs190241877 A G 0.006973 0.006973 8.0157 8.0157
1 25052550 rs190555471 A G 0.003209 0.009544 3.1448 3.6584
1 25066035 rs77724609 A C 0.007168 0.0303 1.5445 1.5416
1 25066235 rs75387230 C T 0.003761 0.02182 1.6124 1.5953
1 25074897 rs191651797 T C 0.0009832 0.0009832 4.0929 4.0929
1 25145948 rs148062949 A G 0.00699 0.00699 1.9449 1.9449
1 25169722 rs76272718 C T 0.007235 0.02727 1.6205 1.6074
1 25189526 rs115941677 T C 0.009187 0.2521 2.8771 2.8895
1 25226208 rs111628829 A G 0.004018 0.1295 2.9696 4.9173
1 25233660 rs114043123 A G 0.003817 0.05924 3.6989 10.9021
1 25252652 rs111802397 T C 0.008189 0.04633 3.1860 19.2821
1 25265427 rs376922005 A G 0.002214 0.002214 13.4343 13.4343
1 25292274 rs76079815 T C 0.001893 0.001893 1.9168 1.9168
1 25294206 rs7523334 A G 0.009775 0.1229 0.9479 0.9388
1 25308408 rs368793302 T G 0.008492 0.008492 40.4818 40.4818
1 25372324 rs138614131 G C 0.001312 0.001312 1.4174 1.4174
1 25527025 rs181767245 T G 0.001026 0.001026 3.4505 3.4505
1 25530583 rs370287772 T C 0.003314 0.003314 2.6189 2.6189
1 25566304 rs193079020 A G 0.009633 0.1391 1.6552 1.5219
1 25613735 rs370354645 A G 0.0006615 0.0006615 2.5521 2.5521
1 25632639 rs28736785 G T 0.00387 0.00387 0.6677 0.6677
1 25635345 rs191616274 A C 0.008142 0.05435 1.6867 1.6115
1 25657871 rs373522246 C T 0.005229 0.005229 2.4237 2.4237
1 25699420 rs187468932 A G 0.0002375 0.0002375 0.5425 0.5425
1 25699451 rs192276391 G A 0.005151 0.005151 0.6453 0.6453
1 25702774 rs150757677 T C 0.0002917 0.7477 0.5436 1.5812
1 25715735 rs144873042 T C 0.003841 0.003841 0.4252 0.4252
1 25742390 rs148714168 C T 0.001889 0.001889 0.2387 0.2387
1 25767184 rs139954329 C G 0.009951 0.1851 1.2571 1.2628
1 25880119 rs140960691 C G 0.009292 0.009292 0.6419 0.6419
1 25912249 rs144806171 G C 0.007085 0.007085 0.2279 0.2279
1 26070618 rs182809345 A G 0.00685 0.00685 2.0767 2.0767
1 26099244 rs149184991 T C 0.002365 0.0107 2.2141 2.3616
1 26104092 rs148262701 A G 0.002479 0.01958 2.2286 2.4221
1 26115701 rs188223310 C T 0.008397 0.008397 1.9927 1.9927
1 26135083 rs199742668 C G 0.008487 0.07206 3.3772 3.0388
1 26137817 rs74753273 T G 0.003639 0.003639 0.5131 0.5131
1 26213724 rs75609247 C T 0.001678 0.001678 0.8306 0.8306
1 26242282 rs141190479 A C 0.004838 0.004838 4.2829 4.2829
1 26265631 rs202190417 A T 0.00258 0.00258 1.3314 1.3314
1 26281415 rs183869330 T C 0.002667 0.002667 2.2813 2.2813
1 26355535 rs140066444 T C 0.007556 0.1395 6.8728 5.6070
1 26464955 rs188770877 A G 0.001165 0.001523 2.1516 2.1424
1 26508542 rs138871245 T C 0.004555 0.01313 1.3349 1.3757
1 26524246 rs138359307 G A 0.007945 0.007945 2.1277 2.1277
1 26534132 rs6669978 T C 0.005103 0.005103 1.4298 1.4298
1 26539490 rs11247872 G A 0.008447 0.03885 1.3351 1.3544
1 26540015 rs11247873 T G 0.008434 0.03853 1.3351 1.3543
1 26540436 rs58278375 C T 0.008435 0.03846 1.3350 1.3542
1 26541264 rs12061629 A G 0.009979 0.04417 1.3275 1.3466
1 26570009 rs17257169 A G 0.00817 0.05149 1.3166 1.3578
1 26587918 rs12116908 A G 0.009414 0.0295 1.3109 1.3385
1 26606291 rs61775082 T C 0.009501 0.01071 2.1412 2.1519
1 26612935 rs12068212 T C 0.008139 0.008139 1.3164 1.3164
1 26617339 rs4659369 A G 0.00373 0.00373 2.4215 2.4215
1 26623641 rs12129482 T C 0.008485 0.01103 1.3132 1.3202
1 26646471 rs4659427 T C 0.004258 0.004258 1.7068 1.7068
1 26654568 rs4659430 T C 0.002962 0.002962 2.6570 2.6570
1 26819192 rs185601544 A G 0.004919 0.004919 2.6280 2.6280
1 26834179 rs144852329 T C 0.002082 0.01573 0.7560 0.7384
1 26889366 rs149680367 A C 0.005408 0.005408 0.7965 0.7965
1 26899671 rs2296399 G C 0.004374 0.004374 1.0785 1.0785
1 26899687 rs282178 A C 0.004888 0.004888 0.9334 0.9334
1 26906944 rs114411584 A T 0.00675 0.1134 1.5115 1.5388
1 26915525 rs74224002 A G 0.003257 0.003257 1.4795 1.4795
1 26917037 rs189052935 G T 0.006811 0.5619 0.6031 0.8244
1 26927932 rs144107149 T C 0.008117 0.7348 1.2623 1.0582
1 26928232 rs140885575 T G 0.009448 0.3756 3.2564 2.2532
1 26948994 rs186751436 T A 0.007411 0.7321 1.2659 1.0591
1 26951495 rs139275984 C T 0.001557 0.01087 0.6328 0.6267
1 27137085 rs140278637 T G 0.005707 0.005707 1.9031 1.9031
1 27164270 rs138057492 A C 0.004431 0.004642 1.4795 1.4822
1 27176601 rs372222877 T C 0.00885 0.02716 3.8297 4.2366
1 27397165 rs188115726 A G 0.00936 0.00936 0.0887 0.0887
1 27542012 rs186698060 G C 0.006921 0.006921 0.5744 0.5744
1 27583649 rs376251161 A G 0.004902 0.09669 16.1937 36.4890
1 27603298 rs77791000 C T 0.004501 0.01191 1.0968 1.1113
1 27616144 rs75283026 C T 0.004244 0.01223 1.0976 1.1134
1 27616186 rs112209011 C A 0.003948 0.01199 1.0984 1.1146
1 27659503 rs79818529 T C 0.007386 0.03042 2.8136 2.8174
1 27683836 rs79512993 G C 0.008894 0.008894 2.9062 2.9062
1 27707381 rs142581386 A G 0.007868 0.007868 2.6855 2.6855
1 27724037 rs377656141 C G 0.003842 0.003842 14.4052 14.4052
1 27749106 rs371927422 C G 0.009064 0.009064 0.2494 0.2494
1 27752745 rs116210266 G C 0.002926 0.002926 3.1803 3.1803
1 27753118 rs191705150 A T 0.00999 0.00999 8.6393 8.6393
1 27754120 rs367599264 C A 0.006565 0.006565 12.7880 12.7880
1 27776420 rs184784231 G C 0.009065 0.1088 3.2233 3.3258
1 27787995 rs142974260 A G 0.007529 0.007529 4.5927 4.5927
1 27813452 rs374411096 C A 0.00444 0.00444 13.8782 13.8782
1 27831075 rs79351946 A G 0.009345 0.07103 6.9274 8.0635
1 27847272 rs377304572 G T 0.007162 0.007162 6.3810 6.3810
1 27851829 rs146259596 C A 0.00868 0.00868 0.3598 0.3598
1 27874259 rs200725386 A G 0.008121 0.02226 1.5456 1.5599
1 27878066 rs116570071 A G 0.008215 0.008215 2.7908 2.7908
1 27932135 rs116361846 A G 0.003355 0.003355 3.1020 3.1020
1 27938381 rs115040993 T G 0.004893 0.004893 3.0207 3.0207
1 27995533 rs61787102 T C 0.006842 0.01316 0.9356 0.9328
1 28013372 rs75868089 G A 0.001141 0.001141 1.5179 1.5179
1 28062277 rs139681428 T A 0.001589 0.001589 1.6275 1.6275
1 28095361 rs149649551 T C 0.003393 0.04779 9.5381 7.5646
1 28098994 rs141690170 G C 0.003661 0.003661 2.0777 2.0777
1 28122743 rs187594159 T C 0.002255 0.002255 1.9452 1.9452
1 28164932 rs147590153 G C 0.001924 0.01382 1.4068 1.4041
1 28170697 rs142102369 G A 0.001426 0.001426 1.6330 1.6330
1 28207656 rs186204585 C T 0.007472 0.05896 6.6329 5.4963
1 28223519 rs28904889 A G 0.006782 0.7318 7.6828 0.4278
1 28232071 rs188931217 T C 0.008663 0.008663 5.2012 5.2012
1 28329496 rs189717404 C A 0.006314 0.006314 1.4676 1.4676
1 28375776 rs193180223 A G 0.00781 0.00781 1.5738 1.5738
1 28376716 rs202203801 A T 0.0001728 0.07793 1.6219 1.4526
1 28379900 rs148675846 A C 0.001484 0.005565 2.0343 2.6758
1 28425189 rs12403611 A G 0.00589 0.00589 1.0800 1.0800
1 28425382 rs12406148 T C 0.007773 0.007773 1.0780 1.0780
1 28466362 rs375073689 T C 0.005322 0.03871 7.7009 6.9021
1 28484044 rs193121914 T C 3.076e-05 3.076e-05 5.4296 5.4296
1 28496049 rs148362487 T C 3.313e-05 3.313e-05 5.6134 5.6134
1 28539924 rs75658730 G A 0.003199 0.003199 2.1828 2.1828
1 28564741 rs182406896 A C 0.005718 0.005718 0.3018 0.3018
1 28565692 rs145561453 A G 0.0001698 0.0001698 0.3773 0.3773
1 28736681 rs189712222 G C 0.004508 0.004508 2.3613 2.3613
1 28738258 rs79914199 T C 0.004514 0.004514 2.3238 2.3238
1 28748420 rs138929731 G A 0.005092 0.005092 2.7694 2.7694
1 28766687 rs193021380 T C 0.003824 0.003824 2.2854 2.2854
1 28769934 rs146979543 A G 0.005874 0.005874 2.7170 2.7170
1 28771626 rs190558036 T C 0.008637 0.008637 2.3493 2.3493
1 28774146 rs149075461 A G 0.007283 0.007283 3.5217 3.5217
1 28791834 rs114594246 A G 0.004692 0.004692 2.3300 2.3300
1 28803743 rs189175578 A G 0.003715 0.1336 2.1815 1.8607
1 28810986 rs190730878 A G 0.005394 0.8212 2.2594 1.1949
1 28905771 rs138294743 A G 0.008809 0.07701 1.9370 3.7529
1 28931698 rs188361475 A G 0.000267 0.000267 49.2825 49.2825
1 28933749 rs190084414 A T 0.0002661 0.0002661 49.4837 49.4837
1 29009356 rs181495705 G A 0.001056 0.001056 8.3882 8.3882
1 29127555 rs375975342 T C 0.008182 0.008182 12.4355 12.4355
1 29177209 rs521809 C T 0.009903 0.009903 0.7412 0.7412
1 29277292 rs146602536 C G 0.006781 0.006781 1.4681 1.4681
1 29431268 rs187888313 A G 0.005393 0.03031 2.4129 2.3375
1 29484368 rs150486164 C T 0.007064 0.007064 2.5162 2.5162
1 29625315 rs190222605 C T 0.00404 0.201 3.7490 3.5309
1 29677031 rs1474772 T C 0.007237 0.007237 0.2737 0.2737
1 29720726 rs399871 T C 0.007774 0.007774 0.9458 0.9458
1 29722010 rs12735094 T C 0.005181 0.005181 1.0610 1.0610
1 29722553 rs212290 A G 0.007617 0.007617 0.9485 0.9485
1 29722736 rs212291 T C 0.009086 0.009086 0.9494 0.9494
1 29725422 rs10915262 A G 0.005906 0.005906 1.0606 1.0606
1 29726204 rs7524106 A G 0.006003 0.006003 1.0605 1.0605
1 29727961 rs79712217 T G 0.006125 0.006125 0.9460 0.9460
1 29727987 rs111659809 G A 0.00529 0.00529 1.0616 1.0616
1 29727992 rs114048109 T G 0.005256 0.005256 1.0616 1.0616
1 29728181 rs74449421 T C 0.005323 0.005323 1.0615 1.0615
1 29729562 rs79001940 C T 0.005359 0.005359 1.0618 1.0618
1 29729719 rs149254387 G T 0.004654 0.004654 1.0594 1.0594
1 29729805 rs10737389 G A 0.00561 0.00561 1.0642 1.0642
1 29730103 rs147195034 G A 0.007719 0.007719 1.0594 1.0594
1 29731217 rs2147784 T C 0.006624 0.006624 1.0604 1.0604
1 29731491 rs12027651 T C 0.009988 0.009988 1.0535 1.0535
1 29749693 rs142457063 C A 0.006845 0.06403 4.6298 6.4534
1 29843107 rs75957642 G C 0.007651 0.1649 0.8007 0.8421
1 29871778 rs75527488 T C 0.006735 0.006735 1.4571 1.4571
1 29875522 rs181107387 A G 0.004281 0.004281 1.6956 1.6956
1 30085939 rs11584415 T C 0.004417 0.004417 1.5918 1.5918
1 30127751 rs190700839 C T 0.007086 0.007086 13.3059 13.3059
1 30157269 rs185464405 A G 0.004267 0.004267 23.8436 23.8436
1 30163020 rs142639170 A G 0.008502 0.07421 0.8002 0.7902
1 30359165 rs2197783 C T 0.001898 0.001898 1.3848 1.3848
1 30361717 rs1597171 T C 0.002042 0.002042 1.3718 1.3718
1 30361904 rs1579929 C A 0.001386 0.001386 1.3890 1.3890
1 30364081 rs10798909 C T 0.001328 0.001328 1.3869 1.3869
1 30366086 rs10733009 G T 0.001134 0.001134 1.3860 1.3860
1 30367470 rs4949511 C A 0.001315 0.001315 1.3803 1.3803
1 30368387 rs1550968 C T 0.0008253 0.0008253 1.4030 1.4030
1 30368883 rs895796 C T 0.0006126 0.0006126 1.4125 1.4125
1 30369052 rs895795 A C 0.002792 0.002792 1.4421 1.4421
1 30369610 rs895792 A G 0.001171 0.001171 1.3886 1.3886
1 30389873 rs192377464 T A 0.009465 0.009465 0.4600 0.4600
1 30400757 rs192991987 A G 0.006058 0.006058 0.7130 0.7130
1 30512312 rs185245192 T C 0.001242 0.001242 30.7347 30.7347
1 30543569 rs72661266 A G 0.007107 0.02085 1.5539 1.5470
1 30625429 rs184823173 A G 0.003567 0.003567 8.7583 8.7583
1 30698344 rs10915051 A G 0.005395 0.005395 136.6283 136.6283
1 30744678 rs114547615 G C 0.004674 0.004674 0.4491 0.4491
1 30779723 rs183687445 G C 0.001426 0.001426 1.8659 1.8659
1 30790931 rs141986758 T C 0.007297 0.007297 20.2544 20.2544
1 30817047 rs2103563 C A 0.009068 0.009068 1.0544 1.0544
1 30820946 rs116494482 T C 0.003662 0.02679 1.7250 1.7316
1 30863852 rs370136326 A G 0.001144 0.001144 3.8184 3.8184
1 30878420 rs149990641 T C 0.00759 0.1821 4.0925 3.7774
1 30888292 rs148249791 T C 0.003405 0.003405 0.2149 0.2149
1 31042136 rs145440867 C T 0.005477 0.03417 5.2293 6.1050
1 31144559 rs56953937 T C 0.007286 0.01226 49.7328 52.9611
1 31148266 rs56728659 T C 0.007027 0.007027 126.5425 126.5425
1 31153117 rs58078406 A G 0.007646 0.009337 57.5181 58.5976
1 31170374 rs78811968 A C 0.009581 0.009581 1.0903 1.0903
1 31203621 rs61423601 A G 0.006205 0.006205 1.1004 1.1004
1 31205395 rs9146 T C 0.005164 0.01511 1.1024 1.1067
1 31225722 rs1746056 T C 0.005427 0.005427 0.9416 0.9416
1 31226340 rs1188347 C T 0.005967 0.005967 0.9426 0.9426
1 31226375 rs1188346 T A 0.00601 0.00601 0.9426 0.9426
1 31227441 rs1951782 T C 0.004465 0.004465 0.9416 0.9416
1 31231254 rs4614309 G T 0.002054 0.002054 0.9184 0.9184
1 31231333 rs10914193 A G 0.005105 0.009207 0.9456 0.9444
1 31231386 rs3762296 A G 0.004458 0.006287 0.9448 0.9441
1 31235936 rs4949294 T G 0.006649 0.006649 0.9406 0.9406
1 31237122 rs7542771 C T 0.007177 0.007177 0.9398 0.9398
1 31239262 rs12124742 T C 0.007463 0.2007 0.9414 0.9402
1 31243913 rs10798802 C T 0.007219 0.007219 0.9397 0.9397
1 31244702 rs56661728 G A 0.0003699 0.0003699 0.9217 0.9217
1 31244716 rs58341245 G A 0.0008153 0.0009483 0.9272 0.9272
1 31244734 rs59853190 A G 0.005665 0.03639 0.9395 0.9388
1 31244744 rs57914534 A C 0.005749 0.03428 0.9396 0.9388
1 31245275 rs4949296 A G 0.005698 0.01724 0.9398 0.9391
1 31246810 rs728603 T C 0.005282 0.01152 0.9458 0.9437
1 31247028 rs912216 A G 0.007077 0.007077 0.9411 0.9411
1 31247089 rs878465 G A 0.006194 0.006194 0.9401 0.9401
1 31247334 rs10798803 C A 0.006247 0.006247 0.9402 0.9402
1 31247358 rs10798804 C T 0.006254 0.006254 0.9402 0.9402
1 31247540 rs6659862 C T 0.006259 0.006259 0.9402 0.9402
1 31247674 rs4949297 A C 0.005567 0.005567 0.9394 0.9394
1 31247811 rs4949179 T A 0.006292 0.006292 0.9402 0.9402
1 31247991 rs4949298 G A 0.005643 0.005643 0.9395 0.9395
1 31248289 rs10798805 T G 0.00633 0.00633 0.9403 0.9403
1 31248432 rs10753235 C A 0.007408 0.007408 0.9412 0.9412
1 31248435 rs10753236 T G 0.006339 0.006339 0.9403 0.9403
1 31248562 rs10798806 A G 0.005739 0.01278 0.9464 0.9441
1 31250373 rs10798807 T C 0.005583 0.01131 0.9460 0.9441
1 31251051 rs10737353 C A 0.008449 0.008449 0.9423 0.9423
1 31265449 rs181676442 A T 0.008249 0.008249 4.5821 4.5821
1 31271861 rs369068077 C T 0.00769 0.00769 0.2189 0.2189
1 31300032 rs11587722 G A 0.009908 0.2794 1.1744 1.1237
1 31378518 rs146430236 C T 0.004714 0.004714 1.8550 1.8550
1 31380129 rs75321771 C G 0.007223 0.03963 1.1775 1.1627
1 31382631 rs79237170 G A 0.006026 0.02999 1.1811 1.1683
1 31382965 rs79927189 A C 0.005994 0.02978 1.1811 1.1684
1 31387150 rs111767372 A G 0.005057 0.02574 1.1833 1.1717
1 31389226 rs112989353 T C 0.003998 0.01772 1.1845 1.1755
1 31390263 rs192121949 G A 0.006347 0.02736 1.1796 1.1684
1 31390478 rs77522362 T C 0.006134 0.006134 1.1940 1.1940
1 31390916 rs77582876 G T 0.006185 0.006185 1.1937 1.1937
1 31391442 rs191203398 A G 0.005294 0.005294 1.1977 1.1977
1 31391461 rs137899665 T C 0.005217 0.005217 1.1983 1.1983
1 31392960 rs76022363 T A 0.005957 0.005957 1.1952 1.1952
1 31449766 rs4949330 G A 0.006852 0.006852 7.7994 7.7994
1 31515213 rs150290673 C T 0.007029 0.0204 0.7889 0.7960
1 31540022 rs185969693 A C 0.001544 0.04049 1.4204 1.3867
1 31688149 rs10914327 A G 0.002126 0.002918 0.9272 0.9276
1 31688961 rs7543900 T C 0.005059 0.01612 0.9398 0.9415
1 31694103 rs6425717 T C 0.003269 0.01516 0.9370 0.9394
1 31701947 rs7523406 A C 0.001512 0.00797 0.9252 0.9274
1 31751907 rs7548964 C A 0.002867 0.002867 3.2223 3.2223
1 31842978 rs146864126 C T 0.001094 0.001094 0.8462 0.8462
1 31844455 rs117735660 A G 0.0011 0.0011 0.8463 0.8463
1 31886550 rs193169942 T C 0.005955 0.09103 4.6213 5.5951
1 32027714 rs374421368 A G 0.00386 0.01483 25.4404 23.5594
1 32047632 rs945213 T G 0.000604 0.07134 0.9291 0.9401
1 32048052 rs1107550 A G 0.003101 0.08185 0.9381 0.9474
1 32100809 rs189587480 G A 0.007402 0.007402 5.0905 5.0905
1 32133137 rs138981837 T G 0.002486 0.002594 5.8573 5.8457
1 32162109 rs191152468 G C 0.00712 0.00712 5.0867 5.0867
1 32179823 rs117808132 G A 0.006255 0.006255 5.4047 5.4047
1 32336634 rs79050589 G C 0.007927 0.007927 2.2057 2.2057
1 32340226 rs78895128 A G 0.009985 0.009985 2.2271 2.2271
1 32396904 rs562520 C T 0.008715 0.009401 1.3375 1.3387
1 32599694 rs190592003 A T 0.004575 0.004575 2.3995 2.3995
1 32613764 rs374802794 T G 0.009768 0.1244 5.1204 5.5197
1 32615626 rs117863293 T A 0.0002839 0.0002839 1.5434 1.5434
1 32628489 rs183776233 G A 0.004336 0.01099 1.9440 1.9156
1 32726673 rs72668517 C A 0.005443 0.005443 64.3167 64.3167
1 32792945 rs72668523 T C 0.006046 0.04612 4.6601 4.1394
1 32864023 rs182623425 G A 0.001887 0.001887 1.3482 1.3482
1 32889223 rs10493051 A G 0.004716 0.05559 2.5660 6.6406
1 32890941 rs6682924 T G 0.007018 0.03171 2.0551 4.3232
1 32900406 rs376336413 T G 0.003391 0.009328 6.5907 6.6737
1 33000869 rs182702552 T C 0.005477 0.005477 36.2520 36.2520
1 33124609 rs7531144 A G 0.005058 0.005058 6.7674 6.7674
1 33126778 rs182612711 G A 0.004217 0.004217 0.0576 0.0576
1 33132960 rs188079965 T C 0.004212 0.004212 0.0576 0.0576
1 33137084 rs182515353 C T 0.004212 0.004212 0.0576 0.0576
1 33193900 rs149348230 A G 0.008012 0.2683 0.7962 0.8334
1 33335446 rs185274511 G A 0.005816 0.005816 0.6505 0.6505
1 33373715 rs186370465 T C 0.006941 0.006941 20.6530 20.6530
1 33472867 rs181827167 T C 0.007949 0.007949 1.8088 1.8088
1 33480162 rs200924521 A G 0.003369 0.003369 2.4892 2.4892
1 33593429 rs182301175 A G 0.002549 0.3538 2.1971 1.7074
1 33742492 rs115320601 G C 0.006912 0.1653 0.5672 0.6153
1 33756224 rs111486806 C T 0.005637 0.02922 0.3206 0.3080
1 33758896 rs148446402 T C 0.002754 0.002754 1.1673 1.1673
1 33759182 rs146562807 T G 0.005976 0.01783 1.1485 1.1401
1 33921281 rs7532683 C G 0.005037 0.005037 0.9356 0.9356
1 34044906 rs115816220 G C 0.002737 0.002737 179.6942 179.6942
1 34050000 rs369309984 A G 0.002048 0.002048 2.1597 2.1597
1 34052306 rs117858696 A G 0.008678 0.01598 1.4318 1.4195
1 34188630 rs189587870 C T 0.001028 0.001519 3.1714 3.1789
1 34192764 rs151104378 A G 0.007355 0.007355 5.1392 5.1392
1 34193422 rs138048909 A G 0.003273 0.003273 3.3108 3.3108
1 34193889 rs192779133 T C 0.008421 0.008421 135.7619 135.7619
1 34266858 rs191289801 C T 0.00242 0.00242 1.7264 1.7264
1 34348938 rs77851779 T G 0.007467 0.007467 9.0068 9.0068
1 34407003 rs146228971 A G 0.0005979 0.1584 10.5182 7.4802
1 34414671 rs77745612 C T 0.000948 0.001004 1.2902 1.2901
1 34415050 rs115664343 T C 0.001225 0.001859 5.0700 5.0303
1 34463587 rs113732764 A T 0.004127 0.004127 2.9088 2.9088
1 34547844 rs368559864 T C 0.006974 0.006974 33.4156 33.4156
1 34680744 rs187293335 A G 0.0001772 0.0001772 1.7876 1.7876
1 34757344 rs114533516 T C 0.006374 0.006374 9.0707 9.0707
1 34818606 rs12142853 C T 0.007832 0.007832 1.0579 1.0579
1 34819777 rs12410803 A T 0.008237 0.008237 1.0516 1.0516
1 34820666 rs12758706 A T 0.00963 0.00963 1.0504 1.0504
1 34821061 rs12411179 C T 0.009745 0.009745 1.0503 1.0503
1 34822850 rs2049421 A G 0.007776 0.007776 1.0516 1.0516
1 34823560 rs2049420 G A 0.005491 0.005491 1.0542 1.0542
1 34823978 rs1891342 C T 0.009718 0.009718 1.0499 1.0499
1 34824933 rs1534037 T A 0.008083 0.008083 1.0513 1.0513
1 34825238 rs1534036 A G 0.005187 0.005187 1.0546 1.0546
1 34834870 rs12752463 A G 0.005617 0.005617 1.0534 1.0534
1 34843995 rs368882935 A C 0.0001324 0.0001534 1.6965 1.6955
1 34844443 rs190870382 C T 0.004324 0.004324 45.2490 45.2490
1 34872523 rs182189068 T C 0.005019 0.005019 4.6779 4.6779
1 34874671 rs116915953 A C 0.005989 0.005989 0.5411 0.5411
1 34898332 rs7515378 T C 0.004367 0.004367 1.5891 1.5891
1 34901338 rs16836700 G T 0.003808 0.00938 1.5872 1.5950
1 34902694 rs11577765 T G 0.000121 0.000121 2.5455 2.5455
1 34902699 rs11577766 T G 0.0001213 0.0001213 2.5450 2.5450
1 34902736 rs11577781 T G 0.0001227 0.0001227 2.5417 2.5417
1 34902757 rs11576454 A T 0.0001204 0.0001204 2.5438 2.5438
1 34903394 rs12119943 C G 0.001834 0.001834 3.8194 3.8194
1 34903908 rs6674510 T A 6.779e-05 6.779e-05 2.5781 2.5781
1 34904206 rs10914950 A G 0.003779 0.04649 1.5735 1.5620
1 34906584 rs17381343 A G 0.0002119 0.0002119 2.3056 2.3056
1 34908970 rs12133830 G C 7.084e-05 7.084e-05 2.0804 2.0804
1 34951827 rs371345541 T A 0.006029 0.006029 0.0143 0.0143
1 34984028 rs375604680 A C 0.006872 0.006872 0.0183 0.0183
1 35001995 rs192918535 T C 0.009117 0.0207 2.6610 2.6474
1 35031759 rs56271283 A G 0.007709 0.007709 1.1218 1.1218
1 35031763 rs56271514 T C 0.007756 0.007756 1.1217 1.1217
1 35059536 rs77721528 A C 0.006594 0.04392 1.1355 1.1472
1 35073866 rs11587984 G T 0.003817 0.005549 0.8736 0.8712
1 35100320 rs188458179 A G 0.006599 0.006599 0.6490 0.6490
1 35119438 rs118104346 A G 0.00441 0.00441 0.8732 0.8732
1 35119468 rs145974891 T G 0.0039 0.0039 0.7731 0.7731
1 35124625 rs188452733 T A 0.002296 0.002296 4.6350 4.6350
1 35126021 rs188200517 A G 0.001124 0.7972 0.3749 1.5974
1 35131284 rs1408473 T A 0.007778 0.2605 0.5206 0.6489
1 35187111 rs79620684 A G 0.009028 0.009028 1.2658 1.2658
1 35241558 rs143721463 A G 0.000223 0.003832 1.8722 1.9781
1 35289517 rs184970573 C T 0.004045 0.02538 0.4341 0.4031
1 35294488 rs189391448 T C 0.00587 0.00587 0.6470 0.6470
1 35315501 rs10908306 C T 0.006059 0.006059 0.8210 0.8210
1 35319550 rs11263953 T C 0.004415 0.004415 1.1882 1.1882
1 35323395 rs7515410 G T 0.008623 0.018 0.8490 0.8511
1 35330496 rs72657943 G C 0.003126 0.003126 0.7991 0.7991
1 35338115 rs61776347 T A 0.004031 0.004031 0.8225 0.8225
1 35338401 rs12132723 C T 0.003818 0.003818 0.8216 0.8216
1 35340448 rs61776348 A G 0.002462 0.002462 0.8147 0.8147
1 35340545 rs6682108 G A 0.004577 0.004577 0.8357 0.8357
1 35341982 rs7541937 G T 0.003147 0.0071 0.8303 0.8285
1 35355079 rs6425920 C T 0.0005429 0.0005429 0.8293 0.8293
1 35356674 rs61776350 A G 0.003688 0.003688 0.8212 0.8212
1 35356678 rs11264155 G C 0.0004001 0.0004001 0.8149 0.8149
1 35360078 rs6662980 G A 0.00135 0.00135 0.8220 0.8220
1 35361487 rs55921441 G A 0.0007161 0.0007161 0.8148 0.8148
1 35361639 rs61776354 A C 0.0004521 0.0004521 0.8100 0.8100
1 35362185 rs7524662 G A 0.006361 0.006361 1.3178 1.3178
1 35363422 rs2184187 G A 0.001592 0.001592 0.8149 0.8149
1 35363679 rs4417025 A G 0.0008775 0.0008775 0.8173 0.8173
1 35363709 rs4372214 C T 0.0007081 0.0007081 1.1910 1.1910
1 35369495 rs6681204 G T 0.002016 0.002016 0.7447 0.7447
1 35371290 rs4652868 T C 0.004318 0.004318 0.7731 0.7731
1 35374346 rs1931058 A C 0.003751 0.004571 0.7525 0.7506
1 35378578 rs16837122 G C 0.000909 0.004798 0.7240 0.7025
1 35378618 rs12726248 T A 0.00189 0.008521 0.7368 0.7094
1 35379119 rs6694435 C T 0.001621 0.008591 0.7386 0.7070
1 35379493 rs10908403 A G 0.001666 0.008794 0.7318 0.7049
1 35386577 rs79313222 A G 0.009925 0.009925 7.4456 7.4456
1 35411036 rs142298488 C T 0.004701 0.004701 5.6817 5.6817
1 35439076 rs189526405 T C 0.008888 0.008888 1.3561 1.3561
1 35445721 rs71647999 T C 0.004144 0.004144 11.8028 11.8028
1 35446941 rs182818783 C T 0.009148 0.009148 1.3545 1.3545
1 35484156 rs371767924 T C 0.007453 0.007453 1.3984 1.3984
1 35540289 rs199983543 C T 0.005039 0.009154 2.6911 2.6351
1 35583446 rs371178595 T C 0.005697 0.005697 0.4197 0.4197
1 35628705 rs76127800 T C 0.005617 0.1816 4.5639 3.8190
1 35633816 rs141159960 G C 0.001667 0.01255 2.1012 2.4030
1 35636567 rs373789628 A G 0.003775 0.003775 8.6066 8.6066
1 35642947 rs117101318 T C 0.008366 0.2543 1.4137 1.3446
1 35680939 rs143801727 C T 0.003378 0.003378 5.0369 5.0369
1 35691244 rs139040549 A C 0.005441 0.005441 2.0984 2.0984
1 35726407 rs146437392 C G 0.003628 0.187 1.6884 1.5310
1 35747176 rs181147997 A G 0.00714 0.00714 0.3371 0.3371
1 35922320 rs187637237 A G 0.006032 0.006032 2.2582 2.2582
1 35941103 rs147885364 C G 0.008601 0.008601 1.4402 1.4402
1 35949628 rs182468640 T A 0.009312 0.009312 6.5216 6.5216
1 36011034 rs12408030 G A 0.004148 0.004148 1.3930 1.3930
1 36015913 rs12754216 A G 0.003012 0.003012 2.2291 2.2291
1 36060685 rs142125801 A T 0.003274 0.2078 1.4925 1.3510
1 36074411 rs188294164 T G 0.007745 0.007745 4.0147 4.0147
1 36148178 rs190386783 T C 0.00732 0.00732 0.3247 0.3247
1 36496479 rs679457 G A 0.001657 0.0432 0.9287 0.9313
1 36503907 rs379507 G A 0.00246 0.04301 0.9312 0.9332
1 36511178 rs183631413 T C 0.004629 0.004629 0.2945 0.2945
1 36523505 rs142350190 T G 0.00622 0.00622 1.2655 1.2655
1 36532316 rs491603 C T 0.00187 0.05633 0.9299 0.9333
1 36534628 rs374091064 T C 0.004386 0.004386 0.2642 0.2642
1 36538288 rs148829498 T C 0.005126 0.005126 1.6769 1.6769
1 36549664 rs2274122 A G 0.0003682 0.0003682 0.9182 0.9182
1 36565362 rs6693322 C T 0.003862 0.01434 0.9353 0.9352
1 36565617 rs274754 A G 0.00127 0.00127 0.9261 0.9261
1 36565822 rs75750458 A G 0.004959 0.004959 1.2786 1.2786
1 36565999 rs4652900 G A 0.001247 0.001247 0.9266 0.9266
1 36569524 rs10443886 A G 0.001346 0.001346 0.9271 0.9271
1 36573612 rs10908289 A G 0.000667 0.000667 0.9232 0.9232
1 36577494 rs183606761 G A 0.005792 0.005792 0.4191 0.4191
1 36579981 rs11579904 T C 0.001044 0.001044 0.9252 0.9252
1 36585077 rs12074848 T C 0.004972 0.004972 0.9368 0.9368
1 36602332 rs117566110 C T 0.003074 0.1543 1.2808 1.2150
1 36609663 rs182747683 T C 0.008972 0.008972 0.7882 0.7882
1 36634737 rs140732315 T C 0.005534 0.005534 4.9865 4.9865
1 36655346 rs116623926 T C 0.001032 0.004806 14.9048 16.7618
1 36819417 rs188766769 G A 0.0031 0.006959 1.8911 1.9114
1 36825235 rs150023874 G A 0.0006133 0.0006133 0.3200 0.3200
1 36834988 rs190548126 C T 0.0006795 0.0006795 0.3227 0.3227
1 36854887 rs138453224 C T 0.0024 0.0024 0.3211 0.3211
1 36860396 rs6681434 A G 0.004237 0.1284 1.0773 1.0587
1 36875529 rs137982835 G A 0.0008034 0.0008034 1.6777 1.6777
1 36937629 rs201635027 A G 0.002928 0.06177 5.9776 5.8104
1 36959213 rs3923512 G T 0.009142 0.009142 3.7257 3.7257
1 36959346 rs72911151 T C 0.009321 0.009321 3.7068 3.7068
1 36959365 rs72911153 A G 0.009354 0.009354 3.7018 3.7018
1 36959459 rs72911155 T C 0.009534 0.009534 3.6833 3.6833
1 36960901 rs56036781 T G 0.007648 0.007648 3.6219 3.6219
1 36961262 rs111576693 C T 0.0073 0.0073 3.4361 3.4361
1 36961447 rs57606978 A G 0.007676 0.007676 3.6193 3.6193
1 36961692 rs72911166 A T 0.007455 0.007455 3.6399 3.6399
1 36964058 rs55841157 G A 0.007073 0.007073 3.6736 3.6736
1 36964527 rs72911178 G A 0.006849 0.006849 3.6947 3.6947
1 36964545 rs72911180 G C 0.00702 0.00702 3.6772 3.6772
1 36964746 rs4439327 C T 0.005256 0.005256 4.0266 4.0266
1 36964819 rs4465167 C T 0.006752 0.006752 3.7043 3.7043
1 36965060 rs4557925 C T 0.006584 0.006584 3.7237 3.7237
1 36967400 rs72911187 C T 0.005841 0.005841 3.7937 3.7937
1 36967838 rs1934422 A T 0.005698 0.005698 3.8081 3.8081
1 36968141 rs72911189 G T 0.005601 0.005601 3.8183 3.8183
1 36968587 rs55639102 T C 0.005476 0.005476 3.8298 3.8298
1 36969824 rs56728088 A C 0.004421 0.004421 3.9023 3.9023
1 36969923 rs59055199 A T 0.004381 0.004381 3.8992 3.8992
1 36970165 rs61589834 T C 0.004177 0.004177 3.9058 3.9058
1 36970512 rs11800162 T C 0.004032 0.004032 3.8886 3.8886
1 36972428 rs55873273 C T 0.0006908 0.0006908 3.4567 3.4567
1 37010560 rs185162206 T C 0.002432 0.002432 0.7446 0.7446
1 37011096 rs112446756 A G 0.0007776 0.0007776 1.3732 1.3732
1 37020282 rs186587716 T C 0.00603 0.00603 3.7309 3.7309
1 37041592 rs148321279 T C 0.004749 0.004749 1.7292 1.7292
1 37073306 rs186151109 A G 0.004995 0.004995 2.7128 2.7128
1 37087228 rs146216119 A T 0.002483 0.002483 0.4594 0.4594
1 37099744 rs146408564 T C 0.008176 0.01664 1.2400 1.2333
1 37124477 rs145972265 T G 0.005785 0.005785 1.5071 1.5071
1 37176637 rs138615631 C T 0.007043 0.007043 0.5077 0.5077
1 37208302 rs145367277 A G 0.001753 0.001753 1.2501 1.2501
1 37217038 rs139460178 C G 0.005305 0.1564 2.2539 1.9378
1 37227521 rs76057551 A G 0.004882 0.004882 1.1337 1.1337
1 37237880 rs189852596 A C 0.008849 0.008849 1.9627 1.9627
1 37328806 rs181438666 T C 0.004031 0.09288 3.8797 6.6756
1 37398852 rs3767074 G C 0.003982 0.003982 1.4994 1.4994
1 37452520 rs141065907 C T 0.001767 0.04035 1.2250 1.2075
1 37463097 rs138752777 C T 0.003638 0.009125 1.5795 1.6109
1 37517998 rs149190230 T G 0.005943 0.1425 1.8234 1.7010
1 37529086 rs697383 C G 0.006988 0.05461 1.0513 1.0561
1 37529677 rs218407 T A 0.007736 0.06317 1.0506 1.0560
1 37530264 rs697924 G C 0.005419 0.0444 1.0528 1.0572
1 37532164 rs4653241 A T 0.005585 0.05367 1.0526 1.0578
1 37533178 rs7551266 G T 0.003327 0.03873 1.0557 1.0600
1 37534255 rs6702349 C T 0.002739 0.03972 1.0565 1.0596
1 37544050 rs1773572 G A 0.0007113 0.0007113 0.8785 0.8785
1 37546122 rs372828452 A C 0.001608 0.001608 0.8743 0.8743
1 37546357 rs367667362 G A 0.004619 0.02354 0.8608 0.8275
1 37546787 rs368871882 C T 0.0005117 0.0005117 0.8681 0.8681
1 37546860 rs377272485 C T 0.001505 0.001505 0.8728 0.8728
1 37547493 rs7544438 A G 0.003946 0.02113 0.8601 0.8232
1 37556590 rs181092456 C G 0.007107 0.0459 1.7279 1.6737
1 37578371 rs80121825 G A 0.007575 0.007575 4.5623 4.5623
1 37578941 rs79473317 C T 0.007283 0.007283 4.7759 4.7759
1 37599824 rs117557475 A G 0.004942 0.02423 1.6913 1.6569
1 37631454 rs76472455 G A 0.007014 0.007014 7.8736 7.8736
1 37642683 rs147949446 T C 0.004344 0.004344 2.7920 2.7920
1 37726385 rs189573405 T G 0.002396 0.05324 1.6033 1.5340
1 37727691 rs61779487 T C 0.00187 0.0286 2.1208 2.1537
1 37754699 rs149477484 A C 0.003474 0.04308 1.2825 1.2872
1 37761016 rs61779520 G A 0.007039 0.1126 2.1023 2.1602
1 37774861 rs61778162 T C 0.007068 0.08955 2.1213 2.1884
1 37801111 rs12037084 T C 0.00376 0.04758 0.7924 0.8054
1 37818311 rs369283356 A G 0.008297 0.008297 2.2372 2.2372
1 37832986 rs142356682 C T 0.009095 0.1079 16.6503 11.8702
1 37851552 rs192952093 C T 0.000308 0.000308 7.4680 7.4680
1 37856208 rs150054562 C T 0.007373 0.04341 1.8038 1.6988
1 37881822 rs190443803 T C 0.009523 0.2069 10.9734 7.3603
1 37902764 rs144613457 T C 0.009698 0.05253 144.5464 96.7779
1 37945558 rs111384232 T C 0.005398 0.005398 1.5244 1.5244
1 37947376 rs142832569 A G 0.005265 0.005265 1.5254 1.5254
1 37980539 rs150460954 T C 0.005962 0.005962 2.2024 2.2024
1 38003695 rs185344692 T C 0.0008578 0.03473 8.6734 8.0860
1 38050906 rs193094082 T C 0.005802 0.005802 1.3127 1.3127
1 38071005 rs187557583 T C 0.006433 0.006433 4.5921 4.5921
1 38095960 rs4511080 A C 0.002133 0.002133 1.0672 1.0672
1 38096347 rs4073941 A G 0.006557 0.006557 1.0611 1.0611
1 38160642 rs141148102 C G 0.004759 0.004759 2.0416 2.0416
1 38195187 rs192421305 C G 0.007781 0.007781 5.3508 5.3508
1 38220471 rs80324768 C T 0.00699 0.00699 0.7899 0.7899
1 38222548 rs182800844 G A 0.0001308 0.0001308 2.2587 2.2587
1 38252850 rs12025575 C G 7.675e-05 7.675e-05 2.3084 2.3084
1 38267854 rs144832668 A G 0.008346 0.008346 1.5663 1.5663
1 38331024 rs181543415 T C 5.344e-05 5.344e-05 2.3509 2.3509
1 38405514 rs142073819 T C 0.005827 0.2564 1.5265 1.3173
1 38465315 rs4634868 A G 0.002001 0.002001 1.1053 1.1053
1 38495890 rs116949237 T C 0.006813 0.02105 1.4715 1.5496
1 38528947 rs181289187 A G 0.006122 0.006122 2.1040 2.1040
1 38559509 rs59203301 G A 0.005292 0.005292 0.3799 0.3799
1 38560968 rs523864 A G 0.001753 0.001753 0.8914 0.8914
1 38564157 rs506286 A G 0.002829 0.002829 0.8942 0.8942
1 38569875 rs473735 C T 0.0001706 0.000745 0.1663 0.1593
1 38707993 rs375657907 G A 0.007184 0.007184 33.3516 33.3516
1 38726073 rs370090391 G A 0.008888 0.008888 25.6626 25.6626
1 38731812 rs182897544 A G 0.00439 0.00439 4.3485 4.3485
1 38749906 rs79207671 T C 0.006945 0.2536 1.1157 1.0746
1 38781113 rs181668912 C A 0.00363 0.003989 1.4851 1.4990
1 38799542 rs184324820 C T 0.004175 0.004175 1.8986 1.8986
1 38860047 rs145439974 C A 0.0005638 0.0005638 2.4772 2.4772
1 38901672 rs182991509 A G 0.005421 0.005421 3.5484 3.5484
1 38910430 rs114499895 C T 0.003012 0.003012 3.9011 3.9011
1 38945093 rs58854248 T A 0.006886 0.03634 2.9339 3.1526
1 38959672 rs117158934 G C 0.005836 0.005836 1.3158 1.3158
1 38959791 rs142307153 A C 0.005837 0.005837 1.3158 1.3158
1 38975503 rs185575813 A G 0.0005908 0.0005908 43.4223 43.4223
1 38997846 rs144823103 A G 0.001945 0.001945 2.0731 2.0731
1 39038371 rs150114269 C T 0.0007994 0.007433 3.3627 3.7694
1 39115477 rs11211081 G A 0.003458 0.003458 0.9399 0.9399
1 39117496 rs10789456 C T 0.001608 0.001608 0.9353 0.9353
1 39117504 rs10789457 C T 0.001121 0.001121 0.9332 0.9332
1 39117761 rs12238975 T C 0.008133 0.008133 0.9438 0.9438
1 39118179 rs12239044 G A 0.007904 0.007904 0.9436 0.9436
1 39122297 rs10789458 A G 0.00278 0.00278 1.0649 1.0649
1 39122502 rs11211084 G T 0.002616 0.002616 0.9385 0.9385
1 39122885 rs1555778 G C 0.00286 0.00286 1.0648 1.0648
1 39123603 rs724321 A G 0.001896 0.001896 0.9366 0.9366
1 39124430 rs16825328 T C 0.002258 0.002258 1.0660 1.0660
1 39125325 rs912781 T C 0.001956 0.001956 0.9367 0.9367
1 39125973 rs4079876 T C 0.007603 0.007603 0.9436 0.9436
1 39126938 rs730219 C T 0.00405 0.00405 1.0618 1.0618
1 39127081 rs730218 C T 0.003021 0.003021 0.9399 0.9399
1 39127567 rs2209461 C T 0.008398 0.008398 0.9460 0.9460
1 39131373 rs11211092 C T 0.005297 0.005297 1.0604 1.0604
1 39132461 rs28877411 T C 0.009119 0.009119 0.9464 0.9464
1 39134898 rs6684052 G A 0.006045 0.006045 0.9443 0.9443
1 39135188 rs16825353 A G 0.006749 0.006749 1.0581 1.0581
1 39135266 rs11578165 C G 0.00819 0.00819 1.0568 1.0568
1 39137072 rs4970615 T C 0.00574 0.00574 1.0593 1.0593
1 39137743 rs7542577 T C 0.00811 0.00811 1.0568 1.0568
1 39158543 rs72634500 A G 0.00468 0.05603 1.1365 1.1391
1 39179454 rs12048126 A G 0.007102 0.07369 0.9426 0.9488
1 39190439 rs686879 T C 0.006239 0.1479 1.0589 1.0470
1 39190998 rs12026533 T G 0.009267 0.1112 0.9456 0.9532
1 39192498 rs6680382 A G 0.003666 0.1446 0.9415 0.9531
1 39192668 rs12031304 G C 0.008314 0.1101 0.9451 0.9531
1 39197064 rs17556883 C T 0.003977 0.1309 1.0614 1.0493
1 39200413 rs12067199 T C 0.006813 0.09076 0.9443 0.9516
1 39203103 rs12031191 T C 0.00657 0.08658 0.9436 0.9509
1 39205299 rs1930570 A C 0.003494 0.08948 1.0634 1.0534
1 39205370 rs1930571 G C 0.003181 0.08996 1.0640 1.0537
1 39205979 rs602989 T C 0.002704 0.0561 1.0659 1.0572
1 39206964 rs78730572 A G 0.008228 0.02756 0.9424 0.9447
1 39207923 rs145342873 T C 0.009726 0.009726 0.7191 0.7191
1 39211649 rs183326434 C G 0.009044 0.009044 10.3587 10.3587
1 39223508 rs181574342 C G 0.001058 0.001058 2.3790 2.3790
1 39291559 rs147325363 A G 0.008286 0.01019 1.1149 1.1167
1 39311534 rs149228362 C T 0.004114 0.004114 1.6679 1.6679
1 39332248 rs140007558 T C 0.004491 0.004491 1.6556 1.6556
1 39388879 rs191081367 C T 0.002511 0.01686 2.1443 2.2131
1 39392821 rs117029390 C A 0.003576 0.07869 1.2216 1.1937
1 39410116 rs190595938 G A 0.0005085 0.0005085 1.6765 1.6765
1 39520108 rs28748046 T C 0.004059 0.004059 1.5029 1.5029
1 39534678 rs184964465 A G 0.002026 0.002026 1.5566 1.5566
1 39584819 rs188817133 T C 0.002325 0.002325 13.3556 13.3556
1 39745847 rs146832764 A G 0.007597 0.007597 3.3441 3.3441
1 39840422 rs12064388 A T 0.008314 0.008314 0.3946 0.3946
1 39966947 rs188178330 C T 0.006662 0.006662 1.4474 1.4474
1 39974849 rs181071978 A G 0.006785 0.006785 1.4458 1.4458
1 39975294 rs138156899 A G 0.006691 0.006691 1.3120 1.3120
1 40001247 rs11206276 C T 0.009575 0.009575 0.7526 0.7526
1 40023356 rs72663529 T A 0.006462 0.006462 0.9510 0.9510
1 40109505 rs144503969 T C 0.008347 0.008347 0.8650 0.8650
1 40126853 rs200499911 C G 0.009351 0.3528 1.8343 1.5724
1 40171317 rs16826499 T C 0.0004844 0.0004844 0.6610 0.6610
1 40201665 rs141267060 G A 0.006911 0.6526 4.9502 1.8436
1 40331358 rs78865038 G A 0.002098 0.002098 59.4493 59.4493
1 40360081 rs187310887 T C 0.003434 0.003434 2.3914 2.3914
1 40361320 rs60314258 T C 0.001846 0.001846 29.1292 29.1292
1 40363744 rs55783562 T A 0.001671 0.001671 29.7079 29.7079
1 40365587 rs74067838 T C 0.001611 0.001611 29.9654 29.9654
1 40366184 rs74067839 C T 0.00161 0.00161 29.9435 29.9435
1 40368244 rs74067840 G C 0.001617 0.001617 30.0017 30.0017
1 40368577 rs74067841 G C 0.001613 0.001613 30.0104 30.0104
1 40381044 rs56203926 A G 0.001482 0.001482 32.9984 32.9984
1 40382218 rs61033872 A C 0.001439 0.001439 33.7917 33.7917
1 40382473 rs58978426 C T 0.001425 0.001425 33.9950 33.9950
1 40383240 rs150633748 A T 0.001268 0.05286 8.1634 13.1512
1 40386075 rs192256825 G A 0.0008575 0.0008575 3.9103 3.9103
1 40403915 rs368673450 T C 0.002877 0.002877 1.7055 1.7055
1 40425533 rs150649877 C T 0.0003927 0.0003927 34.3376 34.3376
1 40440713 rs147053967 C G 0.005843 0.005843 4.1236 4.1236
1 40494199 rs184785542 T C 0.008397 0.08406 8.7105 8.4506
1 40500893 rs370786464 A G 0.006652 0.006652 2.4208 2.4208
1 40513192 rs184176191 G A 0.006877 0.006877 1.6779 1.6779
1 40533358 rs34763876 A G 0.001254 0.001254 3.8989 3.8989
1 40558658 rs138648610 C T 0.009205 0.1115 7.0949 6.9492
1 40560638 rs114575186 A G 0.009325 0.1429 6.3091 6.4731
1 40604029 rs141105733 A G 0.008869 0.105 8.3499 8.1866
1 40659630 rs115174777 A G 0.004203 0.1459 5.6836 21.2505
1 40693931 rs138537133 T C 0.007602 0.1735 4.6589 19.6619
1 40708201 rs182344645 G T 0.009128 0.009128 0.4426 0.4426
1 40723267 rs142824137 G C 0.00679 0.02051 1.6057 1.8800
1 40738138 rs182339139 C T 0.00865 0.00865 3.2537 3.2537
1 40860292 rs143749558 T C 0.00163 0.006369 2.7326 2.6541
1 40881832 rs199561019 T C 0.004927 0.004927 1.9567 1.9567
1 40941780 rs75417907 G C 0.006717 0.1006 0.3450 0.3613
1 40944070 rs140089658 T C 0.0007822 0.01261 4.4667 3.9775
1 41010103 rs193020849 T C 0.003722 0.003722 2.4367 2.4367
1 41101072 rs184708940 T C 0.004963 0.01878 2.2343 2.2625
1 41280325 rs115841013 A G 0.001489 0.001489 2.7463 2.7463
1 41292385 rs112770611 T C 0.007682 0.06123 6.2490 6.5348
1 41293419 rs3767943 A G 0.00296 0.00296 1.0643 1.0643
1 41293489 rs3767944 C T 0.003819 0.003819 1.0625 1.0625
1 41293664 rs3820524 A G 0.006173 0.1317 0.9454 0.9358
1 41340545 rs150888724 A G 0.004749 0.004749 0.7010 0.7010
1 41350845 rs10889707 T A 0.006669 0.006669 1.0521 1.0521
1 41351613 rs10158668 T C 0.007163 0.007163 1.0515 1.0515
1 41353480 rs12404924 T C 0.007921 0.007921 0.9472 0.9472
1 41354272 rs12045063 G A 0.0008004 0.0008004 0.9171 0.9171
1 41356226 rs6696977 G A 0.001227 0.001227 0.9222 0.9222
1 41359500 rs12032523 T C 0.007804 0.007804 0.9483 0.9483
1 41359650 rs6695217 T C 0.001801 0.001801 0.9332 0.9332
1 41360108 rs12402908 A G 0.007683 0.007683 0.9482 0.9482
1 41361375 rs12024607 C T 0.007478 0.007478 0.9480 0.9480
1 41390524 rs370273429 T C 0.005 0.005 3.9219 3.9219
1 41421733 rs11580558 A G 0.005492 0.005492 0.9325 0.9325
1 41421859 rs11578829 G A 0.005498 0.005498 0.9327 0.9327
1 41422196 rs28570583 G A 0.006258 0.006258 0.9340 0.9340
1 41422228 rs28582097 A T 0.00623 0.00623 0.9340 0.9340
1 41422259 rs28397033 A G 0.006246 0.006246 0.9340 0.9340
1 41422311 rs28641158 A G 0.006264 0.006264 0.9340 0.9340
1 41422504 rs28433989 A C 0.006531 0.006531 0.9343 0.9343
1 41422601 rs28558724 T C 0.006369 0.006369 0.9342 0.9342
1 41422646 rs72948869 A G 0.006387 0.006387 0.9342 0.9342
1 41422966 rs7530304 T A 0.006211 0.006211 0.9340 0.9340
1 41423372 rs76179192 T C 0.0067 0.0067 0.9346 0.9346
1 41423387 rs79425393 A C 0.006869 0.006869 0.9347 0.9347
1 41423448 rs11579890 C T 0.005756 0.005756 0.9326 0.9326
1 41423461 rs12736893 A C 0.004156 0.004156 0.9301 0.9301
1 41423677 rs11578762 C G 0.00574 0.00574 0.9334 0.9334
1 41423744 rs11582760 T C 0.005767 0.005767 0.9335 0.9335
1 41424277 rs12405668 G C 0.005853 0.005853 0.9336 0.9336
1 41424563 rs72663705 A G 0.005835 0.005835 0.9336 0.9336
1 41424606 rs67325189 T C 0.005334 0.005334 0.9329 0.9329
1 41424861 rs7529969 A G 0.006186 0.006186 0.9340 0.9340
1 41425024 rs7524587 C T 0.006263 0.006263 0.9341 0.9341
1 41425284 rs6670153 C T 0.006034 0.006034 0.9339 0.9339
1 41425796 rs6668138 G A 0.006603 0.006603 0.9346 0.9346
1 41425816 rs12062753 G A 0.006612 0.006612 0.9346 0.9346
1 41425864 rs12067645 A G 0.007422 0.007422 0.9355 0.9355
1 41426732 rs7514344 T C 0.006313 0.006313 0.9342 0.9342
1 41427222 rs6676944 C T 0.005371 0.005371 0.9331 0.9331
1 41427877 rs12065768 G A 0.005305 0.005305 0.9330 0.9330
1 41427973 rs12066993 A T 0.004251 0.004251 0.9315 0.9315
1 41428799 rs76143390 G A 0.004852 0.004852 0.9323 0.9323
1 41429028 rs80295497 A G 0.004378 0.004378 0.9315 0.9315
1 41429217 rs12407403 T C 0.004341 0.004341 0.9314 0.9314
1 41429223 rs12404862 C G 0.004437 0.004437 0.9316 0.9316
1 41429345 rs12404876 C G 0.004613 0.004613 0.9319 0.9319
1 41429920 rs6669459 A C 0.004768 0.004768 0.9322 0.9322
1 41430204 rs6687286 C T 0.00463 0.00463 0.9319 0.9319
1 41457984 rs115341803 T C 0.007114 0.007114 2.7294 2.7294
1 41475833 rs201074432 A G 0.006197 0.006197 1.8095 1.8095
1 41484001 rs368399441 T C 0.004104 0.004104 1.8436 1.8436
1 41564794 rs56110344 T G 0.008804 0.008804 1.5086 1.5086
1 41648171 rs61781838 C T 0.001769 0.02844 4.5020 4.8302
1 41689950 rs186995377 A C 0.0007048 0.0007048 2.7238 2.7238
1 41727195 rs138245236 G T 0.005393 0.005393 1.1198 1.1198
1 41746254 rs189477477 T C 0.004311 0.004311 0.5521 0.5521
1 41772836 rs147159505 C T 0.00299 0.00299 2.9061 2.9061
1 41824852 rs190876305 G C 0.007421 0.007421 0.5396 0.5396
1 41859515 rs74775180 A G 0.001279 0.01592 6.9349 8.3787
1 41907977 rs138318813 T C 0.008281 0.02048 1.4845 1.6001
1 41945518 rs11572367 A T 0.008672 0.008672 1.5338 1.5338
1 41967340 rs59212677 T C 0.007736 0.05511 1.0713 1.0720
1 41976336 rs200791077 T C 0.001867 0.001867 4.1165 4.1165
1 41984582 rs189981936 A G 0.004172 0.6885 5.8223 2.0800
1 41986819 rs144656231 A G 0.0002343 0.04353 3.5206 3.0392
1 42039422 rs139283035 G C 0.001213 0.001213 3.5241 3.5241
1 42045766 rs200451722 A G 0.002595 0.1739 16.0904 12.5527
1 42109473 rs74817332 A G 0.003932 0.1846 0.8551 0.8956
1 42112633 rs79998863 C T 0.001652 0.001652 0.8770 0.8770
1 42112676 rs79613244 G A 0.00165 0.00165 0.8770 0.8770
1 42114000 rs13375774 T C 0.00171 0.00171 0.8774 0.8774
1 42114733 rs78927801 T C 0.001686 0.001686 0.8773 0.8773
1 42120416 rs6671999 A G 0.001169 0.001169 1.1139 1.1139
1 42121623 rs10890161 C T 0.001482 0.001482 1.1116 1.1116
1 42134848 rs187845556 C G 0.007253 0.2094 1.4286 1.3138
1 42136513 rs7533711 G A 0.001279 0.01248 0.8726 0.8832
1 42138673 rs143984051 A G 0.005991 0.005991 26.4063 26.4063
1 42139805 rs139912098 G C 0.006727 0.006727 26.7683 26.7683
1 42142006 rs148033777 T C 0.00849 0.00849 25.9869 25.9869
1 42142152 rs78288644 C T 0.006427 0.01179 0.8944 0.8972
1 42144399 rs139937489 A G 0.009701 0.009701 25.7774 25.7774
1 42228266 rs116109577 A G 0.007035 0.007035 0.4463 0.4463
1 42229365 rs146306180 A G 0.0002156 0.0002156 1.8216 1.8216
1 42229859 rs79873716 G A 0.0003975 0.0003975 0.8890 0.8890
1 42230025 rs60171123 A G 0.009337 0.009337 59.1100 59.1100
1 42232103 rs11802977 C T 0.007346 0.007346 107.8170 107.8170
1 42233208 rs7556202 T C 0.005049 0.005049 1.0572 1.0572
1 42233463 rs2099758 C G 0.005534 0.005534 1.0566 1.0566
1 42236086 rs372736136 T C 0.005741 0.005741 3.3705 3.3705
1 42238804 rs371658399 A G 0.004636 0.004636 5.3325 5.3325
1 42239131 rs183664919 T C 0.004621 0.004621 4.0940 4.0940
1 42248415 rs187663386 G A 0.003588 0.003588 3.7518 3.7518
1 42256685 rs189651178 T C 0.009825 0.009825 1.9479 1.9479
1 42306566 rs77686818 G A 0.00116 0.001514 1.2256 1.2245
1 42332738 rs77230368 T C 0.004913 0.08427 1.1289 1.1141
1 42353695 rs11210539 T A 0.003339 0.005417 1.0632 1.0656
1 42354070 rs2993122 C T 0.008599 0.02154 0.9427 0.9316
1 42390333 rs142125881 T C 0.006557 0.01636 1.4128 1.5492
1 42463637 rs368790403 T C 0.007279 0.007279 5.8095 5.8095
1 42482653 rs183999884 A C 0.006621 0.01021 9.1870 9.5352
1 42537635 rs139114605 G T 0.002498 0.02092 1.4283 1.4227
1 42953574 rs142367011 A G 0.005931 0.005931 0.7838 0.7838
1 42992578 rs144950560 C T 0.009614 0.04533 3.6001 3.2787
1 42998976 rs150939366 G C 0.002523 0.06511 1.2772 1.2291
1 43040800 rs183758401 G C 0.0002922 0.0002922 2.2533 2.2533
1 43085442 rs6673319 G A 0.003393 0.003393 7.1357 7.1357
1 43117677 rs115142455 T A 0.008341 0.008341 1.6434 1.6434
1 43161670 rs184560679 T C 0.004612 0.004612 15.0505 15.0505
1 43163738 rs78661314 C T 0.001614 0.001614 1.9278 1.9278
1 43270857 rs148010517 A G 0.00929 0.06788 5.1070 15.7238
1 43304023 rs185363624 T C 0.0008315 0.0008315 1.9742 1.9742
1 43337364 rs192731584 A G 0.002808 0.002808 3.0024 3.0024
1 43361975 rs368177029 T G 0.006061 0.006061 2.5792 2.5792
1 43362623 rs113027648 A G 0.002459 0.02874 1.8406 1.7467
1 43386316 rs11586615 C T 0.006957 0.141 1.7286 1.7107
1 43392784 rs201748668 G C 0.005316 0.2332 9.4221 7.9964
1 43403656 rs139378458 C T 0.0007918 0.01405 7.4403 6.7088
1 43417674 rs188533557 T C 0.008495 0.008495 4.9772 4.9772
1 43444422 rs79754474 T C 0.004563 0.004563 1.3140 1.3140
1 43523384 rs181884247 A G 0.006712 0.1413 8.3363 34.1905
1 43539042 rs200638734 A G 0.002386 0.002386 161.3551 161.3551
1 43594599 rs61775750 T C 0.003392 0.003392 1.3582 1.3582
1 43700464 rs12093316 T C 0.004862 0.004862 0.1033 0.1033
1 43743618 rs139715715 C T 0.007758 0.007758 3.0023 3.0023
1 43764681 rs3806402 T A 0.008036 0.05393 0.9277 0.9297
1 43800934 rs76186025 G A 0.005428 0.02664 0.9235 0.9254
1 43802456 rs3754229 T C 0.004166 0.04204 0.9023 0.9118
1 43840203 rs76622258 C G 0.009242 0.3225 0.9132 0.9309
1 43907193 rs189560501 T A 0.005484 0.005484 1.6890 1.6890
1 43915908 rs376953609 C G 0.007553 0.007553 24.9216 24.9216
1 44001302 rs148414237 G A 0.009895 0.009895 2.7778 2.7778
1 44011681 rs147491314 A G 0.004761 0.004761 3.0076 3.0076
1 44019313 rs144175107 A G 0.001856 0.001856 5.0354 5.0354
1 44020836 rs79623042 T C 0.007025 0.007025 12.6914 12.6914
1 44022182 rs141902724 G C 0.005782 0.005782 2.8117 2.8117
1 44036750 rs143573886 T C 0.002796 0.002796 3.1078 3.1078
1 44038018 rs140129140 T C 0.0008268 0.0008268 40.1312 40.1312
1 44089298 rs185205908 A C 0.00443 0.9916 49.8295 1.0464
1 44100821 rs146268636 T C 0.008585 0.008585 57.7564 57.7564
1 44118813 rs181842715 C T 0.004383 0.004383 2.5672 2.5672
1 44121155 rs76612941 A G 0.005862 0.005862 3.0002 3.0002
1 44200057 rs147833202 G C 0.006563 0.006563 1.4360 1.4360
1 44200940 rs150958746 G C 0.001023 0.001023 23.3412 23.3412
1 44232171 rs6429640 G A 0.00672 0.00672 2.1292 2.1292
1 44241402 rs182233490 G C 0.001086 0.001086 23.2700 23.2700
1 44248637 rs184559461 G T 0.001377 0.001377 22.3143 22.3143
1 44251213 rs143260998 A G 0.008187 0.008187 5.1633 5.1633
1 44259991 rs149248116 A G 0.001806 0.01245 28.3723 37.5587
1 44260233 rs140238165 G A 0.001802 0.0124 28.4064 37.5759
1 44275966 rs138915886 G T 0.008516 0.008516 4.8176 4.8176
1 44317000 rs141227846 A T 0.007252 0.007252 0.6870 0.6870
1 44340745 rs140883876 T A 0.004938 0.06395 1.4105 1.3801
1 44344087 rs146503084 G A 0.002909 0.002909 2.6995 2.6995
1 44365457 rs783304 G A 0.006942 0.006942 0.9432 0.9432
1 44371231 rs377231630 C T 0.0005799 0.006529 0.6617 0.6077
1 44371253 rs151287163 T C 0.008132 0.08203 0.9251 0.9267
1 44377370 rs185670974 C T 0.0002095 0.0002095 0.7574 0.7574
1 44383264 rs59341298 A T 0.007343 0.007343 0.9058 0.9058
1 44383265 rs60614934 T A 0.007344 0.007344 0.9058 0.9058
1 44383921 rs116943403 A G 0.00365 0.05973 0.9054 0.9008
1 44401966 rs115571163 T C 0.008906 0.008906 0.9270 0.9270
1 44402794 rs75209795 A G 0.005443 0.005443 0.9228 0.9228
1 44403786 rs143656116 A G 0.008844 0.06909 1.3730 1.3513
1 44405419 rs60957099 T C 0.005727 0.005727 0.9232 0.9232
1 44405710 rs58246403 A G 0.005748 0.005748 0.9232 0.9232
1 44406505 rs140525366 A G 0.005801 0.005801 0.9232 0.9232
1 44406714 rs116675633 C T 0.005597 0.005597 0.9229 0.9229
1 44411174 rs141496231 G C 0.005211 0.005211 0.9224 0.9224
1 44411265 rs111420726 A G 0.007967 0.7728 0.6053 0.8157
1 44415424 rs41270385 G A 0.007056 0.007056 0.9303 0.9303
1 44426823 rs2301992 T C 0.008391 0.008391 0.9319 0.9319
1 44440769 rs2286241 C G 0.001 0.001 0.9232 0.9232
1 44441533 rs2286243 G A 0.001152 0.001152 0.9241 0.9241
1 44445667 rs3762423 C T 0.001271 0.001271 0.9247 0.9247
1 44446455 rs2231280 C T 0.001066 0.001066 0.9238 0.9238
1 44446651 rs2486005 C T 0.003055 0.003055 0.9410 0.9410
1 44447413 rs1859728 C G 0.001054 0.001054 0.9237 0.9237
1 44448110 rs869896 T C 0.001081 0.001081 0.9239 0.9239
1 44449684 rs3791122 G T 0.001165 0.001165 0.9242 0.9242
1 44451234 rs1061781 T C 0.002153 0.002153 0.9124 0.9124
1 44463204 rs2286245 T C 0.007949 0.02335 0.9244 0.9260
1 44512274 rs79399669 G A 0.001305 0.001305 0.6063 0.6063
1 44577835 rs144070509 T C 0.008123 0.008123 3.7200 3.7200
1 44600629 rs144502434 T C 0.004943 0.01903 2.7370 2.6572
1 44602422 rs11581177 A G 0.00746 0.00746 0.9074 0.9074
1 44617321 rs7548997 A G 0.001283 0.1142 0.9181 0.9372
1 44619920 rs12091863 T C 0.001575 0.1182 0.9196 0.9382
1 44630318 rs6700522 T C 0.00476 0.1251 0.9286 0.9426
1 44633681 rs34522797 T C 0.006026 0.1164 0.9359 0.9482
1 44635004 rs34377852 A G 0.007326 0.09196 0.9375 0.9474
1 44635301 rs12084386 C T 0.006867 0.1028 0.9371 0.9480
1 44636720 rs60488005 C T 0.001342 0.001808 0.9097 0.9103
1 44637100 rs36058008 A G 0.007137 0.1061 0.9373 0.9482
1 44638360 rs34716757 T C 0.007129 0.1049 0.9373 0.9482
1 44639941 rs12091399 C T 0.005205 0.07639 0.9356 0.9453
1 44644575 rs11588516 C T 0.005571 0.08202 0.9362 0.9461
1 44647732 rs11210972 A G 0.005811 0.08574 0.9363 0.9464
1 44649409 rs34920502 G T 0.006582 0.1115 0.9374 0.9488
1 44653464 rs12060698 G A 0.006131 0.07454 0.9369 0.9460
1 44653861 rs12058835 A G 0.005738 0.0858 0.9364 0.9465
1 44656429 rs11576516 C T 0.006452 0.114 0.9375 0.9484
1 44661907 rs7535745 T G 0.008736 0.1319 0.9395 0.9513
1 44664826 rs72686053 A T 0.001714 0.001714 0.9134 0.9134
1 44665713 rs12079120 T C 0.008207 0.1432 0.9390 0.9518
1 44667907 rs61768354 T C 0.008429 0.1378 0.9392 0.9516
1 44681113 rs1291169 C T 0.008785 0.1196 0.9403 0.9509
1 44696282 rs11589181 T C 0.001467 0.001467 0.9125 0.9125
1 44701277 rs7525929 G C 0.008404 0.1407 0.9392 0.9515
1 44708383 rs61768356 G A 0.008382 0.1405 0.9392 0.9515
1 44709218 rs11589379 A G 0.001473 0.001473 0.9126 0.9126
1 44710093 rs11578647 T C 0.009911 0.1695 0.9404 0.9540
1 44715620 rs11590157 A G 0.001631 0.001631 0.9134 0.9134
1 44771485 rs3853364 C T 0.002561 0.002561 0.9172 0.9172
1 44779564 rs61771077 C T 0.009567 0.009567 0.8053 0.8053
1 44790523 rs183110865 G A 0.007914 0.01567 2.6105 2.5720
1 44793667 rs11810872 G A 0.006739 0.1371 0.9316 0.9462
1 44809717 rs58287768 T C 0.002548 0.002548 0.9164 0.9164
1 44814625 rs11580230 G A 0.002425 0.002425 0.9161 0.9161
1 44826426 rs59224364 T G 0.001676 0.001676 0.9122 0.9122
1 44826428 rs57117592 G A 0.001676 0.001676 0.9122 0.9122
1 44832809 rs11808597 T A 0.003829 0.1105 0.9266 0.9410
1 44835020 rs226073 G A 0.003332 0.1537 1.0819 1.0600
1 44835833 rs11576254 T C 0.006102 0.1985 0.9302 0.9475
1 44837812 rs61769068 A G 0.003683 0.01654 0.9106 0.9137
1 44844775 rs11578239 A C 0.003283 0.0124 0.9097 0.9123
1 44844958 rs4660275 A G 0.008161 0.229 0.9332 0.9509
1 44845627 rs2020111 A G 0.007061 0.22 0.9320 0.9500
1 44853953 rs11580300 G C 0.007125 0.1399 0.9317 0.9442
1 44856052 rs3888585 A C 0.006412 0.00795 0.9368 0.9370
1 44860143 rs151332726 A G 0.005325 0.005325 2.6565 2.6565
1 44877752 rs190579123 T C 0.001222 0.02953 3.3259 3.5523
1 44896718 rs118127026 C A 0.002561 0.003175 1.5628 1.5600
1 44955903 rs147086684 A G 0.008247 0.008247 0.1621 0.1621
1 44962623 rs186439160 A G 0.001946 0.03786 3.1636 3.3157
1 44980434 rs12732315 G C 0.006559 0.0215 2.9171 5.3576
1 44982783 rs34678898 T C 0.007562 0.007562 2.7041 2.7041
1 45031613 rs13373830 A C 0.008394 0.008394 2.5219 2.5219
1 45059409 rs190235156 G A 0.005704 0.005704 6.7986 6.7986
1 45152281 rs144445044 A G 0.001618 0.001618 3.3336 3.3336
1 45186441 rs61789937 T C 0.006467 0.006467 1.4175 1.4175
1 45192480 rs114840967 A G 0.001116 0.001116 5.3392 5.3392
1 45196748 rs76973380 T C 0.009116 0.009116 1.3827 1.3827
1 45301113 rs11573564 C T 0.004202 0.004202 1.5383 1.5383
1 45488625 rs189982567 T C 0.00631 0.00631 4.7803 4.7803
1 45639684 rs113041234 T C 0.005251 0.005251 1.7657 1.7657
1 45701779 rs117251052 A G 0.003529 0.003529 0.7024 0.7024
1 45711558 rs186969407 G C 0.005277 0.005277 1.5411 1.5411
1 45713173 rs193026997 C G 0.008574 0.008574 1.6257 1.6257
1 45886349 rs2994669 T C 0.00963 0.00963 1.4123 1.4123
1 45946803 rs182878949 T C 0.005562 0.005562 8.2663 8.2663
1 46003852 rs184107900 T G 0.007126 0.007126 4.1052 4.1052
1 46026645 rs188093971 T C 0.002517 0.002517 1.9025 1.9025
1 46041581 rs149728291 A G 0.006243 0.006243 0.8752 0.8752
1 46083417 rs191170448 A G 0.004164 0.004164 14.1217 14.1217
1 46139412 rs144293677 C T 0.009242 0.009242 5.1434 5.1434
1 46216168 rs188834336 T C 0.008493 0.008493 0.6093 0.6093
1 46233873 rs117091427 G T 0.00805 0.00805 0.8790 0.8790
1 46240211 rs72889328 T C 0.009884 0.3549 3.4549 2.1594
1 46253722 rs148865822 A G 0.007649 0.007649 9.7650 9.7650
1 46313428 rs145120904 T A 0.007738 0.007738 9.7430 9.7430
1 46429510 rs75840714 C T 0.0003151 0.00169 0.9193 0.9198
1 46527341 rs148957730 A G 0.008447 0.01404 0.7313 0.7167
1 46589410 rs143818798 C T 0.007943 0.007943 9.7246 9.7246
1 46613872 rs145051313 T C 0.002274 0.002274 2.1076 2.1076
1 46670710 rs190679183 A G 0.001568 0.001568 3.0715 3.0715
1 46779067 rs191646024 T G 0.004261 0.004261 0.4216 0.4216
1 46796038 rs72883470 T C 0.006558 0.006558 1.2300 1.2300
1 46827063 rs182397708 A G 0.006107 0.006107 0.2977 0.2977
1 47082136 rs186438068 T C 0.000145 0.000145 117.9692 117.9692
1 47082137 rs189528964 T A 0.0001451 0.0001451 117.9134 117.9134
1 47098272 rs140178407 A G 0.0001926 0.0001926 110.8348 110.8348
1 47103823 rs142060836 C G 0.0001926 0.0001926 110.8453 110.8453
1 47122721 rs77279021 C G 0.006195 0.006195 0.6337 0.6337
1 47151619 rs12059461 A G 0.005475 0.01187 2.8975 3.3227
1 47199090 rs181028393 T C 0.002915 0.04362 25.9821 20.3030
1 47280903 rs199691504 A G 0.004641 0.06109 57.1906 75.0968
1 47326535 rs189369427 C T 0.009522 0.009522 0.3466 0.3466
1 47364032 rs6679529 C G 0.006258 0.006258 1.6823 1.6823
1 47399353 rs184073067 T C 0.008047 0.008047 0.3389 0.3389
1 47455249 rs139625265 T G 0.007289 0.007289 1.2824 1.2824
1 47466143 rs74072490 A G 0.004287 0.004287 309.4858 309.4858
1 47563990 rs146676765 T C 0.002546 0.002546 16.8103 16.8103
1 47714741 rs74923007 A C 0.008085 0.008085 0.3917 0.3917
1 47727435 rs1967758 A T 0.007413 0.007413 1.0615 1.0615
1 47735551 rs140975915 C T 0.005287 0.005287 1.1732 1.1732
1 47754599 rs139557589 C T 0.003519 0.003519 1.1812 1.1812
1 47779392 rs79976889 A G 0.005326 0.005326 1.1944 1.1944
1 47859624 rs150886174 T C 0.007741 0.007741 1.1617 1.1617
1 47877585 rs186676088 A G 0.00903 0.00903 2.1693 2.1693
1 47921155 rs372896872 T C 0.005127 0.005127 5.1026 5.1026
1 47945306 rs881261 C T 0.002211 0.003543 1.1658 1.1664
1 47945647 rs12121757 A G 0.002046 0.005129 1.1693 1.1711
1 47947741 rs6683032 C T 0.001848 0.005594 1.1701 1.1719
1 47948764 rs2065945 A G 0.002049 0.006481 1.1678 1.1700
1 47952274 rs61784834 T C 0.002859 0.004354 1.1618 1.1623
1 47954511 rs12125691 T G 0.00326 0.01125 1.1703 1.1774
1 47954979 rs12126579 A G 0.003462 0.01305 1.1692 1.1776
1 47955400 rs17371239 T C 0.002982 0.01123 1.1719 1.1802
1 47955427 rs17371253 T C 0.002991 0.01132 1.1718 1.1802
1 47957081 rs17379854 A G 0.003353 0.01404 1.1701 1.1808
1 47958094 rs184450291 G C 0.0008163 0.03569 2.3221 2.3400
1 47996882 rs34762764 T C 0.001871 0.01872 1.1972 1.2139
1 48003512 rs61783173 C A 0.003547 0.7039 0.8778 0.9636
1 48006500 rs12119350 G A 0.006438 0.2903 0.9020 0.9370
1 48008774 rs111734085 C G 0.008326 0.02517 1.3026 1.3300
1 48016782 rs140579247 A G 0.00742 0.00742 1.4337 1.4337
1 48042183 rs141252217 A G 0.005843 0.02219 1.5659 1.6786
1 48049405 rs2507005 T C 0.002017 0.002017 0.9120 0.9120
1 48052442 rs2457072 G A 0.003916 0.003916 0.9185 0.9185
1 48056117 rs2507003 T G 0.00188 0.00188 0.9189 0.9189
1 48061490 rs2457078 A T 0.007458 0.007458 0.8870 0.8870
1 48065239 rs116538937 G A 0.005777 0.005777 19.0130 19.0130
1 48071978 rs78316717 T C 0.006282 0.006282 20.0449 20.0449
1 48073948 rs115630673 T C 0.008519 0.008519 16.9566 16.9566
1 48075081 rs114656680 T C 0.002164 0.002164 28.8247 28.8247
1 48086326 rs141045735 A T 0.002282 0.002282 0.5175 0.5175
1 48163804 rs145952076 C G 0.00885 0.00885 7.8206 7.8206
1 48246809 rs141612708 A G 0.001135 0.001135 0.7171 0.7171
1 48250752 rs77223419 T C 0.003462 0.2521 0.5447 0.6718
1 48372630 rs148653354 A G 0.0006017 0.09894 0.5201 0.5910
1 48372756 rs1544179 G T 0.007326 0.007326 1.1018 1.1018
1 48373603 rs11584750 A G 0.007216 0.007216 1.1021 1.1021
1 48378636 rs187553466 A C 0.000174 0.000174 4.3049 4.3049
1 48379120 rs74667555 T C 0.007431 0.007431 1.1017 1.1017
1 48384466 rs4927233 A G 0.007776 0.007776 1.1011 1.1011
1 48384796 rs4927234 A G 0.00773 0.00773 1.1012 1.1012
1 48385775 rs36056312 A G 0.007874 0.007874 1.1009 1.1009
1 48388834 rs4927241 G A 0.006398 0.006398 1.1036 1.1036
1 48391393 rs11588585 A G 0.006132 0.006132 1.1042 1.1042
1 48392467 rs75620943 T C 0.00606 0.00606 1.1044 1.1044
1 48393525 rs78869979 T C 0.009801 0.009801 1.0985 1.0985
1 48396549 rs80083035 T C 0.009463 0.009463 1.0990 1.0990
1 48396869 rs17459747 C G 0.006265 0.006265 1.1040 1.1040
1 48397737 rs951879 A G 0.00677 0.00677 1.1032 1.1032
1 48402458 rs75827599 C T 0.008553 0.008553 1.1009 1.1009
1 48404548 rs11577547 A G 0.005585 0.005585 1.1060 1.1060
1 48405205 rs76401074 C G 0.00824 0.00824 1.1009 1.1009
1 48406198 rs77480773 T C 0.004979 0.004979 1.1069 1.1069
1 48406993 rs114334162 C T 0.008361 0.008361 1.1007 1.1007
1 48407275 rs17426042 C T 0.008373 0.008373 1.1007 1.1007
1 48411627 rs11577166 C T 0.008655 0.008655 1.1005 1.1005
1 48412806 rs17426137 G T 0.008692 0.008692 1.1005 1.1005
1 48415055 rs115540659 C T 0.008742 0.008742 1.1005 1.1005
1 48415849 rs35839389 T C 0.008757 0.008757 1.1005 1.1005
1 48421977 rs149061640 T C 0.005506 0.005506 1.1063 1.1063
1 48422058 rs147829163 G A 0.005497 0.005497 1.1063 1.1063
1 48422163 rs115567176 T C 0.00549 0.00549 1.1063 1.1063
1 48423057 rs58886748 C T 0.005425 0.005425 1.1065 1.1065
1 48423064 rs59557413 C T 0.005423 0.005423 1.1065 1.1065
1 48423206 rs61296079 A T 0.005414 0.005414 1.1065 1.1065
1 48425197 rs150931371 G A 0.00528 0.00528 1.1068 1.1068
1 48425206 rs139446554 T C 0.008778 0.008778 1.1006 1.1006
1 48426351 rs147604840 C G 0.005075 0.005075 1.1073 1.1073
1 48433413 rs11588485 T C 0.008839 0.008839 1.0890 1.0890
1 48433731 rs77249706 T G 0.008841 0.008841 1.0889 1.0889
1 48435142 rs17460291 C G 0.007675 0.007675 1.0903 1.0903
1 48435718 rs303907 G C 0.007975 0.0929 1.1553 1.1601
1 48436440 rs11584576 G A 0.009895 0.009895 1.0872 1.0872
1 48444787 rs116926319 G T 0.0013 0.07127 0.6833 0.7071
1 48446615 rs2220993 A G 0.009743 0.009743 1.0867 1.0867
1 48454171 rs116938202 T A 0.000216 0.1499 0.6222 0.6619
1 48523179 rs114153374 A G 0.001201 0.001201 44.6545 44.6545
1 48524714 rs193187236 A G 0.00768 0.00768 60.3348 60.3348
1 48536576 rs74544937 C G 0.0008017 0.0008017 1.3210 1.3210
1 48577405 rs147042214 G C 0.007532 0.1693 0.6628 0.7248
1 48626898 rs117025541 A T 0.002099 0.002099 1.3179 1.3179
1 48633696 rs144543931 A C 0.001158 0.01028 0.5554 0.5707
1 48645215 rs184200483 C T 0.006465 0.006465 4.8543 4.8543
1 48656833 rs189830250 T C 0.005063 0.005063 5.0313 5.0313
1 48658489 rs71502310 A G 0.008745 0.008745 1.1492 1.1492
1 48683466 rs77063258 A T 0.0009793 0.0009793 1.3117 1.3117
1 48750937 rs112020464 A G 0.008 0.02011 12.7452 11.8496
1 48753023 rs185584333 T A 0.002861 0.04735 0.5021 0.5417
1 48777417 rs201406980 A G 0.008102 0.1498 0.5306 0.6095
1 48788789 rs367948505 T C 0.003551 0.003551 2.1839 2.1839
1 48823046 rs150149567 T C 0.006744 0.006744 1.3389 1.3389
1 48869409 rs41296157 T C 0.007886 0.04835 1.4381 1.5322
1 48972150 rs191409812 A C 0.006941 0.006941 11.1889 11.1889
1 49019107 rs148762816 C A 0.002846 0.002846 0.8663 0.8663
1 49023114 rs79450874 T C 0.002888 0.002888 0.8666 0.8666
1 49030783 rs149784173 A G 0.008042 0.008042 1.5060 1.5060
1 49065161 rs147632778 T A 0.0006872 0.0006872 8.6134 8.6134
1 49070567 rs373067671 C T 0.00399 0.00399 17.2514 17.2514
1 49080700 rs190837937 A G 0.004183 0.03517 36.2484 41.8029
1 49126327 rs367699023 G T 0.004432 0.004432 10.9087 10.9087
1 49128185 rs192934736 T A 0.006567 0.01683 20.8333 24.5318
1 49161410 rs142719318 C G 0.004155 0.004155 0.4150 0.4150
1 49189748 rs186326749 G C 0.007548 0.007548 0.5405 0.5405
1 49212148 rs118117128 G T 0.007866 0.02331 1.6584 1.6542
1 49215472 rs12731975 C T 0.002549 0.002549 1.9146 1.9146
1 49216371 rs11586980 A G 0.004789 0.08318 1.0864 1.0701
1 49239862 rs138020897 T C 0.003315 0.003315 1.8351 1.8351
1 49255241 rs189619186 G A 0.008842 0.008842 3.0368 3.0368
1 49338500 rs4565762 T C 0.006709 0.09741 0.9322 0.9349
1 49339294 rs72682909 C T 0.009637 0.1173 1.0691 1.0664
1 49406547 rs17105280 G A 0.003767 0.6477 0.4880 2.4538
1 49442531 rs183078953 G C 0.0001045 0.0001045 20.4271 20.4271
1 49489782 rs181355441 G A 0.009046 0.02186 10.8251 11.0202
1 49621542 rs77831988 T C 0.007471 0.007471 0.5446 0.5446
1 49658807 rs183033087 G A 0.007294 0.007294 0.5434 0.5434
1 49664674 rs117835319 T A 0.000111 0.000111 20.1039 20.1039
1 49684736 rs368910213 G A 0.009351 0.009351 1.7158 1.7158
1 49845137 rs184678739 G A 0.007223 0.007223 0.0074 0.0074
1 49861461 rs149574590 A G 0.002978 0.002978 0.6232 0.6232
1 49865163 rs149093272 A T 0.009752 0.009752 20.1221 20.1221
1 49887243 rs77299491 G A 0.003885 0.003885 0.8970 0.8970
1 49977295 rs1167293 A T 0.003178 0.03406 0.9386 0.9422
1 50027248 rs138872489 C T 0.009451 0.01217 0.2124 0.2111
1 50104219 rs142548051 T A 0.006209 0.006209 2.3764 2.3764
1 50191185 rs143613319 A G 0.005295 0.1113 2.1854 2.0781
1 50212612 rs184326197 G C 0.002671 0.002671 0.5240 0.5240
1 50218927 rs373444664 A G 0.004285 0.004285 6.4801 6.4801
1 50234760 rs187438626 T C 0.005296 0.08865 2.2194 2.1704
1 50243105 rs80153654 C A 0.005052 0.005052 2.1333 2.1333
1 50281595 rs79362127 T C 0.004772 0.004772 2.1354 2.1354
1 50297573 rs185052118 A G 0.005461 0.1063 2.1765 2.0797
1 50319786 rs370796658 G A 0.004285 0.004285 6.4800 6.4800
1 50325655 rs12134256 C T 0.00528 0.00528 2.1278 2.1278
1 50477357 rs114473879 T G 0.004756 0.004756 2.1359 2.1359
1 50479321 rs77600602 A T 0.004755 0.004755 2.1360 2.1360
1 50481532 rs12142548 C G 0.004755 0.004755 2.1360 2.1360
1 50487680 rs181103400 C T 0.005256 0.1109 2.1870 2.0798
1 50522367 rs12133586 C G 0.00534 0.111 2.1840 2.0780
1 50541977 rs146747589 A G 0.003703 0.09711 2.2868 2.1478
1 50565249 rs190398325 G A 0.008902 0.1257 1.8671 1.6611
1 50593838 rs150666354 A G 0.006287 0.03795 2.2816 2.2192
1 50609483 rs12143873 C T 0.003237 0.08117 2.7271 2.4170
1 50621457 rs140837722 T C 0.003254 0.08276 2.7267 2.4123
1 50672908 rs76656478 A T 0.003291 0.003291 6.4964 6.4964
1 50681470 rs146948139 T C 0.003573 0.003573 6.3631 6.3631
1 50682914 rs191909567 A G 0.005289 0.09821 2.6660 2.3505
1 50684529 rs185223158 A G 0.007363 0.007363 4.3244 4.3244
1 50690132 rs111647762 T C 0.003716 0.003716 6.3076 6.3076
1 50697757 rs76021849 A G 0.003655 0.003655 6.3116 6.3116
1 50727657 rs145652305 C T 0.004897 0.004897 5.5565 5.5565
1 50727708 rs148158519 T A 0.004884 0.004884 5.5605 5.5605
1 50727972 rs190965223 T C 0.00478 0.00478 5.5861 5.5861
1 50728025 rs143255642 T C 0.004765 0.004765 5.5901 5.5901
1 50728446 rs143880365 T C 0.004643 0.004643 5.6220 5.6220
1 50743183 rs150251924 T C 0.004149 0.004149 5.7644 5.7644
1 50744526 rs143422647 T C 0.00411 0.00411 5.7751 5.7751
1 50744703 rs111515012 C G 0.004249 0.004249 5.7475 5.7475
1 50745722 rs113250387 C T 0.004099 0.004099 5.7810 5.7810
1 50749057 rs77653135 A C 0.006529 0.006529 5.1574 5.1574
1 50749506 rs75042578 A G 0.00651 0.00651 5.1620 5.1620
1 50753164 rs190878910 T C 0.004157 0.004157 5.8041 5.8041
1 50802608 rs138716156 T C 0.007463 0.007463 4.6505 4.6505
1 50803062 rs190335545 G A 0.007464 0.007464 4.6500 4.6500
1 50806694 rs188173097 T C 0.007441 0.007441 4.6505 4.6505
1 50819806 rs190306283 T C 0.007533 0.007533 4.6381 4.6381
1 50835409 rs150441569 G C 0.00559 0.00559 0.6736 0.6736
1 50925229 rs147627384 T C 0.004508 0.004508 0.6776 0.6776
1 51037292 rs139300993 A T 0.007448 0.007448 11.2666 11.2666
1 51260599 rs116779014 A G 0.005809 0.005809 2.9417 2.9417
1 51402511 rs145294781 A C 0.009167 0.009167 56.4003 56.4003
1 51440510 rs139010793 G C 0.004426 0.06029 3.1971 2.9171
1 51480040 rs368710732 G T 0.004579 0.004579 4.1957 4.1957
1 51605849 rs72692281 A G 0.001946 0.02551 4.6489 4.8153
1 51633764 rs182858741 A T 0.007173 0.007173 2.0864 2.0864
1 51633765 rs188641369 A G 0.007173 0.007173 2.0864 2.0864
1 51976711 rs190801852 A G 0.007976 0.02568 1.1910 1.2394
1 52027071 rs370180786 C T 0.008435 0.008435 7.1343 7.1343
1 52044351 rs150819579 T A 0.009368 0.009368 3.1287 3.1287
1 52290633 rs74982383 C T 0.003826 0.003826 1.1803 1.1803
1 52483473 rs191946830 C T 0.001433 0.001433 77.8918 77.8918
1 52513365 rs146754361 T C 0.003021 0.01539 2.4448 2.5877
1 52543829 rs36070405 G A 0.002224 0.002224 0.8474 0.8474
1 52643727 rs139049573 G A 0.0005983 0.0005983 0.8142 0.8142
1 52652148 rs7519110 G C 0.00265 0.00265 0.8496 0.8496
1 52654408 rs11587003 T G 0.001 0.001 0.8340 0.8340
1 52654415 rs35817878 A G 0.001197 0.001197 0.8359 0.8359
1 52688205 rs66496551 T C 0.001483 0.001483 0.8393 0.8393
1 52691081 rs187181515 A G 0.00305 0.1159 1.6218 1.5823
1 52733726 rs116871375 G A 0.007319 0.007319 0.8053 0.8053
1 52752527 rs35354820 G A 0.001214 0.001214 0.8380 0.8380
1 52754871 rs1288706 A G 0.001821 0.001821 0.8434 0.8434
1 52796250 rs2762821 T C 0.001093 0.001093 0.8368 0.8368
1 52842270 rs1983833 A G 0.0008122 0.0008122 0.8343 0.8343
1 52916879 rs141884437 G A 0.001152 0.001152 0.8282 0.8282
1 52923401 rs77320878 G A 0.008504 0.008504 15.2449 15.2449
1 52932485 rs145858713 A G 0.001153 0.001153 0.8282 0.8282
1 52943225 rs835033 A C 0.006848 0.08622 1.0636 1.0777
1 52958791 rs835034 A T 0.006316 0.0873 1.0644 1.0774
1 52987195 rs117295525 T G 0.00737 0.00737 1.5042 1.5042
1 52991344 rs3795363 C T 0.001394 0.001394 0.8374 0.8374
1 52993862 rs61782556 A T 0.0009882 0.02215 1.0858 1.1031
1 52997240 rs835036 C T 0.00522 0.07533 1.0654 1.0783
1 53006142 rs144139634 A G 0.008513 0.008513 0.7628 0.7628
1 53025178 rs142420405 C G 0.008055 0.008055 1.5907 1.5907
1 53029526 rs11581306 C G 0.0004342 0.0004342 0.8309 0.8309
1 53030823 rs11581903 A G 0.000373 0.000373 0.8275 0.8275
1 53040424 rs145082795 C T 0.002474 0.002474 0.8451 0.8451
1 53053226 rs117212965 T C 0.008262 0.03901 0.8977 0.8779
1 53066652 rs117771215 C G 0.004531 0.004531 0.8510 0.8510
1 53144188 rs146460801 T C 0.009803 0.5283 10.9658 4.1276
1 53211914 rs61768341 A G 0.002503 0.002503 7.8801 7.8801
1 53234576 rs61768347 G C 0.00702 0.00702 3.4406 3.4406
1 53271592 rs78912591 G A 0.006458 0.006458 7.2968 7.2968
1 53273140 rs76007501 G A 0.00382 0.006759 30.5128 29.7958
1 53302230 rs150502785 T A 0.007741 0.007741 0.1438 0.1438
1 53311869 rs139731175 T C 0.007527 0.007527 0.1438 0.1438
1 53349891 rs140163768 A G 0.008973 0.008973 3.4167 3.4167
1 53424929 rs182255810 A G 0.003565 0.003565 1.8602 1.8602
1 53443945 rs201663646 G A 0.001498 0.001498 14.7023 14.7023
1 53506849 rs61769109 A G 0.008031 0.008031 14.6070 14.6070
1 53567441 rs111587756 A C 0.006457 0.006457 3.9717 3.9717
1 53613116 rs61769567 A G 0.008058 0.008058 3.2899 3.2899
1 53626373 rs150918413 G A 0.008266 0.03095 8.0539 7.2242
1 53637899 rs181397748 T C 0.00756 0.00756 0.0614 0.0614
1 53759909 rs149483682 C G 0.006402 0.006402 1.8460 1.8460
1 53767970 rs181671525 C T 0.002615 0.01463 9.3750 8.9105
1 53798213 rs191072336 T C 0.009928 0.009928 1.2977 1.2977
1 53808693 rs1416095 G A 0.008463 0.008463 0.9525 0.9525
1 53835738 rs147474475 T C 0.009026 0.009026 2.4317 2.4317
1 53843539 rs57340188 G C 0.009889 0.009889 0.8969 0.8969
1 53843997 rs72899484 A G 0.00938 0.00938 0.8962 0.8962
1 53845985 rs17108398 A G 0.008891 0.008891 0.8957 0.8957
1 53846598 rs11587217 A G 0.00817 0.00817 0.8945 0.8945
1 53894456 rs4926995 A G 0.002759 0.002759 1.4531 1.4531
1 53896800 rs78978208 A C 0.007979 0.1482 0.8669 0.8606
1 53899244 rs144543825 A G 0.000727 0.000727 0.2710 0.2710
1 53899575 rs79866371 A G 0.009779 0.1522 0.8703 0.8633
1 53929415 rs74393731 G A 0.009296 0.009296 1.1708 1.1708
1 53931333 rs149204332 T A 0.009843 0.009843 1.2679 1.2679
1 53937300 rs145175735 T C 0.009411 0.009411 2.0553 2.0553
1 54017981 rs151166150 G C 0.003263 0.003263 0.7758 0.7758
1 54120033 rs192992376 T C 0.003654 0.003654 2.4315 2.4315
1 54131308 rs72660641 A C 0.007501 0.007501 2.3438 2.3438
1 54183743 rs148976448 A G 0.003703 0.2222 1.4470 1.2841
1 54203085 rs183693954 C T 0.009928 0.05687 7.2314 6.2483
1 54235736 rs79833346 T C 0.009596 0.009596 1.2563 1.2563
1 54300136 rs183687772 T C 0.008139 0.04306 7.9439 6.9753
1 54306202 rs181655452 A T 0.004214 0.004214 0.5604 0.5604
1 54343962 rs200304706 A G 0.00977 0.01238 1.9645 1.9553
1 54347622 rs143575555 A G 0.004367 0.004367 3.4871 3.4871
1 54383529 rs180755309 G A 0.007714 0.01656 10.9411 10.3641
1 54450192 rs7548146 T C 7.841e-05 7.841e-05 3.9713 3.9713
1 54501239 rs78770877 A G 0.008991 0.03414 1.3460 1.3170
1 54523304 rs150916773 G A 0.005668 0.005668 6.2969 6.2969
1 54525069 rs148410681 A C 0.009351 0.03704 1.3437 1.3132
1 54532306 rs148009207 T G 0.006528 0.006528 6.2351 6.2351
1 54532307 rs141669089 C G 0.006528 0.006528 6.2351 6.2351
1 54535691 rs183309743 C G 0.005556 0.005556 6.3158 6.3158
1 54548905 rs187535597 G A 0.001896 0.001896 21.2714 21.2714
1 54584954 rs185995175 G C 0.003289 0.003289 39.4986 39.4986
1 54598299 rs138933451 G A 0.009514 0.009514 5.5210 5.5210
1 54632737 rs190605944 A G 0.001405 0.001405 3.2212 3.2212
1 54634258 rs148876926 A G 0.006138 0.006138 4.5180 4.5180
1 54636379 rs117202813 T C 0.005447 0.02445 0.6641 0.6749
1 54692861 rs112173146 C G 0.001415 0.0893 2.2032 2.1246
1 54803670 rs146424705 G A 0.002073 0.02591 1.8289 1.9626
1 54835295 rs144922678 G A 0.002737 0.004878 1.4339 1.4336
1 54897178 rs146947916 T A 0.004112 0.004112 4.0678 4.0678
1 55023345 rs191973172 G T 0.002938 0.002938 2.4495 2.4495
1 55058160 rs17394626 T G 0.004535 0.004535 1.9082 1.9082
1 55080560 rs191173076 A G 0.003286 0.003286 9.2805 9.2805
1 55114342 rs61768765 T A 0.008595 0.008595 1.0796 1.0796
1 55128656 rs56106192 C G 0.005793 0.005793 1.0849 1.0849
1 55131174 rs184539073 T C 0.007759 0.03031 5.4452 5.6989
1 55138291 rs78080497 G A 0.003882 0.003882 2.3190 2.3190
1 55182300 rs1147990 A T 0.008448 0.008448 0.8402 0.8402
1 55190676 rs2108034 C T 0.006244 0.006244 0.8350 0.8350
1 55192281 rs2873510 G T 0.006361 0.006361 0.8349 0.8349
1 55201438 rs2764829 G A 0.001038 0.001038 1.3150 1.3150
1 55241615 rs200277533 A G 0.004031 0.05237 2.0775 1.9120
1 55249296 rs118076220 A G 0.004933 0.004933 1.6600 1.6600
1 55373703 rs185967070 A G 0.006119 0.03491 0.5515 0.5768
1 55420337 rs1035816 C T 0.009566 0.009566 1.0510 1.0510
1 55420929 rs1035817 C A 0.009895 0.009895 1.0508 1.0508
1 55421445 rs11206485 G C 0.009677 0.009677 1.0509 1.0509
1 55423064 rs12725873 A G 0.00684 0.00684 1.0533 1.0533
1 55424178 rs6588539 G A 0.009623 0.009623 1.0509 1.0509
1 55424349 rs7524899 G T 0.009705 0.009705 1.0509 1.0509
1 55424745 rs6668051 C A 0.009878 0.009878 1.0507 1.0507
1 55425476 rs10218512 A G 0.009911 0.009911 1.0507 1.0507
1 55425901 rs11206492 T C 0.00989 0.00989 1.0507 1.0507
1 55426377 rs4634950 A T 0.009712 0.009712 1.0509 1.0509
1 55426441 rs7539163 A G 0.009717 0.009717 1.0509 1.0509
1 55426837 rs7529244 G A 0.009894 0.009894 1.0508 1.0508
1 55430371 rs7551637 T G 0.009577 0.009577 1.0485 1.0485
1 55431601 rs1076528 G A 0.009979 0.009979 1.0483 1.0483
1 55431933 rs12043403 C T 0.0067 0.0067 0.8682 0.8682
1 55516385 rs191181573 A C 0.009594 0.009594 0.8057 0.8057
1 55634220 rs34059420 T C 0.009146 0.2922 17.7579 10.2289
1 55692078 rs190904337 G A 0.001135 0.1036 9.3957 6.3127
1 55851613 rs150587407 A G 0.0085 0.008692 4.2428 4.2389
1 55870907 rs142020984 T C 0.001944 0.01243 1.4553 1.5544
1 55880771 rs6685441 C G 0.009683 0.009683 1.0580 1.0580
1 55896550 rs12733092 T G 0.001814 0.001814 0.2579 0.2579
1 55901295 rs139082212 A G 0.002613 0.002613 0.2683 0.2683
1 55901683 rs150812655 T G 0.003432 0.003432 0.2825 0.2825
1 55906134 rs144297325 T C 0.009387 0.009387 0.9009 0.9009
1 55948086 rs145040784 G A 0.002366 0.002366 1.6014 1.6014
1 55992042 rs75771459 T C 0.007688 0.007688 1.8215 1.8215
1 55993740 rs189245058 G A 0.006684 0.028 2.2886 2.1815
1 56005941 rs189109541 T G 0.002336 0.07168 2.5231 2.1601
1 56073445 rs184883697 A G 0.006616 0.006616 4.8930 4.8930
1 56105227 rs180934881 A G 0.003832 0.003832 5.5506 5.5506
1 56127367 rs372503889 A T 0.001521 0.01951 2.8946 3.5174
1 56128348 rs376697278 C T 0.006209 0.1706 1.2722 1.2154
1 56129031 rs200407517 T C 0.0008163 0.005033 0.8943 0.8967
1 56139066 rs192688980 T C 0.0046 0.0046 2.7754 2.7754
1 56195753 rs57681335 G A 0.008327 0.304 1.0564 1.0464
1 56196127 rs3972660 A G 0.008974 0.3096 1.0558 1.0466
1 56232869 rs150585447 G A 0.006298 0.03317 0.7590 0.7157
1 56252014 rs189123054 T G 0.003078 0.003078 3.2269 3.2269
1 56257207 rs373379809 T C 0.00256 0.00256 42.2416 42.2416
1 56279497 rs117115434 A G 0.008472 0.02032 1.1214 1.1188
1 56279869 rs61774829 T C 0.00591 0.00591 1.0622 1.0622
1 56283040 rs150916296 G A 0.003808 0.1566 0.5450 0.6360
1 56298378 rs78138361 A C 0.004995 0.05253 0.5787 0.6378
1 56303474 rs185402739 C T 0.002527 0.1737 0.5488 0.6605
1 56303678 rs75190075 G T 0.002927 0.01617 0.8807 0.8457
1 56319316 rs144713369 T C 0.002628 0.03447 80.0828 71.8386
1 56328547 rs80053902 C T 0.001165 0.001165 1.3740 1.3740
1 56340527 rs74726179 A G 0.004379 0.03753 3.3643 3.6285
1 56342950 rs148570412 G A 0.0022 0.2154 0.5274 0.6480
1 56343814 rs140008938 C T 0.002539 0.1699 0.5568 0.6522
1 56345727 rs118062267 T C 0.005434 0.03113 1.1435 1.1782
1 56346622 rs74541693 A G 0.005193 0.0315 1.1450 1.1836
1 56346809 rs79317683 A T 0.00633 0.03564 1.1409 1.1840
1 56348408 rs117894825 A C 0.004652 0.04075 1.1426 1.1910
1 56348760 rs147837670 G T 0.0004951 0.0004951 1.4043 1.4043
1 56353715 rs117448266 C A 0.00623 0.04676 1.1372 1.1902
1 56361610 rs147473627 T C 0.0005075 0.0005075 1.4037 1.4037
1 56362841 rs117697828 T C 0.006856 0.04824 1.1356 1.1883
1 56371350 rs140122285 A C 0.007254 0.04922 1.1347 1.1865
1 56372772 rs117214718 C G 0.002435 0.4039 0.5232 0.7094
1 56386288 rs139129958 A G 0.0006888 0.3981 0.5038 0.7045
1 56392124 rs142977455 C T 0.008568 0.04418 1.1325 1.1723
1 56402799 rs117133070 G A 0.006454 0.04121 1.1376 1.1767
1 56405798 rs76470507 G A 0.006715 0.04341 1.1383 1.1752
1 56412712 rs189709349 G C 0.005203 0.222 9.5364 5.3033
1 56429521 rs6588595 T C 0.00892 0.07769 0.9454 0.9411
1 56431149 rs2404390 T C 0.009666 0.07922 0.9460 0.9416
1 56432149 rs11206696 T C 0.009125 0.07705 0.9456 0.9411
1 56432588 rs7531302 T C 0.00701 0.06828 0.9437 0.9393
1 56437972 rs12021564 C T 0.004626 0.05611 0.9406 0.9367
1 56438651 rs12032226 T C 0.001898 0.04144 0.9389 0.9373
1 56438761 rs6664415 C T 0.001733 0.03989 0.9384 0.9366
1 56439244 rs6700759 T C 0.001702 0.03857 0.9383 0.9365
1 56439329 rs6664825 C A 0.001764 0.03921 0.9385 0.9367
1 56439426 rs6664937 G A 0.001746 0.04163 0.9385 0.9368
1 56439909 rs10489777 A C 0.001448 0.03505 0.9375 0.9357
1 56440202 rs11206700 A G 0.00158 0.03623 0.9379 0.9361
1 56440618 rs11206701 T C 0.005253 0.0497 0.9418 0.9373
1 56440753 rs12562374 C T 0.0007923 0.0007923 0.9121 0.9121
1 56441329 rs11206702 T C 0.001563 0.03624 0.9378 0.9360
1 56441722 rs12123321 G A 0.001553 0.0362 0.9378 0.9359
1 56442198 rs12021956 T G 0.001565 0.03636 0.9378 0.9359
1 56442620 rs77277196 A G 0.004104 0.04889 0.9400 0.9354
1 56442849 rs114490206 G A 0.002658 0.002658 0.4938 0.4938
1 56442915 rs12124448 T A 0.001572 0.03638 0.9378 0.9359
1 56461930 rs138715199 A G 0.001525 0.001525 0.6487 0.6487
1 56463994 rs112103612 A G 0.002988 0.01774 0.7158 0.7171
1 56468125 rs139210104 G A 0.006466 0.006466 2.0046 2.0046
1 56491535 rs145412986 A G 0.003247 0.003247 0.6883 0.6883
1 56537090 rs146213369 G C 0.009176 0.031 0.7151 0.7368
1 56550864 rs193034434 G A 0.001302 0.001302 2.2340 2.2340
1 56575830 rs192354327 T C 0.007158 0.007158 0.5364 0.5364
1 56578115 rs138801317 T G 0.002157 0.0306 0.8026 0.7819
1 56578116 rs149384371 T A 0.00216 0.02901 0.8027 0.7834
1 56595559 rs151323834 C T 0.006089 0.006089 0.5835 0.5835
1 56627128 rs148612850 G A 0.005427 0.07386 0.8303 0.8213
1 56663760 rs140304240 G A 0.0007979 0.0007979 0.5582 0.5582
1 56691942 rs148854549 T C 0.009378 0.009378 0.6898 0.6898
1 56727884 rs947008 C T 0.008027 0.05359 0.9525 0.9548
1 56727938 rs947007 G A 0.005816 0.05659 1.0522 1.0489
1 56731680 rs4927309 C T 0.003504 0.02153 0.9479 0.9492
1 56732479 rs1341341 A G 0.003998 0.02645 0.9487 0.9500
1 56747004 rs183114861 A G 0.008611 0.008611 0.0900 0.0900
1 56768672 rs947252 A G 0.005587 0.01087 1.1016 1.1079
1 56812765 rs183756485 A C 0.0002353 0.001885 8.3880 9.3173
1 56823728 rs72662220 G A 0.008255 0.008255 1.9488 1.9488
1 56830432 rs72662223 T C 0.008298 0.008298 3.4239 3.4239
1 56830475 rs180826750 A G 0.006697 0.006697 2.7096 2.7096
1 56839166 rs184887679 T G 0.0004023 0.006129 4.4781 5.2020
1 56890770 rs190828175 T C 0.003841 0.04361 1.5433 1.4836
1 56913533 rs182680604 T C 0.007721 0.007775 1.7194 1.7196
1 56964596 rs144104368 C G 0.00154 0.01867 1.5963 1.5876
1 56978011 rs151151562 T C 0.002844 0.01283 1.5186 1.5249
1 57003254 rs150822190 A G 0.002647 0.002647 1.9706 1.9706
1 57043311 rs188618872 G C 0.008198 0.008198 1.9936 1.9936
1 57127062 rs138227619 G C 0.004361 0.004361 1.7098 1.7098
1 57135602 rs189091473 A C 0.0004575 0.0004575 15.7742 15.7742
1 57140680 rs74075718 C T 0.007173 0.007173 0.2037 0.2037
1 57148621 rs79906664 A G 0.008451 0.008451 0.9218 0.9218
1 57201047 rs138347267 A G 0.005929 0.005929 1.2816 1.2816
1 57203664 rs149665687 C T 0.007111 0.007111 1.2229 1.2229
1 57243454 rs17372114 C T 0.00242 0.007687 1.0688 1.0677
1 57262333 rs141325718 T C 0.008752 0.008752 5.6985 5.6985
1 57267749 rs1361729 G A 0.003834 0.003834 9.3598 9.3598
1 57378515 rs56232995 T C 0.002154 0.002154 0.6860 0.6860
1 57398702 rs117697682 A G 0.0057 0.0057 1.5926 1.5926
1 57401021 rs79715183 T C 0.004581 0.004581 0.8972 0.8972
1 57409076 rs76516649 G A 0.009598 0.009598 0.8962 0.8962
1 57411466 rs193228445 A G 0.003612 0.003612 2.2623 2.2623
1 57452463 rs61767015 A G 0.008 0.008 3.0142 3.0142
1 57585721 rs191670456 T C 0.001722 0.09429 2.9455 2.3988
1 57613434 rs147353031 C G 0.00977 0.09231 0.7227 0.7288
1 57683578 rs182197781 T C 0.0008689 0.0008689 1.9487 1.9487
1 57714769 rs186346846 T C 0.00384 0.00384 2.4341 2.4341
1 57805451 rs185135269 C T 0.001068 0.001068 1.6689 1.6689
1 57837195 rs186546248 A G 1.024e-05 1.024e-05 2.0240 2.0240
1 57879273 rs142343090 A G 0.007393 0.007393 0.6135 0.6135
1 57908667 rs188675164 C T 0.001766 0.001766 0.0547 0.0547
1 57989754 rs182241606 C T 0.005933 0.05548 2.3292 2.7016
1 58071842 rs144281441 A G 0.007953 0.007953 1.4556 1.4556
1 58095263 rs191548670 A T 0.003757 0.003757 3.2810 3.2810
1 58108888 rs184956783 A G 0.00395 0.00395 1.9887 1.9887
1 58119696 rs187177404 T A 0.003943 0.003943 1.9875 1.9875
1 58167834 rs192483681 A G 0.009074 0.009074 0.5433 0.5433
1 58232925 rs12732765 G A 0.008894 0.008894 0.5704 0.5704
1 58246298 rs1323829 G A 0.007036 0.0219 1.0521 1.0565
1 58249658 rs3131749 A G 0.008653 0.02738 1.0504 1.0555
1 58259463 rs1570595 G T 0.008956 0.04763 1.0501 1.0558
1 58259509 rs1570596 C G 0.009625 0.05013 1.0497 1.0555
1 58267440 rs373799705 T C 0.008539 0.008539 0.0564 0.0564
1 58345104 rs148216995 C T 0.0006926 0.0006926 14.6976 14.6976
1 58379664 rs182661217 T C 0.004875 0.004875 3.1546 3.1546
1 58383780 rs137872800 A T 0.004766 0.004766 1.2255 1.2255
1 58410674 rs181367325 C T 0.00615 0.4815 2.0970 1.7363
1 58440514 rs138243316 G A 0.009185 0.04369 1.2320 1.2454
1 58492109 rs148524137 C T 0.006553 0.006553 13.0305 13.0305
1 58496960 rs187991655 A G 0.009346 0.01135 3.7404 3.8536
1 58497849 rs72667917 G A 0.005767 0.2791 0.7153 0.8071
1 58526382 rs17116782 G T 0.008387 0.01306 1.0711 1.0715
1 58530453 rs6664541 A G 0.008417 0.02245 1.0709 1.0713
1 58531128 rs11207164 A C 0.008928 0.02449 1.0707 1.0710
1 58531627 rs6698482 A G 0.009812 0.02775 1.0697 1.0700
1 58534581 rs1536142 T C 0.007325 0.0137 0.9327 0.9327
1 58685490 rs76833622 G C 0.00948 0.00948 0.8132 0.8132
1 58689880 rs147508296 A G 0.006347 0.01046 0.7898 0.7845
1 58734767 rs499094 C T 0.005141 0.01181 1.1063 1.1043
1 58734796 rs686293 G A 0.005168 0.01178 1.1062 1.1042
1 58738386 rs201405882 C T 0.007168 0.007211 1.1024 1.1024
1 58740543 rs490246 A C 0.006086 0.007039 1.1044 1.1041
1 58763715 rs142324671 C A 0.003299 0.003299 0.7596 0.7596
1 58839749 rs7527581 T A 0.002219 0.002219 0.3261 0.3261
1 58839750 rs7550064 A C 0.002219 0.002219 0.3261 0.3261
1 58861809 rs116417497 C G 0.005407 0.01867 3.0295 4.5553
1 58863384 rs116813884 T C 0.002302 0.01596 4.0610 8.6000
1 58983823 rs192975069 G A 0.003535 0.01621 2.4209 2.5480
1 59012441 rs76090355 G T 0.009071 0.009071 0.7529 0.7529
1 59013266 rs12723341 C T 0.006279 0.006279 0.9333 0.9333
1 59032226 rs143378594 T C 0.005046 0.005046 1.4796 1.4796
1 59119180 rs232867 T A 0.009613 0.009613 0.9156 0.9156
1 59119701 rs232863 A C 0.009588 0.009588 0.9156 0.9156
1 59119881 rs232862 C T 0.00956 0.00956 0.9156 0.9156
1 59120579 rs15307 A G 0.00949 0.00949 0.9155 0.9155
1 59120650 rs232857 T C 0.00962 0.00962 0.9156 0.9156
1 59126616 rs232778 G A 0.00912 0.00912 0.9151 0.9151
1 59126676 rs232779 C A 0.009287 0.009287 0.9154 0.9154
1 59129516 rs232783 T G 0.009084 0.009084 0.9151 0.9151
1 59129644 rs232784 C A 0.009084 0.009084 0.9151 0.9151
1 59130614 rs232788 T C 0.008973 0.008973 0.9149 0.9149
1 59131311 rs232790 T G 0.008905 0.008905 0.9149 0.9149
1 59152910 rs150884141 C T 0.003531 0.003531 0.6356 0.6356
1 59166341 rs78512423 C T 0.003604 0.003604 0.7418 0.7418
1 59218425 rs151240925 G C 0.005762 0.005762 13.8120 13.8120
1 59226672 rs71511494 G A 0.001457 0.1553 0.8563 0.8774
1 59226673 rs368970938 G A 0.001457 0.1553 0.8563 0.8774
1 59274602 rs2811843 A C 0.008097 0.008097 1.1909 1.1909
1 59358826 rs114918934 T C 0.007331 0.07166 0.6652 0.6849
1 59413122 rs143289581 A G 0.004466 0.004466 3.0735 3.0735
1 59429053 rs181021276 T G 0.002211 0.002211 2.9191 2.9191
1 59455998 rs189904860 A G 0.004069 0.004069 6.3433 6.3433
1 59459667 rs192041056 T A 0.008427 0.008427 2.5609 2.5609
1 59460113 rs371576967 C T 0.006681 0.006681 0.2199 0.2199
1 59502648 rs371382167 A G 0.008489 0.04417 6.9895 9.0597
1 59598118 rs142632715 G A 0.003139 0.05223 2.3156 2.0348
1 59604753 rs185675664 A G 0.004045 0.004045 2.4235 2.4235
1 59616620 rs186022283 A G 0.006324 0.006324 8.1698 8.1698
1 59654586 rs116154133 A G 0.006882 0.006882 2.2214 2.2214
1 59694611 rs7531917 T C 0.006128 0.006128 1.0574 1.0574
1 59695101 rs61114126 G T 0.005531 0.005531 1.0724 1.0724
1 59695118 rs56024290 C G 0.005532 0.005532 1.0724 1.0724
1 59696136 rs143481110 T C 0.006706 0.01005 1.0696 1.0704
1 59709995 rs79300553 C G 0.007932 0.007932 1.0678 1.0678
1 59721456 rs201809476 C T 0.009673 0.009673 0.9159 0.9159
1 59737829 rs11207434 G T 0.005927 0.005927 1.0739 1.0739
1 59738289 rs77108707 C T 0.00543 0.00543 1.0754 1.0754
1 59748604 rs1353521 C G 0.002549 0.00351 1.0614 1.0607
1 59750926 rs835357 A C 0.002462 0.003436 1.0616 1.0608
1 59759005 rs1874478 A G 0.006185 0.006185 1.0569 1.0569
1 59759006 rs58985141 G T 0.006185 0.006185 1.0569 1.0569
1 59760520 rs61788309 A G 0.003723 0.01054 1.0596 1.0568
1 59760597 rs61788311 C G 0.00372 0.01054 1.0597 1.0568
1 59760868 rs116971431 A G 0.003703 0.06029 1.2810 1.3260
1 59765491 rs11584004 G A 0.00357 0.01287 1.0600 1.0565
1 59769834 rs11583329 C A 0.009558 0.04512 1.0485 1.0433
1 59770870 rs2407580 A C 0.009742 0.04705 1.0484 1.0431
1 59771936 rs61788316 A G 0.00264 0.006263 1.0621 1.0599
1 59773384 rs6587853 G C 0.002475 0.007338 1.0625 1.0598
1 59794538 rs61788324 T C 0.003051 0.003051 1.0605 1.0605
1 59795662 rs11587762 A G 0.008522 0.008522 1.0489 1.0489
1 59800996 rs835385 C T 0.007502 0.007502 1.0496 1.0496
1 59821898 rs835442 A G 0.004243 0.004243 1.0582 1.0582
1 59823244 rs835441 T C 0.00409 0.00409 1.0585 1.0585
1 59823707 rs10493261 A G 0.006368 0.006368 1.0573 1.0573
1 59830402 rs17119329 A G 0.002511 0.002511 1.0625 1.0625
1 59830545 rs61788347 T C 0.003013 0.003013 1.0635 1.0635
1 59830809 rs7549953 T C 0.002921 0.002921 1.0615 1.0615
1 59831915 rs11584407 C A 0.003205 0.003205 1.0631 1.0631
1 59832057 rs11588505 T C 0.00301 0.00301 1.0634 1.0634
1 59832149 rs7539127 C G 0.002397 0.002397 1.0627 1.0627
1 59832762 rs7539697 A G 0.004481 0.01357 1.0583 1.0552
1 59834561 rs61542269 A C 0.004953 0.01823 1.0576 1.0538
1 59835143 rs183283865 T C 0.004635 0.01932 1.0581 1.0538
1 59835390 rs115253928 T C 0.005864 0.01849 1.0568 1.0534
1 59835644 rs192562047 G A 0.005777 0.005777 1.0584 1.0584
1 59837714 rs6703359 A G 0.005065 0.01984 1.0575 1.0534
1 59838402 rs75052106 A C 0.005997 0.005997 1.0581 1.0581
1 59839890 rs9803861 A G 0.004163 0.02787 1.0593 1.0532
1 59839906 rs148396043 A G 0.00942 0.00942 0.8495 0.8495
1 59840052 rs835436 C T 0.007017 0.007017 1.0554 1.0554
1 59841371 rs11584204 G A 0.0039 0.00407 1.0593 1.0592
1 59841785 rs949827 C T 0.006507 0.006507 1.0570 1.0570
1 59844471 rs835435 A G 0.002955 0.002955 1.0602 1.0602
1 59846808 rs11585143 G T 0.009946 0.04431 1.0535 1.0482
1 59848654 rs7550763 G A 0.009548 0.05247 1.0533 1.0470
1 59897084 rs9787042 T C 0.007154 0.007154 1.1195 1.1195
1 59901944 rs4912396 T C 0.008308 0.04297 1.0559 1.0602
1 59902677 rs112964749 A G 0.007853 0.007853 2.0711 2.0711
1 59904510 rs2407514 G A 0.005512 0.03959 1.0597 1.0654
1 59906996 rs2030480 T C 0.004261 0.03531 1.0620 1.0692
1 59909311 rs75273849 C A 0.007956 0.007956 1.1181 1.1181
1 59909614 rs10889136 G A 0.007298 0.04603 1.0576 1.0630
1 59912718 rs12145590 T C 0.003158 0.003158 1.0771 1.0771
1 59922624 rs149227202 C T 0.00103 0.01912 0.6398 0.6797
1 59923191 rs138285138 A G 0.003332 0.115 0.7353 0.7934
1 59986252 rs139823583 A G 0.00216 0.01174 1.3370 1.3443
1 60081319 rs192130823 G A 0.006276 0.006276 0.2937 0.2937
1 60082384 rs187680114 T G 0.007704 0.0684 2.6146 2.3982
1 60090470 rs185450419 C G 0.006272 0.006272 3.1748 3.1748
1 60195643 rs150305623 T C 0.007476 0.08968 0.5697 0.6122
1 60202859 rs141258899 A G 0.0007921 0.008942 2.3220 2.3019
1 60225272 rs145555323 C T 0.003986 0.003986 2.9657 2.9657
1 60228585 rs191631723 G A 0.009117 0.009117 0.0427 0.0427
1 60325080 rs61790296 G A 0.005529 0.005529 0.4553 0.4553
1 60350218 rs199508766 C T 0.009758 0.02639 1.9797 1.9806
1 60387244 rs11572215 A C 0.0084 0.0084 1.5478 1.5478
1 60506505 rs184312257 C T 0.001559 0.1341 1.6854 1.5880
1 60511724 rs201850596 C T 0.001389 0.1462 1.7465 1.6922
1 60601141 rs199606388 G A 0.001639 0.1222 1.7328 1.7462
1 60607795 rs78768736 C T 0.007422 0.007422 2.1581 2.1581
1 60613366 rs146197282 C T 0.001005 0.001134 1.5909 1.5905
1 60695615 rs184217390 G A 0.004711 0.004711 1.8889 1.8889
1 60707167 rs187738736 G A 0.003617 0.003617 1.9119 1.9119
1 60736928 rs77930834 T C 0.005993 0.005993 1.1912 1.1912
1 60785517 rs186797051 T G 0.007043 0.007043 2.3204 2.3204
1 60817160 rs192631226 A G 0.007844 0.02887 0.4417 0.4516
1 60820075 rs17373294 C T 0.002995 0.002995 5.6404 5.6404
1 60835920 rs370743014 G A 0.006912 0.006912 1.7053 1.7053
1 60866075 rs111243897 T C 0.005022 0.005022 5.5191 5.5191
1 60957422 rs151136347 G T 0.004645 0.005845 1.5993 1.5988
1 61049521 rs184772313 A G 0.005085 0.005085 1.9486 1.9486
1 61056210 rs375037835 A G 0.004057 0.004057 4.3121 4.3121
1 61079415 rs181030931 T C 0.006949 0.01713 2.4394 2.3614
1 61101292 rs182135122 A T 0.006849 0.01899 2.4452 2.3551
1 61120318 rs148648170 G A 0.005644 0.04322 1.4785 1.4746
1 61130252 rs187534371 C T 0.002684 0.002684 2.0683 2.0683
1 61222918 rs139579117 C T 0.001637 0.9777 22.4922 0.8809
1 61312168 rs141514905 T C 0.001544 0.001544 1.4593 1.4593
1 61333815 rs186023990 A G 0.009981 0.009981 0.6421 0.6421
1 61364477 rs146668313 C T 0.009205 0.009205 1.5364 1.5364
1 61432014 rs182398712 T C 0.0009712 0.002114 2.4072 2.5360
1 61481591 rs138192836 T C 0.005083 0.005083 4.3867 4.3867
1 61487249 rs146884223 T C 7.504e-05 0.0013 16.2358 15.4891
1 61518065 rs139085735 G A 0.002824 0.002824 2.7722 2.7722
1 61541146 rs138330880 G C 0.003689 0.003689 2.6847 2.6847
1 61558561 rs74490580 T G 0.00323 0.00323 1.1487 1.1487
1 61590051 rs75350103 C T 0.006503 0.05268 5.3203 6.0266
1 61597165 rs6678039 C T 0.00971 0.03192 1.0780 1.1237
1 61604241 rs200381102 G A 0.0001012 0.0001012 12.0450 12.0450
1 61627160 rs79344567 G A 0.004679 0.03286 7.8511 8.3233
1 61711956 rs147273188 T A 0.003283 0.003283 11.5900 11.5900
1 61716775 rs184113453 G T 0.004349 0.4324 21.2761 8.3871
1 61743104 rs185450317 T G 0.005284 0.005284 0.6681 0.6681
1 61745823 rs150329455 C T 0.006347 0.006347 1.6890 1.6890
1 61750246 rs189257667 T G 0.008517 0.008517 1.7035 1.7035
1 61753338 rs180867060 C A 0.006109 0.006109 0.8791 0.8791
1 61757477 rs2243860 G A 0.003405 0.003405 1.0622 1.0622
1 61759861 rs1932004 T C 0.008418 0.008418 1.0552 1.0552
1 61760664 rs2806429 T C 0.003681 0.003681 1.0609 1.0609
1 61761042 rs2782547 T C 0.003642 0.003642 1.0609 1.0609
1 61762362 rs1414265 T G 0.002991 0.01146 1.0623 1.0682
1 61765802 rs2970457 T C 0.001795 0.00892 1.0654 1.0716
1 61767141 rs10489912 A C 0.007309 0.03378 0.9471 0.9410
1 61771645 rs2806434 A G 0.00276 0.01335 1.0638 1.0737
1 61772301 rs6674969 C T 0.007633 0.02439 0.9424 0.9397
1 61772514 rs2806435 C G 0.001599 0.01237 1.0678 1.0804
1 61773579 rs1041674 C G 0.002745 0.01659 1.0636 1.0779
1 61775563 rs2806437 A G 0.00212 0.01601 1.0653 1.0819
1 61776141 rs2782540 T G 0.002977 0.01619 1.0628 1.0774
1 61781905 rs2782543 T G 0.002429 0.01224 1.0643 1.0787
1 61791863 rs6691768 A G 0.009405 0.01948 1.0540 1.0587
1 61794102 rs199989938 T A 0.007938 0.007938 1.3731 1.3731
1 61794893 rs56309410 G T 0.002824 0.003471 0.9389 0.9386
1 61803889 rs7521242 A G 0.008952 0.07966 1.0540 1.0627
1 61803984 rs144294965 G C 0.002869 0.01718 2.1219 2.1619
1 61804445 rs78379402 A G 0.004812 0.004812 1.3913 1.3913
1 61804782 rs186362280 T C 0.007206 0.007206 14.2605 14.2605
1 61815424 rs35688418 T A 0.002978 0.002978 2.1668 2.1668
1 61815799 rs41350144 T A 0.008106 0.04715 1.0553 1.0654
1 61816288 rs2364466 T G 0.009783 0.07237 1.0537 1.0641
1 61817001 rs2024789 C G 0.00999 0.07224 1.0535 1.0638
1 61821819 rs7556462 C T 0.009644 0.04323 1.0543 1.0595
1 61889339 rs149835467 C A 0.003845 0.003845 9.8374 9.8374
1 61911671 rs140024176 G A 0.0002399 0.0002399 3.5660 3.5660
1 61912223 rs149923867 T C 0.002841 0.002841 20.1829 20.1829
1 61914031 rs79940514 A G 0.005717 0.5251 1.7046 1.2557
1 61915894 rs2499539 C T 0.00427 0.3905 1.7017 1.3285
1 61918683 rs77269850 G A 0.005534 0.1441 1.7108 1.5061
1 61925076 rs35067979 T C 0.007693 0.007693 1.9389 1.9389
1 61925107 rs41309159 T C 0.007724 0.007724 1.9386 1.9386
1 61927289 rs41309157 T A 0.009975 0.009975 1.9085 1.9085
1 61935504 rs35962776 G A 0.008963 0.008963 3.0327 3.0327
1 61982565 rs377240881 A G 0.008098 0.0413 2.7798 2.6159
1 62028430 rs4915756 C G 0.006894 0.05953 1.0503 1.0592
1 62029186 rs11207773 T C 0.006919 0.05948 0.9522 0.9439
1 62034999 rs2365259 A C 0.009734 0.06858 1.0479 1.0586
1 62037809 rs143938433 C G 0.002655 0.002655 7.0675 7.0675
1 62053269 rs147084929 C T 0.006902 0.006902 15.6463 15.6463
1 62070006 rs78599912 C T 0.001157 0.001157 0.8177 0.8177
1 62073054 rs75861225 G C 4.276e-05 4.276e-05 0.8642 0.8642
1 62085113 rs6697976 A T 0.002564 0.008945 1.0739 1.0752
1 62085392 rs6685530 T C 0.001465 0.01463 1.0727 1.0716
1 62085876 rs12409500 A C 0.001249 0.006911 0.8741 0.8650
1 62086220 rs61583138 A T 0.004918 0.02888 0.8979 0.8910
1 62086515 rs72672304 C G 0.004429 0.02461 0.8971 0.8914
1 62086670 rs7519731 G A 0.001228 0.003343 1.0796 1.0805
1 62086690 rs7554347 C T 0.001187 0.01088 1.0740 1.0731
1 62086728 rs7519830 G A 0.001165 0.01067 1.0742 1.0732
1 62086889 rs7542856 A G 0.001411 0.0131 1.0727 1.0719
1 62086934 rs7542870 A G 0.001204 0.01093 1.0739 1.0731
1 62087116 rs10789096 G A 0.0009685 0.007775 1.0756 1.0750
1 62087277 rs117701085 A G 0.0007161 0.0007161 0.8152 0.8152
1 62087783 rs12137416 T C 0.001043 0.008722 1.0748 1.0742
1 62087930 rs72672308 T C 0.00458 0.02524 0.8977 0.8920
1 62088282 rs6695578 T C 0.001243 0.0108 1.0736 1.0728
1 62088437 rs6695763 A C 0.001114 0.009766 1.0742 1.0734
1 62088620 rs11207790 G A 0.001328 0.003632 1.0788 1.0798
1 62088623 rs11207791 A G 0.001328 0.003632 1.0788 1.0798
1 62088632 rs4915595 T A 0.001888 0.001888 0.8235 0.8235
1 62089261 rs1933293 C T 0.001192 0.002781 1.0794 1.0802
1 62089385 rs1933294 C T 0.001333 0.003339 1.0786 1.0796
1 62089531 rs7518598 C T 0.001331 0.003362 1.0787 1.0796
1 62089637 rs7551827 A C 0.001298 0.01113 1.0732 1.0725
1 62089833 rs72672312 T C 0.004944 0.02747 0.8986 0.8933
1 62090023 rs112495656 A G 0.004933 0.02736 0.8986 0.8933
1 62090115 rs111252560 G A 0.004911 0.02722 0.8985 0.8933
1 62090170 rs112109175 T C 0.004914 0.02724 0.8985 0.8933
1 62090174 rs72672314 C T 0.004919 0.02725 0.8985 0.8933
1 62090587 rs1495951 A G 0.004893 0.027 0.8984 0.8934
1 62090706 rs1495950 G A 0.004883 0.0269 0.8984 0.8934
1 62090912 rs4433428 T C 0.004873 0.02681 0.8984 0.8934
1 62090939 rs1390449 T C 0.001268 0.01138 1.0734 1.0726
1 62091529 rs78488132 T C 0.004844 0.02649 0.8983 0.8935
1 62091597 rs111765756 A G 0.004834 0.02644 0.8982 0.8935
1 62091829 rs11207793 G C 0.001069 0.01808 1.0803 1.0801
1 62091863 rs112477095 T C 0.004824 0.02631 0.8982 0.8936
1 62092020 rs60883941 G T 0.004813 0.02621 0.8982 0.8936
1 62092338 rs6587935 A G 0.001021 0.01759 1.0807 1.0804
1 62092821 rs72672318 C T 0.004773 0.02581 0.8980 0.8938
1 62092944 rs72672320 G A 0.004853 0.02639 0.8982 0.8940
1 62093026 rs72672322 T G 0.004769 0.02575 0.8980 0.8938
1 62093790 rs58999756 G C 0.006912 0.02956 0.9014 0.8964
1 62094337 rs7528095 G A 0.0009517 0.01691 1.0812 1.0809
1 62094505 rs7517622 C T 0.001225 0.02155 1.0794 1.0792
1 62094639 rs12130022 T G 0.004592 0.08614 1.0686 1.0694
1 62094997 rs111349740 T C 0.003384 0.007091 0.9104 0.9109
1 62095047 rs35126542 G A 0.0009642 0.01709 1.0812 1.0808
1 62095752 rs6666322 C T 6.266e-06 6.266e-06 0.8536 0.8536
1 62096164 rs870674 C G 6.355e-06 6.355e-06 0.8537 0.8537
1 62096235 rs870675 G A 6.5e-06 6.5e-06 0.8539 0.8539
1 62097611 rs72672325 T A 0.00488 0.02561 0.8980 0.8948
1 62097990 rs12406569 G T 3.2e-05 3.2e-05 0.8858 0.8858
1 62098160 rs59962858 G T 6.565e-06 6.565e-06 0.8536 0.8536
1 62098220 rs12406599 C T 3.689e-05 4.498e-05 0.8866 0.8867
1 62100747 rs11811836 A C 0.003988 0.02141 0.8950 0.8916
1 62101176 rs6668107 C T 3.44e-06 3.44e-06 0.8681 0.8681
1 62101780 rs72672330 T C 0.004348 0.02396 0.8960 0.8919
1 62103005 rs12567173 C T 6.577e-06 6.577e-06 0.8527 0.8527
1 62103029 rs10889245 A G 0.0004109 0.03739 1.0800 1.0799
1 62103414 rs6686620 C A 3.245e-06 3.245e-06 0.8678 0.8678
1 62104407 rs11207794 G A 7.49e-06 7.49e-06 0.8533 0.8533
1 62105832 rs17122582 T C 0.003651 0.01829 0.8936 0.8896
1 62107021 rs1933295 G A 0.0002005 0.0002005 1.1563 1.1563
1 62107558 rs4915769 G A 0.004975 0.02963 1.1927 1.1902
1 62107806 rs2029858 C T 0.0002587 0.0002587 1.1557 1.1557
1 62109420 rs10736397 G A 0.0009215 0.0009215 1.1493 1.1493
1 62109502 rs10736398 T G 0.001195 0.001195 1.1408 1.1408
1 62193831 rs61770106 T C 0.004622 0.1069 0.7420 0.7728
1 62204308 rs12738921 A G 0.003707 0.0467 0.8132 0.8189
1 62204949 rs12743408 G A 0.003401 0.003401 0.8748 0.8748
1 62256001 rs377603931 G A 0.002604 0.3547 3.1506 2.2539
1 62319386 rs142574806 T C 0.006358 0.01214 2.3195 2.2752
1 62427462 rs183376370 A G 0.008144 0.008144 3.0946 3.0946
1 62443917 rs139808243 T C 0.002433 0.8116 0.1711 0.6172
1 62451116 rs150891396 A G 0.002897 0.002897 1.9127 1.9127
1 62494200 rs368691749 T C 0.003214 0.005698 38.4345 37.3253
1 62496309 rs139274064 T C 0.009362 0.009362 5.1104 5.1104
1 62504123 rs6673889 C T 0.007097 0.007097 0.8432 0.8432
1 62504166 rs6685356 T A 0.007081 0.007081 0.8432 0.8432
1 62504715 rs6661849 C G 0.007007 0.007007 0.8431 0.8431
1 62504958 rs7539653 G A 0.007605 0.007605 0.8445 0.8445
1 62505280 rs7519802 A G 0.0074 0.0074 0.8441 0.8441
1 62505564 rs77014104 A G 0.00741 0.00741 0.8441 0.8441
1 62556123 rs118106699 A G 0.006943 0.006943 1.9044 1.9044
1 62620149 rs112751714 G A 0.008121 0.04077 4.9568 4.3811
1 62679474 rs184812457 T C 0.006574 0.006574 1.6009 1.6009
1 62689221 rs200712609 T A 0.001773 0.03203 1.3263 1.3288
1 62731193 rs114922063 T C 0.005484 0.03985 40.2669 47.7263
1 62733761 rs367593536 G A 0.001768 0.03391 1.3435 1.3141
1 62750256 rs188894404 T G 0.006157 0.01696 2.3182 2.2569
1 62775941 rs17123441 T G 0.005584 0.005584 3.7994 3.7994
1 62781146 rs190629607 G C 0.0038 0.0038 0.7012 0.7012
1 62803241 rs117433079 T C 0.00511 0.00511 1.8104 1.8104
1 62806048 rs148529153 G A 0.008972 0.008972 1.3212 1.3212
1 62829883 rs185831726 A G 0.000277 0.000277 1.3489 1.3489
1 62847531 rs183275667 A T 0.004616 0.004616 5.1917 5.1917
1 62872148 rs117096719 A G 0.003755 0.00611 1.1547 1.1580
1 62876683 rs191398008 G A 0.003327 0.4493 24.0732 7.9830
1 62905893 rs10493322 T C 0.004165 0.004165 1.0717 1.0717
1 62912919 rs10158897 T C 0.00507 0.00507 1.0699 1.0699
1 62915473 rs11207970 T C 0.005352 0.005352 1.0695 1.0695
1 62920008 rs636523 G A 0.004955 0.004955 1.0701 1.0701
1 62921586 rs3913007 C T 0.005263 0.005263 1.0697 1.0697
1 62922660 rs4350231 A G 0.002875 0.002875 1.0747 1.0747
1 62923863 rs12037659 T C 0.005139 0.005139 1.0698 1.0698
1 62928549 rs998403 A G 0.003327 0.003327 1.0735 1.0735
1 62932120 rs77907749 T C 0.009101 0.009101 1.0689 1.0689
1 62934027 rs12124284 A G 0.003337 0.003337 1.0736 1.0736
1 62934999 rs12043877 T C 0.009142 0.009142 1.0689 1.0689
1 62940097 rs1979722 A G 0.003264 0.003264 1.0737 1.0737
1 62957030 rs10889333 A G 0.004044 0.004044 1.0719 1.0719
1 62957199 rs10889334 G C 0.003815 0.003815 1.0724 1.0724
1 62957758 rs10789112 C T 0.003603 0.003603 1.0729 1.0729
1 62965621 rs35529421 A T 0.006824 0.006824 1.0683 1.0683
1 62977307 rs11207977 T C 0.003324 0.003324 1.0738 1.0738
1 62980410 rs10889336 C T 0.003819 0.003819 1.0900 1.0900
1 62984897 rs10889338 T C 0.003392 0.003392 1.0737 1.0737
1 62992749 rs11207980 C T 0.003328 0.003328 1.0738 1.0738
1 62993403 rs61775910 A G 0.004617 0.004617 1.0711 1.0711
1 63007182 rs11207982 T C 0.003352 0.003352 1.0738 1.0738
1 63012699 rs187232433 G A 0.009952 0.009952 0.5776 0.5776
1 63013134 rs2029763 G A 0.003357 0.003357 1.0737 1.0737
1 63015199 rs10789113 T A 0.003361 0.003361 1.0737 1.0737
1 63018852 rs10889342 T C 0.002441 0.002441 1.0768 1.0768
1 63020816 rs10159255 A C 0.003424 0.003424 1.0736 1.0736
1 63030998 rs148461536 T C 0.007071 0.252 9.3740 6.4745
1 63031611 rs147741180 A C 0.009631 0.009631 1.0685 1.0685
1 63034222 rs10789114 C T 0.003426 0.003426 1.0736 1.0736
1 63037837 rs12116574 T C 0.003446 0.003446 1.0736 1.0736
1 63040728 rs12038768 T G 0.003449 0.003449 1.0735 1.0735
1 63041800 rs11207992 G T 0.003446 0.003446 1.0736 1.0736
1 63042738 rs10789116 G A 0.003454 0.003454 1.0735 1.0735
1 63047224 rs187738176 A G 0.0009155 0.02747 3.3230 3.5443
1 63047987 rs11207994 T C 0.005197 0.005197 1.0721 1.0721
1 63049551 rs11207995 C A 0.003251 0.003251 1.0741 1.0741
1 63049819 rs12042319 A G 0.003647 0.003647 1.0732 1.0732
1 63050598 rs3850634 G T 0.003604 0.003604 1.0733 1.0733
1 63055280 rs12048208 A G 0.008321 0.008321 1.0697 1.0697
1 63055470 rs11207996 A G 0.003523 0.003523 1.0734 1.0734
1 63064932 rs149699023 A G 0.001749 0.01958 4.3037 4.1805
1 63078222 rs10889348 T A 0.00618 0.00618 1.0709 1.0709
1 63085997 rs12239736 A T 0.003171 0.003171 1.0743 1.0743
1 63094207 rs11485618 G A 0.003268 0.003268 1.0740 1.0740
1 63094692 rs10789118 G A 0.003284 0.003284 1.0739 1.0739
1 63098235 rs10789119 A G 0.003249 0.003249 1.0740 1.0740
1 63099023 rs10889352 C T 0.00324 0.00324 1.0740 1.0740
1 63101123 rs10789120 A G 0.003326 0.003326 1.0739 1.0739
1 63103217 rs1570694 G A 0.003207 0.003207 1.0741 1.0741
1 63105538 rs12047226 C T 0.003199 0.003199 1.0742 1.0742
1 63107526 rs995000 T C 0.00287 0.00287 1.0750 1.0750
1 63117010 rs112957492 C T 0.004433 0.004433 1.0724 1.0724
1 63118196 rs10889353 C A 0.002757 0.002757 1.0754 1.0754
1 63124465 rs4495740 G T 0.002794 0.002794 1.0753 1.0753
1 63129082 rs10889354 C T 0.003357 0.003357 1.0738 1.0738
1 63133930 rs4587594 A G 0.002826 0.002826 1.0752 1.0752
1 63135624 rs28399032 C G 0.002338 0.002338 1.0767 1.0767
1 63145439 rs11208004 A G 0.00225 0.00225 1.0773 1.0773
1 63147040 rs7531579 C A 0.002052 0.002052 1.0780 1.0780
1 63153953 rs4344355 T C 0.001626 0.001626 1.0803 1.0803
1 63155349 rs10889356 A G 0.001011 0.001011 1.0832 1.0832
1 63156043 rs1168114 G A 0.006415 0.006415 0.9405 0.9405
1 63160282 rs10889357 T C 0.0003901 0.0003901 1.0916 1.0916
1 63163073 rs12136083 C T 0.0003754 0.0003754 1.0918 1.0918
1 63170149 rs147819515 G T 0.001582 0.01457 1.0864 1.0822
1 63173918 rs10889360 T C 0.0003638 0.0003638 1.0920 1.0920
1 63176083 rs11208007 T A 0.0004588 0.0004588 1.0904 1.0904
1 63177696 rs7518497 C A 0.0003313 0.0003313 1.0927 1.0927
1 63180960 rs117487653 C T 0.003181 0.006142 1.1822 1.1808
1 63181548 rs12043910 A G 0.001718 0.01525 1.0852 1.0812
1 63186215 rs76609868 C A 0.001763 0.01541 1.0850 1.0807
1 63188086 rs12031537 A C 0.001926 0.01558 1.0842 1.0800
1 63191565 rs76794398 A G 0.001853 0.01522 1.0845 1.0804
1 63193270 rs12029452 C A 0.002173 0.01638 1.0832 1.0793
1 63193913 rs12026283 A T 0.002192 0.01636 1.0832 1.0792
1 63193977 rs12023282 A G 0.002001 0.01551 1.0840 1.0801
1 63196814 rs10889364 T C 0.00225 0.01704 1.0830 1.0790
1 63197152 rs12049254 C G 0.002257 0.01733 1.0830 1.0789
1 63198409 rs186957206 C T 0.002298 0.5544 30.4924 6.3393
1 63198908 rs76753312 C G 0.002275 0.01862 1.0830 1.0787
1 63199936 rs6679002 T G 0.00876 0.05781 0.9453 0.9471
1 63200316 rs12024044 A G 0.002404 0.02056 1.0827 1.0782
1 63201440 rs12025111 A G 0.002674 0.02072 1.0817 1.0782
1 63201538 rs12028944 A T 0.002572 0.02277 1.0824 1.0776
1 63202644 rs78731792 A G 0.002562 0.0302 1.0825 1.0767
1 63205679 rs191693013 A T 0.001591 0.02422 66.7035 71.3848
1 63219338 rs116761859 A G 0.009213 0.01006 1.1966 1.1994
1 63248030 rs187232109 T C 0.003884 0.003884 35.9824 35.9824
1 63282251 rs188184699 T G 0.004134 0.07016 35.5488 42.9451
1 63289938 rs74078338 A G 0.005024 0.005024 1.3681 1.3681
1 63382024 rs2780880 A G 0.003685 0.003685 0.8680 0.8680
1 63401945 rs7532163 C T 0.004442 0.004442 1.0865 1.0865
1 63411724 rs7535257 T G 0.00804 0.00804 1.0492 1.0492
1 63411939 rs12075184 C T 0.008476 0.008476 1.0487 1.0487
1 63412200 rs12080009 G A 0.008746 0.008746 1.0485 1.0485
1 63412437 rs11580844 T G 0.008603 0.008603 1.0486 1.0486
1 63412545 rs11208070 A G 0.008646 0.008646 1.0485 1.0485
1 63412598 rs11208071 T C 0.008506 0.008506 1.0486 1.0486
1 63412803 rs11208073 T C 0.008659 0.008659 1.0485 1.0485
1 63413062 rs11208074 G C 0.008298 0.008298 1.0487 1.0487
1 63413481 rs2367039 G A 0.009277 0.009277 1.0480 1.0480
1 63413567 rs4523541 T C 0.009233 0.009233 1.0482 1.0482
1 63413576 rs12091869 T C 0.00932 0.00932 1.0481 1.0481
1 63413609 rs12091876 T C 0.00929 0.00929 1.0482 1.0482
1 63413945 rs4244159 T A 0.009532 0.009532 1.0479 1.0479
1 63414144 rs1931080 T G 0.009357 0.009357 1.0480 1.0480
1 63414401 rs2065585 A G 0.008651 0.008651 1.0485 1.0485
1 63414493 rs4447014 T G 0.00884 0.00884 1.0484 1.0484
1 63414770 rs7544711 A G 0.009543 0.009543 1.0479 1.0479
1 63414933 rs11208075 T C 0.009628 0.009628 1.0478 1.0478
1 63415136 rs2008083 C T 0.009808 0.009808 1.0477 1.0477
1 63415409 rs11804637 A G 0.007714 0.007714 1.0495 1.0495
1 63415465 rs11804652 A G 0.007991 0.007991 1.0493 1.0493
1 63481561 rs138120092 G T 0.004685 0.004685 1.4695 1.4695
1 63487047 rs78159169 A G 0.002111 0.002111 1.2762 1.2762
1 63492768 rs76908538 C T 0.008242 0.3195 6.2524 3.7046
1 63519491 rs4915870 A T 0.009154 0.009154 1.0709 1.0709
1 63541995 rs141257607 C G 0.006081 0.1002 2.0677 2.0501
1 63555321 rs7544616 T A 0.00992 0.00992 1.5402 1.5402
1 63564631 rs35583643 A T 0.00965 0.04321 1.0829 1.0822
1 63565375 rs7549041 C T 0.008427 0.02842 1.0836 1.0835
1 63567656 rs1498941 A G 0.006258 0.007212 1.0867 1.0866
1 63572625 rs1498939 T C 0.003001 0.003001 0.9420 0.9420
1 63573282 rs1498938 G T 0.0004652 0.0004652 0.9292 0.9292
1 63575255 rs1498936 T C 0.0007334 0.0007334 0.9353 0.9353
1 63575415 rs17390595 A G 0.002173 0.08396 1.1083 1.1209
1 63577095 rs1909360 A G 0.006664 0.07296 0.9520 0.9548
1 63578064 rs11208131 A C 0.007286 0.08431 0.9525 0.9558
1 63580778 rs6668911 A G 0.001552 0.001552 0.9387 0.9387
1 63581165 rs11208132 T C 0.0005995 0.0005995 0.9335 0.9335
1 63581203 rs11208133 C A 0.0005384 0.0005384 0.9330 0.9330
1 63582114 rs10493335 T C 0.00452 0.00452 0.9448 0.9448
1 63582672 rs12406541 T C 0.009216 0.009216 0.9496 0.9496
1 63582958 rs61766381 T C 0.0005257 0.0005257 1.1308 1.1308
1 63583916 rs11577127 A G 0.003985 0.003985 1.3082 1.3082
1 63584919 rs35362596 G A 0.0023 0.006705 1.3104 1.3065
1 63586120 rs55656319 C T 0.004009 0.004009 1.3077 1.3077
1 63586468 rs7525585 A G 0.002396 0.006872 1.3088 1.3051
1 63586973 rs7526034 T G 0.003193 0.003193 0.9434 0.9434
1 63588287 rs17390657 G A 0.004871 0.004871 1.3018 1.3018
1 63588694 rs11580758 G A 0.005028 0.005028 1.3005 1.3005
1 63588837 rs17390671 A T 0.005028 0.005028 1.3005 1.3005
1 63589418 rs12031051 G A 0.003188 0.003188 0.9434 0.9434
1 63589445 rs12027754 C T 0.002582 0.002582 0.9423 0.9423
1 63589883 rs10493338 G A 0.005159 0.005159 1.2993 1.2993
1 63591768 rs11208134 T G 0.003588 0.003588 0.9441 0.9441
1 63593371 rs17124666 A T 0.005442 0.005442 1.2995 1.2995
1 63594276 rs12724490 T A 0.003229 0.003229 1.3015 1.3015
1 63594427 rs17124674 T C 0.003235 0.003235 1.3016 1.3016
1 63594621 rs72674240 C A 0.003304 0.003304 1.3008 1.3008
1 63594696 rs66538437 C T 0.003264 0.003264 1.3014 1.3014
1 63595515 rs11208135 C T 0.003969 0.003969 0.9445 0.9445
1 63597260 rs12405572 G A 0.001402 0.001402 0.9388 0.9388
1 63598363 rs12130379 T A 0.001747 0.001747 0.9399 0.9399
1 63599390 rs10889406 G T 0.00142 0.00142 0.9388 0.9388
1 63609189 rs74900896 G A 0.001794 0.001794 0.9399 0.9399
1 63614044 rs12045168 C A 0.001305 0.001305 0.9355 0.9355
1 63614947 rs11208138 T C 0.0005478 0.0005478 0.9283 0.9283
1 63616084 rs12729654 C T 0.005584 0.02208 1.0676 1.0664
1 63616864 rs12748918 T A 0.008128 0.008128 1.0630 1.0630
1 63618594 rs1391820 T A 0.008111 0.03126 1.0642 1.0626
1 63628136 rs41285352 T A 0.0004145 0.0004145 1.6983 1.6983
1 63640276 rs140701702 C T 0.001683 0.001683 1.4499 1.4499
1 63671181 rs140779537 G C 0.002862 0.007016 2.0385 1.9890
1 63677450 rs181372173 T C 1.165e-06 1.165e-06 2.3560 2.3560
1 63766160 rs12044279 T G 0.003154 0.05744 1.0826 1.0721
1 63773365 rs12046145 A G 0.002288 0.002288 1.1000 1.1000
1 63774944 rs78026099 C A 0.006525 0.3136 1.1841 1.1199
1 63780447 rs142621618 C T 1.146e-06 1.146e-06 2.3781 2.3781
1 63801058 rs185392719 A G 0.00129 0.00129 3.3273 3.3273
1 63827026 rs4915896 A C 0.003993 0.003993 1.0604 1.0604
1 63830346 rs10789136 A C 0.002987 0.002987 1.0622 1.0622
1 63831709 rs4915897 A G 0.004484 0.004484 1.0588 1.0588
1 63832640 rs12119056 C A 0.003708 0.003708 1.0601 1.0601
1 63834521 rs6694198 A G 0.003736 0.003736 1.0602 1.0602
1 63834524 rs6669718 G A 0.003736 0.003736 1.0602 1.0602
1 63837424 rs2143833 T C 0.006721 0.006721 1.0564 1.0564
1 63838377 rs11208195 T C 0.008234 0.008234 1.0552 1.0552
1 63848416 rs76760110 A G 0.003639 0.008575 1.0978 1.1121
1 63852381 rs180891315 T C 0.005038 0.005038 0.7776 0.7776
1 63863923 rs139186495 T C 0.0009581 0.0009581 2.3152 2.3152
1 63864388 rs56111994 T C 0.006666 0.02711 1.0577 1.0675
1 63893518 rs187864847 T C 0.001335 0.001335 3.3844 3.3844
1 63948905 rs191118419 C T 0.007699 0.007699 0.3347 0.3347
1 63987305 rs189085793 A C 0.004102 0.004102 2.8601 2.8601
1 64048157 rs188349786 T C 0.0001614 0.0001614 1.9410 1.9410
1 64111586 rs182178773 G C 0.004532 0.004532 1.7834 1.7834
1 64126537 rs145307948 A G 0.007711 0.007711 1.7808 1.7808
1 64164742 rs189888605 G C 0.001561 0.001561 2.3274 2.3274
1 64176524 rs150781255 C T 0.00556 0.00556 10.8630 10.8630
1 64184812 rs75890841 T C 0.005511 0.005511 10.9536 10.9536
1 64205563 rs142712099 C T 0.009336 0.009336 6.4511 6.4511
1 64240511 rs182566627 A C 0.0002321 0.0002321 6.9880 6.9880
1 64260215 rs139060825 A G 0.009177 0.07592 2.8688 3.8954
1 64270767 rs143492005 A G 0.006127 0.006127 3.2921 3.2921
1 64306503 rs181644482 A T 0.0001574 0.01236 14.3169 12.9971
1 64347648 rs1961207 T C 0.003175 0.005682 2.7611 2.8826
1 64365549 rs79294984 T A 0.006451 0.02376 2.1594 2.2375
1 64370049 rs855829 T C 0.006946 0.2533 1.1767 1.1302
1 64375576 rs705521 A G 0.006565 0.2261 1.1767 1.1359
1 64376229 rs705523 T G 0.006372 0.2334 1.1774 1.1351
1 64377585 rs705525 C A 0.005418 0.3646 1.1866 1.1209
1 64381682 rs705528 T C 0.001306 0.04492 1.1603 1.1446
1 64384579 rs17359018 G A 0.0008723 0.0008723 2.5459 2.5459
1 64385658 rs855815 A G 0.001984 0.2249 1.1496 1.1028
1 64386919 rs855813 T C 0.002487 0.2184 1.1453 1.1029
1 64387936 rs855812 T C 0.002387 0.2173 1.1460 1.1032
1 64388037 rs855811 A T 0.002527 0.2193 1.1450 1.1027
1 64393480 rs855857 T C 0.002616 0.2209 1.1445 1.1024
1 64393498 rs855858 T C 0.002616 0.2209 1.1445 1.1024
1 64393538 rs855859 C T 0.002587 0.2205 1.1447 1.1025
1 64394162 rs80152512 A T 0.005826 0.02082 2.1745 2.2379
1 64395846 rs705531 C T 0.00249 0.219 1.1453 1.1029
1 64397434 rs1268046 A T 0.002492 0.2193 1.1453 1.1029
1 64401947 rs1268045 C T 0.002299 0.2151 1.1463 1.1037
1 64403301 rs855947 A G 0.00244 0.219 1.1456 1.1029
1 64403728 rs855946 C T 0.001783 0.2087 1.1500 1.1053
1 64403770 rs855945 A G 0.00212 0.2145 1.1478 1.1040
1 64403828 rs855944 C G 0.002475 0.22 1.1454 1.1027
1 64404258 rs855943 C T 0.002707 0.2256 1.1441 1.1015
1 64404270 rs855942 G T 0.00265 0.2241 1.1444 1.1018
1 64404465 rs855941 G A 0.002427 0.2191 1.1457 1.1029
1 64407597 rs855939 T A 0.002123 0.2143 1.1477 1.1046
1 64407665 rs855938 A G 0.002105 0.2139 1.1478 1.1046
1 64408422 rs855937 T C 0.002347 0.218 1.1459 1.1036
1 64408571 rs855936 A G 0.002122 0.2143 1.1477 1.1046
1 64408724 rs855935 A G 0.002068 0.2133 1.1481 1.1048
1 64410896 rs1268038 C A 0.002015 0.2108 1.1485 1.1053
1 64411571 rs11208322 G A 0.002034 0.2124 0.8707 0.9049
1 64412138 rs6660751 C T 0.002024 0.2123 0.8706 0.9049
1 64412797 rs11208323 A T 0.002037 0.2129 0.8707 0.9050
1 64414829 rs11208324 C T 0.002016 0.2116 0.8706 0.9049
1 64415091 rs2050929 G A 0.001967 0.2114 0.8702 0.9048
1 64415575 rs10493353 T C 0.001995 0.211 0.8704 0.9048
1 64417254 rs115301371 A G 0.0008223 0.001289 70.6519 69.4738
1 64417555 rs10889456 C T 0.001827 0.2078 0.8694 0.9042
1 64419385 rs190397455 A G 0.0009464 0.0009464 7.7003 7.7003
1 64420437 rs6675777 A G 0.002058 0.2121 0.8708 0.9051
1 64421498 rs7516239 T C 0.001998 0.211 0.8704 0.9048
1 64422930 rs11208326 T C 0.002055 0.212 0.8708 0.9050
1 64423172 rs10889457 G C 0.00252 0.2194 0.8732 0.9065
1 64423208 rs10889458 G A 0.002034 0.2116 0.8706 0.9049
1 64425459 rs6588078 G C 0.00203 0.2114 0.8706 0.9049
1 64427293 rs59572937 A G 0.002008 0.2106 0.8704 0.9048
1 64427335 rs6681509 T C 0.002035 0.2111 0.8706 0.9049
1 64428284 rs1451596 T C 0.002131 0.2131 0.8712 0.9052
1 64428498 rs1451597 C G 0.002026 0.2113 0.8706 0.9049
1 64429367 rs7541824 A G 0.001875 0.2097 0.8697 0.9039
1 64431611 rs61765148 A G 0.001882 0.2029 0.8697 0.9036
1 64432525 rs1341507 T C 0.001896 0.2017 0.8698 0.9035
1 64433677 rs12095803 C T 0.00188 0.2003 0.8697 0.9033
1 64436142 rs285336 G C 0.002035 0.2097 1.1484 1.1048
1 64436608 rs285337 C T 0.001831 0.1996 1.1503 1.1075
1 64437658 rs116699056 C A 0.007121 0.007121 2.4037 2.4037
1 64441602 rs285338 T C 0.001689 0.1981 1.1515 1.1086
1 64442169 rs285339 A G 0.001635 0.197 1.1520 1.1089
1 64442308 rs79012399 T C 0.0006398 0.0006398 44.0654 44.0654
1 64443432 rs285341 G A 0.001793 0.2013 1.1507 1.1078
1 64443641 rs285342 T C 0.001634 0.1962 1.1520 1.1091
1 64445636 rs17097108 G T 0.009902 0.6063 0.8676 0.9396
1 64445833 rs285343 G A 0.001428 0.1879 1.1538 1.1103
1 64445969 rs285344 C T 0.001727 0.1939 1.1511 1.1088
1 64446760 rs285345 G A 0.001706 0.1918 1.1512 1.1090
1 64446961 rs285346 C T 0.001708 0.1916 1.1512 1.1090
1 64449105 rs285347 T C 0.001702 0.1888 1.1510 1.1094
1 64451403 rs285348 A T 0.001675 0.2158 1.1487 1.1026
1 64452001 rs285349 A G 0.001777 0.1985 1.1501 1.1068
1 64452359 rs285350 G A 0.001624 0.1853 1.1510 1.1088
1 64453107 rs285351 T G 0.001877 0.2096 1.1489 1.1046
1 64453883 rs285352 C T 0.001926 0.2138 1.1487 1.1037
1 64454178 rs285353 T C 0.001953 0.2162 1.1484 1.1033
1 64454304 rs285354 T C 0.002126 0.2216 1.1470 1.1019
1 64454377 rs285355 C G 0.001733 0.211 1.1500 1.1045
1 64454840 rs285356 T G 0.009088 0.009088 1.0825 1.0825
1 64455498 rs285357 A G 0.003017 0.2413 1.1414 1.0979
1 64456867 rs285358 C T 0.002191 0.2375 1.1463 1.0990
1 64457625 rs285360 A G 0.001407 0.2183 1.1520 1.1033
1 64457650 rs285361 T C 0.002296 0.2439 1.1455 1.0977
1 64458747 rs285362 G T 0.002564 0.2553 1.1434 1.0953
1 64458861 rs285363 C G 0.003208 0.2979 1.1360 1.0840
1 64459519 rs285364 T C 0.003203 0.2992 1.1357 1.0837
1 64459740 rs148076212 C T 0.008007 0.008007 9.1654 9.1654
1 64460676 rs285365 A G 0.003934 0.3266 1.1321 1.0794
1 64460928 rs285366 C T 0.003609 0.3244 1.1339 1.0800
1 64461019 rs285367 A G 0.003286 0.3208 1.1353 1.0806
1 64461351 rs285368 C T 0.003486 0.3233 1.1344 1.0801
1 64461595 rs285369 T C 0.003333 0.3125 1.1351 1.0817
1 64462582 rs285370 A G 0.003152 0.3194 1.1358 1.0809
1 64462834 rs285371 C T 0.003481 0.3223 1.1343 1.0800
1 64462989 rs285372 A G 0.005348 0.3425 1.1275 1.0764
1 64463396 rs285373 A G 0.003494 0.3224 1.1343 1.0799
1 64463478 rs285374 T G 0.003827 0.2977 1.1329 1.0827
1 64464455 rs285375 G A 0.00355 0.3233 1.1341 1.0798
1 64464695 rs285376 T C 0.003514 0.3224 1.1342 1.0800
1 64464878 rs285377 C A 0.003357 0.3192 1.1349 1.0805
1 64467315 rs285380 G A 0.003604 0.323 1.1339 1.0799
1 64467542 rs285381 C G 0.003584 0.3227 1.1340 1.0799
1 64467762 rs285382 A C 0.005401 0.3419 1.1274 1.0765
1 64468185 rs1669153 A T 0.004024 0.3276 1.1325 1.0791
1 64468188 rs1613949 G A 0.007769 0.3787 1.1187 1.0704
1 64468545 rs1669154 T C 0.005687 0.3423 1.1235 1.0757
1 64468546 rs1616709 G A 0.005214 0.3378 1.1246 1.0763
1 64469027 rs285383 T C 0.003583 0.3219 1.1341 1.0801
1 64469047 rs285384 A G 0.003816 0.3227 1.1331 1.0798
1 64469469 rs285385 T G 0.003726 0.3251 1.1335 1.0796
1 64470166 rs285386 C T 0.003977 0.33 1.1325 1.0787
1 64470239 rs285387 A G 0.004425 0.3135 1.1317 1.0808
1 64470245 rs285388 A G 0.003722 0.3248 1.1335 1.0796
1 64470958 rs285389 T C 0.003733 0.3254 1.1335 1.0796
1 64472215 rs285391 G A 0.003705 0.3259 1.1337 1.0796
1 64472419 rs285392 T G 0.00371 0.3261 1.1337 1.0796
1 64472656 rs285393 A G 0.003688 0.326 1.1338 1.0796
1 64473138 rs285394 C A 0.003693 0.326 1.1339 1.0797
1 64473279 rs285395 C T 0.003256 0.317 1.1356 1.0812
1 64474228 rs285396 C T 0.003714 0.3269 1.1338 1.0796
1 64474337 rs285397 T C 0.004194 0.3323 1.1319 1.0786
1 64474497 rs285398 A G 0.005935 0.3455 1.1197 1.0747
1 64474804 rs285399 T C 0.00376 0.3275 1.1336 1.0795
1 64477492 rs285400 A G 0.004248 0.339 1.1324 1.0782
1 64479126 rs834480 A G 0.004128 0.3347 1.1336 1.0793
1 64519580 rs705536 C T 0.007542 0.007542 22.6380 22.6380
1 64548614 rs190189424 C T 0.0009566 0.0009566 5.7751 5.7751
1 64554749 rs77306313 T G 0.008183 0.008183 1.0992 1.0992
1 64607076 rs75711694 A C 0.004974 0.004974 1.3883 1.3883
1 64643661 rs34109134 G A 0.001368 0.003333 3.7677 3.7583
1 64696077 rs17126249 A G 0.004686 0.004686 0.9220 0.9220
1 64719660 rs12564350 C T 0.003856 0.003856 1.1064 1.1064
1 64769258 rs187514128 A T 0.008306 0.008306 0.6128 0.6128
1 64833426 rs186639043 C T 0.004323 0.004323 1.9062 1.9062
1 64861933 rs17126442 C T 0.001466 0.004391 0.8045 0.7849
1 64904725 rs146924690 A C 0.004594 0.004594 14.5258 14.5258
1 64962918 rs367669651 A G 0.004095 0.1652 18.3193 12.1404
1 65004958 rs192988728 T C 0.002875 0.002875 0.5266 0.5266
1 65070536 rs147094316 G A 0.002213 0.125 2.3858 2.0498
1 65080677 rs77686672 C G 0.00385 0.00385 0.8740 0.8740
1 65116332 rs10493362 G A 0.007321 0.007321 0.9517 0.9517
1 65116834 rs4433439 G A 0.00966 0.00966 1.0488 1.0488
1 65121561 rs12565437 T A 0.009793 0.009793 0.9534 0.9534
1 65125167 rs12565594 C T 0.008987 0.008987 0.9529 0.9529
1 65128071 rs7517300 C T 0.008698 0.008698 0.9526 0.9526
1 65128375 rs11208492 A G 0.008266 0.008266 0.9523 0.9523
1 65128395 rs11208493 T C 0.00817 0.00817 0.9523 0.9523
1 65128923 rs4915996 T A 0.007776 0.007776 1.0504 1.0504
1 65129201 rs6679679 T A 0.008099 0.008099 0.9522 0.9522
1 65200056 rs2375473 A G 0.008191 0.03184 1.0552 1.0582
1 65206148 rs10493367 G A 0.009351 0.03337 1.0542 1.0569
1 65206623 rs12023256 T C 0.009415 0.03376 1.0542 1.0569
1 65211521 rs998125 G A 0.005022 0.02504 1.0587 1.0616
1 65211593 rs4313429 C T 0.007675 0.03115 1.0559 1.0589
1 65211843 rs2375475 T C 0.002656 0.002656 1.0555 1.0555
1 65212345 rs12038159 A G 0.005069 0.02514 1.0587 1.0616
1 65214034 rs12043554 C T 0.004961 0.02494 1.0588 1.0617
1 65214219 rs12040026 A G 0.003562 0.01786 1.0611 1.0633
1 65214714 rs10889498 G C 0.004964 0.02491 1.0588 1.0617
1 65220035 rs10493368 A T 0.00501 0.02461 1.0588 1.0616
1 65220990 rs1926313 T A 0.00147 0.00147 1.0588 1.0588
1 65221656 rs10493369 A G 0.004784 0.02414 1.0591 1.0615
1 65221766 rs17126970 C T 0.005007 0.02453 1.0588 1.0616
1 65221984 rs12049564 G A 0.005 0.02451 1.0588 1.0616
1 65222306 rs12046407 G T 0.007828 0.03213 1.0562 1.0586
1 65223510 rs11208518 T C 0.004904 0.02435 1.0589 1.0617
1 65223552 rs11208519 C T 0.004901 0.02434 1.0589 1.0617
1 65224687 rs6661723 G A 0.004987 0.02465 1.0588 1.0616
1 65224978 rs6686686 C G 0.0005484 0.0005484 1.0641 1.0641
1 65227239 rs11208520 A G 0.004392 0.02017 1.0597 1.0626
1 65228129 rs11208521 A G 0.004671 0.02488 1.0593 1.0623
1 65228220 rs67806955 T C 0.00802 0.03397 1.0554 1.0585
1 65231009 rs6671355 A T 0.008802 0.0461 1.0548 1.0586
1 65232343 rs12022913 C T 0.008777 0.04623 1.0548 1.0586
1 65235535 rs2500234 G A 0.002199 0.002199 1.0571 1.0571
1 65236787 rs12027095 G T 0.009163 0.04761 1.0544 1.0584
1 65242858 rs2478150 A C 0.003764 0.003764 1.0539 1.0539
1 65245340 rs10493370 C T 0.009294 0.04852 1.0543 1.0584
1 65246861 rs3790527 C A 0.008169 0.04573 1.0552 1.0593
1 65248576 rs2483615 C G 0.002857 0.002857 1.0556 1.0556
1 65249429 rs11208523 G A 0.005737 0.03497 1.0582 1.0611
1 65250982 rs2483616 G T 0.002766 0.002766 1.0558 1.0558
1 65251143 rs12117665 A G 0.006099 0.03857 1.0573 1.0610
1 65253774 rs12024798 A G 0.005913 0.03753 1.0576 1.0612
1 65254201 rs34950359 G T 0.005942 0.0372 1.0575 1.0612
1 65254532 rs3002681 A G 0.003044 0.003044 1.0552 1.0552
1 65258219 rs12028127 C T 0.008166 0.04071 1.0561 1.0586
1 65260827 rs11578814 C G 0.005934 0.03601 1.0576 1.0614
1 65265860 rs11208524 A G 0.005952 0.03585 1.0576 1.0614
1 65266523 rs12032541 A G 0.0059 0.03561 1.0576 1.0614
1 65266909 rs142102613 A G 0.006803 0.03795 1.0567 1.0605
1 65278742 rs9633415 A G 0.006052 0.03689 1.0575 1.0611
1 65280620 rs3790529 A G 0.006408 0.03658 1.0571 1.0608
1 65281889 rs928509 C A 0.006391 0.0365 1.0571 1.0608
1 65281908 rs928510 A G 0.005915 0.03601 1.0576 1.0614
1 65283491 rs12038861 A G 0.009887 0.04914 1.0545 1.0581
1 65287601 rs12023363 T C 0.005519 0.03451 1.0581 1.0618
1 65351010 rs111273513 T C 0.004642 0.004642 8.6777 8.6777
1 65380647 rs182571069 G A 0.003946 0.003946 1.6859 1.6859
1 65409304 rs75236899 C G 0.002095 0.03992 1.1463 1.1543
1 65433484 rs145789595 G A 0.006148 0.006148 1.3425 1.3425
1 65447599 rs139996458 T C 0.002665 0.002665 1.2876 1.2876
1 65544289 rs181451511 A T 0.004983 0.004983 1.5756 1.5756
1 65857754 rs146413114 T C 0.001292 0.001292 1.6299 1.6299
1 65873748 rs58720709 A G 0.00973 0.00973 2.7734 2.7734
1 65881025 rs144839147 C T 0.009267 0.05222 1.2506 1.2602
1 65894069 rs7551385 G C 0.003659 0.00371 1.1679 1.1679
1 65897981 rs1045895 A G 0.009468 0.01769 1.1533 1.1516
1 65907892 rs7534350 C G 0.009383 0.01233 1.1545 1.1544
1 65909107 rs61779772 A T 0.009935 0.01063 1.1533 1.1533
1 65911672 rs9436748 T G 0.007757 0.01089 1.1555 1.1556
1 65933206 rs7520568 T C 0.009989 0.009989 1.1524 1.1524
1 65942266 rs17412403 C T 0.00561 0.00561 1.1563 1.1563
1 65943197 rs61779815 A G 0.007786 0.007786 1.1493 1.1493
1 65944850 rs6698653 C T 0.007483 0.007483 1.1498 1.1498
1 65945965 rs7542824 A G 0.007225 0.007225 1.1505 1.1505
1 65946506 rs2025803 G A 0.006821 0.006821 1.1516 1.1516
1 65948940 rs12402567 A C 0.005371 0.005371 1.1580 1.1580
1 65949878 rs2025805 A G 0.006026 0.006026 1.1541 1.1541
1 65950230 rs7524834 C T 0.006407 0.006407 1.1530 1.1530
1 65950340 rs7513047 A G 0.006403 0.006403 1.1530 1.1530
1 65951897 rs11590603 G A 0.006495 0.006495 1.1529 1.1529
1 65952293 rs17412682 C T 0.00653 0.00653 1.1528 1.1528
1 65952741 rs17412723 G A 0.006582 0.006582 1.1527 1.1527
1 65953970 rs9661436 T C 0.006741 0.006741 1.1550 1.1550
1 65966564 rs7537093 G A 0.006757 0.006813 1.1557 1.1557
1 65982639 rs181911242 A C 0.00534 0.03401 5.4889 5.4751
1 66008158 rs12091826 T A 0.00991 0.03178 1.0969 1.0923
1 66036776 rs3790429 A T 0.00831 0.03233 1.1015 1.0972
1 66046117 rs10493380 C A 0.009121 0.01958 1.0992 1.0974
1 66054003 rs61781283 A G 0.008002 0.04013 1.1017 1.0968
1 66054038 rs61781284 A G 0.005058 0.02142 1.1111 1.1078
1 66062325 rs3828034 G A 0.003294 0.0782 1.1143 1.1056
1 66064710 rs3828033 T C 0.008321 0.1876 0.9333 0.9475
1 66064989 rs3790423 T C 0.006008 0.1449 0.9280 0.9404
1 66065999 rs3790422 T C 0.005993 0.1448 0.9280 0.9404
1 66066216 rs3790421 T C 0.005918 0.1447 0.9279 0.9403
1 66066330 rs3790420 T C 0.005929 0.1444 0.9282 0.9404
1 66068177 rs6688776 G A 0.005172 0.1419 0.9268 0.9396
1 66069020 rs6665672 A G 0.001197 0.05909 1.1217 1.1127
1 66069400 rs7545475 G A 0.008441 0.03103 1.0844 1.0814
1 66069986 rs12077336 T G 0.001203 0.01941 1.1163 1.1135
1 66070026 rs12087511 T A 0.008642 0.09396 1.0977 1.0887
1 66070422 rs12097855 T C 0.001182 0.01948 1.1164 1.1137
1 66071082 rs79035087 A T 0.001195 0.01924 1.1164 1.1135
1 66072543 rs17127767 A C 0.001633 0.02697 1.1128 1.1092
1 66072896 rs6661050 C G 0.001185 0.01899 1.1164 1.1136
1 66073361 rs4606347 A G 0.001354 0.02156 1.1131 1.1102
1 66073388 rs6676598 C T 0.001409 0.02166 1.1127 1.1098
1 66073982 rs10399687 T C 0.001014 0.02022 1.1161 1.1127
1 66074166 rs2376018 G A 0.002328 0.02661 1.1067 1.1026
1 66075136 rs11801408 T C 0.006206 0.01779 1.0814 1.0798
1 66075952 rs8179183 C G 0.004478 0.01682 1.1151 1.1173
1 66077805 rs17127776 G A 0.002408 0.02622 1.1061 1.1022
1 66080260 rs61781308 C T 0.002348 0.02587 1.1063 1.1024
1 66082795 rs61781309 A G 0.002372 0.02559 1.1059 1.1021
1 66085433 rs3790437 G A 0.002603 0.02603 1.1045 1.1009
1 66085525 rs3790438 A T 0.002409 0.02538 1.1055 1.1018
1 66086308 rs61781310 A T 0.002471 0.02618 1.1052 1.1014
1 66087620 rs61781311 T G 0.002585 0.02769 1.1047 1.1007
1 66088128 rs61781312 C T 0.002639 0.02841 1.1044 1.1004
1 66089708 rs17406429 G A 0.002993 0.03273 1.1029 1.0983
1 66092457 rs61781313 T G 0.00308 0.03413 1.1025 1.0977
1 66094928 rs1938499 T A 0.003796 0.04165 1.0999 1.0944
1 66096931 rs76257047 T C 0.004256 0.04338 1.0986 1.0933
1 66099013 rs17415296 A C 0.003919 0.04397 1.0994 1.0937
1 66105751 rs61781317 C T 0.004306 0.0442 1.0983 1.0929
1 66105805 rs61781318 G A 0.004299 0.04429 1.0984 1.0930
1 66105888 rs61781319 A G 0.004303 0.04428 1.0983 1.0929
1 66106042 rs41459646 G T 0.004218 0.04341 1.0986 1.0932
1 66108534 rs2154383 G A 0.004173 0.04297 1.0987 1.0934
1 66112473 rs61783276 T A 0.004018 0.04204 1.0991 1.0938
1 66112547 rs61783277 C A 0.004017 0.04203 1.0991 1.0938
1 66117819 rs1938493 T G 0.004109 0.04242 1.0988 1.0936
1 66118121 rs1938491 T C 0.004016 0.04181 1.0991 1.0938
1 66118190 rs61779661 G A 0.004017 0.04182 1.0991 1.0938
1 66122491 rs76440041 T C 0.003398 0.04166 1.1009 1.0950
1 66124477 rs61779664 T G 0.004049 0.04275 1.0990 1.0936
1 66128057 rs34749903 G T 0.004097 0.04255 1.0989 1.0936
1 66128499 rs61779669 C T 0.003982 0.04223 1.0992 1.0939
1 66131172 rs61779715 C T 0.004791 0.04373 1.0971 1.0922
1 66133064 rs76637555 A G 0.004781 0.04365 1.0971 1.0922
1 66133455 rs61779721 C G 0.004781 0.04365 1.0971 1.0922
1 66136421 rs78029616 T C 0.005182 0.005182 1.4103 1.4103
1 66136531 rs75478101 A C 0.009439 0.06326 1.5230 1.4478
1 66136996 rs61779730 A C 0.003881 0.04555 1.1014 1.0958
1 66138575 rs11807752 G A 0.005542 0.04864 1.0953 1.0902
1 66139087 rs61779734 C T 0.005537 0.04861 1.0953 1.0902
1 66140349 rs61779735 G T 0.005534 0.04857 1.0953 1.0902
1 66143570 rs61779737 A G 0.005473 0.0501 1.0954 1.0900
1 66145336 rs11807723 A G 0.005535 0.04857 1.0953 1.0902
1 66146837 rs11809917 C T 0.006077 0.03667 1.0946 1.0910
1 66147068 rs11809410 G A 0.005444 0.04749 1.0955 1.0903
1 66150243 rs149462607 G C 0.005652 0.04794 1.0951 1.0900
1 66152889 rs2375803 C T 0.005432 0.0473 1.0955 1.0904
1 66152919 rs2375804 G A 0.005622 0.04767 1.0950 1.0899
1 66202186 rs78641284 T C 0.009792 0.009792 2.9152 2.9152
1 66229369 rs149943159 T C 0.003879 0.003879 13.7455 13.7455
1 66279810 rs146579578 A G 0.007374 0.07174 1.7452 1.6582
1 66343949 rs373656998 T C 0.002543 0.07299 23.3611 25.8520
1 66404643 rs145859297 A G 0.006556 0.006556 0.2438 0.2438
1 66416652 rs78261392 T C 0.007176 0.01614 1.3430 1.3523
1 66459915 rs192492426 T C 0.000958 0.000958 0.3193 0.3193
1 66496153 rs144651453 T C 0.008015 0.008015 1.3852 1.3852
1 66541311 rs74475585 A G 0.002147 0.002147 0.4465 0.4465
1 66565450 rs143038706 A G 0.006997 0.04336 1.7863 1.7536
1 66572324 rs188316126 A T 0.006084 0.006084 2.3283 2.3283
1 66620245 rs148313150 A G 0.005531 0.005531 1.6708 1.6708
1 66719193 rs142420674 C T 0.002241 0.002241 1.7840 1.7840
1 66773623 rs143434806 A C 0.008409 0.1336 1.2478 1.1992
1 66811412 rs139333219 C T 0.004891 0.004891 0.7324 0.7324
1 66885612 rs148455854 A G 0.002551 0.002551 1.4231 1.4231
1 66907602 rs6692524 T G 0.005923 0.005923 1.0816 1.0816
1 66909958 rs116978085 T C 0.002288 0.01009 1.4161 1.4565
1 66925751 rs150026571 G A 0.009749 0.05455 0.7394 0.7481
1 66959650 rs191531674 A G 0.002037 0.01613 6.0607 7.2800
1 66959651 rs182987682 C G 0.002037 0.01613 6.0607 7.2800
1 67095390 rs185669867 A T 0.0002964 0.009226 3.1757 4.5508
1 67100291 rs115138031 C T 0.008243 0.1416 3.3863 2.5291
1 67107253 rs181659549 A G 0.009261 0.009261 1.4919 1.4919
1 67162255 rs77853310 C T 0.008905 0.008905 1.5235 1.5235
1 67177953 rs146862113 C T 0.002309 0.002309 1.8259 1.8259
1 67196373 rs139405189 A T 0.002216 0.002216 1.8312 1.8312
1 67227074 rs140108592 G A 0.001086 0.07339 7.3909 6.1289
1 67262230 rs74087614 C T 0.004643 0.004643 15.7473 15.7473
1 67333363 rs75166117 C A 0.002219 0.002219 1.3089 1.3089
1 67358732 rs12061449 G A 0.00917 0.00917 0.8516 0.8516
1 67367834 rs3008887 C T 0.004228 0.004228 1.5859 1.5859
1 67370629 rs3008889 A C 0.002528 0.002528 1.6252 1.6252
1 67371905 rs3008891 T A 0.002521 0.002521 1.6252 1.6252
1 67372061 rs1983860 T G 0.001792 0.001792 1.6487 1.6487
1 67373995 rs190429480 T G 0.003206 0.003206 1.6110 1.6110
1 67373996 rs182072719 C A 0.003207 0.003207 1.6110 1.6110
1 67373997 rs115226185 C G 0.003207 0.003207 1.6110 1.6110
1 67376470 rs3008893 C T 0.003421 0.003421 1.6019 1.6019
1 67385100 rs67563312 C A 0.004577 0.004577 1.5647 1.5647
1 67385853 rs67262874 A G 0.004616 0.004616 1.5639 1.5639
1 67401629 rs116230829 G A 0.005392 0.005392 1.5511 1.5511
1 67401630 rs115331484 C A 0.005392 0.005392 1.5511 1.5511
1 67402832 rs72671702 T C 0.006833 0.006833 1.5264 1.5264
1 67405050 rs2985823 A G 0.005049 0.005049 1.5494 1.5494
1 67407134 rs17129533 G T 0.005051 0.005051 1.5493 1.5493
1 67411057 rs66979028 G T 0.004924 0.004924 1.5556 1.5556
1 67412235 rs41286730 A G 0.005403 0.005403 1.5441 1.5441
1 67417521 rs17129539 C T 0.003001 0.003001 1.5960 1.5960
1 67420535 rs112355788 A G 0.003007 0.003007 1.5959 1.5959
1 67420678 rs3008872 T C 0.003008 0.003008 1.5958 1.5958
1 67421311 rs66773274 G A 0.003006 0.003006 1.5959 1.5959
1 67426340 rs72673722 T A 0.002965 0.002965 1.6025 1.6025
1 67427306 rs2985796 T G 0.00324 0.00324 1.5906 1.5906
1 67427569 rs143810154 C T 0.008107 0.008107 2.7344 2.7344
1 67428575 rs7528485 C G 0.003238 0.003238 1.5907 1.5907
1 67429224 rs150553717 A G 0.008577 0.008577 1.2550 1.2550
1 67433368 rs67219200 G A 0.003236 0.003236 1.5907 1.5907
1 67436203 rs146049691 G A 0.003215 0.003215 9.2778 9.2778
1 67439090 rs11802888 C G 0.003172 0.003172 1.5930 1.5930
1 67440222 rs72926093 C T 0.003172 0.003172 1.5930 1.5930
1 67440702 rs11803444 A G 0.003166 0.003166 1.5932 1.5932
1 67441715 rs111241793 A G 0.003695 0.003695 1.5807 1.5807
1 67444783 rs66594421 C T 0.002947 0.002947 1.5984 1.5984
1 67445977 rs66643151 C T 0.003165 0.003165 1.5932 1.5932
1 67446686 rs11799699 A C 0.003164 0.003164 1.5932 1.5932
1 67448018 rs11810931 T C 0.003164 0.003164 1.5932 1.5932
1 67448536 rs11810986 T C 0.003164 0.003164 1.5932 1.5932
1 67449673 rs111799405 T C 0.00321 0.00321 1.5933 1.5933
1 67454287 rs17129572 G A 0.002491 0.002491 1.6140 1.6140
1 67455984 rs67835314 A G 0.002488 0.002488 1.6142 1.6142
1 67457248 rs11806284 T G 0.002489 0.002489 1.6141 1.6141
1 67459773 rs74921956 G T 0.002523 0.002523 7.5756 7.5756
1 67460284 rs57585878 A G 0.002961 0.002961 1.6111 1.6111
1 67463071 rs66478764 T C 0.003098 0.003098 1.5960 1.5960
1 67463963 rs113171779 C G 0.00246 0.00246 1.6151 1.6151
1 67467486 rs61587608 A G 0.00246 0.00246 1.6151 1.6151
1 67476251 rs72927953 T C 0.00214 0.00214 1.6279 1.6279
1 67490637 rs58283724 T C 0.006422 0.006422 1.5623 1.5623
1 67493646 rs112066465 T C 0.006426 0.006426 1.5624 1.5624
1 67495335 rs72673772 A G 0.006433 0.006433 1.5622 1.5622
1 67521152 rs376053293 G T 0.002412 0.426 4.0449 2.0301
1 67538827 rs150997096 C G 0.000952 0.000952 0.5734 0.5734
1 67560896 rs199867194 T C 0.005556 0.5179 3.6619 1.7972
1 67580556 rs190190677 A G 0.009751 0.009751 1.2751 1.2751
1 67667114 rs192118742 C T 0.003174 0.003174 5.2440 5.2440
1 67703378 rs376669301 A G 0.001687 0.001687 4.9346 4.9346
1 67749114 rs78358516 C G 0.007387 0.02057 0.7472 0.7469
1 67749119 rs148498651 T C 0.009593 0.03132 0.6049 0.6200
1 67751615 rs61781419 A G 0.008252 0.05769 1.0633 1.0587
1 67752175 rs2902441 T C 0.008165 0.05709 1.0634 1.0588
1 67752734 rs4655534 G A 0.008027 0.05637 1.0635 1.0590
1 67754096 rs1995026 G C 0.007998 0.05643 1.0636 1.0591
1 67756865 rs1845783 G A 0.003628 0.02371 1.0724 1.0696
1 67757890 rs61779784 G A 0.002372 0.01587 1.0760 1.0732
1 67758680 rs79753093 C G 0.00186 0.01145 1.0789 1.0758
1 67759524 rs77002863 T G 0.007458 0.01986 0.7461 0.7455
1 67760291 rs35097792 G A 0.002513 0.02158 1.0761 1.0725
1 67763569 rs12567279 T C 0.003846 0.003846 1.0823 1.0823
1 67764591 rs10749774 G A 0.005641 0.005641 0.9279 0.9279
1 67765056 rs7542061 C T 0.002559 0.002559 1.0871 1.0871
1 67765301 rs34223023 G A 0.003009 0.003009 1.0859 1.0859
1 67814471 rs144633564 T C 0.001555 0.06291 0.5447 0.5811
1 67939711 rs6683281 G A 0.005103 0.01187 1.6676 1.6341
1 67958929 rs78967210 T C 0.006513 0.08529 1.2146 1.1749
1 68017928 rs141236911 T C 0.001305 0.001305 3.7143 3.7143
1 68041284 rs149878665 A G 0.009446 0.009446 1.6652 1.6652
1 68060226 rs141737871 T G 0.006615 0.0108 1.6403 1.6545
1 68073373 rs148124996 T G 0.008772 0.008772 1.8024 1.8024
1 68101640 rs4655567 C G 0.006228 0.006228 1.0626 1.0626
1 68105453 rs344924 G A 0.00664 0.00664 1.0617 1.0617
1 68110382 rs185648489 G A 0.00686 0.01079 2.5867 2.5998
1 68142619 rs344916 G A 0.009799 0.07621 1.0593 1.0589
1 68220784 rs115606794 T C 0.004753 0.004753 6.4411 6.4411
1 68242558 rs201449115 T A 0.003433 0.003433 0.4098 0.4098
1 68258667 rs181013712 T C 0.004273 0.004273 10.9235 10.9235
1 68264578 rs74947193 G A 0.009841 0.009841 0.8332 0.8332
1 68268186 rs139126707 T C 0.004632 0.006823 6.1922 6.1925
1 68277635 rs190908410 G A 0.004361 0.004361 10.5947 10.5947
1 68277998 rs116524535 T C 0.002354 0.192 4.1398 2.8365
1 68316640 rs188119964 T G 0.004976 0.006182 1.9115 1.9160
1 68336072 rs375744431 C A 0.008775 0.05879 1.5869 1.5293
1 68349971 rs144482386 G C 0.00831 0.01447 3.0156 3.0421
1 68375083 rs367694629 T C 0.003957 0.01423 7.8655 7.3186
1 68402982 rs148256136 A T 0.006821 0.04812 2.8256 2.5014
1 68425092 rs12239890 T C 0.006881 0.02036 0.8873 0.8869
1 68429716 rs116512170 G A 0.005308 0.01186 0.8885 0.8873
1 68440310 rs12094227 A C 0.002004 0.009173 0.9094 0.9075
1 68441493 rs6703476 G T 0.002049 0.008794 0.9096 0.9077
1 68441949 rs1926298 G A 0.001726 0.007832 0.9082 0.9066
1 68442146 rs12097059 A C 0.001912 0.008831 0.9089 0.9070
1 68446273 rs12061914 T C 0.001985 0.008837 0.9094 0.9075
1 68448661 rs1926283 G A 0.001726 0.002231 0.9083 0.9079
1 68448965 rs1926281 C T 0.001752 0.002034 0.9084 0.9082
1 68448998 rs1926280 G A 0.001805 0.003024 0.9087 0.9079
1 68458276 rs75944659 G A 0.008101 0.008101 1.2348 1.2348
1 68477862 rs77582102 T C 0.003809 0.02628 1.3989 1.3682
1 68490355 rs77388227 T G 0.006054 0.006054 1.3388 1.3388
1 68493340 rs142438461 G C 0.007397 0.007397 0.4558 0.4558
1 68584330 rs192765433 T G 0.004708 0.004708 0.2918 0.2918
1 68605898 rs184798560 T C 0.006995 0.006995 1.6092 1.6092
1 68735256 rs140612081 G T 0.002824 0.002824 2.3785 2.3785
1 68748525 rs150425866 G A 0.004918 0.01955 1.7377 1.7229
1 68753583 rs137944910 A G 0.00661 0.00661 1.7828 1.7828
1 68784967 rs191411983 C T 0.008384 0.008384 2.4631 2.4631
1 68785349 rs75629303 C T 0.006027 0.006027 29.6313 29.6313
1 68863941 rs3125928 A C 0.006261 0.006261 0.9404 0.9404
1 68864218 rs1925958 T C 0.004361 0.004361 0.9379 0.9379
1 68865445 rs3125929 A G 0.006926 0.006926 0.9412 0.9412
1 68865885 rs3125930 G A 0.009973 0.009973 0.9437 0.9437
1 68867631 rs3125931 G A 0.007381 0.007381 0.9416 0.9416
1 68869422 rs1925956 A C 0.006154 0.006154 0.9406 0.9406
1 68869819 rs1925957 C T 0.006312 0.006312 0.9408 0.9408
1 68871598 rs3118392 T C 0.008091 0.008091 0.9425 0.9425
1 68871617 rs3125869 C G 0.006237 0.006237 0.9407 0.9407
1 68871964 rs3125870 A T 0.006228 0.006228 0.9407 0.9407
1 68872052 rs3118393 T C 0.005259 0.005259 0.9396 0.9396
1 68872064 rs3125871 G A 0.005258 0.005258 0.9396 0.9396
1 68872079 rs3125872 T G 0.006025 0.006025 0.9405 0.9405
1 68872987 rs11209291 T C 0.006254 0.006254 0.9408 0.9408
1 68873103 rs12239243 C A 0.008528 0.008528 0.9430 0.9430
1 68873162 rs12239537 T C 0.006251 0.006251 0.9408 0.9408
1 68873246 rs11209294 A G 0.006234 0.006234 0.9407 0.9407
1 68873255 rs11209295 G T 0.005613 0.005613 0.9400 0.9400
1 68873425 rs6699441 A G 0.008169 0.008169 0.9422 0.9422
1 68873682 rs6699690 A G 0.004834 0.004834 0.9381 0.9381
1 68873731 rs6675214 C A 0.008442 0.008442 0.9378 0.9378
1 68873865 rs6664088 C T 0.005856 0.005856 0.9403 0.9403
1 68873894 rs6664177 A T 0.00557 0.00557 0.9399 0.9399
1 68873926 rs6699813 T C 0.005744 0.005744 0.9401 0.9401
1 68873970 rs9436397 T C 0.005663 0.005663 0.9401 0.9401
1 68874019 rs9436398 G C 0.005953 0.005953 0.9404 0.9404
1 68874721 rs3125875 G C 0.009678 0.009678 0.9464 0.9464
1 68874727 rs3125876 G A 0.009778 0.009778 0.9465 0.9465
1 68897418 rs149767405 T C 0.003071 0.003071 2.8516 2.8516
1 68928707 rs184949217 A G 0.006782 0.006782 0.5861 0.5861
1 68950639 rs74083713 A T 0.0003915 0.0003915 2.8552 2.8552
1 68964265 rs149681711 C A 0.003517 0.003517 3.4334 3.4334
1 68982335 rs12041567 C T 0.004241 0.006135 1.0949 1.0945
1 69032452 rs140110791 C A 0.002708 0.06566 4.8927 3.9265
1 69045731 rs79265451 C A 0.008159 0.008159 0.7465 0.7465
1 69196143 rs151284271 T A 0.003144 0.003144 2.5519 2.5519
1 69239864 rs2420181 T G 0.006752 0.006752 1.8007 1.8007
1 69277303 rs186596200 T C 0.003018 0.003018 2.7881 2.7881
1 69291197 rs141867380 T C 0.0007334 0.0007334 8.4859 8.4859
1 69294178 rs79675509 G A 0.005686 0.005686 1.8080 1.8080
1 69294406 rs144309985 G A 0.001265 0.001265 1.9000 1.9000
1 69311578 rs80260711 T G 0.008608 0.008608 1.6436 1.6436
1 69312691 rs190779747 T C 0.002995 0.002995 1.8381 1.8381
1 69362462 rs192946187 G A 0.00114 0.00114 9.2167 9.2167
1 69426244 rs190622738 A T 0.005232 0.005232 6.6401 6.6401
1 69469661 rs368358369 A G 1.834e-05 1.834e-05 21.1527 21.1527
1 69494148 rs373548399 A C 0.006444 0.006444 2.8944 2.8944
1 69495441 rs117363623 A T 0.002871 0.002871 0.5803 0.5803
1 69511429 rs377644568 C T 7.863e-05 7.863e-05 3.6568 3.6568
1 69531531 rs138839376 G C 0.004587 0.004587 0.6656 0.6656
1 69600427 rs190939102 A G 0.009596 0.009596 1.3691 1.3691
1 69635494 rs190951393 T G 0.007158 0.007158 1.3974 1.3974
1 69662358 rs144367901 T G 0.005232 0.0446 0.6407 0.6488
1 69706668 rs149706631 T C 0.004643 0.03429 2.2291 2.1827
1 69709919 rs138271088 A G 0.008713 0.008713 6.4304 6.4304
1 69720387 rs185471099 A T 0.008614 0.008614 6.4332 6.4332
1 69740616 rs115651489 T C 0.004477 0.004477 90.1291 90.1291
1 69798024 rs191925074 A C 0.004195 0.004195 4.3113 4.3113
1 69816670 rs75709455 C T 0.007153 0.007153 1.1027 1.1027
1 69817874 rs2815447 A G 0.00754 0.00754 2.1128 2.1128
1 69871748 rs192761368 G A 0.0005287 0.001082 2.3345 2.3336
1 69889922 rs144837220 T A 0.001386 0.001386 1.3611 1.3611
1 69906395 rs181370898 T C 0.004793 0.004793 2.1810 2.1810
1 69935231 rs75658244 T G 0.002795 0.002795 1.5148 1.5148
1 70004040 rs148276955 C A 0.004025 0.004025 1.1057 1.1057
1 70008432 rs148329811 G A 0.008869 0.01296 1.3469 1.3485
1 70042881 rs141313849 A T 0.004115 0.009431 1.3273 1.3294
1 70042953 rs72671190 T C 0.009128 0.009128 3.4088 3.4088
1 70074341 rs185147303 A G 0.004822 0.1865 1.9781 1.7564
1 70083041 rs192468564 C T 0.003005 0.1235 1.8034 2.2023
1 70129612 rs377285970 C G 0.0004621 0.0004621 1.3075 1.3075
1 70256145 rs75957570 A T 0.003497 0.003497 0.5103 0.5103
1 70421861 rs183214722 C T 0.005881 0.005881 34.1891 34.1891
1 70426495 rs181985293 C G 0.00597 0.00597 33.9465 33.9465
1 70460867 rs189567840 C T 0.00823 0.00823 1.4631 1.4631
1 70461317 rs193162979 G A 0.008223 0.008223 1.4632 1.4632
1 70481256 rs190482673 T C 0.005161 0.2117 5.1838 5.0345
1 70490266 rs78775392 G A 0.004643 0.004643 1.6833 1.6833
1 70553721 rs139724211 G A 0.005607 0.2328 1.4957 1.3497
1 70562318 rs190035449 A G 0.002456 0.1417 1.5139 1.4154
1 70568823 rs138191258 A G 0.0006688 0.0006688 0.8799 0.8799
1 70626740 rs148358796 G A 0.0007533 0.0007533 0.7251 0.7251
1 70676779 rs142745202 G T 0.0008202 0.001437 1.5495 1.5411
1 70711645 rs75289460 A G 0.009888 0.06206 1.4814 1.5039
1 70720036 rs141204989 T G 0.007552 0.007552 0.7131 0.7131
1 70754923 rs186460062 C A 0.002572 0.002572 7.0573 7.0573
1 70829801 rs11209612 A G 0.004387 0.008485 1.0863 1.0848
1 70830803 rs12741941 C A 0.004361 0.008655 1.0864 1.0848
1 70831027 rs71500608 T C 0.004404 0.008715 1.0863 1.0848
1 70834713 rs113530563 T C 0.004079 0.00851 1.0870 1.0854
1 70851616 rs190354173 C T 0.00259 0.00259 1.4533 1.4533
1 70871390 rs139335734 G A 0.003986 0.003986 0.7963 0.7963
1 70884761 rs34046663 A G 0.007243 0.007243 1.7104 1.7104
1 70961704 rs76444610 A G 0.009126 0.009126 0.8091 0.8091
1 71023536 rs139737982 A G 0.005864 0.005864 0.5377 0.5377
1 71027483 rs115278712 A G 0.0009035 0.0009035 3.8586 3.8586
1 71059977 rs190874758 T A 0.002892 0.02236 2.2427 2.1645
1 71087349 rs187220810 A G 0.006938 0.006938 1.7667 1.7667
1 71096547 rs144742184 C T 0.009762 0.009762 1.6556 1.6556
1 71101164 rs182086667 A G 0.00537 0.02735 0.2560 0.2452
1 71144290 rs148785642 A C 0.005367 0.01589 1.5563 1.5277
1 71187844 rs55799112 T A 0.009563 0.009563 1.0882 1.0882
1 71205048 rs182825933 T C 0.001876 0.001876 2.7098 2.7098
1 71234675 rs117710160 T C 0.0002787 0.0002787 1.4301 1.4301
1 71270029 rs80057994 T G 0.00337 0.00337 1.7444 1.7444
1 71292568 rs142622352 T C 0.007193 0.007193 1.4127 1.4127
1 71297183 rs145320929 A G 0.001199 0.4324 11.3633 5.4453
1 71311256 rs182373315 C A 0.002026 0.002026 1.9526 1.9526
1 71327339 rs181065581 C A 0.00561 0.7377 27.8935 3.9419
1 71343543 rs192887610 C T 0.002669 0.002669 2.7516 2.7516
1 71367008 rs36106405 C T 0.004781 0.004781 1.4384 1.4384
1 71367482 rs184794856 C T 0.00667 0.00667 1.2684 1.2684
1 71373738 rs875727 C T 0.006179 0.0108 0.9458 0.9469
1 71381529 rs75128468 G A 0.008803 0.008803 0.9479 0.9479
1 71382810 rs368038733 T A 0.006739 0.006739 6.6272 6.6272
1 71383459 rs12023686 C A 0.0079 0.0079 0.9471 0.9471
1 71388408 rs75600694 C T 0.005198 0.005198 0.9419 0.9419
1 71403237 rs75424033 A G 0.005209 0.03564 0.8837 0.8848
1 71406691 rs475468 A G 0.006183 0.006183 1.0688 1.0688
1 71410147 rs370871385 A T 0.005369 0.005369 0.5029 0.5029
1 71447983 rs145856157 A G 0.009716 0.009716 0.5070 0.5070
1 71478214 rs13306019 G A 0.0088 0.121 1.1595 1.1472
1 71562792 rs187531798 T C 0.00433 0.06118 0.5482 0.5389
1 71571960 rs77467979 G A 0.00295 0.04513 1.3235 1.4248
1 71595955 rs141260386 A G 0.008644 0.009952 4.0578 4.1113
1 71654661 rs151226808 T G 0.00215 0.04179 1.3406 1.4444
1 71675003 rs144677466 T A 6.158e-05 0.001643 1.6628 1.6067
1 71753911 rs142873415 T C 0.003235 0.003235 0.7518 0.7518
1 71838619 rs374753719 T G 0.008087 0.008087 0.0775 0.0775
1 71859748 rs147262485 A G 2.965e-05 0.0001607 1.7217 1.7010
1 71883810 rs373093430 A G 7.347e-05 0.0005204 1.7226 1.7037
1 71964303 rs141520467 G A 0.005269 0.1835 1.4611 1.3046
1 72043861 rs141446438 G T 0.007872 0.007872 0.3428 0.3428
1 72047517 rs140856987 T C 0.001886 0.0127 1.6282 1.5984
1 72056782 rs76841419 C T 0.005325 0.005325 0.8565 0.8565
1 72058762 rs183407759 A G 0.003249 0.003249 0.5556 0.5556
1 72099534 rs117996835 T A 0.002301 0.002301 0.8203 0.8203
1 72106993 rs143842698 A G 0.002316 0.002316 0.8204 0.8204
1 72117632 rs148276036 T C 0.002005 0.002005 0.8049 0.8049
1 72123919 rs78216194 A G 0.009209 0.04176 0.7942 0.7735
1 72154360 rs146374962 A G 0.007274 0.1766 1.3519 1.2575
1 72196206 rs189956360 G T 0.00858 0.00858 1.9118 1.9118
1 72254050 rs147205989 G C 0.009316 0.009316 2.0033 2.0033
1 72257196 rs184667577 G A 0.003344 0.007263 5.0665 6.0903
1 72258365 rs189918466 C T 0.005205 0.3046 12.9118 6.4130
1 72283394 rs59163542 C A 0.008461 0.1096 2.0911 2.0909
1 72291257 rs146539066 T A 3.733e-05 3.733e-05 14.7669 14.7669
1 72339827 rs185757068 A G 0.00593 0.00593 24.4920 24.4920
1 72418027 rs2768386 T A 0.00664 0.00664 2.0694 2.0694
1 72428637 rs188413091 T A 0.008741 0.008741 0.2243 0.2243
1 72498890 rs78702131 C A 0.001806 0.01697 13.6638 11.6667
1 72601192 rs183540109 T A 0.008581 0.1142 12.1052 33.7993
1 72639774 rs12397462 A T 0.006186 0.006186 2.4406 2.4406
1 72693320 rs184402037 A C 0.005136 0.005136 2.2670 2.2670
1 72697835 rs191585077 A G 0.001182 0.001182 3.3488 3.3488
1 72699913 rs180958669 A G 0.007902 0.01473 2.0062 1.9733
1 72966503 rs191910986 A G 0.004238 0.00483 2.8347 2.8275
1 73074134 rs138571890 G A 0.008381 0.8599 0.6944 0.9490
1 73295207 rs624491 C T 0.003037 0.003037 14.6118 14.6118
1 73447428 rs183126921 A G 0.009429 0.009429 1.8683 1.8683
1 73622958 rs141320646 A G 0.007704 0.007704 4.0983 4.0983
1 73646678 rs116440672 T C 0.001036 0.001036 4.4244 4.4244
1 73680545 rs114953940 C T 0.0009109 0.0009109 3.9535 3.9535
1 73680913 rs140886442 T C 0.0009094 0.0009094 3.9538 3.9538
1 73749926 rs12139556 C T 0.00217 0.00718 1.7792 1.7541
1 73819790 rs190389674 C A 0.007688 0.01788 2.6612 2.6589
1 73849246 rs139878366 A G 0.002058 0.06172 3.0765 4.2899
1 73859502 rs139652687 A G 0.0054 0.0054 1.3916 1.3916
1 74020069 rs139381522 C T 0.001034 0.00507 2.6747 2.7494
1 74028515 rs139023090 G A 0.009085 0.009085 1.3927 1.3927
1 74069240 rs112698732 T C 0.009514 0.009514 12.0629 12.0629
1 74083684 rs115811684 G C 0.005916 0.005916 1.4285 1.4285
1 74090552 rs138055580 C G 0.004336 0.004336 2.5961 2.5961
1 74091307 rs146099394 T C 0.004098 0.004098 2.5626 2.5626
1 74350835 rs141324004 A T 0.003912 0.003912 0.7065 0.7065
1 74374120 rs146576335 G A 0.008128 0.008128 2.2950 2.2950
1 74400847 rs192592389 G A 0.003204 0.003204 2.8385 2.8385
1 74411854 rs148355012 C T 0.003206 0.003206 2.8383 2.8383
1 74853388 rs149873932 A G 0.002121 0.06722 34.2053 22.2135
1 74859149 rs189436519 G A 0.004809 0.004809 12.3728 12.3728
1 74868539 rs79881191 T A 0.003532 0.01197 0.6627 0.6500
1 74908058 rs117176750 A G 0.002022 0.01204 0.6123 0.6027
1 74960439 rs187928206 T C 0.00108 0.00108 7.6014 7.6014
1 74977277 rs6690871 G A 0.003102 0.1161 1.0780 1.0686
1 74977425 rs953567 G A 0.002606 0.1053 1.0790 1.0699
1 75000011 rs12142020 T A 0.001861 0.04217 1.0765 1.0738
1 75003701 rs181621811 G A 0.002843 0.002843 0.4997 0.4997
1 75009699 rs45520236 C T 0.003741 0.003741 38.4505 38.4505
1 75011898 rs45548836 A G 0.003576 0.003576 39.3775 39.3775
1 75013856 rs141348815 A C 0.0003462 0.0003462 2.4430 2.4430
1 75014195 rs7541513 A G 0.007801 0.007801 1.0588 1.0588
1 75022499 rs190992933 T C 0.0006095 0.0006095 9.9660 9.9660
1 75039032 rs199734400 C T 0.001699 0.001699 6.6192 6.6192
1 75066570 rs4338312 A G 0.004492 0.004492 1.7085 1.7085
1 75076701 rs141541539 A G 0.0001743 0.0001743 7.8466 7.8466
1 75095049 rs182918550 G A 0.001576 0.001576 0.3972 0.3972
1 75125579 rs182518296 A C 0.005825 0.005825 1.9940 1.9940
1 75125683 rs186800151 A T 0.008441 0.008441 2.0859 2.0859
1 75134817 rs188961688 A G 0.006799 0.006799 0.4120 0.4120
1 75162042 rs190710908 G A 0.004782 0.004782 1.5698 1.5698
1 75183984 rs141190681 T C 0.003729 0.2564 0.6970 0.7819
1 75216388 rs76288819 A G 0.007682 0.007682 3.6434 3.6434
1 75252353 rs141988430 C T 0.006441 0.006441 2.5538 2.5538
1 75289952 rs192146310 C A 0.007233 0.007233 0.1371 0.1371
1 75311134 rs189201409 T C 0.004239 0.004239 6.9844 6.9844
1 75400742 rs117946642 C T 0.00654 0.00654 4.5191 4.5191
1 75412521 rs185725850 G C 0.001777 0.001777 1.9346 1.9346
1 75416743 rs183611354 T C 0.008094 0.008094 14.5957 14.5957
1 75436832 rs149556176 C T 0.000968 0.000968 126.5454 126.5454
1 75437116 rs148367396 C G 0.008512 0.008512 0.6421 0.6421
1 75724315 rs114959053 C G 0.0002813 0.0008446 2.0113 2.0944
1 75773461 rs7548993 T G 0.007129 0.01473 1.0711 1.0721
1 75774412 rs12744088 T C 0.00651 0.0133 1.0720 1.0732
1 75778546 rs11163089 T C 0.006327 0.01444 1.0725 1.0738
1 75780779 rs11163095 T C 0.006249 0.01076 1.0732 1.0741
1 75780802 rs10493571 C T 0.005586 0.009821 1.0742 1.0751
1 75785883 rs6656537 A G 0.007026 0.01446 1.0662 1.0666
1 75786482 rs11163114 A G 0.005772 0.009475 1.0679 1.0682
1 75787413 rs12030510 C T 0.004612 0.00504 1.0697 1.0698
1 75787896 rs10874172 C T 0.006468 0.01194 1.0668 1.0673
1 75788588 rs12404058 T C 0.005793 0.00952 1.0679 1.0681
1 75788821 rs12726786 T C 0.001069 0.001069 1.1119 1.1119
1 75790354 rs1249656 T G 0.004105 0.004166 1.0707 1.0707
1 75790373 rs12562924 T C 0.004324 0.005019 1.0702 1.0703
1 75791689 rs12726507 C T 0.004071 0.005138 1.0707 1.0708
1 75791872 rs12756704 T C 0.005362 0.008192 1.0684 1.0687
1 75792469 rs1249655 T A 0.005381 0.007235 1.0689 1.0691
1 75794538 rs2657206 A G 0.005831 0.0101 1.0677 1.0680
1 75794818 rs1700893 A T 0.005455 0.008687 1.0683 1.0686
1 75795659 rs10493573 G A 0.00487 0.007061 1.0693 1.0695
1 75800778 rs11163154 C A 0.005574 0.02077 1.0748 1.0757
1 75800850 rs11163155 T C 0.005319 0.0193 1.0752 1.0761
1 75806760 rs6658610 G T 0.00429 0.01075 1.0774 1.0785
1 75807380 rs12038999 G A 0.004261 0.01067 1.0774 1.0786
1 75813471 rs7516420 G A 0.003982 0.009326 1.0783 1.0792
1 75813483 rs2347213 G A 0.003973 0.009281 1.0783 1.0792
1 75815533 rs7523051 T A 0.003274 0.007675 1.0804 1.0811
1 75815765 rs1249842 A G 0.004724 0.04737 0.9301 0.9294
1 75849838 rs7552855 C G 0.008756 0.01656 1.0842 1.0875
1 75853081 rs12068005 T C 0.003482 0.003482 1.1217 1.1217
1 75938916 rs184828717 A C 0.002617 0.002617 2.8362 2.8362
1 75950665 rs149752064 T C 0.009381 0.03984 1.5558 1.5137
1 75960753 rs148225626 A G 0.006106 0.006106 2.8969 2.8969
1 76005040 rs139525045 C T 0.005893 0.005893 0.4056 0.4056
1 76016311 rs77277908 A G 0.007874 0.007874 0.6691 0.6691
1 76075103 rs191752925 G A 0.006473 0.006473 2.5652 2.5652
1 76111709 rs663565 T G 0.007584 0.007584 1.0649 1.0649
1 76167474 rs376031453 G A 0.0009147 0.004135 2.4199 2.4686
1 76198848 rs190995228 G C 0.003617 0.003617 2.7191 2.7191
1 76250108 rs140600540 C T 0.004482 0.004482 0.6914 0.6914
1 76489223 rs10493577 T A 0.001054 0.001054 1.4471 1.4471
1 76490425 rs17097922 G C 0.0009869 0.0009869 1.4503 1.4503
1 76491041 rs17097929 T G 0.001021 0.001021 1.4491 1.4491
1 76493178 rs58963591 G C 0.006414 0.006414 1.4102 1.4102
1 76497003 rs1370715 C G 0.002206 0.002206 1.4103 1.4103
1 76499313 rs11162070 C T 0.004829 0.041 0.9261 0.9314
1 76499399 rs4576618 C G 0.000368 0.07539 1.1564 1.1365
1 76500454 rs6669349 T C 0.0003611 0.073 1.1565 1.1369
1 76501151 rs17097968 G A 0.002115 0.002115 1.4118 1.4118
1 76501181 rs11162071 A G 0.0003301 0.06923 1.1576 1.1379
1 76503195 rs10493579 T C 0.0003095 0.06419 1.1583 1.1388
1 76503461 rs6703146 A G 0.005391 0.04163 0.9271 0.9322
1 76504331 rs17097983 C T 0.002112 0.002112 1.4118 1.4118
1 76504912 rs10493580 G C 0.005079 0.04041 0.9266 0.9318
1 76504931 rs17606806 A G 0.0003472 0.06795 1.1569 1.1375
1 76505532 rs1856835 G A 9.29e-06 0.01104 1.1856 1.1722
1 76506114 rs12045798 G C 0.00443 0.03667 0.9256 0.9310
1 76506246 rs12038667 T G 0.004158 0.05048 0.9251 0.9324
1 76506253 rs12045847 T C 0.004386 0.05151 0.9256 0.9328
1 76506409 rs1340689 A T 1.267e-05 0.02032 1.1815 1.1645
1 76506873 rs61771304 A G 1.285e-05 0.0209 1.1817 1.1644
1 76507675 rs6668566 C G 8.935e-06 0.01732 1.1844 1.1667
1 76507997 rs7517793 C T 0.004315 0.05172 0.9254 0.9326
1 76508153 rs7517974 C T 0.00438 0.05192 0.9255 0.9327
1 76508793 rs12040748 T G 0.004406 0.05172 0.9256 0.9328
1 76508888 rs11808413 A G 0.004093 0.004093 1.3814 1.3814
1 76509560 rs7529565 A G 0.005594 0.05557 0.9275 0.9343
1 76509783 rs4381138 A G 1.416e-05 0.01893 1.1801 1.1639
1 76510017 rs11805321 C T 0.004575 0.05179 0.9259 0.9330
1 76510231 rs11162072 C T 0.0007925 0.1982 1.1808 1.1225
1 76510298 rs4949690 G A 0.004602 0.05187 0.9259 0.9330
1 76510789 rs17097997 A T 0.004575 0.004575 1.3718 1.3718
1 76511628 rs6704184 C T 0.0003731 0.05882 1.1098 1.0911
1 76512351 rs11162073 C T 0.004948 0.05198 0.9264 0.9333
1 76512487 rs76447460 T G 0.008812 0.008812 1.3788 1.3788
1 76512557 rs12039427 A G 0.005052 0.05321 0.9267 0.9336
1 76512886 rs35821217 C G 0.000357 0.09437 1.1556 1.1301
1 76513759 rs1013629 T C 0.001261 0.01349 0.8980 0.9002
1 76516396 rs1251497 C A 0.008116 0.008116 0.7439 0.7439
1 76518693 rs1251490 C T 2.58e-05 0.01344 0.8496 0.8590
1 76521580 rs12135830 C A 0.0005156 0.07972 1.1541 1.1314
1 76525591 rs7536625 C A 0.0008088 0.09181 1.1495 1.1275
1 76527952 rs11162078 T C 0.0009744 0.09275 1.1488 1.1268
1 76528853 rs141519099 C G 0.009604 0.009604 1.3566 1.3566
1 76530346 rs56320696 G A 0.007545 0.0698 1.1232 1.1105
1 76530517 rs7545733 A G 0.00734 0.06539 1.1237 1.1113
1 76530627 rs7535776 C A 0.007397 0.05884 1.1235 1.1124
1 76532848 rs1251472 C A 0.001819 0.001819 0.7190 0.7190
1 76536113 rs291072 A T 0.006369 0.006369 0.8136 0.8136
1 76536420 rs291074 A T 0.002455 0.002455 0.7292 0.7292
1 76536425 rs80226718 A G 0.008196 0.008196 1.3417 1.3417
1 76538065 rs77004343 T C 0.007209 0.007209 1.3427 1.3427
1 76538396 rs1251465 A G 0.00883 0.07169 1.1203 1.1076
1 76683198 rs12073910 A C 0.008828 0.008828 1.0885 1.0885
1 76685051 rs10218628 A G 0.004185 0.004185 1.0793 1.0793
1 76685705 rs12035017 T C 0.005369 0.005369 1.0766 1.0766
1 76686142 rs1486932 A T 0.006104 0.006104 1.0907 1.0907
1 76716184 rs149049776 A G 0.00117 0.00117 0.7310 0.7310
1 76731716 rs185357942 T C 0.002116 0.002116 7.8303 7.8303
1 76739710 rs367669415 C A 0.006676 0.006676 0.9206 0.9206
1 76759497 rs185842281 T C 0.0005866 0.0005866 6.0354 6.0354
1 76771050 rs3903914 C T 0.006056 0.006056 1.0663 1.0663
1 76771114 rs6701166 C T 0.008386 0.008386 1.0632 1.0632
1 76783913 rs73002492 A G 0.0007365 0.001616 0.7822 0.7834
1 76786648 rs5005185 C T 0.006033 0.03048 0.9087 0.9005
1 76786837 rs144859462 A T 0.001217 0.001217 0.7150 0.7150
1 76788220 rs9437136 C T 0.0002984 0.0002984 1.2790 1.2790
1 76790261 rs73002499 G A 0.0003317 0.0003317 0.7813 0.7813
1 76791163 rs4628548 A G 0.0002916 0.0002916 1.2772 1.2772
1 76794831 rs73002501 T C 0.0003406 0.0003406 0.7809 0.7809
1 76795248 rs73002502 A G 0.0003413 0.0003413 0.7809 0.7809
1 76795936 rs111805593 G C 0.000346 0.000346 0.7811 0.7811
1 76801342 rs73004208 G A 0.0003403 0.0003403 0.7804 0.7804
1 76807467 rs112976266 T C 0.0003382 0.0003382 0.7818 0.7818
1 76808117 rs146795701 C T 0.0004034 0.0004034 0.7812 0.7812
1 76809091 rs186244737 G C 0.002909 0.002909 0.7324 0.7324
1 76809963 rs12069012 A C 0.0004303 0.0004303 0.7834 0.7834
1 76814029 rs73004220 T C 0.001083 0.002415 0.7876 0.7882
1 76819591 rs73004223 T G 0.004609 0.01586 0.8153 0.8133
1 76891871 rs184393120 G A 0.008368 0.008368 0.6550 0.6550
1 76968422 rs190268743 C A 0.008591 0.02111 2.0134 2.0224
1 76978364 rs188633079 C T 0.00642 0.04172 50.2741 43.6249
1 77007533 rs72678095 C T 0.005663 0.005663 10.3011 10.3011
1 77028378 rs375824325 G A 0.002526 0.002526 5.0356 5.0356
1 77056520 rs76375485 A C 0.006649 0.006649 1.1700 1.1700
1 77086023 rs377672032 T G 0.0046 0.1185 5.6831 4.2535
1 77162571 rs190707058 G A 0.001958 0.001958 10.5034 10.5034
1 77197449 rs191458734 T A 0.008076 0.008076 16.6370 16.6370
1 77205047 rs186123508 A C 0.003317 0.003317 1.7918 1.7918
1 77214763 rs115963589 A C 0.003134 0.003134 1.1262 1.1262
1 77215203 rs2349037 A G 0.003213 0.003213 1.1254 1.1254
1 77221604 rs139984102 T C 0.000264 0.000264 1.5489 1.5489
1 77232936 rs138614159 G A 0.0005599 0.0005599 1.6423 1.6423
1 77237932 rs6663361 G C 0.001099 0.0124 1.1114 1.1069
1 77238731 rs7530899 G A 0.001077 0.01298 1.1113 1.1070
1 77240586 rs7530453 T G 0.001281 0.007797 1.1102 1.1075
1 77241276 rs12039677 G A 0.005763 0.005763 1.1159 1.1159
1 77242723 rs12023035 T C 0.001465 0.001465 1.1443 1.1443
1 77256434 rs149211038 A G 0.0085 0.06824 1.4217 1.3967
1 77256499 rs78011426 C G 0.00161 0.00161 1.1568 1.1568
1 77256966 rs11162212 A C 0.003584 0.003584 1.0755 1.0755
1 77256989 rs75868113 A G 0.002129 0.002129 1.1557 1.1557
1 77257586 rs117679809 T A 0.002129 0.002129 1.1566 1.1566
1 77258412 rs115793554 T C 0.009503 0.009503 2.7525 2.7525
1 77306159 rs147624973 A G 0.005192 0.1342 2.7016 2.5493
1 77333844 rs185338710 A G 0.002711 0.002711 2.7058 2.7058
1 77347192 rs143997704 G C 0.009212 0.009212 3.4319 3.4319
1 77433108 rs1102454 G A 0.0002228 0.1929 0.3567 0.0739
1 77470461 rs6684920 A G 0.00658 0.00658 1.0763 1.0763
1 77470463 rs6699180 G A 0.006535 0.006535 1.0765 1.0765
1 77477215 rs10782639 G A 0.008911 0.008911 0.9444 0.9444
1 77480030 rs186150398 T C 0.002993 0.2495 2.6195 15.3407
1 77500555 rs80192167 T C 0.007952 0.007952 1.3557 1.3557
1 77544973 rs147861965 C T 0.008203 0.008203 0.5706 0.5706
1 77566478 rs143937743 T C 0.004125 0.004125 129.6262 129.6262
1 77571446 rs76595041 C T 0.006374 0.006374 2.4180 2.4180
1 77571474 rs148356671 C G 0.004124 0.004124 129.6518 129.6518
1 77572874 rs369872039 A C 0.001382 0.001382 0.6355 0.6355
1 77587464 rs149557863 T C 0.002375 0.03184 1.4671 1.4393
1 77606408 rs117474786 T C 0.0002676 0.0002676 1.4278 1.4278
1 77629953 rs144903795 G T 0.004948 0.004948 141.7487 141.7487
1 77644415 rs12562335 T C 0.003476 0.003476 1.2140 1.2140
1 77646263 rs146165661 T C 0.008049 0.0337 1.4835 1.4537
1 77660118 rs190882598 T A 0.002629 0.03343 1.4625 1.4355
1 77696984 rs188576583 T A 0.003603 0.003603 5.1848 5.1848
1 77777784 rs191622761 G A 0.009155 0.009155 18.7080 18.7080
1 77802017 rs151171620 C A 0.001831 0.001831 3.2738 3.2738
1 77819118 rs114177737 A G 0.004106 0.004106 0.8736 0.8736
1 77845810 rs144854715 G A 0.008383 0.2535 2.9731 2.4959
1 77910000 rs183658428 C T 0.009732 0.009732 0.9440 0.9440
1 77920185 rs148550876 C T 0.006017 0.006017 1.4644 1.4644
1 77922881 rs115938647 C G 0.004713 0.2749 7.4466 5.7528
1 77926874 rs113972937 A G 0.0006077 0.04146 24.8838 24.5809
1 77931883 rs111592871 T C 0.0035 0.0035 0.7031 0.7031
1 77937330 rs112136040 C T 0.001114 0.03387 10.4099 9.2470
1 77940838 rs67045981 C A 0.005746 0.06602 2.6375 3.1328
1 77945434 rs138127437 C G 0.0007689 0.03322 15.1970 11.9839
1 77957236 rs2454328 A G 0.002853 0.05837 2.2922 2.3408
1 77973086 rs12760589 T G 0.009702 0.2496 3.3349 5.7318
1 77991508 rs4949657 T C 0.004943 0.004943 1.0587 1.0587
1 77992361 rs6603952 T C 0.004727 0.004727 1.0588 1.0588
1 77992695 rs2803136 G A 0.005271 0.005271 1.0581 1.0581
1 77993472 rs1976334 T C 0.005457 0.005457 1.0579 1.0579
1 77994993 rs1013399 T C 0.005631 0.005631 1.0576 1.0576
1 77995041 rs2133202 T C 0.002641 0.002641 1.0626 1.0626
1 77995806 rs3767033 C T 0.005131 0.005131 1.0583 1.0583
1 77996101 rs3767032 C T 0.005464 0.005464 1.0578 1.0578
1 77996778 rs2647487 G A 0.004386 0.004386 1.0594 1.0594
1 77998764 rs7545544 C T 0.005959 0.005959 1.0572 1.0572
1 77999471 rs2647486 G A 0.005789 0.005789 1.0574 1.0574
1 77999946 rs2803168 T C 0.005794 0.005794 1.0574 1.0574
1 78000058 rs9787153 T C 0.005347 0.005347 1.0579 1.0579
1 78001287 rs3738079 G T 0.005696 0.005696 1.0575 1.0575
1 78001947 rs12095064 G A 0.005557 0.005557 1.0577 1.0577
1 78003085 rs7551211 G C 0.005515 0.005515 1.0577 1.0577
1 78003584 rs7551729 G C 0.004348 0.004348 1.0594 1.0594
1 78003764 rs12071212 T C 0.005066 0.005066 1.0583 1.0583
1 78005179 rs6692369 G A 0.006027 0.006027 1.0571 1.0571
1 78006340 rs6695989 G A 0.003482 0.003482 1.0608 1.0608
1 78006490 rs6696083 G A 0.002529 0.002529 1.0628 1.0628
1 78006631 rs6603953 G A 0.004131 0.004131 1.0597 1.0597
1 78007932 rs4949807 C T 0.003863 0.003863 1.0602 1.0602
1 78008104 rs10873949 C T 0.003456 0.003456 1.0609 1.0609
1 78008652 rs12724560 A C 0.003747 0.003747 1.0604 1.0604
1 78008864 rs4949808 A G 0.003407 0.003407 1.0609 1.0609
1 78009864 rs4589153 G A 0.003254 0.003254 1.0613 1.0613
1 78010650 rs7519476 C T 0.00352 0.00352 1.0608 1.0608
1 78012116 rs6667803 G A 0.003462 0.003462 1.0609 1.0609
1 78012511 rs10782654 T C 0.003178 0.003178 1.0614 1.0614
1 78013301 rs4600093 C T 0.003083 0.003083 1.0616 1.0616
1 78013771 rs4949658 C T 0.003129 0.003129 1.0615 1.0615
1 78014042 rs2029768 G A 0.003002 0.003002 1.0622 1.0622
1 78014712 rs11162362 T C 0.002776 0.002776 1.0622 1.0622
1 78015741 rs11162364 T C 0.00264 0.00264 1.0625 1.0625
1 78016054 rs1565850 G A 0.002622 0.002622 1.0626 1.0626
1 78016517 rs2172727 C T 0.002876 0.002876 1.0620 1.0620
1 78017571 rs4949659 A G 0.001391 0.001391 1.0665 1.0665
1 78018184 rs12074409 C G 0.002967 0.002967 1.0618 1.0618
1 78019672 rs7528552 G A 0.001439 0.001439 1.0665 1.0665
1 78019673 rs7524147 A C 0.002069 0.002069 1.0642 1.0642
1 78021679 rs4949809 C G 0.003089 0.003089 1.0616 1.0616
1 78022217 rs1565851 G A 0.00271 0.00271 1.0624 1.0624
1 78022721 rs7524866 C G 0.002016 0.002016 1.0648 1.0648
1 78022851 rs4245658 C T 0.003392 0.003392 1.0609 1.0609
1 78023753 rs6667519 T C 0.003208 0.003208 1.0612 1.0612
1 78024284 rs6675743 C T 0.003285 0.003285 1.0611 1.0611
1 78024602 rs10873950 G A 0.00445 0.00445 1.0589 1.0589
1 78025047 rs3767031 A G 0.003456 0.003456 1.0608 1.0608
1 78025049 rs3767030 T C 0.003363 0.003363 1.0609 1.0609
1 78025454 rs4949811 T G 0.003637 0.003637 1.0603 1.0603
1 78025551 rs3509 T C 0.003778 0.003778 1.0600 1.0600
1 78027725 rs4949813 T C 0.00616 0.00616 1.0567 1.0567
1 78029102 rs962388 A G 0.004246 0.004246 1.0593 1.0593
1 78029365 rs728741 G A 0.004128 0.004128 1.0595 1.0595
1 78029905 rs1962523 A T 0.003462 0.003462 1.0607 1.0607
1 78031994 rs7552291 G A 0.006825 0.006825 1.0520 1.0520
1 78035163 rs12717767 T C 0.004105 0.004105 1.0594 1.0594
1 78035634 rs11162365 T C 0.004109 0.004109 1.0594 1.0594
1 78035856 rs12081426 C T 0.003772 0.003772 1.0600 1.0600
1 78036366 rs11162366 A T 0.007923 0.007923 1.0510 1.0510
1 78036688 rs4949814 A T 0.009852 0.009852 1.0497 1.0497
1 78036974 rs6603955 A T 0.004534 0.004534 1.0588 1.0588
1 78038609 rs6698151 T C 0.007023 0.007023 1.0518 1.0518
1 78038898 rs6691317 A G 0.006727 0.006727 1.0520 1.0520
1 78039737 rs7545175 A G 0.008428 0.008428 1.0508 1.0508
1 78042523 rs4949661 A T 0.006486 0.006486 1.0524 1.0524
1 78045369 rs1565852 A G 0.00372 0.00372 1.0602 1.0602
1 78045897 rs4949816 C T 0.003718 0.003718 1.0602 1.0602
1 78048698 rs6670660 G A 0.006163 0.006163 1.0527 1.0527
1 78050166 rs200300977 A G 0.001249 0.123 17.5627 20.5197
1 78057291 rs9988619 C A 0.005001 0.005001 1.0539 1.0539
1 78060096 rs12717768 C G 0.004489 0.004489 1.0546 1.0546
1 78060456 rs7546365 G A 0.004478 0.004478 1.0546 1.0546
1 78064289 rs872342 T C 0.002628 0.002628 1.0581 1.0581
1 78067000 rs114803006 T C 0.007529 0.007529 2.1457 2.1457
1 78074662 rs11162368 T G 0.005552 0.005552 1.0532 1.0532
1 78075002 rs12026939 G A 0.005292 0.005292 1.0535 1.0535
1 78075766 rs10873951 T C 0.005924 0.005924 1.0569 1.0569
1 78078646 rs4949818 A G 0.004903 0.004903 1.0540 1.0540
1 78080362 rs11162369 T A 0.004014 0.004014 1.0594 1.0594
1 78083135 rs6603956 T C 0.004672 0.004672 1.0542 1.0542
1 78083448 rs2088058 A C 0.004141 0.004141 1.0554 1.0554
1 78083771 rs7513619 C T 0.003588 0.003588 1.0603 1.0603
1 78084193 rs11162370 T C 0.005095 0.005095 1.0536 1.0536
1 78085954 rs6657290 G C 0.005182 0.005182 1.0535 1.0535
1 78089399 rs1389790 C T 0.005292 0.005292 1.0534 1.0534
1 78091293 rs11162372 C T 0.003695 0.003695 1.0599 1.0599
1 78094779 rs1389789 T C 0.004626 0.004626 1.0542 1.0542
1 78094823 rs6674638 T A 0.004592 0.004592 1.0543 1.0543
1 78100784 rs138158605 G A 0.008007 0.008007 2.1352 2.1352
1 78101582 rs11162373 T C 0.005049 0.005049 1.0538 1.0538
1 78101584 rs11162374 T C 0.005224 0.005224 1.0536 1.0536
1 78102333 rs6699205 G A 0.005149 0.005149 1.0537 1.0537
1 78102426 rs6699311 G A 0.005166 0.005166 1.0536 1.0536
1 78104852 rs1038983 A G 0.004675 0.004675 1.0543 1.0543
1 78109772 rs278838 T C 0.004019 0.004019 0.9437 0.9437
1 78111153 rs166770 G A 0.005206 0.005206 0.9491 0.9491
1 78114568 rs7556523 C A 0.004711 0.004711 0.9487 0.9487
1 78114984 rs6661656 C T 0.004709 0.004709 0.9487 0.9487
1 78116403 rs278837 G A 0.004709 0.004709 0.9487 0.9487
1 78116811 rs278836 A G 0.004496 0.004496 0.9484 0.9484
1 78118056 rs141145698 A G 0.006368 0.006368 2.2095 2.2095
1 78119307 rs278834 G A 0.004666 0.004666 0.9486 0.9486
1 78120181 rs574973 C A 0.00507 0.00507 0.9491 0.9491
1 78122501 rs371076 A G 0.003211 0.003211 0.9426 0.9426
1 78122686 rs370335 C G 0.004495 0.004495 0.9484 0.9484
1 78122785 rs366467 G C 0.00499 0.00499 0.9490 0.9490
1 78126044 rs278850 A G 0.004706 0.004706 0.9487 0.9487
1 78126882 rs278851 C T 0.00724 0.00724 0.9511 0.9511
1 78132534 rs278854 A C 0.003445 0.003445 0.9430 0.9430
1 78132979 rs17100891 A G 0.009687 0.009687 0.9254 0.9254
1 78133080 rs278855 C G 0.004639 0.004639 0.9486 0.9486
1 78134935 rs278856 T C 0.004613 0.004613 0.9485 0.9485
1 78135734 rs278857 T C 0.004345 0.004345 0.9482 0.9482
1 78136592 rs278858 A G 0.004271 0.004271 0.9481 0.9481
1 78136880 rs278859 T C 0.004208 0.004208 0.9481 0.9481
1 78138955 rs278860 G A 0.004356 0.004356 0.9483 0.9483
1 78140495 rs278862 T C 0.003213 0.003213 0.9426 0.9426
1 78142192 rs278863 G A 0.004352 0.004352 0.9483 0.9483
1 78142567 rs278864 A G 0.004155 0.004155 0.9480 0.9480
1 78143409 rs278848 C T 0.004351 0.004351 0.9482 0.9482
1 78149941 rs203229 G A 0.004378 0.004378 0.9483 0.9483
1 78150634 rs278843 T C 0.004251 0.004251 0.9481 0.9481
1 78152249 rs117397437 A T 0.008855 0.008855 0.9246 0.9246
1 78152668 rs278844 T C 0.005941 0.005941 0.9496 0.9496
1 78152805 rs278845 T C 0.003135 0.003135 0.9425 0.9425
1 78153821 rs278847 A G 0.003083 0.003083 0.9424 0.9424
1 78156863 rs278832 G A 0.004577 0.004577 0.9480 0.9480
1 78157949 rs278833 A G 0.003942 0.003942 0.9475 0.9475
1 78164339 rs7521042 G C 0.003019 0.003019 0.9422 0.9422
1 78164902 rs12135104 A G 0.004105 0.004105 0.9479 0.9479
1 78170574 rs278842 G A 0.004042 0.004042 0.9479 0.9479
1 78171025 rs278841 G A 0.004953 0.004953 0.9489 0.9489
1 78171290 rs278840 C A 0.004017 0.004017 0.9478 0.9478
1 78175022 rs6693100 C T 0.00315 0.00315 0.9425 0.9425
1 78178976 rs6603958 A T 0.003852 0.003852 0.9476 0.9476
1 78179213 rs9662527 A G 0.003662 0.003662 0.9473 0.9473
1 78183861 rs11162378 A G 0.003539 0.003539 0.9471 0.9471
1 78184325 rs12142671 G A 0.00288 0.00288 0.9420 0.9420
1 78192490 rs10873953 C T 0.003908 0.003908 0.9477 0.9477
1 78197120 rs11578805 C T 0.003774 0.003774 0.9475 0.9475
1 78200005 rs3767037 C T 0.004177 0.004177 0.9480 0.9480
1 78201745 rs2296227 T G 0.003946 0.003946 0.9477 0.9477
1 78202741 rs11162380 C A 0.003398 0.003398 0.9468 0.9468
1 78203519 rs6687501 A G 0.00331 0.00331 0.9467 0.9467
1 78206682 rs2274123 C A 0.002306 0.002306 0.9404 0.9404
1 78209205 rs12128041 G A 0.002119 0.002119 0.9399 0.9399
1 78217519 rs7519946 G A 0.003057 0.003057 0.9462 0.9462
1 78219190 rs717333 T G 0.003103 0.003103 0.9463 0.9463
1 78220931 rs12132838 T G 0.003053 0.003053 0.9462 0.9462
1 78221679 rs7535781 C T 0.003057 0.003057 0.9462 0.9462
1 78222958 rs17100978 C T 0.00576 0.00576 0.9212 0.9212
1 78225658 rs3767038 G A 0.003061 0.003061 0.9462 0.9462
1 78225880 rs6672200 T C 0.002964 0.002964 0.9460 0.9460
1 78233418 rs5025902 A G 0.003714 0.003714 0.9423 0.9423
1 78233499 rs56688304 C T 0.003091 0.003091 0.9462 0.9462
1 78233694 rs6687596 A G 0.003092 0.003092 0.9462 0.9462
1 78239978 rs144691561 T C 0.004308 0.004308 0.8699 0.8699
1 78240117 rs2031342 C T 0.003187 0.003187 0.9464 0.9464
1 78242638 rs2147318 G A 0.003584 0.003584 0.9421 0.9421
1 78242837 rs4488068 G A 0.002992 0.002992 0.9461 0.9461
1 78243547 rs12142441 C T 0.003057 0.003057 0.9462 0.9462
1 78244901 rs184489876 G A 0.001781 0.001781 0.5437 0.5437
1 78253032 rs151181972 T A 0.008871 0.008871 2.1291 2.1291
1 78253231 rs1166589 G A 0.001311 0.001311 0.9406 0.9406
1 78254258 rs1166588 T C 0.001097 0.001097 0.9328 0.9328
1 78254294 rs79115596 G A 0.0005182 0.0005182 0.8917 0.8917
1 78254935 rs139719818 T C 0.004282 0.004282 0.7485 0.7485
1 78256947 rs1166587 C A 0.0004413 0.0004413 0.9027 0.9027
1 78257104 rs1166586 A G 0.001227 0.001227 0.9402 0.9402
1 78259721 rs1166585 A G 0.001205 0.001205 0.9333 0.9333
1 78261825 rs1166584 G A 0.0004747 0.0004747 0.9276 0.9276
1 78264259 rs12122686 G A 0.003683 0.03534 0.9201 0.9207
1 78266417 rs1539739 T C 0.00132 0.00132 0.9406 0.9406
1 78270944 rs11162383 T A 0.001367 0.001367 1.0630 1.0630
1 78272902 rs4949822 A G 0.001292 0.001292 1.0633 1.0633
1 78272992 rs12405797 A G 0.004775 0.27 10.2401 5.8982
1 78275302 rs8179272 C T 0.001297 0.001297 1.0634 1.0634
1 78277881 rs11162384 G T 0.001372 0.001372 1.0629 1.0629
1 78281002 rs11162386 C T 0.001401 0.001401 1.0628 1.0628
1 78281741 rs1977900 G A 0.001513 0.001567 1.0702 1.0703
1 78283600 rs7543037 C T 0.00146 0.00146 1.0626 1.0626
1 78283714 rs7543125 C T 0.0015 0.0015 1.0624 1.0624
1 78283721 rs7556227 A G 0.001495 0.001495 1.0625 1.0625
1 78283755 rs7536206 T C 0.001438 0.001438 1.0626 1.0626
1 78284029 rs10873954 G A 0.001248 0.001248 1.0636 1.0636
1 78284211 rs10873955 G A 0.001383 0.001383 1.0629 1.0629
1 78286674 rs12090729 G C 0.001554 0.001554 1.0622 1.0622
1 78287808 rs11162387 T C 0.001519 0.001519 1.0624 1.0624
1 78296071 rs141924681 A G 0.005496 0.006343 68.9392 68.5867
1 78323258 rs148265163 A G 0.00125 0.00125 0.6119 0.6119
1 78338916 rs146506567 G A 0.003539 0.01292 56.2926 49.8173
1 78357929 rs182950842 T C 0.003554 0.01352 56.1320 49.4419
1 78476275 rs140492798 C T 0.002338 0.03898 0.4501 0.3698
1 78481511 rs1964711 A G 0.009222 0.18 0.9346 0.9325
1 78515147 rs12123953 T C 0.009095 0.1282 0.9348 0.9330
1 78521931 rs11162410 T C 0.008998 0.1483 0.9347 0.9343
1 78522625 rs12125903 G C 0.008793 0.1429 0.9345 0.9338
1 78523210 rs138232536 T G 0.009468 0.009468 0.7438 0.7438
1 78523211 rs148864418 T G 0.009468 0.009468 0.7438 0.7438
1 78578550 rs1848837 G A 0.005265 0.005265 1.0554 1.0554
1 78578683 rs627654 G A 0.00549 0.00549 1.0551 1.0551
1 78578791 rs556170 C T 0.005201 0.005201 1.0555 1.0555
1 78585086 rs540742 C T 0.008604 0.008604 1.0510 1.0510
1 78585968 rs668766 G A 0.005322 0.005322 1.0552 1.0552
1 78586684 rs617195 T C 0.008405 0.008405 1.0512 1.0512
1 78586856 rs616332 A G 0.008478 0.008478 1.0511 1.0511
1 78587246 rs587433 G C 0.008385 0.008385 1.0512 1.0512
1 78587321 rs621524 T C 0.008306 0.008306 1.0512 1.0512
1 78588759 rs624223 C T 0.005082 0.005082 1.0555 1.0555
1 78589598 rs1022103 C T 0.008466 0.008466 0.9404 0.9404
1 78589904 rs487316 G T 0.005034 0.005034 1.0555 1.0555
1 78590255 rs12758374 A C 0.007596 0.007596 0.9398 0.9398
1 78593289 rs584868 C T 0.0043 0.0043 1.0566 1.0566
1 78610022 rs11579434 C T 0.004113 0.004113 0.9348 0.9348
1 78612102 rs529172 A G 0.008741 0.008741 1.0493 1.0493
1 78612934 rs11162415 A G 0.003507 0.003507 0.9336 0.9336
1 78615233 rs201928567 G A 0.008347 0.008347 1.0765 1.0765
1 78615235 rs199709021 A G 0.008346 0.008346 1.0765 1.0765
1 78615645 rs7524877 G A 0.003189 0.003189 0.9330 0.9330
1 78619038 rs11162417 T C 0.008914 0.008914 0.9351 0.9351
1 78620101 rs148780514 A G 0.003552 0.003552 0.9173 0.9173
1 78621137 rs2146612 A G 0.004339 0.004339 0.9350 0.9350
1 78631294 rs12095545 T C 0.005156 0.005156 0.9364 0.9364
1 78632090 rs12184300 C T 0.005803 0.005803 0.9369 0.9369
1 78633066 rs2208966 A G 0.004683 0.004683 0.9357 0.9357
1 78633572 rs640124 A G 0.00572 0.00572 0.9368 0.9368
1 78635975 rs11162425 G T 0.004764 0.004764 0.9358 0.9358
1 78638316 rs10873966 G A 0.005326 0.005326 1.0676 1.0676
1 78639244 rs689374 C T 0.007198 0.007198 1.0652 1.0652
1 78641967 rs1890850 A G 0.006566 0.006566 0.9378 0.9378
1 78645701 rs1323094 A G 0.005735 0.005735 0.9370 0.9370
1 78647005 rs57322139 G T 0.006993 0.006993 1.0788 1.0788
1 78647007 rs1340163 G T 0.002844 0.002844 1.0734 1.0734
1 78649862 rs4650571 C T 0.004491 0.004491 0.9350 0.9350
1 78653177 rs149150378 C T 0.001838 0.001838 0.9181 0.9181
1 78654675 rs368020070 C T 0.003243 0.003243 4.6139 4.6139
1 78655741 rs638546 G T 0.003168 0.003168 1.0716 1.0716
1 78655779 rs4385660 A G 0.004139 0.004139 0.9342 0.9342
1 78656695 rs653899 A G 0.003531 0.003531 1.0712 1.0712
1 78658092 rs616518 G C 0.003497 0.003497 1.0713 1.0713
1 78665643 rs11162429 G A 0.003943 0.003943 0.9339 0.9339
1 78668236 rs2791587 A G 0.001432 0.001432 1.0917 1.0917
1 78671073 rs9700606 T A 0.003293 0.003293 0.9330 0.9330
1 78672119 rs7543860 G A 0.0043 0.0043 1.0694 1.0694
1 78675016 rs12138287 T C 0.00469 0.00469 0.9348 0.9348
1 78675231 rs684236 G A 0.005968 0.005968 1.0666 1.0666
1 78675232 rs582012 C T 0.005937 0.005937 1.0667 1.0667
1 78687687 rs638232 T C 0.007207 0.007207 1.0657 1.0657
1 78695232 rs79431174 T C 0.006972 0.02727 0.6823 0.6981
1 78695253 rs10493608 T A 0.004753 0.004753 0.9450 0.9450
1 78700765 rs1323098 C G 0.00489 0.00489 0.9452 0.9452
1 78702180 rs1323096 A T 0.004487 0.004487 0.9446 0.9446
1 78702850 rs10873967 A G 0.004452 0.004452 0.9446 0.9446
1 78715569 rs72688745 A G 0.006124 0.006124 0.9422 0.9422
1 78756908 rs181680444 T A 0.006146 0.006146 0.6404 0.6404
1 78810520 rs11806307 T C 0.008901 0.008901 1.3917 1.3917
1 78820730 rs184247946 A T 0.008149 0.008149 1.7173 1.7173
1 78916657 rs374372477 C A 0.007623 0.007623 7.4138 7.4138
1 78993220 rs142404642 A C 0.009296 0.01224 0.1505 0.1480
1 79115306 rs273250 C T 0.008729 0.03093 0.9433 0.9427
1 79125123 rs116652062 G A 0.000269 0.000269 0.6521 0.6521
1 79135241 rs975988 T C 0.005143 0.007842 1.0615 1.0618
1 79138047 rs137982112 G C 0.006394 0.05802 1.3766 1.3598
1 79139402 rs80278353 A G 0.009811 0.03857 1.0591 1.0596
1 79144291 rs6678067 C G 0.009142 0.03808 1.0596 1.0601
1 79146184 rs75712493 C T 0.002793 0.002793 0.5441 0.5441
1 79148288 rs17398682 T C 0.009076 0.03789 1.0597 1.0602
1 79151372 rs7546403 T C 0.009078 0.0379 1.0597 1.0602
1 79152433 rs12128384 C T 0.005763 0.02506 1.0633 1.0637
1 79198169 rs79516355 A G 0.0002459 0.0002459 0.6422 0.6422
1 79201232 rs181239895 T C 0.008717 0.008717 1.7507 1.7507
1 79223206 rs146928761 A G 0.001705 0.001705 0.7109 0.7109
1 79245182 rs147867426 A G 0.008407 0.008407 0.5790 0.5790
1 79254761 rs186948098 T C 0.005061 0.06375 2.7970 2.9424
1 79273111 rs184045475 G T 0.00874 0.009603 87.5153 86.5096
1 79324295 rs11162569 T C 0.004855 0.004855 2.0695 2.0695
1 79400744 rs184750729 C T 0.002953 0.002953 0.5828 0.5828
1 79403338 rs113625225 C G 0.00692 0.00692 0.2189 0.2189
1 79415731 rs115463510 G A 0.008097 0.008097 0.2270 0.2270
1 79419919 rs61770704 A G 0.0007427 0.0007427 2.4580 2.4580
1 79431882 rs186567200 A G 0.003678 0.003678 4.0140 4.0140
1 79438409 rs184746459 T C 0.001363 0.001363 1.8510 1.8510
1 79442899 rs12125913 T C 0.001586 0.001586 2.2086 2.2086
1 79491056 rs144858231 G C 0.004989 0.004989 6.9132 6.9132
1 79495990 rs145709093 T A 0.004453 0.004453 0.3647 0.3647
1 79498665 rs4111907 A G 0.005494 0.005494 0.9378 0.9378
1 79499023 rs11162599 A T 0.005724 0.005724 0.9381 0.9381
1 79499560 rs4625238 C T 0.005129 0.005129 0.9374 0.9374
1 79501201 rs1970105 A G 0.004756 0.004756 0.9371 0.9371
1 79502889 rs12743046 T G 0.00488 0.00488 0.9373 0.9373
1 79503751 rs1953082 G T 0.004914 0.004914 0.9374 0.9374
1 79505599 rs7528337 A T 0.004847 0.004847 0.9373 0.9373
1 79507828 rs1332819 T C 0.005576 0.005576 0.9388 0.9388
1 79508217 rs7545325 T G 0.006027 0.006027 1.0645 1.0645
1 79508576 rs12096384 G A 0.005655 0.005655 1.0649 1.0649
1 79510625 rs12409624 T A 0.005739 0.005739 1.0648 1.0648
1 79515920 rs149031055 C T 0.003976 0.03989 2.3652 2.6398
1 79519719 rs10493620 T A 0.00876 0.00876 1.0616 1.0616
1 79520923 rs17131734 C T 0.009102 0.009102 1.0611 1.0611
1 79523635 rs4650387 T C 0.008848 0.008848 0.9422 0.9422
1 79523903 rs1576929 G C 0.009203 0.009203 1.0610 1.0610
1 79524935 rs6424632 T A 0.009263 0.009263 0.9425 0.9425
1 79524942 rs186640335 T C 0.008709 0.01481 6.1969 6.1206
1 79525120 rs61768997 G C 0.009235 0.009235 1.0610 1.0610
1 79525890 rs35885180 T C 0.009245 0.009245 1.0610 1.0610
1 79526076 rs12563559 C T 0.009253 0.009253 1.0610 1.0610
1 79529481 rs1332826 C A 0.008662 0.008662 0.9420 0.9420
1 79536361 rs141222628 C A 0.006619 0.006619 0.4873 0.4873
1 79566191 rs118112389 C G 0.004022 0.004022 1.1282 1.1282
1 79569017 rs12561823 A T 0.007237 0.007237 1.4238 1.4238
1 79603151 rs148422093 T C 0.002561 0.01074 0.8647 0.8597
1 79620963 rs78353567 C A 0.008792 0.05354 0.8415 0.8282
1 79623139 rs78930687 T C 0.004127 0.005338 1.0852 1.0858
1 79624067 rs9727623 T G 0.004123 0.005409 1.0852 1.0858
1 79624071 rs114487542 A G 0.004065 0.005339 1.0854 1.0860
1 79624739 rs228455 T C 0.003795 0.004982 1.0860 1.0866
1 79624999 rs228454 C T 0.003675 0.005085 1.0864 1.0871
1 79625171 rs228453 A G 0.004042 0.005728 1.0854 1.0861
1 79626173 rs228452 C T 0.004142 0.005562 1.0852 1.0858
1 79628649 rs228530 A G 0.004195 0.005572 1.0850 1.0856
1 79628907 rs228529 A T 0.004376 0.006097 1.0846 1.0853
1 79629645 rs228528 T C 0.004163 0.005893 1.0851 1.0858
1 79630836 rs228526 C G 0.004201 0.005581 1.0850 1.0856
1 79631298 rs190189747 G A 0.008352 0.008352 8.8732 8.8732
1 79632935 rs228524 C T 0.005299 0.005299 1.0826 1.0826
1 79635998 rs146655835 C T 0.008467 0.008467 1.0789 1.0789
1 79636585 rs141854324 C T 0.004352 0.05278 0.9023 0.8980
1 79636711 rs113452336 C T 0.008425 0.008425 1.0788 1.0788
1 79637988 rs7517896 G A 0.00434 0.005545 1.0847 1.0852
1 79638909 rs12031168 A C 0.003787 0.005001 1.0859 1.0865
1 79640032 rs12045283 C T 0.004326 0.00539 1.0847 1.0852
1 79640208 rs11162652 A G 0.003598 0.008743 1.0875 1.0903
1 79641217 rs12027976 T C 0.003904 0.005639 1.0856 1.0864
1 79643276 rs228566 C G 0.004359 0.005722 1.0846 1.0852
1 79647256 rs228561 T A 0.00428 0.006181 1.0848 1.0856
1 79649070 rs77765706 G T 0.005964 0.005964 0.5508 0.5508
1 79653866 rs10489654 T C 0.005564 0.007417 1.0823 1.0829
1 79654294 rs79726813 A C 0.003623 0.03671 0.9113 0.9128
1 79657006 rs7555043 A G 0.005183 0.007827 1.0831 1.0841
1 79661050 rs141987865 G A 0.003609 0.007477 2.1541 2.2181
1 79667007 rs228532 T G 0.009703 0.01389 0.9507 0.9502
1 79667911 rs228523 G A 0.008808 0.01371 0.9502 0.9497
1 79668851 rs228522 T A 0.008862 0.0138 0.9503 0.9498
1 79669289 rs228521 T C 0.008706 0.0133 0.9504 0.9499
1 79670379 rs228520 G A 0.004178 0.03045 0.9477 0.9412
1 79671134 rs228519 G A 0.00967 0.01353 0.9516 0.9512
1 79671218 rs228518 T C 0.009243 0.01393 0.9513 0.9509
1 79672267 rs228517 T A 0.009826 0.01435 0.9520 0.9516
1 79672538 rs228516 C A 0.00958 0.0141 0.9520 0.9515
1 79675424 rs228514 C T 0.009995 0.0146 0.9525 0.9521
1 79677472 rs228512 A T 0.009287 0.01411 0.9521 0.9517
1 79677930 rs170612 G C 0.002751 0.02601 0.9466 0.9408
1 79678290 rs228511 A C 0.009455 0.01427 0.9522 0.9518
1 79680291 rs172926 C T 0.009201 0.01404 0.9520 0.9516
1 79680852 rs228508 T C 0.009354 0.01424 0.9521 0.9517
1 79681690 rs228506 G A 0.009343 0.01416 0.9521 0.9517
1 79682046 rs228504 G C 0.002641 0.02574 0.9464 0.9407
1 79682901 rs228503 C T 0.002532 0.02539 0.9462 0.9405
1 79683041 rs228502 T G 0.008271 0.01347 0.9514 0.9510
1 79683718 rs228500 G T 0.00771 0.01294 0.9510 0.9505
1 79683729 rs228499 G A 0.007987 0.01305 0.9512 0.9508
1 79684800 rs228497 G C 0.004187 0.0113 0.9471 0.9465
1 79698407 rs228476 G A 0.006395 0.05357 0.9512 0.9454
1 79703807 rs228473 C T 0.006571 0.05359 0.9514 0.9456
1 79704411 rs228472 A G 0.007123 0.05432 0.9518 0.9460
1 79704782 rs418641 G A 0.007133 0.05423 0.9518 0.9460
1 79706506 rs228470 C T 0.006932 0.05317 0.9517 0.9460
1 79706577 rs228469 T C 0.006939 0.05317 0.9517 0.9460
1 79709724 rs368460 G A 0.007457 0.05382 0.9521 0.9463
1 79712038 rs401286 A G 0.007228 0.05296 0.9518 0.9460
1 79714938 rs12097642 G A 0.006823 0.0523 0.9516 0.9457
1 79715357 rs12057789 C T 0.006455 0.05206 0.9513 0.9453
1 79719757 rs6424643 C A 0.00361 0.04286 0.9477 0.9420
1 79720572 rs4650402 A G 0.006518 0.04945 0.9513 0.9448
1 79720580 rs4650403 A G 0.006523 0.04945 0.9513 0.9448
1 79721123 rs6674681 T C 0.005989 0.05134 0.9509 0.9443
1 79721919 rs6424644 A C 0.006628 0.05158 0.9514 0.9453
1 79724121 rs6697527 G A 0.006596 0.05211 0.9514 0.9455
1 79738190 rs1581991 A C 0.009877 0.03986 0.9514 0.9499
1 79759457 rs12064196 T C 0.006538 0.03386 0.9498 0.9493
1 79759634 rs1331717 A T 0.006894 0.03491 0.9501 0.9497
1 79760222 rs4650316 A G 0.006569 0.03415 0.9498 0.9494
1 79765932 rs12093328 C T 0.00682 0.03727 0.9500 0.9494
1 79766625 rs184348365 G C 0.008849 0.008849 2.0556 2.0556
1 79767443 rs11162676 A C 0.006748 0.03732 0.9499 0.9493
1 79767966 rs12401629 C G 0.004507 0.03306 0.9475 0.9462
1 79768970 rs11162677 C T 0.005773 0.02866 0.9490 0.9481
1 79771993 rs78097881 G C 0.003647 0.2907 0.8255 0.8742
1 79806726 rs148951608 T C 0.009734 0.009734 2.6153 2.6153
1 79827111 rs138330903 T G 0.004827 0.004827 0.5851 0.5851
1 79867299 rs185794195 T C 0.003936 0.003936 2.1513 2.1513
1 79897137 rs189039137 A G 0.006094 0.5894 214.8766 15.5815
1 79947449 rs140304236 T A 0.005134 0.007696 2.3525 2.3940
1 79972787 rs139825764 G C 0.001541 0.001541 1.3550 1.3550
1 80001306 rs140024941 G A 0.009395 0.01823 1.4414 1.4262
1 80002859 rs189250662 T C 0.00992 0.00992 0.5140 0.5140
1 80036563 rs79522647 T A 0.005057 0.005057 1.4085 1.4085
1 80037213 rs376915366 C T 0.005282 0.005282 1.4954 1.4954
1 80097685 rs80159000 T A 0.007711 0.008971 1.3739 1.3724
1 80148107 rs58295704 G A 0.009036 0.04159 0.9143 0.9112
1 80152740 rs11162791 A G 0.009126 0.01175 0.9007 0.9005
1 80162255 rs12752633 C T 0.006573 0.06867 1.0586 1.0600
1 80163223 rs12087293 A T 0.009068 0.135 0.9534 0.9629
1 80164521 rs150979809 G A 0.005702 0.0652 1.0597 1.0612
1 80164641 rs11587824 C T 0.008412 0.008412 0.8984 0.8984
1 80165093 rs11589502 C G 0.008331 0.008331 0.8982 0.8982
1 80165195 rs6658184 C G 0.003274 0.005608 0.9381 0.9386
1 80165200 rs12726232 G A 0.002383 0.07352 1.0712 1.0750
1 80165649 rs115675775 A T 0.008454 0.008454 0.8980 0.8980
1 80167422 rs12122884 T C 0.007208 0.06958 1.0575 1.0586
1 80168260 rs116478898 T A 0.008073 0.008073 0.8977 0.8977
1 80172271 rs11162797 G T 0.007586 0.007586 0.8969 0.8969
1 80172400 rs12144677 A G 0.00636 0.06816 1.0583 1.0596
1 80172811 rs12144807 A G 0.008013 0.08015 1.0567 1.0582
1 80176257 rs1608574 C A 0.007712 0.007712 0.8971 0.8971
1 80177778 rs78810394 T A 0.007052 0.06837 1.0576 1.0591
1 80179133 rs12118867 T A 0.00646 0.06873 1.0583 1.0597
1 80183641 rs1524180 T C 0.007232 0.008564 0.9478 0.9480
1 80184920 rs12036855 A C 0.008818 0.008818 0.8987 0.8987
1 80185672 rs2388921 G T 0.008939 0.008939 0.8989 0.8989
1 80186783 rs12038085 T C 0.008831 0.008831 0.8987 0.8987
1 80187297 rs12029187 A T 0.008836 0.008836 0.8987 0.8987
1 80194916 rs17422613 T C 0.00872 0.00872 0.8985 0.8985
1 80197356 rs78646220 G A 0.005486 0.005486 0.8932 0.8932
1 80197749 rs12405444 G A 0.007596 0.06626 1.0573 1.0588
1 80198678 rs78874029 C T 0.006011 0.006011 0.8939 0.8939
1 80204020 rs12034732 T A 0.005602 0.005602 0.8929 0.8929
1 80208059 rs10493649 T C 0.00603 0.00603 0.8937 0.8937
1 80212135 rs12732588 G A 0.009383 0.07516 1.0559 1.0578
1 80212190 rs74693896 A G 0.00636 0.00636 0.8936 0.8936
1 80212501 rs11586492 T G 0.005677 0.005677 0.8925 0.8925
1 80214337 rs12021798 G C 0.006017 0.006017 0.8928 0.8928
1 80215715 rs12117875 T C 0.008903 0.06781 1.0563 1.0572
1 80217604 rs12024775 T C 0.006641 0.006641 0.8933 0.8933
1 80220617 rs12136959 A T 0.007466 0.07738 1.0629 1.0685
1 80225449 rs12754137 A G 0.0009855 0.0101 1.0704 1.0684
1 80226405 rs12759447 A G 0.0007902 0.01005 1.0717 1.0698
1 80315926 rs12066436 G T 0.001217 0.02196 0.8581 0.8659
1 80316003 rs17103846 T C 0.001287 0.02289 0.8587 0.8667
1 80326107 rs192114832 T C 0.004024 0.004024 1.7537 1.7537
1 80338248 rs184977952 A G 0.008606 0.008606 1.9888 1.9888
1 80338454 rs2016386 T C 0.0006771 0.01446 0.8389 0.8437
1 80341712 rs74522844 A G 0.003384 0.003384 1.3398 1.3398
1 80351290 rs182208385 A G 0.005229 0.03038 3.5366 3.4263
1 80382037 rs117693854 T C 0.007505 0.007505 1.3096 1.3096
1 80608198 rs372436722 T C 0.006442 0.006442 0.2254 0.2254
1 80683747 rs191181516 T C 0.008975 0.01215 0.4504 0.4149
1 80725218 rs74347477 A G 0.002178 0.02337 1.3563 1.3391
1 80735676 rs141097399 A G 0.008697 0.008697 3.2002 3.2002
1 80759903 rs146226938 A G 0.0002786 0.001477 0.7007 0.6784
1 80767851 rs78988353 T C 0.003157 0.05651 1.5451 1.5157
1 80815483 rs79652705 C T 0.003772 0.02223 0.8319 0.8386
1 80871559 rs72675742 G A 0.005813 0.005813 1.4757 1.4757
1 80880146 rs143001142 A G 0.004731 0.004731 0.7933 0.7933
1 80889227 rs61772916 T C 0.009171 0.009171 0.8208 0.8208
1 80915691 rs79959869 G A 0.002315 0.00464 1.9804 2.0155
1 80932824 rs138306493 A T 0.007826 0.02818 1.5512 1.5511
1 80962124 rs375522760 C A 0.007499 0.007499 1.2661 1.2661
1 81004950 rs184521891 G A 0.005355 0.005355 2.6805 2.6805
1 81026855 rs78717348 G A 0.009752 0.009752 2.3359 2.3359
1 81035676 rs10218461 A G 0.008163 0.008163 1.5168 1.5168
1 81057623 rs146803053 T A 0.003337 0.003337 1.4403 1.4403
1 81075999 rs189707138 A T 8.098e-05 8.098e-05 93.5967 93.5967
1 81111694 rs187576315 C G 0.002626 0.002626 1.9805 1.9805
1 81154834 rs189428679 C T 0.0005163 0.0005163 73.2428 73.2428
1 81184765 rs192276973 A T 0.002034 0.002034 1.8045 1.8045
1 81225160 rs72678266 C T 0.009634 0.009634 0.1960 0.1960
1 81234465 rs2147082 A G 0.008108 0.008108 1.0636 1.0636
1 81235436 rs945867 G A 0.006896 0.006896 1.0650 1.0650
1 81239948 rs2147083 C T 0.008551 0.008551 1.0632 1.0632
1 81240244 rs2210989 C T 0.006903 0.006903 1.0650 1.0650
1 81240431 rs11163110 G C 0.006875 0.006875 1.0650 1.0650
1 81240737 rs12028399 A G 0.00689 0.00689 1.0650 1.0650
1 81240877 rs12120988 G A 0.002116 0.002116 1.0690 1.0690
1 81240948 rs12132125 T C 0.006834 0.006834 1.0651 1.0651
1 81241340 rs10782737 T C 0.006895 0.006895 1.0650 1.0650
1 81241594 rs10874170 C T 0.007599 0.007599 1.0642 1.0642
1 81244306 rs2104312 G T 0.004682 0.004682 1.0683 1.0683
1 81244415 rs2093790 C T 0.005099 0.005099 1.0683 1.0683
1 81245825 rs11163112 C T 0.008442 0.008442 1.0633 1.0633
1 81246194 rs6681048 G T 0.007856 0.007856 1.0639 1.0639
1 81246656 rs6681531 A T 0.007886 0.007886 1.0639 1.0639
1 81247205 rs2892672 A G 0.006579 0.006579 1.0654 1.0654
1 81247410 rs10782738 C A 0.007846 0.007846 1.0640 1.0640
1 81248345 rs2389065 C T 0.007808 0.007808 1.0640 1.0640
1 81249263 rs117154064 T C 0.00225 0.004777 1.2153 1.2171
1 81250176 rs7555333 A G 0.009654 0.009654 1.0561 1.0561
1 81251124 rs139113196 C A 0.007656 0.007656 1.0577 1.0577
1 81252189 rs6668303 T C 0.007761 0.007761 1.0576 1.0576
1 81261956 rs7537865 T C 0.00978 0.00978 1.0575 1.0575
1 81270188 rs12039779 A T 0.001079 0.001079 1.0876 1.0876
1 81272301 rs10782741 C T 0.004857 0.004857 1.0608 1.0608
1 81272666 rs79122810 T G 0.008761 0.2325 0.7426 0.8128
1 81274891 rs10874174 T A 0.0062 0.0062 1.0593 1.0593
1 81291275 rs10782742 G T 0.006838 0.006838 1.0641 1.0641
1 81292257 rs180691571 A T 0.0004933 0.0004933 1.6524 1.6524
1 81300553 rs1338147 C T 0.004446 0.01013 0.9127 0.9058
1 81301560 rs12061364 T G 0.004873 0.007267 0.9130 0.9103
1 81304269 rs1338150 A T 0.005202 0.005202 0.9137 0.9137
1 81305293 rs11163141 T A 0.005558 0.005558 0.9145 0.9145
1 81343769 rs184656948 A C 0.005261 0.005261 0.8997 0.8997
1 81356062 rs12057772 A T 0.001709 0.001709 1.0681 1.0681
1 81356161 rs12097826 T A 0.001351 0.001351 1.0698 1.0698
1 81356162 rs12057820 C T 0.00134 0.00134 1.0698 1.0698
1 81356270 rs12145866 G A 0.001784 0.001784 1.0677 1.0677
1 81357062 rs1933327 C G 0.0007107 0.0007107 1.0739 1.0739
1 81376205 rs181593748 A G 0.003936 0.003936 21.9243 21.9243
1 81389906 rs138179020 G A 0.005472 0.005472 4.6458 4.6458
1 81400563 rs183981311 T C 0.008971 0.008971 0.4705 0.4705
1 81428784 rs149654545 T A 0.0003216 0.0004394 0.4345 0.4352
1 81437838 rs181945961 T C 0.007776 0.04452 1.5110 1.5933
1 81443864 rs117547757 C T 0.007578 0.08775 0.8489 0.8605
1 81444143 rs116368659 T C 0.006808 0.09243 0.8485 0.8616
1 81446354 rs4494181 C T 0.003729 0.003729 0.9183 0.9183
1 81447213 rs4077887 A G 0.003243 0.003243 0.9171 0.9171
1 81449376 rs11163174 G A 0.003264 0.003264 0.9172 0.9172
1 81453569 rs77324687 T C 0.003816 0.07051 0.8373 0.8511
1 81453990 rs184847384 A G 0.002089 0.002089 0.5828 0.5828
1 81456946 rs996811 G A 0.005995 0.0176 1.1615 1.1581
1 81473999 rs1426780 C A 0.008946 0.008946 7.0207 7.0207
1 81501137 rs12734918 T C 0.003632 0.01945 1.0656 1.0744
1 81501717 rs75104833 G A 0.004346 0.0419 1.1344 1.1725
1 81502784 rs151161151 A C 0.00211 0.00211 0.8322 0.8322
1 81512783 rs190395154 A G 0.001067 0.001067 2.7578 2.7578
1 81529677 rs12041018 A G 0.00255 0.00255 1.0649 1.0649
1 81564987 rs517603 G A 0.0003314 0.0003314 0.9276 0.9276
1 81575564 rs482412 G C 0.003011 0.003011 0.9417 0.9417
1 81606913 rs1410145 C A 0.001234 0.001234 0.9375 0.9375
1 81608868 rs1195687 G C 0.001143 0.001143 0.9424 0.9424
1 81610730 rs11163198 T A 0.008123 0.02898 0.9526 0.9516
1 81611232 rs1195686 C T 0.001451 0.001451 0.9437 0.9437
1 81611665 rs12082751 C A 0.007958 0.02756 0.9525 0.9516
1 81611890 rs12057858 T C 0.007837 0.02723 0.9524 0.9515
1 81615013 rs1195689 G A 0.008402 0.02807 0.9529 0.9520
1 81616325 rs2031776 T C 0.008928 0.02769 0.9531 0.9523
1 81617971 rs1195685 G A 0.001388 0.001388 0.9435 0.9435
1 81617981 rs12066876 T C 0.008492 0.02686 0.9529 0.9520
1 81620049 rs3904055 G A 0.009153 0.02529 0.9534 0.9526
1 81622462 rs3850864 C T 0.009227 0.02545 0.9534 0.9527
1 81623692 rs11163202 G A 0.009383 0.02573 0.9535 0.9528
1 81623782 rs11163203 G A 0.009379 0.02572 0.9535 0.9528
1 81623842 rs192107880 G A 0.009725 0.009725 0.3730 0.3730
1 81626524 rs12735188 T C 0.009363 0.02483 0.9535 0.9527
1 81631329 rs7529575 T G 0.00931 0.02476 0.9534 0.9527
1 81639173 rs1831109 T C 0.009971 0.02672 0.9538 0.9531
1 81640762 rs150050030 A G 0.0001288 0.001122 1.6081 1.6515
1 81647511 rs7553432 G A 0.007455 0.02003 0.9521 0.9514
1 81651143 rs6696323 T A 0.007288 0.0205 0.9519 0.9512
1 81652040 rs7552088 G A 0.007352 0.02028 0.9520 0.9513
1 81652608 rs7552566 C A 0.007401 0.02011 0.9520 0.9513
1 81652622 rs7555042 C T 0.005889 0.01653 0.9505 0.9500
1 81662574 rs188806023 G A 0.004556 0.004556 0.0741 0.0741
1 81701906 rs181612531 G C 0.008112 0.008112 0.0949 0.0949
1 81711424 rs200975782 T G 0.003039 0.003039 18.6247 18.6247
1 81766037 rs12027847 A G 0.002683 0.002683 1.0720 1.0720
1 81767821 rs118028659 G C 0.001982 0.001982 0.7344 0.7344
1 81767940 rs79894725 C T 0.002362 0.002362 0.7363 0.7363
1 81790464 rs187264824 T C 0.004096 0.004096 0.6887 0.6887
1 81793464 rs375394396 G A 0.004023 0.004023 17.1297 17.1297
1 81802901 rs74093312 C T 0.00848 0.00848 1.4243 1.4243
1 81818306 rs182764880 A G 0.008186 0.008186 1.9600 1.9600
1 81842694 rs80036623 A G 0.006771 0.0272 1.2351 1.2601
1 81864623 rs12143334 T C 0.009115 0.01221 1.1191 1.1222
1 81888218 rs74783767 A C 0.006185 0.006185 1.2697 1.2697
1 81889291 rs11163285 T C 0.002882 0.01659 0.9423 0.9434
1 81889861 rs11163286 G A 0.002816 0.01617 0.9422 0.9433
1 81889980 rs4633319 T A 0.002817 0.01613 0.9422 0.9433
1 81891851 rs10874242 T C 0.003877 0.005386 0.9490 0.9492
1 81913730 rs112864009 C G 0.009078 0.0662 3.0682 2.8679
1 81930861 rs188429601 T G 0.002291 0.002291 2.5010 2.5010
1 82051201 rs143446857 G A 0.008237 0.008237 2.8176 2.8176
1 82146191 rs374331092 G A 0.002481 0.002481 70.1093 70.1093
1 82172575 rs182126399 C T 0.003449 0.004461 55.7087 55.2773
1 82283210 rs187440395 T C 0.006443 0.04842 37.8018 32.4498
1 82295662 rs111661636 A G 0.001811 0.001811 4.7689 4.7689
1 82333332 rs185954485 C T 0.00457 0.00457 0.5731 0.5731
1 82385569 rs141243674 C G 0.008232 0.008232 0.7576 0.7576
1 82388804 rs112660422 C G 0.003311 0.003311 0.1846 0.1846
1 82422091 rs183190233 T G 0.008099 0.008099 3.6041 3.6041
1 82469957 rs139334237 A G 0.0085 0.0085 0.7763 0.7763
1 82480280 rs188598500 T A 0.006472 0.02898 1.4916 1.4342
1 82486078 rs140142638 A G 0.005187 0.0334 0.8166 0.8218
1 82499722 rs147532173 T C 0.003292 0.003292 2.9168 2.9168
1 82692585 rs200463499 C T 0.007923 0.657 1.2502 1.0744
1 82789797 rs77415545 G A 0.006521 0.2743 0.8535 0.9032
1 82800340 rs785641 T C 0.005414 0.05003 0.9409 0.9412
1 82828432 rs34675129 G T 0.009813 0.009813 0.9239 0.9239
1 82836012 rs11581340 A G 0.005808 0.005808 0.9181 0.9181
1 82836737 rs376589696 G A 0.0003283 0.1969 6.7493 5.1629
1 82873892 rs144091891 A G 0.007057 0.6575 0.7886 0.9186
1 82904596 rs143063742 C T 0.009903 0.009903 1.4079 1.4079
1 82911070 rs182301435 C T 0.001147 0.106 7.6181 6.3968
1 82928293 rs141298665 G A 0.003594 0.003594 0.3739 0.3739
1 82947209 rs74827218 C T 0.003786 0.003786 0.8577 0.8577
1 83023152 rs189019750 G T 0.007078 0.007078 0.3990 0.3990
1 83036452 rs75110657 A G 0.002467 0.002467 1.3208 1.3208
1 83096252 rs11163523 A G 0.00161 0.00161 0.9376 0.9376
1 83098018 rs1890330 T A 0.001636 0.001636 0.9385 0.9385
1 83103369 rs12065806 T G 0.004867 0.02325 0.9495 0.9520
1 83104326 rs10874323 G C 0.004455 0.01622 0.9489 0.9508
1 83104885 rs10874324 G C 0.00429 0.01496 0.9487 0.9505
1 83105002 rs11163532 G A 0.003749 0.0171 0.9480 0.9502
1 83105417 rs6702516 T C 0.005114 0.01212 0.9497 0.9509
1 83105434 rs6675703 A G 0.005091 0.01209 0.9497 0.9509
1 83105474 rs6702532 T C 0.004469 0.01412 0.9490 0.9506
1 83106499 rs6670790 G A 0.005681 0.01499 0.9504 0.9516
1 83106522 rs6657408 A C 0.005356 0.02209 0.9502 0.9519
1 83106539 rs11163533 G A 0.004461 0.01323 0.9492 0.9504
1 83106900 rs2131773 C A 0.005981 0.01748 0.9508 0.9520
1 83106969 rs2117158 C T 0.005925 0.01729 0.9507 0.9520
1 83107090 rs2163978 C A 0.007066 0.01863 0.9516 0.9527
1 83107369 rs2389321 G C 0.006131 0.02391 0.9509 0.9526
1 83107700 rs4662154 A G 0.006153 0.02115 0.9510 0.9524
1 83107964 rs1416076 G C 0.006198 0.0215 0.9510 0.9525
1 83108414 rs7526299 G T 0.006218 0.02196 0.9510 0.9525
1 83108994 rs1493974 T G 0.006808 0.03118 0.9515 0.9534
1 83109059 rs17108733 G T 0.006842 0.03114 0.9515 0.9535
1 83109161 rs4559497 T C 0.006364 0.023 0.9511 0.9527
1 83109414 rs6681128 G A 0.006437 0.02347 0.9512 0.9528
1 83109710 rs6668003 T C 0.006534 0.02407 0.9513 0.9529
1 83109830 rs6678213 C T 0.006551 0.02416 0.9513 0.9529
1 83110238 rs192976242 T C 0.001884 0.001884 19.6070 19.6070
1 83110252 rs11163534 T G 0.007267 0.03228 0.9519 0.9538
1 83110371 rs11163535 G C 0.001189 0.001189 0.9369 0.9369
1 83110396 rs11163536 T C 0.001272 0.001272 0.9372 0.9372
1 83110424 rs11163537 T C 0.00112 0.00112 0.9366 0.9366
1 83110679 rs1546125 A G 0.007126 0.03165 0.9518 0.9536
1 83110770 rs6673784 A C 0.007054 0.02766 0.9517 0.9533
1 83111050 rs6695947 A G 0.008541 0.03441 0.9528 0.9544
1 83111177 rs1577992 A C 0.007231 0.02901 0.9519 0.9535
1 83112119 rs12081609 A C 0.00773 0.03643 0.9523 0.9542
1 83113252 rs4662155 A G 0.007172 0.03846 0.9520 0.9540
1 83113776 rs4662156 T C 0.00824 0.03993 0.9527 0.9546
1 83115633 rs11163538 G C 0.008386 0.04014 0.9528 0.9547
1 83115755 rs35065264 C T 0.008392 0.04012 0.9528 0.9547
1 83115835 rs12756952 A G 0.0084 0.04012 0.9528 0.9547
1 83115874 rs67518408 A C 0.008402 0.04012 0.9528 0.9547
1 83124352 rs10782791 A C 0.001023 0.001023 0.9359 0.9359
1 83124498 rs12130217 C A 0.004884 0.004884 1.0576 1.0576
1 83125377 rs4662157 A G 0.0005697 0.0005697 0.9308 0.9308
1 83127676 rs74970289 G A 0.000781 0.000781 0.9320 0.9320
1 83145539 rs79334322 A T 0.0001367 0.0001367 1.1447 1.1447
1 83147589 rs79087910 G A 0.0001168 0.0001168 1.1464 1.1464
1 83148170 rs74651880 C A 0.0001158 0.0001158 1.1461 1.1461
1 83151661 rs372219 A G 0.0001181 0.0001181 1.1459 1.1459
1 83154158 rs4662160 A C 0.0001141 0.0001141 1.1462 1.1462
1 83156257 rs74655063 A G 0.0001241 0.0001241 1.1455 1.1455
1 83158084 rs1368757 C T 0.0001234 0.0001234 1.1455 1.1455
1 83162893 rs17443254 G A 9.369e-05 9.369e-05 1.1484 1.1484
1 83183705 rs145708092 C T 0.005778 0.149 1.2005 1.1712
1 83206891 rs5011109 T C 0.006027 0.0515 1.1327 1.1173
1 83206895 rs5011108 C A 0.006056 0.0515 1.1326 1.1173
1 83206898 rs5011107 T C 0.006056 0.0515 1.1326 1.1173
1 83232388 rs320902 T C 0.004906 0.01575 1.1201 1.1160
1 83233225 rs59252438 A T 0.004947 0.01599 1.1202 1.1160
1 83245834 rs320899 A G 0.005255 0.01769 1.1201 1.1156
1 83304698 rs182214745 T C 0.002823 0.002823 2.8867 2.8867
1 83326146 rs188937154 G T 0.003318 0.003318 1.6343 1.6343
1 83416888 rs143541985 A G 0.002195 0.002195 4.5696 4.5696
1 83535877 rs323973 A C 0.009527 0.009527 1.0534 1.0534
1 83551886 rs323931 A G 0.009963 0.009963 1.0531 1.0531
1 83552681 rs2159497 G A 0.009232 0.009232 1.0537 1.0537
1 83553657 rs2022623 G A 0.009466 0.009466 1.0534 1.0534
1 83589376 rs116929827 C T 0.008705 0.05157 0.6982 0.6430
1 83597789 rs323953 A G 0.009366 0.009366 1.0538 1.0538
1 83598278 rs28405256 A C 0.00998 0.00998 1.4525 1.4525
1 83603357 rs323955 T C 0.009959 0.009959 1.0535 1.0535
1 83606735 rs323957 A G 0.00995 0.00995 1.0534 1.0534
1 83608678 rs185764096 A C 0.001253 0.04759 1.8637 1.7064
1 83619756 rs374791688 A T 0.004748 0.1964 2.4592 6.8346
1 83620001 rs191265563 A G 0.0007947 0.00815 0.5849 0.5839
1 83623240 rs61788969 A G 0.004611 0.004611 1.0592 1.0592
1 83641377 rs116626434 A G 0.006473 0.006473 1.4591 1.4591
1 83675183 rs183233979 C T 0.004796 0.02965 1.5425 1.7516
1 83722673 rs188510903 T C 0.002248 0.01426 0.6397 0.6235
1 83904659 rs189798487 T G 0.001808 0.001808 116.1988 116.1988
1 83965107 rs12404393 G A 0.004114 0.004114 0.5744 0.5744
1 83977256 rs148988122 C A 0.004551 0.3801 2.5239 1.6724
1 83989496 rs141125536 C T 0.00563 0.00563 1.4881 1.4881
1 84022376 rs117076590 A G 0.009934 0.009934 1.1780 1.1780
1 84034631 rs114811070 A G 0.009271 0.009271 33.2120 33.2120
1 84046174 rs116535946 C T 0.009511 0.009511 32.4463 32.4463
1 84046787 rs184214640 G A 0.001215 0.02329 26.4710 34.5603
1 84064276 rs115655993 T C 0.009481 0.009481 28.6960 28.6960
1 84078920 rs76871381 G A 0.006148 0.006148 1.2140 1.2140
1 84084597 rs74460957 C T 0.008203 0.008203 35.7989 35.7989
1 84091038 rs149362964 C G 0.004114 0.0124 1.2725 1.2598
1 84157252 rs186134430 C T 0.008899 0.01198 6.7456 6.9736
1 84249170 rs192803631 A G 0.004472 0.01188 11.5696 11.7699
1 84338888 rs369018634 T C 0.0001493 0.2481 51.7460 13.1655
1 84376415 rs189792030 G A 0.008373 0.04671 3.1647 3.1093
1 84381085 rs192441857 C T 0.009798 0.009798 1.1794 1.1794
1 84385625 rs140282364 T A 0.004374 0.01459 1.3541 1.3536
1 84393819 rs187212472 A G 0.00962 0.00962 8.7614 8.7614
1 84481593 rs140642957 T C 0.003508 0.04736 3.4511 2.9733
1 84509450 rs77041708 G A 0.006501 0.006501 1.1829 1.1829
1 84564494 rs185221726 A G 0.001289 0.001289 0.5475 0.5475
1 84693997 rs148877411 G C 0.009768 0.1537 8.2448 6.8449
1 84724537 rs181429437 C T 0.003898 0.003898 0.6553 0.6553
1 84752318 rs189337691 T G 0.0009671 0.0009671 11.7506 11.7506
1 84785926 rs78807383 T G 0.002176 0.002176 1.4690 1.4690
1 84788445 rs138299977 A C 0.005306 0.006723 1.3661 1.3623
1 84805680 rs187643277 G A 0.002856 0.002856 0.5827 0.5827
1 84826762 rs74676773 A G 0.004534 0.02828 1.4093 1.4036
1 84839517 rs79683480 C T 0.004616 0.02567 1.4084 1.4037
1 84938612 rs192094098 A G 0.003533 0.09437 2.8421 2.5972
1 84980007 rs139016744 G C 0.003534 0.003534 1.3333 1.3333
1 85023555 rs12404397 A G 0.009681 0.009681 0.6585 0.6585
1 85116981 rs114629613 A G 0.005518 0.9482 0.2781 1.1403
1 85200801 rs4907090 G A 0.009551 0.009551 2.9130 2.9130
1 85236380 rs147911690 A G 0.002054 0.002054 28.9066 28.9066
1 85269805 rs10873657 A G 0.00957 0.05371 0.9133 0.9014
1 85271172 rs12060440 T G 0.009378 0.05384 0.9135 0.8994
1 85271559 rs11161457 A G 0.009623 0.05449 0.9140 0.8995
1 85271708 rs11161458 G A 0.009137 0.05166 0.9138 0.8993
1 85271867 rs11161459 A G 0.009747 0.05472 0.9142 0.8996
1 85271870 rs11161460 G A 0.009746 0.05472 0.9142 0.8996
1 85272101 rs11161461 C T 0.009985 0.05479 0.9144 0.8998
1 85272518 rs28637241 C T 0.009954 0.05679 0.9143 0.9007
1 85283089 rs9662096 T A 0.009047 0.08225 0.9408 0.9438
1 85290497 rs10159252 C A 0.007375 0.0158 0.9358 0.9328
1 85291847 rs11161463 G A 0.007471 0.01575 0.9358 0.9329
1 85292032 rs80170482 C T 0.006906 0.01444 0.9352 0.9325
1 85306009 rs2389786 C T 0.003595 0.003595 0.9377 0.9377
1 85312366 rs1325272 C T 0.009216 0.06213 0.9431 0.9441
1 85394148 rs12145036 C T 0.006709 0.006709 0.9399 0.9399
1 85400114 rs1325277 A C 0.004679 0.004679 0.9474 0.9474
1 85401718 rs55873701 T G 0.009884 0.009884 0.9443 0.9443
1 85407986 rs12402639 C G 0.00914 0.00914 0.9435 0.9435
1 85408324 rs12402681 A G 0.007153 0.007153 0.9418 0.9418
1 85456206 rs75904275 T C 0.006119 0.006119 0.2283 0.2283
1 85471973 rs139185020 C A 0.00745 0.02052 1.3098 1.3025
1 85489556 rs185008982 C T 0.002451 0.002451 2.9295 2.9295
1 85501260 rs375115537 T C 0.002699 0.002699 2.9008 2.9008
1 85525177 rs140514357 G T 0.008663 0.008663 0.1134 0.1134
1 85533093 rs143056555 C T 0.001932 0.001932 2.1624 2.1624
1 85533700 rs7551469 C T 0.005137 0.005137 0.4194 0.4194
1 85587883 rs190954783 C A 0.001029 0.001918 2.1122 2.1398
1 85597020 rs192334300 A G 0.005779 0.005779 2.1897 2.1897
1 85606802 rs71652690 T C 0.007031 0.007031 5.1118 5.1118
1 85678941 rs61769454 A G 0.009897 0.009897 0.4542 0.4542
1 85693348 rs114294729 A G 0.009998 0.009998 0.4747 0.4747
1 85784212 rs192648454 G T 0.004293 0.004293 98.4628 98.4628
1 85797108 rs189868260 G A 0.005967 0.01469 23.1112 21.3333
1 85955383 rs150148075 G T 0.001748 0.08937 1.4466 1.3306
1 86017238 rs145992100 T C 0.0053 0.1105 2.0440 1.8508
1 86024833 rs193155944 G C 0.004252 0.004252 2.2119 2.2119
1 86028006 rs144866092 T G 0.008896 0.008896 3.1519 3.1519
1 86061081 rs140381443 A G 0.002048 0.1084 2.4516 2.1519
1 86067796 rs141233151 C G 0.0004243 0.0004243 6.2156 6.2156
1 86114091 rs141239338 G A 0.003556 0.0187 1.2314 1.2271
1 86129699 rs189051219 A G 0.002732 0.002732 0.3753 0.3753
1 86169204 rs140371157 T C 0.003633 0.003633 3.7119 3.7119
1 86225421 rs187948939 A G 0.009665 0.009665 7.1948 7.1948
1 86243726 rs190856996 G A 0.003438 0.07169 1.2404 1.2599
1 86263178 rs17128337 C A 0.004847 0.004847 60.4796 60.4796
1 86265548 rs17128351 G A 0.002685 0.002685 28.4857 28.4857
1 86327276 rs140244906 C T 0.004415 0.004415 3.4849 3.4849
1 86356838 rs368443082 A G 0.003856 0.003856 3.5356 3.5356
1 86399456 rs182948316 G A 0.0008033 0.004605 1.7750 1.7246
1 86414274 rs148697271 G A 0.003765 0.003765 3.5708 3.5708
1 86487981 rs516213 A G 0.008454 0.008454 1.0697 1.0697
1 86510051 rs190106081 G A 0.004966 0.004966 4.4024 4.4024
1 86525379 rs140569432 T C 0.004994 0.004994 4.4729 4.4729
1 86527276 rs78319869 C T 0.009765 0.0476 0.2545 0.2140
1 86573546 rs12142577 C T 0.000573 0.006126 0.9363 0.9362
1 86575279 rs4912463 C A 0.001131 0.008566 0.9415 0.9416
1 86576322 rs11161737 T G 0.001312 0.008046 0.9405 0.9404
1 86576454 rs11581522 T C 0.001195 0.007856 0.9402 0.9401
1 86576900 rs7417512 C G 0.001183 0.007482 0.9401 0.9399
1 86578922 rs11161739 A G 0.001686 0.009507 0.9421 0.9418
1 86578929 rs11161740 C T 0.001762 0.009825 0.9423 0.9421
1 86579851 rs12024952 A C 0.001855 0.01049 0.9426 0.9424
1 86580800 rs6666638 G C 0.001941 0.01295 0.9428 0.9424
1 86594301 rs1507262 C T 0.002869 0.01588 0.9451 0.9450
1 86595573 rs1999748 C T 0.002238 0.01453 0.9438 0.9434
1 86599585 rs146198111 A G 0.002348 0.01494 0.9434 0.9428
1 86602204 rs1507286 A G 0.002063 0.01385 0.9433 0.9431
1 86602839 rs11161750 A G 0.001983 0.01322 0.9430 0.9428
1 86603244 rs77665392 C G 0.004845 0.009586 1.0794 1.0783
1 86603942 rs7516054 T C 0.002117 0.01786 0.9449 0.9452
1 86605613 rs10873756 C T 0.00129 0.02477 0.9427 0.9439
1 86605797 rs4912465 T C 0.001225 0.0259 0.9413 0.9414
1 86609948 rs12407500 T C 0.00312 0.07103 0.9414 0.9402
1 86613235 rs80089777 A C 0.009311 0.2853 29.5402 14.8453
1 86613540 rs1889851 G A 0.003435 0.05026 0.9429 0.9412
1 86613729 rs1889852 C T 0.00323 0.04921 0.9425 0.9410
1 86615389 rs1507277 T C 0.00693 0.06936 0.9459 0.9423
1 86622024 rs200244344 A G 0.009217 0.4516 2.1362 1.6460
1 86626407 rs2390010 A C 0.006565 0.006565 0.9506 0.9506
1 86630936 rs140909193 A C 0.00434 0.00434 0.9491 0.9491
1 86632667 rs4656012 T C 0.005034 0.005034 0.9501 0.9501
1 86636311 rs12749117 G C 0.005504 0.005504 0.9495 0.9495
1 86636876 rs1507295 T C 0.007847 0.007847 0.9518 0.9518
1 86638407 rs6576807 A C 0.004368 0.004368 0.9497 0.9497
1 86639890 rs985615 T C 0.001006 0.001006 0.9423 0.9423
1 86641804 rs1507278 G A 0.004251 0.004251 0.9480 0.9480
1 86643120 rs1034293 C A 0.001651 0.001651 0.9448 0.9448
1 86645228 rs1336056 G A 0.006702 0.006702 0.9506 0.9506
1 86651383 rs1108395 T C 0.009046 0.009046 0.9523 0.9523
1 86652457 rs10465728 G A 0.008317 0.008317 0.9518 0.9518
1 86655301 rs10873762 C G 0.00744 0.00744 0.9510 0.9510
1 86658059 rs189645510 A C 0.0002088 0.0002088 2.2796 2.2796
1 86661556 rs138286310 T C 0.009683 0.3198 1.3038 1.1880
1 86692390 rs76710390 G T 0.009731 0.3305 6.0688 4.1363
1 86704158 rs184114737 T G 0.0002086 0.0002086 2.2823 2.2823
1 86771474 rs12139693 C T 0.00139 0.09076 4.4793 3.4507
1 86799387 rs146496015 T G 0.004417 0.004417 0.4847 0.4847
1 86805675 rs79777670 G A 0.003962 0.003962 0.7675 0.7675
1 86813829 rs56201191 C T 0.003551 0.003551 1.5612 1.5612
1 86827633 rs272500 T A 0.002649 0.2558 1.0683 1.0443
1 86839385 rs272508 C T 0.009837 0.009837 1.1091 1.1091
1 86845563 rs272514 C T 0.002793 0.2744 1.0678 1.0431
1 86885620 rs5026277 T C 0.005359 0.02713 0.9253 0.9275
1 86897261 rs35489949 A C 0.009623 0.009623 0.9314 0.9314
1 86897264 rs57210989 G T 0.009621 0.009621 0.9314 0.9314
1 86898409 rs1413431 A C 0.009688 0.01472 0.9312 0.9313
1 86898753 rs1931361 T C 0.009727 0.01528 0.9312 0.9313
1 86899346 rs10493790 T C 0.009141 0.01564 0.9306 0.9308
1 86899919 rs3765983 T A 0.009802 0.0161 0.9312 0.9314
1 86913265 rs2275001 T C 0.004429 0.004429 1.0606 1.0606
1 86914172 rs3765986 C T 0.005061 0.005753 1.0596 1.0594
1 86916767 rs969786 A G 0.006082 0.0191 1.0577 1.0557
1 86916824 rs1334138 A G 0.007875 0.02386 1.0551 1.0543
1 86918367 rs143042697 A C 0.006254 0.007217 45.8086 46.1534
1 86920904 rs2390057 G A 0.006017 0.006017 1.0575 1.0575
1 86929875 rs77983692 A G 0.008474 0.008474 1.3683 1.3683
1 86940013 rs5744326 A G 0.002888 0.0352 2.7222 2.4786
1 86941283 rs142526302 C T 0.008723 0.008723 1.5638 1.5638
1 86963876 rs7530442 T A 0.001502 0.001502 1.7935 1.7935
1 86969334 rs183011811 C T 0.008224 0.008224 0.2389 0.2389
1 87022279 rs190923439 C G 0.009319 0.009319 2.7962 2.7962
1 87111820 rs147200459 T C 0.005856 0.1439 0.7358 0.7601
1 87161810 rs142345177 A C 0.008976 0.1166 0.7525 0.7666
1 87169764 rs151233869 A G 0.008715 0.02864 2.6621 2.7391
1 87335909 rs76591160 G A 0.0002504 0.007713 8.4781 8.2405
1 87367985 rs187562494 A G 0.001411 0.001411 8.4450 8.4450
1 87383085 rs181405667 T C 0.009836 0.009836 2.2172 2.2172
1 87390168 rs182976230 T C 0.009842 0.009842 2.2173 2.2173
1 87396474 rs144376946 A G 0.0001833 0.001975 8.4491 8.7823
1 87399651 rs183574643 C T 0.008083 0.09312 7.2616 10.7866
1 87416791 rs144598472 G A 0.002168 0.002168 6.1096 6.1096
1 87423299 rs141102020 G A 0.009067 0.009067 1.3902 1.3902
1 87444762 rs146966830 T C 0.0001714 0.001472 8.6951 8.9908
1 87446739 rs6676600 A G 0.008462 0.008462 1.5202 1.5202
1 87479792 rs114116059 A G 0.0001151 0.0325 11.4697 28.6134
1 87517772 rs145653283 T C 0.005861 0.005861 1.1635 1.1635
1 87552707 rs146885798 C T 0.006559 0.006559 1.3683 1.3683
1 87619005 rs144786675 C G 0.008433 0.04855 5.5054 7.9010
1 87634800 rs139589055 T G 0.005398 0.005398 1.2722 1.2722
1 87660419 rs77316251 A G 0.00834 0.04433 2.5143 2.3990
1 87692361 rs79447626 T C 0.002312 0.03259 1.0743 1.0996
1 87697547 rs78880619 G A 0.005344 0.005344 0.7320 0.7320
1 87699576 rs10430050 A T 0.003438 0.003438 0.9369 0.9369
1 87701796 rs12042588 A T 0.006742 0.006742 0.9415 0.9415
1 87702362 rs6576877 C T 0.003114 0.003114 0.9378 0.9378
1 87705872 rs6677479 A G 0.004895 0.009798 1.0578 1.0584
1 87707276 rs61771530 T C 0.002102 0.006647 1.0993 1.1120
1 87707520 rs187482741 T C 0.002098 0.002098 2.1536 2.1536
1 87710806 rs145754326 C G 0.006869 0.006869 1.4258 1.4258
1 87718186 rs4457556 A G 0.001412 0.003241 1.1018 1.1086
1 87719075 rs6680623 T C 0.001699 0.005486 1.0990 1.1104
1 87725029 rs60140532 T C 0.001445 0.004922 1.1007 1.1119
1 87732127 rs143251546 G A 0.008062 0.008062 5.2360 5.2360
1 87732504 rs78650683 A C 0.0004208 0.001092 1.2496 1.2582
1 87740206 rs74100215 T C 0.001271 0.004826 1.1021 1.1153
1 87743805 rs60949844 A G 0.001188 0.003769 1.1036 1.1144
1 87750301 rs7534928 C T 0.001327 0.00647 1.1129 1.1435
1 87752167 rs76764497 C T 0.002004 0.005561 1.1185 1.1372
1 87754829 rs61773260 C T 0.002948 0.005162 1.1091 1.1179
1 87799829 rs141960260 A G 0.008514 0.008514 1.4129 1.4129
1 87829073 rs193230122 C T 0.00101 0.00101 2.8356 2.8356
1 87933513 rs187570632 T A 0.0004744 0.003389 5.9985 6.4213
1 88023872 rs141664189 T C 0.002068 0.002068 2.3935 2.3935
1 88090644 rs145805798 G A 0.003189 0.005578 8.3933 8.8677
1 88099739 rs149442411 C T 0.008311 0.01309 2.8268 3.3923
1 88107226 rs140241076 C T 0.006498 0.006498 0.7323 0.7323
1 88128111 rs200201195 T A 0.006145 0.04548 1.4526 1.4490
1 88180640 rs192808086 T A 0.0006008 0.0006008 11.7754 11.7754
1 88193939 rs305458 T C 0.006658 0.006658 32.1919 32.1919
1 88205639 rs115615035 A G 0.0004177 0.0004177 8.3123 8.3123
1 88248744 rs78828624 T C 0.004029 0.03062 5.0393 4.6224
1 88262469 rs116818261 T C 0.004728 0.004728 4.5046 4.5046
1 88270400 rs190253526 A G 0.004778 0.2404 0.4918 0.6129
1 88272046 rs116816677 A G 0.006009 0.006009 4.0213 4.0213
1 88282397 rs144473912 T G 0.008871 0.008871 0.4568 0.4568
1 88288967 rs190964337 T C 0.005048 0.005048 31.7069 31.7069
1 88424579 rs183287187 C T 0.002259 0.002259 1.5461 1.5461
1 88473516 rs149990689 G A 0.008782 0.3327 1.8286 4.1846
1 88534007 rs75411521 G A 0.005216 0.005216 1.1471 1.1471
1 88540284 rs187158994 T C 0.004959 0.004959 7.6433 7.6433
1 88554419 rs180890312 T C 0.009816 0.1294 2.2285 2.2050
1 88585988 rs78457671 T C 0.00988 0.1456 1.1150 1.1002
1 88616579 rs140538955 A G 0.008053 0.008053 0.1393 0.1393
1 88687327 rs145729326 T C 0.006692 0.006692 0.5951 0.5951
1 88704608 rs7536932 C T 0.003243 0.003243 54.3792 54.3792
1 88716174 rs563918 A G 0.00101 0.00101 0.8980 0.8980
1 88732904 rs144542306 G A 0.00857 0.00857 0.5958 0.5958
1 88743707 rs12072283 C T 0.001974 0.001974 0.9146 0.9146
1 88782279 rs57700213 A T 0.007077 0.1702 0.9005 0.9108
1 88824627 rs144938715 T C 0.0003059 0.0003059 0.5355 0.5355
1 88856630 rs189009048 C A 0.002811 0.002811 0.6769 0.6769
1 88887283 rs142778783 C T 0.001943 0.02761 0.6274 0.6334
1 88932847 rs4568801 A G 0.009801 0.009801 1.0726 1.0726
1 88933771 rs377328140 T C 2.577e-05 2.577e-05 137.0125 137.0125
1 88943929 rs374664651 A G 0.008376 0.008376 61.3515 61.3515
1 89042446 rs148281621 A G 0.007742 0.153 0.6744 0.7213
1 89054223 rs150740607 G A 0.008562 0.1562 0.6768 0.7227
1 89076254 rs187527468 A G 0.006911 0.04177 1.5724 1.5001
1 89176361 rs182172408 T G 0.008338 0.008338 1.4983 1.4983
1 89201360 rs186835341 C T 0.00978 0.3086 2.2420 2.7423
1 89363762 rs56025450 G A 0.007096 0.007096 1.1099 1.1099
1 89377789 rs192439498 G T 0.007118 0.007118 1.8228 1.8228
1 89455115 rs72726527 C T 0.002621 0.06452 0.3325 0.3872
1 89592542 rs150017251 T C 0.004105 0.004105 0.4331 0.4331
1 89616259 rs201782379 T C 0.004583 0.004583 1.8273 1.8273
1 89662598 rs180941326 C T 0.001455 0.001801 2.4973 2.4954
1 89666786 rs185235460 G T 0.006265 0.1545 0.7064 0.7713
1 89674441 rs115733506 A G 0.009092 0.0951 0.7507 0.7795
1 89675273 rs138701122 T C 0.004365 0.004365 0.4365 0.4365
1 89684919 rs148446297 T G 0.00421 0.00421 0.4345 0.4345
1 89694552 rs145705692 A G 0.009986 0.1416 0.7412 0.7900
1 89749662 rs148394782 G A 0.003323 0.003323 35.2977 35.2977
1 89797193 rs140751493 G C 0.006927 0.006927 1.7582 1.7582
1 89850972 rs189700583 C G 0.001177 0.001177 2.0381 2.0381
1 89856896 rs187048688 A C 0.002134 0.0461 5.4435 5.5881
1 89941108 rs183000571 T C 0.005764 0.005764 28.1589 28.1589
1 89968885 rs151152084 C T 0.007442 0.007442 1.7365 1.7365
1 90101916 rs184561122 T A 0.006598 0.006598 1.8060 1.8060
1 90110457 rs141451805 A G 0.004794 0.004794 2.8037 2.8037
1 90117493 rs11585569 T C 0.003228 0.004309 1.5927 1.6017
1 90202987 rs183444478 T A 0.005565 0.005565 1.9487 1.9487
1 90292579 rs376992675 G C 0.009306 0.009306 11.5176 11.5176
1 90352318 rs368415210 G A 0.001056 0.001056 2.5324 2.5324
1 90353605 rs373943915 T A 0.001055 0.001055 2.5330 2.5330
1 90398976 rs371224968 T C 0.003394 0.003394 3.1114 3.1114
1 90415481 rs12028743 T C 0.007445 0.02166 0.9300 0.9152
1 90449407 rs185554799 T A 0.006879 0.006879 5.4202 5.4202
1 90456278 rs61771688 C T 0.009936 0.0138 0.9338 0.9328
1 90486578 rs113133591 G A 0.003388 0.003388 3.3004 3.3004
1 90489036 rs183023498 T G 0.006683 0.006683 1.6332 1.6332
1 90499190 rs117633269 T C 0.006194 0.006194 1.1809 1.1809
1 90522833 rs59054776 A T 0.001957 0.01041 1.5571 1.5371
1 90522838 rs61042554 T A 0.001614 0.006817 1.5708 1.5574
1 90522989 rs369392568 C T 0.001829 0.009729 1.5653 1.5498
1 90524161 rs373200896 A T 0.001287 0.01105 1.5939 1.5777
1 90524606 rs201510416 C T 0.003302 0.01055 1.5351 1.5193
1 90525159 rs375121881 C T 0.0009169 0.0152 1.6145 1.5961
1 90525453 rs376237024 C T 0.001528 0.008085 1.5250 1.5065
1 90525572 rs374554601 A G 0.001031 0.02366 1.6088 1.5945
1 90527000 rs9427989 T C 0.0005504 0.02725 1.6364 1.6164
1 90528133 rs200312202 G A 0.0003271 0.0003271 1.7816 1.7816
1 90528389 rs10158756 A C 0.0007431 0.0007431 1.5958 1.5958
1 90528503 rs2813754 G A 0.00297 0.01232 1.3715 1.3996
1 90528520 rs10157456 T G 0.00351 0.01749 1.3665 1.4003
1 90528673 rs138747257 T C 0.001793 0.00642 1.3953 1.4125
1 90528752 rs2772325 T C 0.002041 0.005425 1.3888 1.4044
1 90545407 rs138343019 G T 0.009137 0.009137 0.6903 0.6903
1 90547928 rs78582288 T C 0.007966 0.15 1.2532 1.2336
1 90596978 rs17099959 A G 0.00416 0.00416 9.0546 9.0546
1 90597140 rs17099961 G A 0.003406 0.003406 0.8310 0.8310
1 90663682 rs189718253 T C 0.00203 0.00203 9.1249 9.1249
1 90721326 rs184733335 C T 0.0066 0.00918 7.1129 7.1242
1 90799919 rs181125081 T G 0.005184 0.005184 0.3027 0.3027
1 90848852 rs141656479 C G 0.0007846 0.2598 26.2806 12.7048
1 90865436 rs80246320 G A 0.0009551 0.0009551 1.1928 1.1928
1 90898474 rs144160835 A C 0.005868 0.06657 1.5409 1.5796
1 90919181 rs142861737 G A 0.007555 0.1016 1.6091 1.6746
1 90972295 rs139029623 C T 0.002856 0.06878 1.7173 1.7743
1 90974111 rs182510792 T A 0.004109 0.007535 7.7801 7.7152
1 90976648 rs191939032 A C 0.009714 0.009714 206.1824 206.1824
1 91001525 rs72720316 T G 0.0007931 0.0007931 0.4682 0.4682
1 91105041 rs186697266 T A 0.003316 0.003563 8.2434 8.2317
1 91160148 rs182555807 A G 0.006332 0.006332 1.3026 1.3026
1 91175159 rs190853185 G A 0.006485 0.2581 2.4085 2.0743
1 91180273 rs190448640 T A 0.002827 0.002827 8.5347 8.5347
1 91195282 rs139336761 G A 0.002133 0.005131 0.6640 0.6677
1 91196361 rs201884137 C T 0.001428 0.001428 23.6319 23.6319
1 91224835 rs77968782 T C 0.00888 0.00888 1.1273 1.1273
1 91241691 rs117161522 T C 0.005077 0.005077 0.8811 0.8811
1 91242863 rs183832567 G A 0.001557 0.001557 9.1280 9.1280
1 91243269 rs116634531 A G 0.006774 0.006774 1.6873 1.6873
1 91244883 rs74681143 A G 0.001494 0.001494 1.6784 1.6784
1 91245109 rs3856226 T C 0.003505 0.003505 0.9400 0.9400
1 91251381 rs712026 C T 0.00458 0.00458 0.9420 0.9420
1 91253962 rs189556574 G C 0.005171 0.005171 0.4453 0.4453
1 91267339 rs187139433 C T 0.005046 0.005046 0.1295 0.1295
1 91317558 rs41286759 C T 0.005418 0.005418 0.1989 0.1989
1 91330726 rs75838438 T C 0.004018 0.004018 1.6294 1.6294
1 91334729 rs116608514 C T 0.004063 0.004063 1.9743 1.9743
1 91343232 rs182377871 G A 0.001559 0.001559 8.3080 8.3080
1 91350374 rs190808596 A C 0.005376 0.005376 0.1288 0.1288
1 91364656 rs76399296 A G 0.00641 0.00641 2.8864 2.8864
1 91387483 rs185986209 G A 0.002459 0.002459 0.1439 0.1439
1 91426915 rs74819574 A G 0.007886 0.03703 1.1558 1.1566
1 91428308 rs117371897 G A 0.007886 0.03703 1.1558 1.1566
1 91463890 rs190651182 A C 0.0006266 0.0006266 0.3147 0.3147
1 91481857 rs144122875 C T 0.009437 0.009437 0.1597 0.1597
1 91525712 rs79286434 C G 0.008671 0.008671 13.2085 13.2085
1 91526947 rs74102722 T C 0.007158 0.007158 13.1618 13.1618
1 91530002 rs75943428 A G 0.005752 0.005752 0.7919 0.7919
1 91531749 rs79812211 T C 0.008749 0.07785 0.8909 0.8942
1 91533699 rs146501986 A C 0.005258 0.07775 0.8771 0.8895
1 91533798 rs116738987 A G 0.007791 0.06935 0.8828 0.8908
1 91533953 rs75767598 G A 0.008111 0.07493 0.8838 0.8937
1 91534941 rs114433467 G A 0.0001051 0.0001051 0.8306 0.8306
1 91535414 rs74624882 C A 0.007456 0.06529 0.8825 0.8921
1 91535603 rs140588199 T C 0.007363 0.06392 0.8824 0.8918
1 91535992 rs77440793 T C 0.00986 0.07447 0.8859 0.8947
1 91536340 rs77075751 A G 0.009641 0.07224 0.8856 0.8943
1 91536464 rs74842872 C T 0.009555 0.0712 0.8854 0.8942
1 91537452 rs78185406 A G 0.005367 0.04411 0.8738 0.8819
1 91537758 rs77410279 T C 0.003473 0.04291 0.8700 0.8763
1 91537807 rs79205758 T G 4.938e-06 4.938e-06 0.8042 0.8042
1 91538194 rs146321261 T C 0.001603 0.02457 0.8621 0.8669
1 91540521 rs116213050 A G 0.001692 0.05142 0.8603 0.8689
1 91541766 rs73790 T C 0.001455 0.03951 0.8591 0.8675
1 91542129 rs733326 T C 0.001894 0.05013 0.8616 0.8696
1 91542735 rs346930 T C 0.001501 0.04271 0.8594 0.8680
1 91544075 rs140929419 T C 0.001805 0.04735 0.8602 0.8695
1 91544188 rs149413281 A G 0.001743 0.0494 0.8604 0.8685
1 91544323 rs346929 C T 0.001792 0.001792 0.8573 0.8573
1 91544697 rs28669860 A C 0.002433 0.07578 0.8653 0.8759
1 91545834 rs151238924 A C 0.0001332 0.0001332 0.8145 0.8145
1 91545841 rs146917123 A C 0.0001152 0.0001152 0.8133 0.8133
1 91546448 rs75564621 T G 0.0004952 0.02118 0.8344 0.8415
1 91547075 rs12092781 G A 0.001671 0.03492 0.8591 0.8678
1 91547664 rs112305409 C T 0.001609 0.03553 0.8587 0.8677
1 91548338 rs77510198 A G 0.00164 0.03552 0.8589 0.8680
1 91552781 rs192086592 T C 0.002418 0.1422 0.3707 0.4657
1 91553477 rs80207403 G A 0.001288 0.001288 0.8544 0.8544
1 91553677 rs186995906 A G 0.007504 0.007504 1.3203 1.3203
1 91556563 rs193027868 A G 0.001363 0.001363 1.7993 1.7993
1 91568154 rs115962327 T C 0.007723 0.007723 0.8724 0.8724
1 91568307 rs115500227 T C 0.007204 0.007204 0.8741 0.8741
1 91568547 rs76723810 T C 0.007953 0.007953 0.8726 0.8726
1 91570111 rs140010406 C G 0.006582 0.006582 1.5644 1.5644
1 91581189 rs71668056 A T 0.005162 0.005162 0.8808 0.8808
1 91581350 rs71668057 C A 0.0002217 0.0002217 0.8787 0.8787
1 91582023 rs6428610 T C 0.00155 0.00155 1.1097 1.1097
1 91584916 rs191524 G A 7.108e-05 7.108e-05 1.1406 1.1406
1 91587561 rs79898419 G A 0.006248 0.006248 0.9160 0.9160
1 91588063 rs79635379 T A 0.006531 0.006531 0.9164 0.9164
1 91607608 rs148790919 C G 0.008036 0.008036 1.4269 1.4269
1 91617003 rs373883048 C T 0.009879 0.009879 4.7954 4.7954
1 91620869 rs75752239 C T 0.009701 0.05414 1.9665 1.8740
1 91632028 rs149828971 G T 0.007049 0.007049 1.4352 1.4352
1 91666957 rs181866138 T C 0.005615 0.02379 1.8783 2.0505
1 91672625 rs619269 T A 0.003359 0.003359 1.0608 1.0608
1 91672965 rs623976 T C 0.003216 0.003216 1.0610 1.0610
1 91675663 rs615699 A T 0.006472 0.006472 1.0558 1.0558
1 91675675 rs674135 A G 0.00586 0.00586 1.0565 1.0565
1 91687692 rs610319 G A 0.008255 0.01499 1.0585 1.0585
1 91768730 rs117071921 G C 0.009423 0.009423 0.8622 0.8622
1 91875340 rs112864616 T G 0.001122 0.3064 3.5985 2.0478
1 91919413 rs516462 G A 0.008538 0.008538 0.9489 0.9489
1 91921369 rs579603 A T 0.008205 0.008205 0.9486 0.9486
1 91921381 rs579546 C T 0.008198 0.008198 0.9486 0.9486
1 91954756 rs186455091 A T 0.00727 0.06256 1.9700 2.0618
1 92016210 rs10782962 A C 0.007213 0.007213 1.0499 1.0499
1 92016577 rs2219393 T C 0.009217 0.009217 1.0483 1.0483
1 92016653 rs1949009 C T 0.009611 0.009611 1.0479 1.0479
1 92023976 rs145954786 C T 0.001272 0.001272 0.7636 0.7636
1 92029982 rs140865327 T C 0.008939 0.008939 0.7748 0.7748
1 92056092 rs142301619 T C 0.003562 0.003562 0.8172 0.8172
1 92070952 rs2662055 A T 0.0004043 0.01879 0.8857 0.8862
1 92076449 rs76178928 C T 0.002084 0.002084 1.1020 1.1020
1 92077511 rs4658102 T C 0.007022 0.007022 1.0631 1.0631
1 92091481 rs1926245 A G 0.005759 0.005759 1.0626 1.0626
1 92093447 rs58581478 C T 0.00945 0.00945 1.0746 1.0746
1 92096787 rs12088319 T C 0.007411 0.007411 1.0642 1.0642
1 92096849 rs11165109 G A 0.009563 0.009563 1.0620 1.0620
1 92097869 rs2478166 A G 0.009309 0.009309 10.1999 10.1999
1 92100410 rs192428875 T G 0.001571 0.001571 0.5805 0.5805
1 92101623 rs149685159 G C 0.0006573 0.0006573 0.7858 0.7858
1 92119676 rs4658249 A G 0.005426 0.005426 1.0725 1.0725
1 92121275 rs6672952 G A 0.004862 0.004862 1.1466 1.1466
1 92121769 rs1926270 C T 0.006219 0.006219 1.1407 1.1407
1 92122063 rs4279889 G A 0.003494 0.003494 1.0777 1.0777
1 92122065 rs2391020 G A 0.003497 0.003497 1.0777 1.0777
1 92233436 rs138472624 A G 0.006591 0.007687 1.5056 1.5152
1 92255996 rs284143 C T 0.004988 0.004988 0.9281 0.9281
1 92267014 rs375225351 T C 0.009224 0.7376 164.6499 6.7819
1 92274817 rs284152 G A 0.009922 0.02238 0.9460 0.9471
1 92307058 rs12043241 G A 0.00608 0.00608 1.0744 1.0744
1 92310666 rs7555476 C T 0.005669 0.005669 1.0751 1.0751
1 92310690 rs7555548 G T 0.005524 0.005524 1.0753 1.0753
1 92313904 rs11165637 A G 0.004928 0.004928 1.0766 1.0766
1 92370492 rs34636806 T C 0.004882 0.004882 1.1277 1.1277
1 92408317 rs150464475 T G 0.009668 0.01721 0.7195 0.7051
1 92408342 rs138467970 T C 0.009668 0.01721 0.7195 0.7051
1 92463033 rs143392891 G A 0.009722 0.01851 0.7194 0.7034
1 92504594 rs145231689 G A 0.0035 0.0035 1.2483 1.2483
1 92512311 rs189077818 A G 0.006655 0.006655 0.4747 0.4747
1 92513752 rs186333957 G C 0.001715 0.03546 2.7853 2.7286
1 92589685 rs376235891 C G 0.001156 0.001156 7.0458 7.0458
1 92641169 rs374570895 T C 0.003995 0.003995 3.5420 3.5420
1 92661638 rs376052201 A G 0.001053 0.001053 7.3566 7.3566
1 92671713 rs140882180 T C 0.001316 0.001316 1.5136 1.5136
1 92678015 rs200190658 C G 0.006374 0.006374 1.3310 1.3310
1 92678052 rs3122324 T C 0.003609 0.217 0.8109 0.8693
1 92678486 rs181091056 G A 0.008873 0.008873 0.4984 0.4984
1 92688438 rs7547429 T C 0.0007452 0.0007452 0.5389 0.5389
1 92766327 rs375184460 A G 0.0009761 0.0009761 7.5315 7.5315
1 92796103 rs181678254 T C 0.008555 0.02808 3.0300 2.8480
1 92839029 rs147870140 C T 0.00194 0.00194 1.2993 1.2993
1 92842913 rs12141318 C T 0.008869 0.008869 7.6494 7.6494
1 92856047 rs150148229 C T 0.001934 0.001934 1.2994 1.2994
1 92859361 rs182350578 A G 0.006082 0.03822 2.2994 2.2468
1 92944287 rs372553729 T G 0.0009009 0.0009009 7.6603 7.6603
1 92950711 rs72722444 T C 0.0007926 0.0007926 10.4673 10.4673
1 92977275 rs1886682 G A 0.003259 0.009141 0.8324 0.8044
1 93005124 rs10874708 C T 0.002483 0.04536 0.7585 0.7903
1 93012969 rs74436196 A G 0.002483 0.04536 0.7585 0.7903
1 93014975 rs7411478 T C 0.002463 0.04352 0.7583 0.7895
1 93060880 rs9660832 C A 0.002483 0.04536 0.7585 0.7903
1 93076685 rs35251701 A C 0.002483 0.04536 0.7585 0.7903
1 93096737 rs61802400 C T 0.0007987 0.1676 0.7308 0.7922
1 93096739 rs142925919 G T 0.0007987 0.1676 0.7308 0.7922
1 93096740 rs146431452 C G 0.0007987 0.1676 0.7308 0.7922
1 93138128 rs1999819 T C 0.002701 0.05212 0.7603 0.7940
1 93158518 rs376196959 T C 0.007005 0.007005 14.1576 14.1576
1 93183740 rs188485351 T G 0.003233 0.01284 1.2780 1.2665
1 93192091 rs146147719 A C 0.00763 0.207 0.3848 0.4672
1 93193769 rs1932967 T C 0.002769 0.05079 0.7609 0.7938
1 93212468 rs2893224 C T 0.00978 0.08491 0.8872 0.8480
1 93219131 rs1337108 C T 0.009827 0.08512 0.8514 0.8441
1 93226096 rs139244879 A C 0.00476 0.00476 3.8727 3.8727
1 93250894 rs4847363 T C 0.007679 0.1017 0.8409 0.8379
1 93250995 rs4847217 C T 0.007512 0.1014 0.8405 0.8379
1 93251793 rs28561502 G A 0.007632 0.1701 0.7995 0.8498
1 93258292 rs372732901 G A 0.001145 0.05288 3.3307 3.0335
1 93281759 rs72726466 T C 0.002799 0.002799 3.1363 3.1363
1 93286596 rs146919313 C G 0.006924 0.009576 1.7735 1.7855
1 93315638 rs141669487 T C 0.002134 0.002134 1.5632 1.5632
1 93397675 rs148019787 T C 0.002241 0.002241 1.7412 1.7412
1 93407367 rs186164668 C T 0.005016 0.01896 2.6706 2.5801
1 93448879 rs147788502 C A 0.007955 0.03025 1.2556 1.2430
1 93492161 rs373700082 A G 0.008327 0.008327 15.4363 15.4363
1 93500044 rs187004137 A G 0.0004718 0.1036 2.6468 2.5149
1 93519537 rs181584323 C T 0.004927 0.0065 5.5418 5.7082
1 93603715 rs76935464 A C 0.00798 0.09326 5.3049 4.5226
1 93641338 rs6657230 C T 0.004096 0.004096 2.7445 2.7445
1 93660707 rs182117452 T C 0.005914 0.1642 2.0128 1.7311
1 93688577 rs369405799 C A 0.008368 0.04991 0.3468 0.3628
1 93701548 rs139493150 A G 0.008651 0.3843 1.3666 1.1836
1 93741630 rs184805062 T G 0.00938 0.00938 9.6202 9.6202
1 93798540 rs137890855 C T 0.00434 0.00434 0.2585 0.2585
1 93812744 rs74819936 T A 0.005249 0.005249 4.2394 4.2394
1 93859190 rs186779822 G A 0.009303 0.009303 9.6163 9.6163
1 93872489 rs182919642 A G 0.005192 0.03631 1.4054 1.3883
1 93930174 rs115393610 G C 0.006735 0.006735 2.6009 2.6009
1 93935749 rs147418971 G A 0.001581 0.001581 1.2437 1.2437
1 93936118 rs371656946 G A 0.009314 0.009314 5.4556 5.4556
1 93947148 rs80260161 T C 0.007894 0.007894 1.8102 1.8102
1 94006292 rs80069116 A C 0.0052 0.0052 2.6620 2.6620
1 94050058 rs189272914 A G 0.009412 0.009412 9.2067 9.2067
1 94054760 rs376976363 T C 0.006851 0.006851 4.9989 4.9989
1 94060966 rs6541385 C G 0.002939 0.0545 2.0171 1.9421
1 94095055 rs146243959 A C 0.009618 0.01434 21.6248 21.9541
1 94310888 rs185021442 C T 0.004165 0.004165 1.8855 1.8855
1 94476309 rs199968671 G T 0.007504 0.3133 5.7257 3.3061
1 94541849 rs17111003 G A 0.005859 0.005859 1.2867 1.2867
1 94555153 rs150923614 T G 0.0008754 0.0008754 3.4355 3.4355
1 94556199 rs114305707 C T 0.003017 0.003017 7.3774 7.3774
1 94592682 rs188027151 G A 0.004408 0.004408 0.6732 0.6732
1 94742860 rs181635530 A G 9.992e-05 0.002686 4.7093 4.3914
1 94742861 rs185409532 A T 0.0004818 0.01285 2.7699 3.1126
1 94762069 rs148470600 A C 0.001476 0.01725 1.6538 1.5695
1 95015498 rs187429552 C T 0.008009 0.04552 7.2639 9.5713
1 95057069 rs36043927 G A 0.007766 0.01015 0.8988 0.8918
1 95074230 rs1245488 T C 0.004612 0.004612 1.0616 1.0616
1 95086815 rs947385 G A 0.000699 0.004449 1.0986 1.0983
1 95088721 rs11165186 C A 0.0009049 0.0009049 1.0963 1.0963
1 95093341 rs12725598 C G 0.003132 0.02204 1.0710 1.0687
1 95093351 rs12725602 A G 0.001369 0.01059 1.0855 1.0838
1 95093443 rs12726870 T C 0.00443 0.04129 1.0686 1.0661
1 95093505 rs11580343 T C 0.003618 0.02505 1.0699 1.0677
1 95093889 rs11576456 A G 0.001239 0.001239 1.0924 1.0924
1 95106874 rs142877410 T C 0.007247 0.789 6.1542 1.7606
1 95109472 rs142705622 T C 0.008526 0.008526 1.3775 1.3775
1 95109491 rs145988788 G A 0.002494 0.03115 5.1415 4.4204
1 95137943 rs190077237 A C 0.007054 0.007054 2.7300 2.7300
1 95142778 rs35912537 A G 0.007915 0.007915 0.5610 0.5610
1 95172195 rs12117189 C A 0.00948 0.00948 0.9490 0.9490
1 95210784 rs149326264 A G 0.009177 0.07761 4.6137 4.8530
1 95213863 rs147587863 G T 0.008637 0.008637 1.8993 1.8993
1 95238124 rs189456226 A G 0.007332 0.007332 1.9528 1.9528
1 95261601 rs75306511 A G 0.0008324 0.0008324 1.8694 1.8694
1 95312659 rs947132 G A 0.008306 0.01101 1.0989 1.1004
1 95326456 rs12033639 A G 0.007233 0.007233 0.8886 0.8886
1 95360319 rs17112707 A G 0.006394 0.006394 2.1389 2.1389
1 95416498 rs144499184 T C 0.007773 0.007773 1.9025 1.9025
1 95438330 rs12025756 A G 0.001233 0.001233 1.1517 1.1517
1 95469442 rs186827206 G T 0.00858 0.00858 2.0037 2.0037
1 95471876 rs369340218 G A 0.002928 0.002928 4.3614 4.3614
1 95654913 rs115919363 G C 0.00678 0.00678 27.7411 27.7411
1 95668208 rs143559575 C T 0.004229 0.004229 5.7241 5.7241
1 95679682 rs7543042 T C 0.002803 0.002803 0.9216 0.9216
1 95682316 rs115920655 T C 0.005763 0.005763 24.9878 24.9878
1 95691579 rs7555339 A G 0.004099 0.004099 0.9247 0.9247
1 95692262 rs12747979 A G 0.009934 0.009934 3.7626 3.7626
1 95725458 rs7552017 C G 0.005257 0.005257 23.0716 23.0716
1 95730542 rs61771783 G C 0.009191 0.009191 1.0737 1.0737
1 95730548 rs572430 G C 0.009189 0.009189 1.0737 1.0737
1 95736459 rs115864274 A G 0.004548 0.004548 16.4508 16.4508
1 95942346 rs147905114 T C 0.004542 0.004542 0.3408 0.3408
1 96050435 rs11165445 G T 0.008282 0.01186 1.7616 1.7564
1 96056974 rs684149 A G 0.006783 0.006783 1.7830 1.7830
1 96057801 rs590149 G A 0.006576 0.006576 1.7894 1.7894
1 96060481 rs146042959 A G 0.002386 0.08762 7.1623 8.5296
1 96060707 rs633051 A G 0.009233 0.009233 1.7601 1.7601
1 96068003 rs602913 C G 0.005812 0.005812 1.7825 1.7825
1 96080784 rs607431 C T 0.009102 0.009102 1.8009 1.8009
1 96106646 rs137885308 C T 0.006728 0.006728 2.2979 2.2979
1 96113247 rs114420566 A G 0.008971 0.008971 4.7474 4.7474
1 96130393 rs190796394 A G 0.002192 0.002192 4.7465 4.7465
1 96134996 rs181209328 T G 0.001346 0.001346 2.4893 2.4893
1 96249367 rs147717835 A G 0.005533 0.005533 1.7443 1.7443
1 96486070 rs185632174 G A 0.005242 0.005242 0.3352 0.3352
1 96496304 rs114243750 A G 0.006052 0.006052 2.0603 2.0603
1 96506730 rs1144305 C A 0.006954 0.03055 0.9450 0.9424
1 96510737 rs188517298 T C 0.0049 0.07623 1.8666 1.7353
1 96531660 rs147954313 A C 0.005849 0.02653 1.3934 1.3763
1 96552996 rs181697986 C A 0.006599 0.03171 1.3872 1.3683
1 96553227 rs184777824 A G 0.006418 0.006418 0.3764 0.3764
1 96555315 rs191603805 C T 0.009258 0.04331 0.6599 0.6740
1 96604125 rs184597764 A C 0.0003697 0.0003697 0.2425 0.2425
1 96620102 rs188887570 A C 0.003608 0.003608 2.0544 2.0544
1 96659442 rs144302169 A C 0.006473 0.006473 1.7353 1.7353
1 96664122 rs3915906 T C 0.003311 0.003311 1.0877 1.0877
1 96678704 rs149416857 G T 0.002723 0.002723 2.1283 2.1283
1 96685184 rs12568371 G A 0.001516 0.001516 0.9285 0.9285
1 96735722 rs184589022 G A 0.002474 0.002474 2.1322 2.1322
1 96736546 rs12133254 T A 0.001214 0.001214 0.9280 0.9280
1 96793996 rs74426712 T G 0.0003261 0.0003261 0.9110 0.9110
1 96809244 rs79891972 T G 0.00061 0.00061 0.9150 0.9150
1 96818089 rs199693031 A G 0.008295 0.008295 2.4888 2.4888
1 96828675 rs139783547 C T 0.006558 0.006558 2.5561 2.5561
1 96853451 rs76761038 G A 0.0004361 0.0004644 0.9127 0.9126
1 96883056 rs370701072 G A 0.0007738 0.001747 2.2902 2.2661
1 96885768 rs149130723 C A 0.005665 0.005665 1.5768 1.5768
1 96913200 rs369182130 G A 0.001365 0.004155 2.1677 2.1358
1 96935509 rs188111142 T C 0.008615 0.008615 0.5968 0.5968
1 96942715 rs140821339 T C 0.001975 0.001975 0.6394 0.6394
1 96950428 rs139692044 G T 0.003945 0.003945 1.8891 1.8891
1 96993765 rs191119093 A G 0.006852 0.0159 1.5991 1.6918
1 97077935 rs149800231 C T 0.009348 0.0269 0.9407 0.9404
1 97077940 rs148092148 C T 0.009254 0.02657 0.9407 0.9403
1 97077942 rs141820783 A G 0.009256 0.02659 0.9407 0.9403
1 97083623 rs118029887 A C 0.009787 0.009787 0.8519 0.8519
1 97093268 rs184477484 T G 0.008961 0.008961 0.8496 0.8496
1 97103886 rs140945497 T C 0.005901 0.005901 8.0986 8.0986
1 97121351 rs181838873 A G 0.006321 0.006321 1.4495 1.4495
1 97218733 rs144797687 G A 0.002109 0.009589 1.8064 1.7538
1 97245811 rs184903703 G T 0.007647 0.6485 54.4533 6.2429
1 97368749 rs140046336 G A 0.00212 0.1819 0.6492 0.7260
1 97409558 rs78757837 G A 0.001414 0.001414 0.7088 0.7088
1 97415151 rs142028253 G A 0.0009733 0.0009733 2.9645 2.9645
1 97419360 rs190584044 T A 0.00868 0.00868 4.0807 4.0807
1 97509146 rs147751520 A G 0.009448 0.009448 1.6491 1.6491
1 97556570 rs185696857 C A 0.005164 0.005164 2.4374 2.4374
1 97603458 rs118088315 A T 0.00303 0.004552 0.7118 0.6955
1 97620945 rs150525254 G A 0.009067 0.009067 1.4918 1.4918
1 97642079 rs78812683 C T 0.005321 0.005321 1.3597 1.3597
1 97734445 rs183916140 G A 0.0021 0.1595 1.7038 1.6502
1 97757774 rs117744188 A T 0.004446 0.004446 1.7520 1.7520
1 97810607 rs12046771 C T 0.004615 0.004615 0.9437 0.9437
1 97814678 rs10875071 C T 0.003713 0.003713 0.9425 0.9425
1 97819405 rs11165845 G A 0.006472 0.006472 1.0504 1.0504
1 97821302 rs6679536 A G 0.006905 0.006905 1.0500 1.0500
1 97874487 rs139476823 C T 0.007572 0.007572 1.1985 1.1985
1 97876372 rs945879 T C 0.005113 0.005113 0.9401 0.9401
1 97917680 rs115652558 A G 0.00762 0.02013 2.9727 2.9968
1 97956846 rs75028638 C T 0.00475 0.00475 3.4072 3.4072
1 97957706 rs112530702 A G 0.002097 0.2269 1.6292 1.5892
1 97958100 rs183845838 T C 0.007413 0.007413 2.6794 2.6794
1 97965500 rs78472505 C T 0.005559 0.005559 1.7389 1.7389
1 97966191 rs114369627 A G 0.003998 0.003998 3.4413 3.4413
1 97968383 rs12034649 A G 0.009482 0.009482 1.2106 1.2106
1 97969180 rs188396709 A G 0.005834 0.1936 1.5153 1.4607
1 97977364 rs78284086 A G 0.0005542 0.0005542 2.1170 2.1170
1 97981508 rs55699321 T C 0.007863 0.007863 1.1702 1.1702
1 97992143 rs115023154 C T 0.005777 0.005777 3.3281 3.3281
1 98031772 rs184138241 A C 0.0009043 0.1394 1.7032 1.7244
1 98032513 rs117235279 C T 0.005152 0.005152 1.5538 1.5538
1 98034486 rs190249399 A G 0.00152 0.004065 1.6174 1.6238
1 98051531 rs72732342 A T 0.00484 0.01652 3.2954 3.7291
1 98094564 rs138260664 C T 0.004398 0.1101 1.4865 1.3997
1 98120497 rs147463831 C G 0.0005308 0.0005308 16.1717 16.1717
1 98125873 rs144397283 T A 0.0001398 0.0001398 162.5536 162.5536
1 98145069 rs138461309 T A 0.002497 0.06165 1.5371 1.4569
1 98157485 rs186740826 A T 0.002926 0.01194 2.7527 3.1394
1 98180039 rs12406631 T A 0.0003677 0.0003677 12.5905 12.5905
1 98206158 rs41309171 G C 0.0002987 0.0002987 12.1283 12.1283
1 98212105 rs187736933 T G 0.009014 0.009014 1.3938 1.3938
1 98232708 rs147978991 C G 0.002894 0.002894 1.6010 1.6010
1 98242830 rs181871351 T A 0.006893 0.006893 19.7882 19.7882
1 98335299 rs181864530 T C 5.486e-05 0.000515 3.3748 3.3069
1 98363503 rs180727901 A G 0.00339 0.007728 0.2904 0.2924
1 98445512 rs6604100 C T 0.00211 0.00211 0.8368 0.8368
1 98450588 rs185021608 C T 0.001011 0.007831 3.2453 3.1718
1 98491667 rs141842723 C T 0.008059 0.008059 0.7268 0.7268
1 98604326 rs191402299 T C 0.001791 0.2207 1.6710 1.7107
1 98663271 rs35492075 G T 0.009031 0.009031 3.6819 3.6819
1 98675488 rs186723026 C T 0.003796 0.003796 0.5567 0.5567
1 98682416 rs115628744 A T 0.003113 0.003113 11.5704 11.5704
1 98705891 rs61786206 C T 0.008441 0.008441 12.3724 12.3724
1 98724209 rs143474803 C T 0.003006 0.003006 0.5372 0.5372
1 98730557 rs79189245 A G 0.009394 0.009394 9.9130 9.9130
1 98743555 rs2391927 A G 0.009508 0.009508 0.9424 0.9424
1 98754967 rs142432329 G T 0.003507 0.003507 1.5025 1.5025
1 98788625 rs151268774 T G 0.008505 0.02581 0.6858 0.6690
1 98813290 rs12116693 C T 0.005711 0.005711 0.2144 0.2144
1 98853508 rs148138430 T G 0.005818 0.005818 0.7715 0.7715
1 98878465 rs186089832 C T 0.0003152 0.009497 1.5263 1.4922
1 98900688 rs150459046 A G 0.007592 0.007592 0.8167 0.8167
1 98970150 rs76859541 T C 0.008346 0.008346 0.7554 0.7554
1 98986083 rs183855642 A C 0.004569 0.004569 1.5386 1.5386
1 98990361 rs139542449 G A 0.007099 0.007099 2.6136 2.6136
1 99075159 rs187558488 G T 0.003906 0.004076 1.5464 1.5475
1 99129223 rs117865531 A G 0.008836 0.008836 1.5502 1.5502
1 99146505 rs186481873 G A 0.006106 0.006106 2.6247 2.6247
1 99172633 rs185796755 C A 0.005273 0.005273 1.5200 1.5200
1 99266525 rs116986726 C T 0.006873 0.006873 0.8898 0.8898
1 99312417 rs146516077 C T 0.005383 0.005383 2.6276 2.6276
1 99324147 rs76749316 C T 0.006105 0.006105 8.3979 8.3979
1 99331075 rs144540978 A G 0.001925 0.001925 2.8396 2.8396
1 99356461 rs147886570 T C 0.00472 0.00472 2.6204 2.6204
1 99431273 rs189003644 C A 0.002805 0.002805 46.9381 46.9381
1 99495192 rs114584258 T C 0.008092 0.008092 0.8583 0.8583
1 99514373 rs12044227 T C 0.003714 0.02659 0.9345 0.9381
1 99531982 rs11166165 T C 0.006619 0.01428 0.9385 0.9396
1 99545712 rs183176853 C G 0.0004205 0.0004205 0.6066 0.6066
1 99550710 rs12025787 G A 0.007766 0.05445 0.9400 0.9440
1 99578859 rs141238739 C T 0.007302 0.03233 0.8579 0.8525
1 99590454 rs3911435 C T 0.00458 0.00458 0.9438 0.9438
1 99592587 rs303391 G A 0.007237 0.007237 0.9468 0.9468
1 99593092 rs303393 G A 0.008846 0.008846 0.9481 0.9481
1 99594686 rs302742 G A 0.008157 0.008157 0.9475 0.9475
1 99644335 rs150526053 G A 0.007405 0.007405 2.3810 2.3810
1 99646251 rs150188977 G A 0.007452 0.007452 2.3789 2.3789
1 99688661 rs142004540 A C 0.0002713 0.0002713 1.8146 1.8146
1 99708026 rs187824317 T C 0.005525 0.03758 3.6432 3.8740
1 99802789 rs13374397 T C 0.0007693 0.0007693 0.8808 0.8808
1 99803880 rs140626912 T A 0.0005533 0.0005533 0.8745 0.8745
1 99805516 rs374355809 C A 0.006352 0.006352 0.8646 0.8646
1 99805745 rs6687889 A G 0.0007031 0.0007031 0.8710 0.8710
1 99806413 rs147375276 G A 0.006381 0.006381 0.8837 0.8837
1 99806472 rs61485435 C T 0.0007089 0.0007089 0.8795 0.8795
1 99809451 rs10875217 A G 0.0006977 0.0006977 0.8796 0.8796
1 99810115 rs7546205 G C 0.0006878 0.0006878 0.8796 0.8796
1 99812707 rs79376622 G T 0.0004374 0.0004374 0.8740 0.8740
1 99815593 rs11166231 A C 0.0004733 0.0004733 0.8750 0.8750
1 99868511 rs191934019 A C 0.004665 0.07365 2.6004 2.6200
1 99885455 rs79395449 T C 0.003863 0.003863 0.7308 0.7308
1 99888691 rs137905260 G C 0.00356 0.00356 0.7287 0.7287
1 99895793 rs142730859 A G 0.00317 0.00317 0.7211 0.7211
1 99920650 rs75921958 C G 0.0002362 0.0002362 0.8600 0.8600
1 99933006 rs76741404 C T 0.004204 0.004204 0.7336 0.7336
1 99947106 rs12123486 G A 0.003744 0.003744 0.8119 0.8119
1 99978161 rs143657683 T C 0.0004356 0.0004356 0.7154 0.7154
1 99980825 rs150494141 T A 0.008046 0.02579 1.6495 1.7949
1 100026961 rs143254400 T C 0.006272 0.006272 4.4958 4.4958
1 100065586 rs368647621 T G 0.005962 0.007138 135.6215 133.9671
1 100067902 rs4908329 T C 0.008246 0.06039 1.0649 1.0677
1 100072380 rs4908331 T C 0.008431 0.04519 1.2173 1.2083
1 100075329 rs61784987 G C 0.008276 0.05292 1.2176 1.2075
1 100086355 rs192446143 G C 0.001368 0.001368 14.6584 14.6584
1 100122750 rs183942829 T C 0.006189 0.05225 7.7544 9.6633
1 100131017 rs145970000 C T 0.009775 0.009775 29.7555 29.7555
1 100238621 rs151237973 G A 0.007514 0.007514 1.3665 1.3665
1 100342594 rs3766594 C T 0.009711 0.009711 1.0512 1.0512
1 100342784 rs3766597 T C 0.009004 0.009004 1.0516 1.0516
1 100343778 rs11166363 G A 0.008991 0.008991 1.0516 1.0516
1 100348655 rs12038567 A C 0.009866 0.009866 1.0509 1.0509
1 100351635 rs6577142 C G 0.009702 0.009702 1.0510 1.0510
1 100352716 rs10875274 A G 0.00986 0.00986 1.0508 1.0508
1 100355560 rs10747505 A G 0.009343 0.009343 1.0512 1.0512
1 100356018 rs10783122 G A 0.008788 0.008788 1.0517 1.0517
1 100357041 rs2035960 G A 0.00866 0.00866 1.0518 1.0518
1 100357141 rs2035961 A T 0.009124 0.009124 1.0514 1.0514
1 100359212 rs11166368 A T 0.008993 0.008993 1.0515 1.0515
1 100359865 rs10875275 T C 0.009154 0.009154 1.0513 1.0513
1 100360391 rs11166369 G A 0.009298 0.009298 1.0512 1.0512
1 100385761 rs72725989 C T 0.0002768 0.0002768 0.2418 0.2418
1 100446046 rs1571350 G A 0.002599 0.1382 0.4957 0.5853
1 100458794 rs72728114 A G 0.002001 0.002001 0.0628 0.0628
1 100522269 rs503818 A G 0.002015 0.01079 2.0403 2.0173
1 100547092 rs112462069 T C 0.003778 0.003778 0.1000 0.1000
1 100582777 rs111290972 A G 0.003229 0.003229 0.0466 0.0466
1 100611168 rs72728140 G A 0.002908 0.1186 0.4608 0.4981
1 100617627 rs184712961 C T 0.001295 0.001295 6.2118 6.2118
1 100770004 rs3119190 T A 0.009039 0.07711 0.9352 0.9279
1 100772021 rs4128377 G T 0.007063 0.03622 0.9356 0.9301
1 100776994 rs4423025 A T 0.00719 0.03415 0.9358 0.9311
1 100781169 rs3119188 C T 0.007552 0.0324 0.9363 0.9323
1 100781798 rs145412203 C T 0.00961 0.00961 1.7886 1.7886
1 100787265 rs540486 G A 0.004047 0.02564 0.9306 0.9264
1 100814124 rs186613366 C T 0.006805 0.006805 0.4647 0.4647
1 100818728 rs17420882 G T 0.004282 0.1461 1.0614 1.0457
1 100844745 rs74103143 A G 0.005861 0.005861 0.6649 0.6649
1 100858938 rs191844441 C T 0.003067 0.003067 5.6135 5.6135
1 101007036 rs2809817 C T 0.008625 0.08676 1.0854 1.1017
1 101019768 rs12567846 T C 0.005231 0.07181 1.0916 1.1048
1 101075139 rs184339633 C T 0.007748 0.01128 33.0081 33.9307
1 101083386 rs34779592 C A 0.009424 0.009424 0.3084 0.3084
1 101088119 rs75390147 T G 0.001722 0.01641 1.0732 1.0754
1 101092222 rs12742840 T C 0.005988 0.005988 0.2085 0.2085
1 101099156 rs148600581 A C 0.002518 0.01924 1.0706 1.0736
1 101105310 rs17403878 T C 0.009197 0.1087 1.0505 1.0477
1 101108982 rs955336 A G 0.001875 0.01714 1.0725 1.0750
1 101111615 rs3844028 A C 0.001837 0.01729 1.0726 1.0751
1 101113390 rs10158249 C T 0.002012 0.01786 1.0720 1.0746
1 101114641 rs77662744 C G 0.002086 0.01923 1.0717 1.0745
1 101115932 rs4356071 T C 0.002045 0.0181 1.0718 1.0744
1 101126353 rs4587587 C G 0.002297 0.01721 1.0713 1.0732
1 101129006 rs140681973 C T 0.002315 0.01764 1.0713 1.0732
1 101133255 rs143158916 C A 0.002531 0.01727 1.0707 1.0726
1 101133266 rs141032950 T C 0.002531 0.01727 1.0707 1.0726
1 101134275 rs12121940 T G 0.003796 0.003796 0.3467 0.3467
1 101134736 rs17123142 T C 0.0023 0.01707 1.0713 1.0732
1 101138779 rs17123149 A G 0.003147 0.02022 1.0689 1.0702
1 101139367 rs12566489 T C 0.002396 0.01773 1.0710 1.0728
1 101140763 rs74800188 A G 0.008006 0.09312 1.0849 1.0931
1 101145190 rs139561173 C A 0.002493 0.01779 1.0715 1.0734
1 101150532 rs12568023 T C 0.002396 0.0177 1.0710 1.0728
1 101155168 rs140258506 G C 0.004659 0.004659 0.3188 0.3188
1 101157405 rs75376323 T C 0.002845 0.02189 1.0697 1.0716
1 101162541 rs117485137 T A 0.009657 0.0806 1.1999 1.2031
1 101163780 rs74412869 A G 0.003078 0.01946 1.0691 1.0713
1 101168250 rs7414363 T C 0.002532 0.01802 1.0706 1.0725
1 101168542 rs12562423 T C 0.002402 0.01767 1.0710 1.0728
1 101169207 rs17123179 G A 0.00257 0.01817 1.0705 1.0721
1 101171741 rs1029203 C T 0.002692 0.01881 1.0701 1.0718
1 101177007 rs34853105 A G 0.003006 0.003006 0.2770 0.2770
1 101178806 rs77760708 T C 0.003302 0.02043 1.0687 1.0706
1 101181342 rs12240047 C T 0.003161 0.01972 1.0689 1.0707
1 101187321 rs3176861 T C 0.004713 0.005314 1.0641 1.0641
1 101189459 rs3176864 A G 0.003342 0.003342 0.2806 0.2806
1 101190866 rs3917010 C A 0.005529 0.01851 1.0700 1.0693
1 101236841 rs189209915 A G 0.002979 0.002979 4.2656 4.2656
1 101332187 rs188080836 T C 0.006876 0.4628 24.3299 10.1659
1 101334422 rs17123469 T C 0.004219 0.004219 1.3066 1.3066
1 101371280 rs118159804 T A 0.0071 0.02022 0.7527 0.7348
1 101416871 rs11582211 A G 0.007424 0.007424 0.9302 0.9302
1 101429972 rs190075892 T G 0.001233 0.007197 1.3432 1.3806
1 101458362 rs374397647 G A 0.001937 0.001937 12.6005 12.6005
1 101465102 rs59011044 G T 0.005209 0.005209 1.2532 1.2532
1 101479284 rs75419073 A T 0.005088 0.005088 1.2541 1.2541
1 101494798 rs184276250 C A 0.007757 0.3491 0.1822 0.3029
1 101586974 rs181679077 G A 0.003271 0.003271 4.4330 4.4330
1 101641016 rs138443080 C A 0.008453 0.05382 13.3609 19.3726
1 101646384 rs188021860 T C 0.008465 0.05348 13.3831 19.3624
1 101660277 rs12405593 T C 0.006379 0.07079 1.1021 1.1150
1 101720256 rs2038369 T C 0.002376 0.002376 0.5663 0.5663
1 101791976 rs191293452 A G 0.0005457 0.01133 3.0223 3.7361
1 101794366 rs116744104 C T 0.003539 0.1033 0.5939 0.6464
1 101798694 rs117397624 T C 0.007148 0.007148 1.1859 1.1859
1 101844368 rs145102519 C T 0.002754 0.002892 2.0827 2.0826
1 101849288 rs145047007 T A 0.002269 0.002269 1.3425 1.3425
1 101862926 rs142657753 C G 0.009507 0.009507 1.5138 1.5138
1 101870673 rs72723625 C T 0.006519 0.006519 0.4719 0.4719
1 101916319 rs377639490 T C 0.009915 0.174 8.0951 5.4158
1 101922754 rs191077502 C T 0.004515 0.004515 1.2033 1.2033
1 101930501 rs183704615 C T 0.008076 0.01202 5.3121 5.4897
1 101935903 rs145830438 A G 0.007893 0.007893 1.4022 1.4022
1 101955125 rs141094394 G T 0.009019 0.08299 1.4273 1.4076
1 101955286 rs146934966 C T 0.008221 0.0821 1.4332 1.4188
1 101963945 rs140712738 A G 0.005609 0.005609 0.4714 0.4714
1 101968203 rs141387591 C T 0.0005614 0.0005614 7.7301 7.7301
1 102027502 rs116766753 C T 0.007359 0.007359 52.6019 52.6019
1 102146256 rs143611355 C T 0.002941 0.002941 1.6259 1.6259
1 102161329 rs12755682 C T 0.002887 0.0833 1.1038 1.1142
1 102188345 rs11164279 C T 0.003795 0.0256 1.0679 1.0688
1 102189250 rs2289810 T G 0.003315 0.02317 1.0688 1.0697
1 102191398 rs61805182 T C 0.004143 0.02154 1.0670 1.0675
1 102193896 rs2225904 A G 0.005449 0.02693 1.0648 1.0655
1 102197010 rs7515151 A G 0.004122 0.0311 1.0671 1.0678
1 102198431 rs1900025 C T 0.004067 0.03116 1.0671 1.0679
1 102198765 rs2095727 C A 0.004062 0.03116 1.0672 1.0679
1 102199014 rs1445227 G A 0.003813 0.0322 1.0677 1.0684
1 102200090 rs12565816 G T 0.004785 0.03643 1.0659 1.0668
1 102218097 rs141608194 G T 0.004151 0.09757 1.4479 1.3759
1 102221089 rs145188417 G A 0.002414 0.002414 19.4031 19.4031
1 102296248 rs138326188 A G 0.005762 0.2245 1.4553 1.2959
1 102298235 rs1557074 A G 0.006082 0.006082 1.0664 1.0664
1 102300829 rs67936180 G A 0.004329 0.004329 0.7271 0.7271
1 102302831 rs10493972 T C 0.00483 0.00483 0.7294 0.7294
1 102304152 rs769163 C T 0.009229 0.009229 0.9545 0.9545
1 102305955 rs6681276 C T 0.006474 0.006474 0.9522 0.9522
1 102330551 rs182210937 C T 0.006588 0.006588 3.3182 3.3182
1 102350115 rs182473036 A C 0.006925 0.006925 3.2828 3.2828
1 102443490 rs373929495 C T 0.002409 0.002409 7.6127 7.6127
1 102457870 rs79200067 A G 0.001581 0.002379 0.8303 0.8241
1 102482952 rs151228384 G A 0.001227 0.07656 1.8184 1.6286
1 102521585 rs184929288 G T 0.005393 0.005393 5.3972 5.3972
1 102527689 rs77191794 C T 0.0006634 0.0006634 0.9208 0.9208
1 102532035 rs185742968 C T 0.005221 0.1239 2.7957 4.2203
1 102537880 rs4326642 A G 0.001101 0.001101 0.9331 0.9331
1 102538360 rs10874538 G T 0.0007529 0.0007529 0.9309 0.9309
1 102546968 rs139880453 G A 0.008486 0.09178 0.8362 0.8562
1 102559528 rs12568653 T A 0.005508 0.005508 1.0593 1.0593
1 102561485 rs74672727 G C 0.004716 0.01281 0.9476 0.9478
1 102562282 rs10782869 A G 0.004509 0.01261 1.0555 1.0552
1 102563229 rs4576673 C T 0.004515 0.01339 1.0554 1.0552
1 102563421 rs4564159 C T 0.004789 0.01649 1.0551 1.0548
1 102564075 rs4609450 T G 0.004916 0.01734 1.0549 1.0545
1 102565669 rs6661510 G T 0.004447 0.01043 1.0556 1.0554
1 102566131 rs6670467 A G 0.004407 0.01317 1.0555 1.0553
1 102566184 rs78548643 C A 0.005301 0.01623 0.9484 0.9486
1 102569232 rs4388721 G A 0.004463 0.01196 1.0555 1.0553
1 102569709 rs78917484 G A 0.004905 0.0129 0.9479 0.9481
1 102573779 rs11164380 G C 0.004467 0.01223 1.0556 1.0552
1 102574594 rs4243812 G A 0.00446 0.01253 1.0556 1.0553
1 102576244 rs4417090 C T 0.004557 0.01303 1.0555 1.0551
1 102576407 rs4347232 G A 0.004672 0.01256 1.0553 1.0549
1 102576587 rs4434857 A G 0.003648 0.01123 1.0569 1.0565
1 102577047 rs11164384 G A 0.004778 0.01193 1.0552 1.0548
1 102578860 rs4445491 C G 0.004768 0.01378 1.0552 1.0547
1 102581198 rs6577304 A G 0.004723 0.01153 1.0553 1.0549
1 102584962 rs6699107 A G 0.004624 0.01126 1.0554 1.0550
1 102589957 rs7542980 C T 0.005811 0.01136 1.0540 1.0537
1 102590737 rs74949162 T C 0.003224 0.003224 0.9258 0.9258
1 102592986 rs4561064 T C 0.00129 0.00129 1.0693 1.0693
1 102594735 rs2997429 C A 0.00224 0.00224 1.0654 1.0654
1 102594884 rs1938348 T G 0.001775 0.001775 1.0668 1.0668
1 102595394 rs3008754 A T 0.003325 0.003325 1.0632 1.0632
1 102595955 rs7547996 T C 0.003478 0.003478 0.9408 0.9408
1 102597251 rs66548146 C T 0.003415 0.003415 0.9407 0.9407
1 102597496 rs3008755 A C 0.00328 0.00328 0.9405 0.9405
1 102598108 rs3008756 T A 0.003393 0.003393 0.9407 0.9407
1 102598469 rs11164395 G C 0.003382 0.003382 0.9407 0.9407
1 102598488 rs12409104 T C 0.003671 0.003671 0.9412 0.9412
1 102599506 rs145827375 G T 0.003354 0.003354 0.9406 0.9406
1 102599540 rs9434275 T G 0.003183 0.003183 0.9403 0.9403
1 102599830 rs192381286 G A 0.006971 0.006971 0.2393 0.2393
1 102600246 rs138908368 T C 0.003242 0.003242 0.9403 0.9403
1 102600822 rs2339207 G A 0.003326 0.003326 0.9406 0.9406
1 102605045 rs9433861 A G 0.0006719 0.0006719 0.9305 0.9305
1 102605420 rs9433862 A G 0.0007943 0.0007943 0.9314 0.9314
1 102607447 rs2997423 T C 0.0006823 0.0006823 0.9307 0.9307
1 102607563 rs6699596 T C 0.0007064 0.0007064 0.9309 0.9309
1 102607815 rs3008757 G T 0.0006835 0.0006835 0.9307 0.9307
1 102607883 rs3008758 A C 0.0007494 0.0007494 0.9310 0.9310
1 102610378 rs2997422 T G 0.0007298 0.0007298 0.9311 0.9311
1 102610446 rs2997421 G A 0.0007041 0.0007041 0.9309 0.9309
1 102610524 rs2997420 C A 0.00073 0.00073 0.9311 0.9311
1 102611292 rs6674532 G A 0.0007325 0.0007325 0.9311 0.9311
1 102612004 rs9434280 T A 0.000766 0.000766 0.9313 0.9313
1 102612079 rs184421161 A G 0.005135 0.1194 2.7424 3.9563
1 102617944 rs141723990 T G 0.001097 0.001097 0.7581 0.7581
1 102621502 rs10874548 G A 0.000926 0.000926 0.9324 0.9324
1 102626414 rs10493981 G A 0.0008654 0.0008654 0.9321 0.9321
1 102629663 rs11164405 C T 0.001127 0.001127 0.9334 0.9334
1 102637131 rs11164407 C T 0.003089 0.003089 0.9248 0.9248
1 102661464 rs76120031 A C 0.008984 0.008984 1.1571 1.1571
1 102669880 rs183821732 A T 0.007629 0.5447 0.6234 0.8031
1 102678144 rs151194036 C T 0.002905 0.002905 0.5500 0.5500
1 102751745 rs12082049 G A 0.005935 0.01256 1.0638 1.0668
1 102751833 rs1857043 A T 0.006846 0.02457 0.9405 0.9352
1 102751843 rs1857044 G A 0.006847 0.02457 0.9405 0.9352
1 102751869 rs1857045 T C 0.006847 0.02456 0.9405 0.9352
1 102757288 rs4506482 G A 0.007047 0.01648 0.9406 0.9375
1 102757298 rs2211333 T C 0.00444 0.01024 0.9372 0.9351
1 102757299 rs2211334 G A 0.004772 0.01102 0.9377 0.9354
1 102761645 rs6694165 C T 0.009565 0.009565 0.9545 0.9545
1 102762381 rs12401784 A C 0.009298 0.009298 0.9544 0.9544
1 102765862 rs12089858 C T 0.009599 0.01349 1.0598 1.0610
1 102766218 rs201119950 T C 0.002399 0.01315 4.9756 4.9317
1 102766501 rs2050961 G A 0.009591 0.01346 0.9436 0.9425
1 102766639 rs1341885 C T 0.009591 0.01346 0.9436 0.9425
1 102766879 rs1341887 C A 0.009589 0.01346 0.9436 0.9425
1 102766910 rs10874583 C T 0.009595 0.01348 1.0598 1.0610
1 102767216 rs4565733 C A 0.00959 0.01346 0.9436 0.9425
1 102767460 rs2050958 C T 0.00959 0.01346 0.9436 0.9425
1 102767872 rs6696773 C T 0.009593 0.01347 0.9436 0.9425
1 102768401 rs12028990 G C 0.009606 0.01349 1.0598 1.0610
1 102768702 rs6700028 C T 0.009601 0.01347 0.9436 0.9425
1 102768779 rs6577317 C T 0.009596 0.01347 0.9436 0.9425
1 102768906 rs4907962 T C 0.009104 0.0122 0.9432 0.9422
1 102768916 rs4243813 C G 0.009104 0.0122 0.9432 0.9422
1 102768938 rs4907963 C A 0.009103 0.0122 0.9432 0.9422
1 102769030 rs2185690 G A 0.009103 0.0122 0.9432 0.9422
1 102769213 rs2375900 G A 0.009601 0.01347 0.9436 0.9425
1 102769470 rs947463 T C 0.009601 0.01347 0.9436 0.9425
1 102769664 rs2096131 C G 0.009605 0.01348 0.9436 0.9425
1 102769778 rs1361620 G T 0.009601 0.01347 0.9436 0.9425
1 102769877 rs1361619 G C 0.004445 0.004445 0.9502 0.9502
1 102770191 rs947462 T C 0.009602 0.01347 0.9436 0.9425
1 102770313 rs947461 A T 0.009602 0.01348 0.9436 0.9425
1 102770333 rs947460 T A 0.009594 0.01346 0.9436 0.9425
1 102770371 rs947459 G A 0.009601 0.01347 0.9436 0.9425
1 102770661 rs7556409 G A 0.009601 0.01347 0.9436 0.9425
1 102770685 rs11164450 C T 0.004536 0.004536 0.9503 0.9503
1 102770801 rs947457 A T 0.0096 0.01347 0.9436 0.9425
1 102771131 rs947456 T C 0.009603 0.01347 0.9436 0.9425
1 102771206 rs947455 T C 0.009603 0.01348 0.9436 0.9425
1 102771260 rs1418077 A G 0.009603 0.01348 0.9436 0.9425
1 102771626 rs1582208 A G 0.009606 0.01348 0.9436 0.9425
1 102771925 rs10874584 T G 0.009608 0.01348 0.9436 0.9425
1 102772457 rs1578574 T A 0.009607 0.01348 0.9436 0.9425
1 102772524 rs1578573 T G 0.007329 0.007329 0.9482 0.9482
1 102772569 rs1578572 G T 0.009607 0.01348 0.9436 0.9425
1 102772874 rs12137946 A G 0.009607 0.01348 0.9436 0.9425
1 102773562 rs6676994 T G 0.004588 0.005967 0.9382 0.9375
1 102773578 rs6668571 C T 0.009559 0.01383 0.9434 0.9418
1 102774126 rs111487204 G T 0.009235 0.009235 0.9487 0.9487
1 102774928 rs11164458 C T 0.009573 0.01342 0.9436 0.9425
1 102775044 rs11164459 A G 0.009613 0.01348 0.9436 0.9425
1 102775399 rs6683748 C G 0.009401 0.01317 0.9434 0.9424
1 102775781 rs6660503 A C 0.009403 0.01318 0.9434 0.9424
1 102775903 rs6673062 C A 0.007265 0.01611 0.9416 0.9388
1 102775930 rs6675744 C T 0.007265 0.01611 0.9416 0.9388
1 102776104 rs6675888 G T 0.009403 0.01318 0.9434 0.9424
1 102776150 rs6684518 C G 0.008994 0.009246 0.9431 0.9430
1 102776167 rs6675992 C T 0.009404 0.01318 0.9434 0.9424
1 102776289 rs6661007 T C 0.009403 0.01318 0.9434 0.9424
1 102776379 rs10747420 T G 0.009403 0.01318 0.9434 0.9424
1 102776958 rs1418082 A G 0.009403 0.01318 0.9434 0.9424
1 102778342 rs12750049 A C 0.004288 0.004288 0.9494 0.9494
1 102778343 rs12750050 T C 0.004327 0.004327 0.9494 0.9494
1 102778445 rs12074983 T C 0.009379 0.01301 1.0600 1.0611
1 102778469 rs12064703 G A 0.009408 0.01318 0.9434 0.9424
1 102778475 rs12095516 C G 0.009416 0.01319 1.0599 1.0611
1 102778608 rs12750825 T G 0.008773 0.008773 0.9494 0.9494
1 102778979 rs10874592 T C 0.008144 0.01135 1.0611 1.0622
1 102778980 rs12095750 A G 0.008836 0.01227 0.9428 0.9418
1 102779118 rs12130222 T C 0.00941 0.01318 0.9434 0.9424
1 102779185 rs11164465 T C 0.00941 0.01318 0.9434 0.9424
1 102779252 rs11164466 T C 0.009419 0.0132 1.0599 1.0611
1 102779389 rs6577318 C T 0.00941 0.01318 0.9434 0.9424
1 102779615 rs6668416 G A 0.009411 0.01318 0.9434 0.9424
1 102779795 rs6679740 A G 0.008996 0.01226 0.9431 0.9422
1 102780313 rs4907964 C T 0.006818 0.006818 0.9478 0.9478
1 102780370 rs4907965 A G 0.004534 0.004534 0.9503 0.9503
1 102780708 rs10874594 T C 0.009123 0.01275 1.0602 1.0614
1 102780912 rs12723452 G A 0.006887 0.006887 0.9478 0.9478
1 102781113 rs12145501 C T 0.009417 0.01318 0.9434 0.9424
1 102781406 rs7539604 A G 0.009418 0.01319 0.9434 0.9424
1 102781537 rs72650211 G A 0.009422 0.0132 1.0599 1.0611
1 102782188 rs1418083 A G 0.009417 0.01319 0.9434 0.9424
1 102783315 rs1935267 T C 0.009377 0.01313 0.9434 0.9424
1 102783372 rs1935268 C T 0.009418 0.01319 0.9434 0.9424
1 102783755 rs7524514 T C 0.009422 0.01319 0.9435 0.9424
1 102784305 rs4908232 A T 0.004372 0.004372 0.9501 0.9501
1 102784590 rs1341888 A G 0.009425 0.01319 0.9435 0.9424
1 102784593 rs1341889 G A 0.009425 0.01319 0.9435 0.9424
1 102784938 rs1341890 G C 0.002046 0.002046 0.9409 0.9409
1 102785181 rs7542100 C T 0.009426 0.01319 0.9435 0.9424
1 102785673 rs7544737 C T 0.004221 0.004221 0.9499 0.9499
1 102785678 rs10874595 A G 0.009447 0.0129 1.0599 1.0610
1 102786122 rs1418085 T C 0.009406 0.01319 0.9434 0.9424
1 102786213 rs7531268 T C 0.009403 0.01318 0.9434 0.9424
1 102786332 rs11164471 A C 0.009397 0.01318 0.9434 0.9424
1 102786402 rs11164472 C T 0.009347 0.01311 0.9434 0.9423
1 102786490 rs1341891 A G 0.009391 0.01318 0.9434 0.9424
1 102786633 rs1341893 G T 0.009348 0.01311 0.9434 0.9423
1 102786743 rs1341894 C G 0.009382 0.01317 0.9434 0.9424
1 102786970 rs1935269 A T 0.009376 0.01317 0.9434 0.9424
1 102788294 rs4113464 A T 0.009323 0.01315 0.9434 0.9423
1 102788299 rs4113465 G T 0.009323 0.01315 0.9434 0.9423
1 102788394 rs4113466 T C 0.009514 0.01344 0.9435 0.9424
1 102788409 rs72650212 A C 0.00952 0.01346 1.0599 1.0611
1 102788531 rs4908233 G A 0.007838 0.01304 0.9420 0.9404
1 102788571 rs4908234 T G 0.007837 0.01304 0.9420 0.9404
1 102788587 rs4908235 T C 0.007837 0.01304 0.9420 0.9404
1 102788653 rs4908236 A C 0.009503 0.01343 0.9435 0.9424
1 102788731 rs4908237 A G 0.009661 0.01348 0.9436 0.9426
1 102788804 rs4908238 G A 0.00998 0.01415 0.9439 0.9427
1 102788917 rs4907967 T C 0.009975 0.01414 0.9439 0.9427
1 102789391 rs4243816 T C 0.009956 0.01414 0.9438 0.9427
1 102789649 rs72650213 T A 0.009949 0.01415 1.0595 1.0608
1 102789830 rs72650214 T C 0.009943 0.01415 1.0595 1.0608
1 102790141 rs1341895 A G 0.009924 0.01413 0.9438 0.9427
1 102790281 rs1418086 C T 0.009942 0.01413 0.9438 0.9427
1 102790797 rs3953835 A T 0.003975 0.003975 0.9496 0.9496
1 102790923 rs2375901 G A 0.009891 0.01412 0.9438 0.9427
1 102790956 rs2375902 C A 0.00989 0.01412 0.9438 0.9427
1 102790998 rs1935272 C T 0.009888 0.01412 0.9438 0.9426
1 102791207 rs1418089 T C 0.009976 0.01427 0.9439 0.9427
1 102791304 rs1935274 G A 0.009984 0.0143 0.9439 0.9427
1 102791370 rs1418090 T A 0.009868 0.01411 0.9438 0.9426
1 102792696 rs1341896 C G 0.004264 0.004264 0.9499 0.9499
1 102792943 rs2375905 G A 0.004309 0.004309 0.9500 0.9500
1 102793059 rs12133783 T C 0.004383 0.004383 1.0530 1.0530
1 102793259 rs2375906 G C 0.004316 0.004316 0.9500 0.9500
1 102793665 rs4907968 A G 0.007728 0.007728 0.9486 0.9486
1 102794417 rs1261698 A C 0.004328 0.004328 1.0531 1.0531
1 102794760 rs12039142 G C 0.004305 0.004305 0.9500 0.9500
1 102795212 rs2791975 T G 0.004694 0.004694 1.0526 1.0526
1 102795778 rs1417246 C T 0.004383 0.004383 0.9496 0.9496
1 102796270 rs1572998 A T 0.005527 0.005527 0.9504 0.9504
1 102796396 rs1340417 T C 0.00496 0.00496 0.9507 0.9507
1 102796707 rs12403285 A G 0.004279 0.004279 0.9500 0.9500
1 102798296 rs12403957 C G 0.004324 0.004324 0.9496 0.9496
1 102800134 rs1417247 A G 0.004287 0.004287 0.9500 0.9500
1 102802156 rs2792016 C T 0.006317 0.006317 0.9515 0.9515
1 102803332 rs1417244 T G 0.004302 0.004302 0.9500 0.9500
1 102803866 rs1417243 T G 0.004336 0.004336 0.9500 0.9500
1 102804014 rs1417242 G A 0.00454 0.00454 0.9498 0.9498
1 102807856 rs1241438 C G 0.00354 0.00354 0.9408 0.9408
1 102808697 rs12750536 T C 0.00723 0.00723 0.9525 0.9525
1 102809740 rs2375907 T C 0.007714 0.007714 0.9529 0.9529
1 102810048 rs7525942 G T 0.004739 0.004739 1.0526 1.0526
1 102813216 rs2794886 C A 0.004613 0.004613 0.9499 0.9499
1 102816131 rs1417238 C A 0.00517 0.00517 0.9510 0.9510
1 102818324 rs11588141 A T 0.004875 0.004875 0.9507 0.9507
1 102818649 rs1417237 T A 0.007503 0.007503 0.9524 0.9524
1 102818650 rs1417236 A C 0.008147 0.008147 0.9529 0.9529
1 102818765 rs1417235 G A 0.007195 0.007195 0.9479 0.9479
1 102819526 rs75590340 G A 0.002446 0.01052 0.8423 0.8338
1 102823930 rs2889239 C T 0.005753 0.005753 0.9516 0.9516
1 102826835 rs7411744 T C 0.004821 0.004821 0.9507 0.9507
1 102831130 rs1832684 G A 0.004957 0.004957 0.9508 0.9508
1 102831377 rs1340409 T C 0.004601 0.004601 0.9503 0.9503
1 102838036 rs1340400 A G 0.007833 0.007833 0.9517 0.9517
1 102838296 rs1341917 T G 0.007985 0.007985 0.9518 0.9518
1 102841436 rs77229045 C G 0.008645 0.008645 1.0510 1.0510
1 102842543 rs2376024 T A 0.0065 0.0065 0.9505 0.9505
1 102844791 rs1417230 G T 0.007876 0.007876 0.9517 0.9517
1 102846144 rs12119077 T G 0.008846 0.008846 1.0508 1.0508
1 102847556 rs1340405 C G 0.008251 0.008251 0.9520 0.9520
1 102850380 rs1856778 A G 0.008302 0.008302 0.9521 0.9521
1 102852300 rs10874603 T C 0.008608 0.008608 1.0509 1.0509
1 102852945 rs2050825 C T 0.008338 0.008338 0.9521 0.9521
1 102852953 rs1340403 C A 0.008415 0.008415 0.9521 0.9521
1 102856473 rs4907970 C T 0.006761 0.006761 0.9508 0.9508
1 102858797 rs6691354 A G 0.007222 0.007222 1.0522 1.0522
1 102860215 rs10747425 C A 0.007047 0.007047 1.0524 1.0524
1 102860935 rs12046927 A C 0.006848 0.006848 1.0527 1.0527
1 102861621 rs61144754 G T 0.00681 0.00681 1.0527 1.0527
1 102862075 rs4908243 G A 0.00817 0.00817 0.9518 0.9518
1 102862791 rs12043531 A C 0.007316 0.007316 1.0522 1.0522
1 102866153 rs12730481 C T 0.008873 0.008873 0.9523 0.9523
1 102866568 rs10782892 C T 0.006538 0.006538 1.0530 1.0530
1 102867408 rs142662683 T C 0.006356 0.006356 1.7654 1.7654
1 102867680 rs4367797 T C 0.008792 0.008792 0.9522 0.9522
1 102868151 rs10874608 C G 0.006274 0.006274 1.0533 1.0533
1 102872058 rs2889269 C G 0.008801 0.008801 0.9522 0.9522
1 102872876 rs7516869 G A 0.008365 0.008365 0.9519 0.9519
1 102875464 rs7526142 G A 0.00882 0.00882 0.9522 0.9522
1 102876061 rs7536989 A G 0.006237 0.006237 1.0533 1.0533
1 102876392 rs1856775 A G 0.008916 0.008916 0.9523 0.9523
1 102881189 rs12023601 T C 0.009682 0.009682 0.9523 0.9523
1 102882082 rs11164505 A G 0.005659 0.005659 1.0545 1.0545
1 102885313 rs6687838 C T 0.005684 0.005684 1.0545 1.0545
1 102885983 rs10782893 T G 0.003327 0.003327 1.0637 1.0637
1 102886634 rs75679118 T C 0.00586 0.00586 1.7665 1.7665
1 102887666 rs9887891 T C 0.005702 0.005702 1.0545 1.0545
1 102891213 rs5028402 A C 0.006723 0.006723 1.0537 1.0537
1 102891835 rs139181225 T C 0.004226 0.004226 1.0634 1.0634
1 102892191 rs77800824 G T 0.004779 0.004779 1.0622 1.0622
1 102892442 rs11164512 T G 0.004087 0.004087 1.0640 1.0640
1 102895297 rs9628981 T G 0.007744 0.007744 0.9429 0.9429
1 102896778 rs12143994 C G 0.004216 0.004216 1.0662 1.0662
1 102898387 rs2376033 A T 0.009866 0.009866 0.9441 0.9441
1 102903124 rs189033781 G C 0.005552 0.3093 0.2963 0.4042
1 102908274 rs181699672 A G 0.005063 0.005063 5.6048 5.6048
1 102908820 rs113276592 T C 0.008613 0.008613 0.6926 0.6926
1 102915001 rs184471434 C T 0.004436 0.164 0.2984 0.3646
1 102922981 rs10735770 G A 0.0006235 0.0006235 0.9384 0.9384
1 102925266 rs1361460 C A 0.005252 0.005252 0.9492 0.9492
1 102925321 rs1361461 T C 0.007088 0.007088 0.9509 0.9509
1 102926373 rs12742342 A T 0.00703 0.00703 0.9509 0.9509
1 102927526 rs74570147 T C 0.002924 0.002924 0.9463 0.9463
1 102931654 rs1934713 T C 0.005499 0.005499 0.9496 0.9496
1 102933757 rs192193290 G T 0.003808 0.003808 6.1042 6.1042
1 102934059 rs76360496 G A 0.009292 0.1131 0.8211 0.8431
1 102934974 rs3916220 A G 0.00822 0.00822 0.9524 0.9524
1 102938980 rs12138347 C A 0.002366 0.002366 0.5905 0.5905
1 102939009 rs1340388 C T 0.008203 0.008203 0.9524 0.9524
1 102944257 rs35589082 C T 0.008322 0.008322 0.9524 0.9524
1 102946342 rs1340414 G A 0.005505 0.005505 0.9507 0.9507
1 102947753 rs76265176 G A 0.009033 0.009033 0.9528 0.9528
1 102958548 rs116609794 G C 0.004919 0.05569 2.4227 3.0366
1 102958686 rs79663950 T G 0.00493 0.05574 2.4222 3.0366
1 102969517 rs1934704 G T 0.009552 0.009552 0.9477 0.9477
1 102970096 rs12117974 A G 0.00108 0.00108 0.4847 0.4847
1 102971451 rs142582705 T C 0.002153 0.06588 1.1199 1.1283
1 102972262 rs145599125 A G 0.001601 0.06082 1.1237 1.1341
1 102976864 rs141871838 T C 0.0007455 0.0007455 1.0871 1.0871
1 102976918 rs7514243 A T 0.0007211 0.0007211 0.9196 0.9196
1 102978398 rs12124787 A T 0.001485 0.001485 0.4874 0.4874
1 102978472 rs67551785 C T 0.001749 0.06329 1.1222 1.1331
1 102978913 rs186766501 G A 0.003685 0.003685 0.2062 0.2062
1 102984059 rs185095632 G T 0.003613 0.003613 0.2054 0.2054
1 102984707 rs2376042 G C 0.005665 0.009446 1.0512 1.0538
1 102986142 rs12127561 A T 0.00558 0.00558 0.9498 0.9498
1 102988535 rs6689913 A G 0.003366 0.0742 1.1146 1.1275
1 102990394 rs10874627 C G 0.005907 0.005907 0.9502 0.9502
1 102991113 rs10127739 A G 0.005872 0.005872 0.9502 0.9502
1 102992633 rs1040201 G T 0.007576 0.01096 0.9531 0.9512
1 102996563 rs1517412 T A 0.007711 0.01113 1.0491 1.0512
1 102998264 rs950061 T C 0.009921 0.01617 0.9546 0.9516
1 102998582 rs1949412 C T 0.008239 0.0122 0.9534 0.9514
1 102999561 rs7553379 A T 0.005576 0.005576 0.9498 0.9498
1 103001651 rs12046908 T C 0.0077 0.01126 1.0491 1.0513
1 103002533 rs12751268 T C 0.00371 0.07662 1.1129 1.1264
1 103003183 rs4908252 C T 0.005003 0.005003 0.9493 0.9493
1 103003229 rs12034803 A G 0.007529 0.01109 1.0493 1.0515
1 103006965 rs1356393 T C 0.005176 0.005176 0.9495 0.9495
1 103007557 rs12042422 G T 0.002376 0.002376 0.9459 0.9459
1 103007972 rs11164543 T C 0.007641 0.01201 0.9523 0.9506
1 103008628 rs7517663 G A 0.007453 0.01117 0.9530 0.9509
1 103009180 rs78884248 C G 0.002704 0.002704 0.4937 0.4937
1 103010867 rs2889309 C T 0.005295 0.005295 0.9496 0.9496
1 103011584 rs2376171 C T 0.007413 0.01141 0.9530 0.9507
1 103012510 rs11164544 G A 0.007495 0.01251 0.9530 0.9502
1 103013087 rs1517419 G T 0.007314 0.012 0.9529 0.9503
1 103013722 rs187673694 A G 0.003277 0.003277 0.2006 0.2006
1 103014613 rs12742968 C T 0.008485 0.009498 1.0816 1.0825
1 103020052 rs12750398 A C 0.008782 0.008832 1.0813 1.0813
1 103022424 rs76951768 T A 0.0006105 0.0006105 0.6748 0.6748
1 103024349 rs72725348 A G 0.005472 0.08222 1.1090 1.1208
1 103028047 rs34542611 T C 0.003777 0.07612 1.1127 1.1241
1 103030560 rs67349818 C T 0.004491 0.08124 1.1107 1.1223
1 103036317 rs34777937 A C 0.004727 0.0817 1.1099 1.1217
1 103036723 rs17496676 T A 0.004707 0.08159 1.1098 1.1215
1 103044465 rs17496836 G C 0.002194 0.03469 1.1119 1.1263
1 103045680 rs17496906 T A 0.002197 0.03473 1.1119 1.1263
1 103050802 rs187016479 G A 0.003433 0.003433 0.1974 0.1974
1 103053824 rs142981463 A G 0.005788 0.053 2.4306 2.8373
1 103054789 rs72731006 C G 0.008579 0.0777 1.6113 1.5865
1 103055227 rs148875958 A G 0.00378 0.00378 0.3324 0.3324
1 103057270 rs1356394 A G 0.006414 0.006414 0.5129 0.5129
1 103061399 rs34888864 T C 0.006458 0.08654 1.1064 1.1160
1 103061992 rs17496982 C G 0.00533 0.08286 1.1087 1.1177
1 103063660 rs148527205 C T 0.005086 0.005086 0.3460 0.3460
1 103067463 rs12751548 A G 0.004571 0.07907 1.1106 1.1196
1 103072467 rs66590265 A C 0.009833 0.225 1.0951 1.0901
1 103074811 rs72679162 T G 0.009637 0.2242 1.0954 1.0903
1 103074859 rs72679163 A G 0.009639 0.2242 1.0954 1.0903
1 103080602 rs78093335 T C 0.003279 0.003279 0.4850 0.4850
1 103086664 rs12123451 A C 0.003217 0.003217 0.4831 0.4831
1 103087672 rs12726148 A G 0.009287 0.2223 1.0958 1.0908
1 103088809 rs371579286 C T 0.002498 0.002498 24.9910 24.9910
1 103100997 rs139712338 A T 0.003733 0.03983 5.8989 5.6129
1 103135945 rs61812072 G A 0.008639 0.008639 0.5164 0.5164
1 103139190 rs368526082 T G 0.002646 0.002971 22.8767 23.0445
1 103139492 rs372423010 A G 0.002293 0.002293 23.7707 23.7707
1 103166348 rs148866669 G T 0.005512 0.005512 0.3376 0.3376
1 103170679 rs150682424 C G 0.002311 0.03334 2.3974 2.8491
1 103177463 rs11579516 G T 0.002015 0.03192 2.4141 2.8663
1 103253121 rs150503477 C T 0.006543 0.006543 0.7025 0.7025
1 103267615 rs191063060 T C 0.006603 0.006603 0.1719 0.1719
1 103279027 rs143072732 T C 0.003793 0.003793 5.7382 5.7382
1 103303903 rs145096332 T A 0.003514 0.003514 2.9992 2.9992
1 103308640 rs180702735 G A 0.004019 0.004019 2.1755 2.1755
1 103309018 rs149374687 A C 0.009593 0.009593 0.7068 0.7068
1 103318081 rs139392415 T A 0.009789 0.009789 0.7072 0.7072
1 103354135 rs139064549 C G 0.009091 0.009091 5.3590 5.3590
1 103356470 rs186712344 C G 0.001229 0.001229 3.7594 3.7594
1 103373656 rs145833654 T G 0.007963 0.007963 6.8212 6.8212
1 103438941 rs191998697 A G 0.004127 0.004127 5.3457 5.3457
1 103459959 rs191724641 C G 0.004043 0.004043 5.3595 5.3595
1 103464019 rs144202932 T C 0.008645 0.01739 1.5073 1.4885
1 103584695 rs141743388 G A 0.001488 0.001488 2.5270 2.5270
1 103585258 rs200826249 A T 0.005371 0.05895 1.7862 1.6745
1 103661338 rs142332361 C T 0.0007629 0.0007629 0.6854 0.6854
1 103718546 rs183271020 A G 0.006248 0.006248 2.0982 2.0982
1 103756234 rs147500502 T G 0.006689 0.006689 5.0516 5.0516
1 103774743 rs77871878 A G 0.002907 0.002907 0.8139 0.8139
1 103778992 rs181798790 T A 0.003481 0.02061 7.1624 6.3951
1 103923927 rs191663913 T C 0.007018 0.008109 3.3083 3.3440
1 104050393 rs192530966 G T 0.008476 0.008476 0.1738 0.1738
1 104074406 rs181258663 A G 0.008611 0.05531 5.6050 4.6450
1 104131838 rs187094060 T C 0.005064 0.005064 1.4512 1.4512
1 104313280 rs192791690 C T 0.001548 0.001548 2.2629 2.2629
1 104317925 rs182722909 A C 0.003342 0.003342 0.1366 0.1366
1 104342285 rs137960704 C T 0.00511 0.3499 4.6824 2.4725
1 104373241 rs189108856 C A 0.005305 0.005305 1.4487 1.4487
1 104405108 rs76888434 T C 0.008425 0.01296 0.3456 0.3455
1 104413970 rs80173831 A G 0.009907 0.009907 1.1870 1.1870
1 104424456 rs191474682 A G 0.008631 0.008631 5.1200 5.1200
1 104430558 rs113487839 C T 0.002761 0.002761 2.6010 2.6010
1 104440264 rs185773631 T C 0.00231 0.00231 2.6616 2.6616
1 104448062 rs115264894 A G 0.005084 0.005084 2.4971 2.4971
1 104484713 rs144575450 T C 0.004576 0.004576 1.1350 1.1350
1 104490238 rs148781641 C T 0.003963 0.003963 1.1367 1.1367
1 104501377 rs192411535 T A 0.002671 0.002671 1.5948 1.5948
1 104528151 rs139540712 T G 0.001073 0.001073 1.5414 1.5414
1 104529806 rs150179792 T C 0.004488 0.01048 1.1552 1.1590
1 104573592 rs942096 G T 0.002528 0.002528 1.0675 1.0675
1 104576359 rs9435629 C T 0.002737 0.002737 1.0668 1.0668
1 104576996 rs35154092 A G 0.002336 0.002336 1.0679 1.0679
1 104584100 rs1411474 A G 0.002885 0.002885 1.0664 1.0664
1 104584167 rs7553280 T C 0.004038 0.004038 0.9403 0.9403
1 104591347 rs72683779 G A 0.003273 0.003273 0.1167 0.1167
1 104592627 rs10881532 T C 0.003272 0.003272 0.9385 0.9385
1 104595773 rs2316915 T G 0.002429 0.002429 0.9367 0.9367
1 104595846 rs2316916 T C 0.0023 0.0023 0.9363 0.9363
1 104596890 rs6684081 C T 0.001907 0.001907 0.9352 0.9352
1 104598451 rs1952696 A T 0.0008726 0.0008726 0.9308 0.9308
1 104598572 rs2065188 C G 0.001991 0.001991 0.9355 0.9355
1 104599488 rs6686128 T C 0.006608 0.006608 0.9410 0.9410
1 104599637 rs6676643 C G 0.006601 0.006601 0.9410 0.9410
1 104607065 rs184938974 C T 0.005815 0.005815 2.1132 2.1132
1 104615505 rs12046406 A C 0.008237 0.08619 0.9356 0.9368
1 104615875 rs3811505 G A 0.007391 0.02603 0.9485 0.9477
1 104615959 rs3811506 G A 0.006235 0.02325 0.9475 0.9468
1 104616337 rs6664203 G A 0.0004718 0.0004718 0.9282 0.9282
1 104616559 rs6698497 A G 0.0005025 0.0005025 0.9286 0.9286
1 104616822 rs12021633 C T 0.003283 0.01136 0.9483 0.9484
1 104617172 rs2149604 G A 0.003141 0.0115 0.9481 0.9481
1 104617488 rs2183155 G C 0.003316 0.01142 0.9484 0.9484
1 104617745 rs12021725 G A 0.003317 0.01142 0.9484 0.9485
1 104617761 rs34723918 T C 0.003302 0.01174 0.9483 0.9484
1 104618491 rs6671116 G A 0.003307 0.0114 0.9484 0.9484
1 104619258 rs41336444 G T 0.003337 0.01145 0.9484 0.9485
1 104619394 rs58689358 A C 0.003307 0.0114 0.9484 0.9484
1 104619601 rs12402033 G A 0.003308 0.01141 0.9484 0.9484
1 104619760 rs187088004 C T 0.003399 0.01362 0.9463 0.9461
1 104619872 rs11185372 A T 0.002896 0.01076 0.9475 0.9476
1 104619914 rs2316917 C T 0.003155 0.01118 0.9480 0.9480
1 104619950 rs4393166 A G 0.002854 0.01072 0.9473 0.9475
1 104620358 rs12402683 C T 0.003218 0.01126 0.9482 0.9483
1 104620588 rs12401897 T C 0.003352 0.01149 0.9485 0.9485
1 104621168 rs10494003 C G 0.003274 0.0113 0.9483 0.9483
1 104621467 rs11185373 T A 0.003516 0.01211 0.9487 0.9486
1 104621678 rs11185374 A G 0.003536 0.01366 0.9488 0.9488
1 104622295 rs2026157 G A 0.003436 0.01216 0.9486 0.9486
1 104622447 rs2026158 A G 0.003436 0.01216 0.9486 0.9486
1 104622490 rs2026159 T C 0.003436 0.01216 0.9486 0.9486
1 104622705 rs2316918 C G 0.003436 0.01216 0.9486 0.9486
1 104622933 rs2316919 T A 0.003436 0.01216 0.9486 0.9486
1 104623196 rs10494004 A G 0.003436 0.01216 0.9486 0.9486
1 104623856 rs143513887 G A 0.003847 0.01843 1.2008 1.2253
1 104624293 rs1928892 C G 0.003436 0.01216 0.9486 0.9486
1 104624493 rs1928893 G A 0.003435 0.01215 0.9486 0.9486
1 104625213 rs12410515 G A 0.004622 0.009293 0.9503 0.9501
1 104625373 rs12410531 G A 0.003436 0.01216 0.9486 0.9486
1 104625435 rs11185375 A T 0.003337 0.01178 0.9484 0.9484
1 104625455 rs11185376 G A 0.003338 0.01178 0.9484 0.9484
1 104625460 rs11185377 T A 0.003338 0.01178 0.9484 0.9484
1 104625980 rs11811543 G A 0.002884 0.01118 0.9477 0.9477
1 104626248 rs11810951 T C 0.003446 0.01219 0.9486 0.9487
1 104626343 rs67847517 C A 0.003559 0.01239 0.9488 0.9488
1 104626509 rs28569155 A G 0.003539 0.01239 0.9484 0.9485
1 104626631 rs28457806 A G 0.003446 0.01219 0.9486 0.9487
1 104626794 rs2316920 C A 0.003446 0.01219 0.9486 0.9487
1 104626893 rs2076824 T C 0.003445 0.01219 0.9486 0.9486
1 104626932 rs2316922 A T 0.003445 0.01219 0.9486 0.9486
1 104627091 rs729106 G A 0.003445 0.01219 0.9486 0.9486
1 104627194 rs729107 A G 0.003403 0.01206 0.9486 0.9486
1 104627746 rs11588998 A G 0.003478 0.01212 0.9487 0.9487
1 104627790 rs11591213 C A 0.003445 0.01219 0.9486 0.9486
1 104628198 rs12046317 A G 0.005536 0.01101 0.9513 0.9511
1 104628264 rs11185378 G A 0.003445 0.01219 0.9486 0.9487
1 104628473 rs12046379 A G 0.003445 0.01219 0.9486 0.9486
1 104628811 rs1999225 C T 0.003421 0.0122 0.9486 0.9486
1 104628858 rs1999226 C A 0.00343 0.01223 0.9486 0.9486
1 104628867 rs1999227 T C 0.00342 0.0122 0.9486 0.9486
1 104629019 rs1999228 G A 0.003438 0.01217 0.9486 0.9486
1 104629240 rs11185379 T G 0.003445 0.01219 0.9486 0.9486
1 104630378 rs10494005 C G 0.003445 0.01219 0.9486 0.9486
1 104630807 rs5005725 A G 0.003702 0.01087 0.9490 0.9490
1 104630836 rs5005724 G A 0.003813 0.01211 0.9490 0.9490
1 104630842 rs5005723 C G 0.003835 0.01215 0.9491 0.9491
1 104630853 rs5005722 A T 0.004096 0.008121 0.9496 0.9495
1 104630890 rs5005721 T G 0.003804 0.01108 0.9490 0.9490
1 104630904 rs5005720 A T 0.003733 0.01097 0.9490 0.9490
1 104631035 rs5005719 T C 0.003445 0.01219 0.9486 0.9486
1 104631038 rs5005718 T C 0.003445 0.01219 0.9486 0.9486
1 104631129 rs17018271 C A 0.003496 0.01209 0.9487 0.9487
1 104631233 rs17018274 A G 0.003508 0.01213 0.9487 0.9487
1 104631692 rs944229 G T 0.003444 0.01219 0.9486 0.9486
1 104631820 rs12049463 A G 0.004622 0.009304 0.9503 0.9501
1 104631945 rs1330394 T G 0.003359 0.01208 0.9484 0.9485
1 104631960 rs1330395 G A 0.003471 0.01227 0.9487 0.9487
1 104632072 rs1330396 C T 0.003485 0.01233 0.9487 0.9487
1 104632088 rs1330397 C G 0.003478 0.01232 0.9487 0.9487
1 104633013 rs6672662 A G 0.003349 0.01218 0.9485 0.9485
1 104633982 rs12746031 T G 0.003322 0.01277 0.9485 0.9485
1 104634024 rs12730463 G A 0.003321 0.01278 0.9485 0.9485
1 104634214 rs61788840 A C 0.003303 0.01281 0.9485 0.9485
1 104634514 rs932921 C T 0.003775 0.01445 0.9492 0.9493
1 104634550 rs932920 A T 0.003302 0.01292 0.9485 0.9485
1 104634575 rs139160316 G A 0.0007312 0.0007312 2.1892 2.1892
1 104634814 rs9804093 A G 0.003302 0.01292 0.9485 0.9485
1 104635204 rs1411469 A T 0.003282 0.01288 0.9484 0.9485
1 104635828 rs1330398 T A 0.003208 0.01274 0.9483 0.9484
1 104635913 rs978289 C T 0.003572 0.01342 0.9488 0.9489
1 104636076 rs2065190 A T 0.003304 0.01291 0.9484 0.9485
1 104636285 rs1576518 G A 0.00341 0.01285 0.9486 0.9486
1 104636416 rs1576519 G A 0.003595 0.0127 0.9488 0.9488
1 104672052 rs2149601 G A 0.00383 0.00383 0.9352 0.9352
1 104672327 rs189716009 T A 0.003387 0.003387 3.9084 3.9084
1 104674158 rs1932471 A C 0.002992 0.002992 0.9332 0.9332
1 104686860 rs1928304 G A 0.007996 0.007996 0.9388 0.9388
1 104694564 rs139288689 T C 0.008929 0.008929 2.1707 2.1707
1 104736011 rs7527726 A C 0.003836 0.003836 0.9440 0.9440
1 104736067 rs7532231 T A 0.003916 0.003916 0.9431 0.9431
1 104736156 rs7532317 C A 0.003654 0.003654 0.9427 0.9427
1 104736184 rs7518872 A G 0.00357 0.00357 0.9425 0.9425
1 104737132 rs189085842 G A 0.005699 0.006639 5.3595 5.3389
1 104741354 rs11185388 C T 0.002782 0.002782 0.9428 0.9428
1 104746115 rs1928307 A C 0.002339 0.002339 0.9419 0.9419
1 104747846 rs11185389 G A 0.001664 0.001664 0.9435 0.9435
1 104751785 rs2183152 A G 0.001927 0.001927 0.9409 0.9409
1 104752001 rs11185393 A C 0.001764 0.001764 0.9404 0.9404
1 104753824 rs9701939 G C 0.001557 0.001557 0.9397 0.9397
1 104759371 rs4414049 C T 0.00154 0.00154 0.9393 0.9393
1 104761703 rs150988259 C T 0.003316 0.003316 0.9330 0.9330
1 104763247 rs10881536 A C 0.001834 0.001834 0.9404 0.9404
1 104764375 rs150415550 G A 0.001684 0.001684 0.9400 0.9400
1 104766793 rs7519372 A G 0.001946 0.001946 1.0630 1.0630
1 104768510 rs1887909 C T 0.005466 0.005466 1.0635 1.0635
1 104768799 rs17021229 G A 0.009963 0.01608 0.9465 0.9440
1 104813677 rs149250439 A G 0.007014 0.02689 1.2137 1.2493
1 104882517 rs191426095 G C 0.005755 0.005755 4.5534 4.5534
1 104896108 rs74920852 A C 0.007779 0.07076 1.2250 1.1943
1 104902248 rs12064032 T G 0.009611 0.009611 1.0687 1.0687
1 104902686 rs9661527 G A 0.009367 0.009367 1.0690 1.0690
1 104902865 rs9660297 A G 0.009758 0.009758 1.0686 1.0686
1 104916298 rs150544771 A G 0.009557 0.009557 1.0711 1.0711
1 104953923 rs12753102 A T 0.006146 0.05179 1.0903 1.0873
1 104953926 rs12753103 C T 0.00618 0.05186 1.0902 1.0872
1 104959857 rs12757818 T C 0.009651 0.0519 1.0760 1.0743
1 104961415 rs12718025 A G 0.00307 0.01599 1.0975 1.0961
1 104961648 rs12749665 G A 0.002467 0.01293 1.1018 1.1023
1 104966305 rs17614404 A T 0.002115 0.008508 1.1043 1.1050
1 104968442 rs2594676 G C 0.009472 0.009472 1.0549 1.0549
1 104971195 rs12736051 G A 0.002264 0.004035 1.0927 1.0928
1 104978110 rs994638 A C 0.009996 0.009996 1.0497 1.0497
1 104978403 rs12745577 G A 0.001269 0.002591 1.0985 1.0984
1 104981506 rs10881158 G A 0.009769 0.009769 1.0498 1.0498
1 104981840 rs80019717 T C 0.001177 0.001177 1.1577 1.1577
1 104984420 rs10785699 C T 0.001997 0.001997 1.0704 1.0704
1 104985200 rs71512580 T G 1.751e-05 1.751e-05 1.1573 1.1573
1 104986030 rs10881159 A G 0.007281 0.01018 0.9379 0.9382
1 104986052 rs11184173 T C 0.001152 0.001152 1.0679 1.0679
1 104987061 rs7520815 A G 0.007099 0.02036 0.9465 0.9466
1 104987484 rs10881160 G T 0.008706 0.01773 0.9493 0.9492
1 104987656 rs10881161 T A 0.004228 0.004228 0.9438 0.9438
1 104987985 rs71669428 T C 0.004366 0.004366 0.9440 0.9440
1 104988072 rs12047765 T C 0.004387 0.004387 0.9440 0.9440
1 104988388 rs12037530 C A 0.004449 0.004449 0.9441 0.9441
1 104988625 rs12038343 C T 0.004873 0.004873 0.9447 0.9447
1 104988678 rs12037637 G A 0.004507 0.004507 0.9442 0.9442
1 104988895 rs12047997 T C 0.00453 0.00453 0.9442 0.9442
1 104988942 rs12038376 G A 0.004578 0.004578 0.9440 0.9440
1 104989059 rs12039134 C T 0.004524 0.004524 0.9442 0.9442
1 104989307 rs12041573 A G 0.008249 0.008249 0.9460 0.9460
1 104989741 rs12041702 T G 0.004336 0.004336 0.9439 0.9439
1 104989780 rs12041707 A G 0.004952 0.004952 0.9448 0.9448
1 104989980 rs12040075 C T 0.004621 0.004621 0.9443 0.9443
1 104990015 rs12040102 C T 0.004647 0.004647 0.9444 0.9444
1 104990151 rs12021684 T C 0.004625 0.004625 0.9443 0.9443
1 104990198 rs12021686 T C 0.004345 0.004345 0.9440 0.9440
1 104990276 rs12723771 T C 0.004691 0.004691 0.9444 0.9444
1 104990362 rs12040190 C T 0.004699 0.004699 0.9444 0.9444
1 104990802 rs12042682 A G 0.004829 0.004829 0.9446 0.9446
1 104990933 rs12022605 T C 0.00816 0.00816 0.9481 0.9481
1 104991112 rs1542228 C T 0.008206 0.008206 0.9482 0.9482
1 104991130 rs1542229 G A 0.008214 0.008214 0.9482 0.9482
1 104991190 rs1542230 A T 0.008244 0.008244 0.9482 0.9482
1 104991480 rs7415011 T G 0.007968 0.007968 0.9480 0.9480
1 104991650 rs12040514 G A 0.009446 0.009446 0.9492 0.9492
1 104991709 rs13375819 G T 0.009426 0.009426 0.9492 0.9492
1 104992094 rs13375905 G T 0.009267 0.009267 0.9491 0.9491
1 104992277 rs1542231 A G 0.008991 0.008991 0.9489 0.9489
1 104994514 rs12038269 T A 0.008661 0.008661 0.9486 0.9486
1 104995236 rs12042209 A G 0.008264 0.008264 0.9483 0.9483
1 104995873 rs2317234 G A 0.009105 0.009105 0.9489 0.9489
1 104996668 rs1584395 C A 0.002798 0.002798 0.9461 0.9461
1 104997184 rs1597178 G A 0.002719 0.002719 0.9460 0.9460
1 105000181 rs12044764 A T 0.008656 0.008656 0.9486 0.9486
1 105000655 rs11184175 G A 0.002584 0.002584 0.9457 0.9457
1 105002467 rs12028494 T C 0.008959 0.008959 0.9489 0.9489
1 105003075 rs12022078 A G 0.00867 0.00867 0.9487 0.9487
1 105003643 rs4503356 A G 0.00263 0.00263 0.9458 0.9458
1 105006277 rs2084444 T C 0.008776 0.008776 0.9487 0.9487
1 105006323 rs2084446 G T 0.009885 0.009885 0.9495 0.9495
1 105006519 rs1115851 A G 0.009496 0.009496 1.0536 1.0536
1 105007003 rs74920625 C T 0.008297 0.008297 0.9484 0.9484
1 105007032 rs12028090 T C 0.008079 0.008079 0.9482 0.9482
1 105007404 rs2121962 C T 0.00853 0.00853 0.9485 0.9485
1 105007740 rs2121963 T G 0.008276 0.008276 0.9484 0.9484
1 105008409 rs12046812 T A 0.0081 0.0081 0.9482 0.9482
1 105008766 rs2121964 C T 0.002322 0.002322 1.0581 1.0581
1 105009410 rs56405393 A G 0.002265 0.002265 1.0582 1.0582
1 105009637 rs12022902 A G 0.00663 0.00663 0.9470 0.9470
1 105009668 rs9725281 A G 0.002243 0.002243 1.0583 1.0583
1 105009674 rs12022905 A G 0.007961 0.007961 0.9481 0.9481
1 105009684 rs12022906 A G 0.00796 0.00796 0.9481 0.9481
1 105010245 rs2121966 T C 0.002205 0.002205 1.0584 1.0584
1 105010428 rs61239242 T C 0.007916 0.007916 0.9481 0.9481
1 105011559 rs71669431 T C 0.008709 0.008709 0.9487 0.9487
1 105011774 rs11184179 C T 0.002207 0.002207 1.0584 1.0584
1 105011990 rs11184180 C T 0.002209 0.002209 1.0584 1.0584
1 105012780 rs17013339 A G 0.007807 0.007807 0.9480 0.9480
1 105013220 rs12023545 G A 0.007685 0.007685 0.9478 0.9478
1 105014143 rs9662391 C A 0.00998 0.00998 1.1636 1.1636
1 105015301 rs34286345 A G 0.007325 0.007325 0.9475 0.9475
1 105016263 rs12022084 C T 0.006833 0.006833 0.9471 0.9471
1 105020270 rs12026036 C T 0.006594 0.006594 0.9468 0.9468
1 105032798 rs12030464 A G 0.007566 0.007566 0.9477 0.9477
1 105033562 rs11184188 C G 0.007607 0.007607 0.9477 0.9477
1 105036114 rs12724826 A G 0.007677 0.007677 0.9478 0.9478
1 105038102 rs9700577 T A 0.00772 0.00772 0.9478 0.9478
1 105051438 rs12035511 C A 0.007314 0.007314 0.9475 0.9475
1 105052834 rs12039821 A G 0.00757 0.00757 0.9477 0.9477
1 105054589 rs12752353 G T 0.007164 0.007164 0.9474 0.9474
1 105066687 rs12039967 G A 0.006758 0.006758 0.9471 0.9471
1 105071396 rs12047974 A G 0.007896 0.007896 0.9481 0.9481
1 105091025 rs188037021 A G 1.048e-05 0.0009348 90.3319 75.5153
1 105095195 rs12025401 A T 0.009866 0.009866 0.9497 0.9497
1 105097695 rs35172024 G C 0.008929 0.008929 0.9491 0.9491
1 105101458 rs2100168 C T 0.005809 0.009635 0.9509 0.9501
1 105101476 rs2100169 A G 0.005808 0.009631 0.9509 0.9501
1 105102314 rs2084447 G A 0.00578 0.009543 0.9508 0.9501
1 105102409 rs2100170 A T 0.005274 0.0088 0.9503 0.9496
1 105102652 rs10881171 G A 0.006502 0.01059 0.9515 0.9507
1 105103212 rs4381195 A C 0.005783 0.009503 0.9508 0.9501
1 105103635 rs12033626 C T 0.005734 0.009403 0.9508 0.9501
1 105103681 rs1597177 G A 0.005734 0.0094 0.9508 0.9501
1 105104075 rs12082530 T C 0.00572 0.009355 0.9508 0.9501
1 105104321 rs7531360 A G 0.005712 0.009332 0.9508 0.9500
1 105104535 rs7531554 A G 0.005705 0.009312 0.9507 0.9500
1 105104741 rs7540648 G C 0.005698 0.009288 0.9507 0.9500
1 105105551 rs12727729 G A 0.005769 0.00941 0.9509 0.9502
1 105105836 rs1448387 G A 0.005761 0.009384 0.9509 0.9502
1 105105906 rs1448388 A C 0.005759 0.009373 0.9509 0.9502
1 105106338 rs1448389 T A 0.005743 0.00933 0.9509 0.9502
1 105106498 rs7553985 C T 0.004868 0.01001 0.9499 0.9489
1 105106737 rs11184207 T C 0.005753 0.009332 0.9509 0.9502
1 105107140 rs12031459 G A 0.005733 0.009171 0.9509 0.9502
1 105107764 rs11184208 G C 0.005737 0.009197 0.9509 0.9502
1 105107784 rs11184209 A G 0.005736 0.009196 0.9509 0.9502
1 105107912 rs10881172 G A 0.005746 0.009155 0.9509 0.9502
1 105107942 rs10881173 C T 0.005746 0.009152 0.9509 0.9502
1 105107984 rs10881174 G A 0.005745 0.009149 0.9509 0.9502
1 105108383 rs1375108 G A 0.005487 0.008758 0.9506 0.9500
1 105108440 rs1375109 T C 0.005731 0.009101 0.9509 0.9502
1 105108544 rs1375110 T C 0.005235 0.00838 0.9503 0.9497
1 105108665 rs2317406 A G 0.005724 0.009078 0.9509 0.9502
1 105108885 rs2037114 G T 0.005718 0.009057 0.9509 0.9502
1 105109002 rs4378213 C T 0.00573 0.009017 0.9509 0.9502
1 105109052 rs2037115 T C 0.005727 0.009011 0.9509 0.9502
1 105109163 rs11184210 G C 0.005691 0.008972 0.9508 0.9502
1 105109353 rs2218674 A G 0.00572 0.008982 0.9509 0.9502
1 105109798 rs1448390 C A 0.005706 0.008936 0.9508 0.9502
1 105110024 rs7550027 T G 0.005715 0.00889 0.9508 0.9502
1 105110085 rs1515319 C A 0.005625 0.0088 0.9508 0.9501
1 105110842 rs12091492 G C 0.005887 0.009091 0.9510 0.9504
1 105110897 rs12091498 A C 0.00586 0.009049 0.9510 0.9504
1 105111177 rs12172728 A G 0.005865 0.009135 0.9510 0.9503
1 105111216 rs12172729 C G 0.005882 0.009108 0.9510 0.9504
1 105111220 rs12172736 A C 0.005864 0.009132 0.9510 0.9503
1 105111413 rs1597181 A G 0.006013 0.008705 0.9511 0.9506
1 105111535 rs12172730 A G 0.002044 0.002044 0.9457 0.9457
1 105111860 rs12038810 C G 0.002021 0.002021 0.9457 0.9457
1 105112235 rs10881175 C A 0.005861 0.008921 0.9510 0.9504
1 105112237 rs12036483 G A 0.002021 0.002021 0.9457 0.9457
1 105112356 rs2166890 T C 0.005859 0.008919 0.9510 0.9504
1 105112405 rs2121970 A G 0.005859 0.008918 0.9510 0.9504
1 105112683 rs2121971 C G 0.006142 0.009494 0.9513 0.9506
1 105112712 rs2121972 C T 0.005854 0.008909 0.9510 0.9504
1 105112974 rs12080249 G A 0.00585 0.008903 0.9510 0.9504
1 105113404 rs12047801 T C 0.005507 0.01003 0.9507 0.9498
1 105113609 rs12040660 A G 0.002028 0.002028 0.9457 0.9457
1 105113646 rs7543454 A G 0.005862 0.008964 0.9510 0.9504
1 105113769 rs7543565 C G 0.005781 0.008848 0.9509 0.9503
1 105115188 rs11184211 G A 0.008827 0.008827 0.9533 0.9533
1 105116167 rs12035075 G A 0.005637 0.00731 0.9507 0.9503
1 105118137 rs12037878 A T 0.001542 0.001542 0.9442 0.9442
1 105120733 rs35147848 A G 0.001675 0.001675 0.9446 0.9446
1 105122750 rs2102718 G A 0.001969 0.001969 0.9455 0.9455
1 105123675 rs4460650 A G 0.001972 0.001972 0.9455 0.9455
1 105124942 rs12037062 A G 0.001493 0.001493 0.9439 0.9439
1 105125853 rs12044377 T C 0.001861 0.001861 0.9451 0.9451
1 105125970 rs12045163 T C 0.001857 0.001857 0.9451 0.9451
1 105126784 rs35890506 G A 0.002013 0.002013 0.9455 0.9455
1 105127069 rs12039030 A G 0.001822 0.001822 0.9450 0.9450
1 105133201 rs12041738 T A 0.001164 0.001164 0.9428 0.9428
1 105134471 rs12040793 C G 0.001136 0.001136 0.9426 0.9426
1 105136795 rs12040434 C T 0.001143 0.001143 0.9426 0.9426
1 105139187 rs68069125 T C 0.002255 0.002255 0.9459 0.9459
1 105139573 rs12024855 A C 0.002217 0.002217 0.9458 0.9458
1 105139661 rs12043281 A T 0.002481 0.002481 0.9464 0.9464
1 105142122 rs12756812 T C 0.003857 0.003857 0.9435 0.9435
1 105142379 rs12048713 A G 0.003999 0.003999 0.9436 0.9436
1 105143858 rs147801049 C T 0.004314 0.005269 0.6609 0.6521
1 105149173 rs115499030 T C 0.002506 0.002506 10.8012 10.8012
1 105164648 rs78538212 A G 0.004505 0.004505 1.1901 1.1901
1 105175816 rs185746591 T C 0.009527 0.3643 6.8324 3.6720
1 105207284 rs112328988 T C 0.002607 0.01455 1.4040 1.3634
1 105213397 rs12064148 A G 0.009449 0.07243 1.4242 1.3661
1 105227027 rs180792224 G A 0.0004702 0.0004702 1.6260 1.6260
1 105255496 rs6663408 A G 0.001845 0.001845 1.1617 1.1617
1 105255651 rs6677982 T A 0.001845 0.001845 1.1617 1.1617
1 105255682 rs6681112 G T 0.001845 0.001845 1.1617 1.1617
1 105255754 rs6678083 G A 0.00175 0.00175 1.1626 1.1626
1 105255882 rs12729680 A G 0.001764 0.001764 1.1622 1.1622
1 105256043 rs12754781 C A 0.002448 0.002448 1.1526 1.1526
1 105328176 rs117905294 G A 0.003945 0.04645 1.7053 1.7874
1 105359432 rs192238751 G A 0.004387 0.004387 7.3563 7.3563
1 105405115 rs75235839 T C 0.001907 0.001907 5.1592 5.1592
1 105406218 rs143431811 T C 0.005253 0.005253 2.1143 2.1143
1 105422292 rs199721610 T G 0.004525 0.00455 1.6297 1.6297
1 105440986 rs117692011 T C 0.0002384 0.0003223 1.8166 1.8203
1 105446069 rs138418982 A T 6.97e-05 0.0001717 2.0579 2.0852
1 105449139 rs1376368 T C 0.005112 0.008785 1.0633 1.0628
1 105449444 rs12128538 C T 0.004837 0.008742 1.0637 1.0632
1 105449617 rs12138779 T C 0.004678 0.008684 1.0639 1.0634
1 105450905 rs12043712 A C 0.003948 0.006632 1.0651 1.0646
1 105451740 rs1157147 G A 0.004039 0.007654 1.0649 1.0642
1 105451991 rs11184345 A T 0.003763 0.007114 1.0654 1.0648
1 105452347 rs1376365 T C 0.003599 0.007175 1.0658 1.0650
1 105452918 rs7525730 C T 0.005209 0.006984 1.0631 1.0628
1 105453293 rs7518715 T C 0.003406 0.006595 1.0660 1.0653
1 105453412 rs7526166 G T 0.003729 0.006711 1.0653 1.0647
1 105453688 rs11184346 C T 0.002934 0.006676 1.0671 1.0661
1 105454229 rs1376363 G A 0.002999 0.007263 1.0668 1.0658
1 105455774 rs11184347 G A 0.003522 0.01635 1.0640 1.0625
1 105455984 rs11184348 T G 0.003491 0.01641 1.0640 1.0625
1 105458738 rs6681405 T C 0.003586 0.01875 1.0640 1.0626
1 105459177 rs75006760 A G 0.000828 0.02033 1.4485 1.4104
1 105459861 rs4463676 G C 0.003365 0.02183 1.0643 1.0626
1 105461583 rs11184353 T C 0.003251 0.02123 1.0646 1.0628
1 105462444 rs2100255 G C 0.003917 0.01513 1.0633 1.0621
1 105462786 rs151211537 G C 0.003984 0.01571 1.0631 1.0619
1 105463092 rs6684512 G A 0.004201 0.01605 1.0628 1.0616
1 105463888 rs6690692 C T 0.003147 0.0145 1.0647 1.0632
1 105466692 rs1993072 G C 0.002761 0.0159 1.0659 1.0643
1 105467078 rs1993071 A G 0.002772 0.01587 1.0658 1.0643
1 105468058 rs7553848 G A 0.002973 0.0214 1.0656 1.0637
1 105470785 rs188036891 C T 0.007969 0.007969 9.5002 9.5002
1 105472681 rs12144228 A G 0.009451 0.009451 0.8586 0.8586
1 105474300 rs9645402 G A 0.009203 0.009203 0.8582 0.8582
1 105474388 rs2334008 T G 0.004075 0.03895 1.0633 1.0613
1 105474530 rs2334009 T C 0.006996 0.04607 1.0599 1.0585
1 105474577 rs7514367 G T 0.009155 0.009155 0.8581 0.8581
1 105474612 rs7543406 T G 0.009149 0.009149 0.8581 0.8581
1 105474871 rs6583096 A C 0.009166 0.009166 0.8581 0.8581
1 105474934 rs7554716 T C 0.009234 0.009234 0.8583 0.8583
1 105475157 rs6583097 A G 0.009172 0.009172 0.8581 0.8581
1 105475180 rs6693177 T G 0.009173 0.009173 0.8581 0.8581
1 105475214 rs6702782 T C 0.009176 0.009176 0.8581 0.8581
1 105475231 rs6693194 A G 0.00918 0.00918 0.8581 0.8581
1 105475285 rs6662096 C T 0.009186 0.009186 0.8581 0.8581
1 105475296 rs11587702 C T 0.003923 0.03159 1.0634 1.0614
1 105475361 rs6702908 T C 0.008254 0.008254 0.8564 0.8564
1 105475639 rs2334011 C A 0.001695 0.03768 0.9373 0.9418
1 105475646 rs2084669 T A 0.001694 0.03768 0.9373 0.9418
1 105479917 rs75055486 G T 0.003365 0.03026 1.0666 1.0646
1 105485839 rs77994497 C T 0.00967 0.00967 0.8591 0.8591
1 105488739 rs75659640 A T 0.008514 0.008514 0.8579 0.8579
1 105489812 rs146720999 C T 0.008514 0.008514 0.8579 0.8579
1 105490393 rs12122175 A G 0.008526 0.008526 0.8580 0.8580
1 105490810 rs10881219 G A 0.004768 0.06538 0.9429 0.9465
1 105490812 rs10881220 T G 0.004583 0.06483 0.9425 0.9462
1 105495524 rs112538972 A G 0.008528 0.008528 0.8580 0.8580
1 105498995 rs146549440 G A 0.008309 0.008309 0.8458 0.8458
1 105500266 rs56205724 T A 0.005984 0.005984 13.8074 13.8074
1 105500272 rs78443788 A T 0.009717 0.009717 0.8603 0.8603
1 105500662 rs80021972 A C 0.003899 0.03106 0.9422 0.9443
1 105500671 rs74954597 A G 0.00403 0.03132 0.9423 0.9444
1 105500687 rs12082867 T C 0.003865 0.03076 0.9421 0.9442
1 105505145 rs111532464 T A 0.007898 0.007898 0.8569 0.8569
1 105506617 rs77317641 T C 0.003423 0.08971 1.0675 1.0620
1 105506618 rs78940733 G A 0.003423 0.08971 1.0675 1.0620
1 105506621 rs34972013 G A 0.003423 0.08972 1.0675 1.0620
1 105507896 rs6695731 T C 0.003634 0.03545 1.0637 1.0623
1 105511033 rs6657473 A C 0.004103 0.03672 1.0629 1.0615
1 105512395 rs1839644 T C 0.004163 0.03507 1.0628 1.0615
1 105513300 rs75817674 T A 0.007277 0.007277 0.8550 0.8550
1 105515318 rs12036149 A G 0.004568 0.03428 1.0621 1.0608
1 105516353 rs7512444 T C 0.005895 0.03778 1.0603 1.0590
1 105519198 rs11184401 G T 0.005237 0.02486 1.0611 1.0604
1 105520137 rs6670399 T C 0.005272 0.02531 1.0611 1.0603
1 105520453 rs1987833 C T 0.005428 0.03612 1.0609 1.0602
1 105520464 rs1987832 T C 0.005437 0.03552 1.0609 1.0602
1 105520534 rs3899577 T C 0.005263 0.0253 1.0611 1.0604
1 105520977 rs11184402 A G 0.004762 0.02418 1.0618 1.0609
1 105521728 rs10881231 G A 0.005356 0.02559 1.0610 1.0603
1 105521881 rs111769487 T C 0.007384 0.007384 0.8552 0.8552
1 105522024 rs7535827 G A 0.005305 0.0254 1.0611 1.0603
1 105522083 rs147912243 A T 0.004611 0.004611 1.2228 1.2228
1 105522676 rs12746089 T A 0.005332 0.02549 1.0610 1.0603
1 105522965 rs12137451 C T 0.008457 0.008457 0.8596 0.8596
1 105523921 rs1349427 T C 0.005365 0.02558 1.0609 1.0602
1 105524134 rs1349426 C T 0.005325 0.02549 1.0610 1.0603
1 105524503 rs12127978 C T 0.005314 0.02552 1.0610 1.0603
1 105524856 rs7512640 A G 0.005359 0.02567 1.0610 1.0603
1 105524911 rs5025982 A C 0.005307 0.02553 1.0610 1.0603
1 105525087 rs4466665 A T 0.004842 0.02429 1.0617 1.0609
1 105525593 rs12724322 T G 0.003739 0.02288 1.0636 1.0629
1 105526839 rs7518968 A G 0.009086 0.04941 1.0562 1.0566
1 105527819 rs7538423 C T 0.007951 0.05323 1.0572 1.0578
1 105527973 rs7533513 T C 0.008337 0.05616 1.0568 1.0572
1 105528200 rs7524928 A G 0.007603 0.05415 1.0575 1.0582
1 105528766 rs11184405 C G 0.006229 0.01377 1.0580 1.0578
1 105529270 rs12132360 C A 0.007361 0.007361 1.0571 1.0571
1 105529273 rs12132361 G A 0.007587 0.007587 1.0569 1.0569
1 105530414 rs2334013 T A 0.007369 0.01285 1.0516 1.0512
1 105530923 rs34259629 A G 0.007334 0.0131 1.0516 1.0512
1 105533279 rs10881235 T C 0.007642 0.01664 1.0514 1.0511
1 105534936 rs10881236 G T 0.007482 0.01489 1.0513 1.0509
1 105535373 rs12184311 A G 0.007486 0.01491 1.0512 1.0509
1 105535421 rs12718026 A G 0.008248 0.01632 1.0506 1.0502
1 105535633 rs12133206 G A 0.00811 0.01593 1.0507 1.0504
1 105535971 rs12137367 C G 0.008224 0.01718 1.0509 1.0506
1 105536192 rs11184407 C T 0.007817 0.01559 1.0509 1.0506
1 105537024 rs12049621 G C 0.007907 0.01574 1.0508 1.0505
1 105537204 rs12039264 G A 0.007886 0.01569 1.0509 1.0505
1 105538582 rs12752744 A T 0.00792 0.01578 1.0508 1.0505
1 105538867 rs12043540 T G 0.008492 0.0167 1.0504 1.0501
1 105539832 rs12042098 C T 0.008153 0.01618 1.0506 1.0503
1 105540107 rs12024426 G C 0.008124 0.01614 1.0507 1.0503
1 105540858 rs12759942 G A 0.0081 0.01609 1.0507 1.0503
1 105540865 rs12739020 T G 0.006633 0.0139 1.0521 1.0516
1 105541944 rs11184410 G T 0.008077 0.01601 1.0508 1.0504
1 105542796 rs12121850 T C 0.008109 0.01609 1.0507 1.0503
1 105543561 rs1551109 A G 0.008179 0.01807 1.0506 1.0502
1 105544638 rs12041785 C T 0.008149 0.01628 1.0507 1.0503
1 105545404 rs11587565 C T 0.008193 0.01636 1.0506 1.0503
1 105547218 rs1349428 T A 0.008882 0.01751 1.0501 1.0498
1 105547221 rs1304679 A C 0.008882 0.01751 1.0501 1.0498
1 105547323 rs1159217 G A 0.008886 0.01751 1.0501 1.0498
1 105548016 rs7554564 A G 0.008673 0.01579 1.0504 1.0501
1 105548033 rs7525754 G T 0.008638 0.01571 1.0504 1.0502
1 105548740 rs7355211 C G 0.009089 0.038 1.0553 1.0549
1 105548815 rs7355213 C G 0.009671 0.03566 1.0550 1.0550
1 105550027 rs6678105 C T 0.00835 0.01561 1.0508 1.0505
1 105550287 rs12046922 G A 0.008299 0.01554 1.0509 1.0506
1 105551448 rs12047932 G A 0.009729 0.03701 1.0548 1.0543
1 105551576 rs11590333 T A 0.008198 0.01522 1.0509 1.0507
1 105552128 rs1158909 A T 0.009929 0.01811 1.0497 1.0494
1 105552372 rs1158908 A C 0.009659 0.05036 1.0549 1.0551
1 105596130 rs143658092 C T 0.002855 0.09412 1.4202 1.3547
1 105622174 rs147771392 T C 0.001928 0.001928 1.9518 1.9518
1 105630706 rs150507130 T G 0.002073 0.002073 1.4122 1.4122
1 105670024 rs115360189 A G 0.00702 0.00702 2.0626 2.0626
1 105685917 rs77162962 G A 0.009788 0.009788 1.4978 1.4978
1 105768177 rs187014375 A T 0.007944 0.007944 0.6056 0.6056
1 105774449 rs79579091 C T 0.008477 0.03539 0.8430 0.8331
1 105787470 rs188415973 A C 0.002694 0.002694 1.4916 1.4916
1 105802827 rs113890218 A G 0.006794 0.01876 2.2095 2.1661
1 105914853 rs113190011 A C 0.008444 0.008444 2.0330 2.0330
1 105946570 rs193149111 C T 0.003067 0.003067 4.9619 4.9619
1 105985449 rs186392418 T A 0.005268 0.03009 1.6786 1.6812
1 105992921 rs192675657 T A 0.0006816 0.003441 2.3295 2.3653
1 106029967 rs186427258 G A 0.009496 0.009496 3.1719 3.1719
1 106078300 rs151277129 A G 0.0005748 0.04484 2.5066 2.2778
1 106085000 rs114615131 T C 0.00331 0.00331 0.1821 0.1821
1 106086052 rs143225807 G C 0.002993 0.002993 1.9974 1.9974
1 106098862 rs151099294 G T 0.004687 0.2177 2.8392 2.7674
1 106132386 rs143643499 A G 0.005067 0.2341 2.8102 2.7395
1 106153726 rs145212045 A G 0.004386 0.004386 1.2133 1.2133
1 106168838 rs12405853 A G 0.004379 0.004379 1.2367 1.2367
1 106172102 rs182194036 G A 0.00974 0.00974 1.6781 1.6781
1 106172265 rs117684166 C T 0.004781 0.004781 1.9963 1.9963
1 106184696 rs75349474 G A 0.003208 0.003208 3.9798 3.9798
1 106187262 rs115612243 T C 0.006892 0.006892 3.4588 3.4588
1 106195998 rs114480873 G A 0.005879 0.005879 3.5670 3.5670
1 106217518 rs185997319 C T 0.003904 0.003904 0.5519 0.5519
1 106237055 rs115767378 A G 0.001073 0.001073 6.3726 6.3726
1 106264393 rs114756628 A C 0.003208 0.003208 3.1143 3.1143
1 106290158 rs140331205 C G 0.00459 0.00459 0.5757 0.5757
1 106363113 rs199823645 T G 0.005981 0.005981 1.1601 1.1601
1 106369513 rs117824107 T C 0.009779 0.009779 0.7149 0.7149
1 106370706 rs142638066 G T 0.009424 0.009424 0.7382 0.7382
1 106406382 rs186948347 T G 0.006847 0.02127 3.8696 3.9402
1 106445866 rs139713769 G T 0.004957 0.01693 1.7531 1.7439
1 106456404 rs189646176 T C 0.00806 0.00806 5.2000 5.2000
1 106507901 rs186717011 C T 0.003528 0.003528 4.3422 4.3422
1 106544695 rs139606505 T C 0.005054 0.1015 2.4127 2.0213
1 106596911 rs186884395 A T 0.001445 0.001445 16.5382 16.5382
1 106606215 rs183036541 C A 0.001447 0.001447 16.5139 16.5139
1 106632698 rs145457238 G A 0.006435 0.006435 1.5235 1.5235
1 106644825 rs181117191 T C 0.008178 0.248 1.8023 1.5388
1 106664022 rs2991799 G A 0.00821 0.1513 2.4665 2.1472
1 106732601 rs145485305 A G 0.007628 0.007628 1.4953 1.4953
1 106735736 rs79611414 A G 0.0005303 0.3319 0.4086 0.6004
1 106792116 rs148267524 A G 0.004402 0.0517 1.6272 1.5245
1 106838166 rs11580063 G A 0.008403 0.008403 3.4403 3.4403
1 106842049 rs191235169 C G 0.002765 0.005281 1.5240 1.7982
1 106869455 rs187559398 C T 0.0002078 0.0002078 12.0231 12.0231
1 106869642 rs184232674 C A 0.00382 0.00382 2.1782 2.1782
1 106873576 rs191229842 A G 0.002895 0.002895 1.9393 1.9393
1 106929446 rs183541161 T C 0.007633 0.007633 1.6774 1.6774
1 106937165 rs139169347 A G 0.00735 0.00735 1.5287 1.5287
1 106964372 rs189138167 G C 0.0003465 0.0003465 11.3100 11.3100
1 107054049 rs72693304 A G 0.007964 0.01537 2.4348 2.5651
1 107106531 rs182636411 C T 0.0002154 0.0002154 12.1802 12.1802
1 107111499 rs72693316 G T 0.00149 0.004553 3.6770 3.9404
1 107111545 rs72693317 T A 0.001479 0.004529 3.6815 3.9452
1 107114303 rs182125015 C T 0.006143 0.006143 1.9592 1.9592
1 107265618 rs191181401 G T 0.0005958 0.0005958 11.9208 11.9208
1 107268800 rs192734920 A G 0.0005959 0.0005959 11.9276 11.9276
1 107343007 rs140074220 T C 0.0002271 0.0002271 1.5102 1.5102
1 107420305 rs182590822 A G 0.008544 0.008544 0.3124 0.3124
1 107447022 rs182989492 A G 0.006123 0.006123 1.3592 1.3592
1 107473836 rs202040826 C T 0.008172 0.008172 1.2891 1.2891
1 107473844 rs200016445 T G 0.008175 0.008175 1.2891 1.2891
1 107511234 rs117718089 A G 0.005049 0.005049 1.2279 1.2279
1 107524519 rs146330015 A G 0.008399 0.008399 3.1149 3.1149
1 107528118 rs138365457 T C 0.0003168 0.0003168 1.7391 1.7391
1 107536660 rs6704111 C T 0.00531 0.1061 1.0617 1.0676
1 107544084 rs146667258 A G 0.0003276 0.0003276 1.7290 1.7290
1 107572766 rs138972574 G A 0.0005691 0.0005691 1.6936 1.6936
1 107582288 rs149580976 G A 0.0005795 0.0005795 1.6921 1.6921
1 107662251 rs185020373 C T 0.009853 0.009853 1.9382 1.9382
1 107768577 rs182786097 G T 0.005412 0.005412 2.5083 2.5083
1 107830013 rs116920594 A T 0.005661 0.005661 1.4841 1.4841
1 107835045 rs140169371 A G 0.006704 0.006704 2.4624 2.4624
1 107837980 rs189031571 C T 0.00882 0.00882 1.2015 1.2015
1 107839978 rs142917715 G A 0.00802 0.00802 1.2040 1.2040
1 107840454 rs114538605 A G 0.008373 0.008373 1.2028 1.2028
1 107841155 rs147023131 C A 0.008357 0.008357 1.2028 1.2028
1 107841622 rs138198343 A G 0.008345 0.008345 1.2028 1.2028
1 107844060 rs150041900 G T 0.00779 0.00779 1.2049 1.2049
1 107844546 rs142302516 A G 0.007586 0.007586 1.2057 1.2057
1 107845952 rs140867062 C G 0.005856 0.005856 1.2140 1.2140
1 107846641 rs202245885 G A 0.003548 0.003548 1.2806 1.2806
1 107849040 rs4244127 G A 0.005616 0.005616 1.0796 1.0796
1 107856125 rs143319764 T C 0.005229 0.006075 1.2265 1.2267
1 107859399 rs141429371 G T 0.005282 0.006182 1.2269 1.2270
1 107859411 rs150815732 C A 0.005279 0.006173 1.2269 1.2270
1 107860684 rs145528735 A G 0.005282 0.006208 1.2272 1.2272
1 107864675 rs141773379 G A 0.005784 0.006324 1.2255 1.2255
1 107868824 rs144679565 G T 0.002117 0.002117 2.2264 2.2264
1 107903038 rs183195468 G A 0.002534 0.002534 8.5558 8.5558
1 107919523 rs6662404 T C 0.003175 0.003175 0.9204 0.9204
1 107933395 rs79816018 C A 0.009149 0.009149 0.9369 0.9369
1 107937597 rs3762369 T C 0.007249 0.007249 0.9401 0.9401
1 107938652 rs78737166 T A 0.007346 0.007346 0.9402 0.9402
1 107938716 rs17018865 C A 0.00735 0.00735 0.9402 0.9402
1 107938864 rs78549351 G C 0.007372 0.007372 0.9402 0.9402
1 107939883 rs75638559 A G 0.007479 0.007479 0.9404 0.9404
1 107940274 rs74521142 C T 0.007492 0.007492 0.9404 0.9404
1 107940398 rs77605310 G C 0.007509 0.007509 0.9404 0.9404
1 107940421 rs79754664 G A 0.007511 0.007511 0.9404 0.9404
1 107940610 rs74846655 G A 0.006982 0.006982 0.9396 0.9396
1 107940950 rs118056748 G A 0.007576 0.007576 0.9405 0.9405
1 107941332 rs59822251 A C 0.00761 0.00761 0.9405 0.9405
1 107941714 rs58212145 A C 0.007617 0.007617 0.9405 0.9405
1 107941796 rs59906613 G A 0.007644 0.007644 0.9405 0.9405
1 107941948 rs17018872 T A 0.007664 0.007664 0.9405 0.9405
1 107941999 rs74718307 A T 0.007669 0.007669 0.9405 0.9405
1 107942568 rs77490177 G A 0.007783 0.007783 0.9407 0.9407
1 107942946 rs75248579 A C 0.007847 0.007847 0.9407 0.9407
1 107942961 rs76274435 G A 0.007382 0.007382 0.9403 0.9403
1 107945345 rs370321647 C T 0.00417 0.063 2.7051 2.5585
1 107947812 rs188251097 T C 0.008853 0.008853 0.9416 0.9416
1 107947886 rs894904 C T 0.008318 0.008318 0.9412 0.9412
1 107947950 rs75131918 T A 0.008868 0.008868 0.9416 0.9416
1 107949200 rs17018910 C T 0.007489 0.007489 0.9404 0.9404
1 107950007 rs76629938 T G 0.009105 0.009105 0.9418 0.9418
1 107951358 rs3790686 T C 0.009439 0.009439 0.9421 0.9421
1 107952605 rs2218404 G T 0.009693 0.009693 1.0612 1.0612
1 107954332 rs17018936 C T 0.009671 0.009671 0.9423 0.9423
1 107955428 rs17018944 G A 0.009868 0.009868 0.9424 0.9424
1 107955909 rs143851534 C T 0.009728 0.009728 0.9423 0.9423
1 107956126 rs17018946 G A 0.009671 0.009671 0.9423 0.9423
1 107956839 rs558009 C T 0.008486 0.008486 1.0623 1.0623
1 107956863 rs645462 T A 0.008478 0.008478 1.0623 1.0623
1 107956997 rs76722277 T C 0.009574 0.009574 0.9422 0.9422
1 107957179 rs182453891 G A 0.001068 0.001068 37.0662 37.0662
1 107958622 rs77040871 C T 0.009751 0.009751 0.9423 0.9423
1 107991792 rs186787090 G A 0.001563 0.001563 84.7311 84.7311
1 107991814 rs192350830 A G 0.000111 0.000111 33.9982 33.9982
1 108061819 rs74874748 T C 0.002715 0.002715 1.3654 1.3654
1 108083815 rs183910131 T C 0.00313 0.00313 6.8123 6.8123
1 108105437 rs185752265 G T 0.004661 0.07992 7.2336 7.6141
1 108114344 rs17236120 G A 0.002818 0.06691 8.6665 8.7602
1 108159909 rs193025611 A G 0.005019 0.09083 6.6999 6.5051
1 108160652 rs191534197 T A 0.003913 0.003913 0.4322 0.4322
1 108182609 rs143711396 A G 0.001013 0.001013 1.7427 1.7427
1 108197497 rs181419962 C T 0.00448 0.00448 12.8939 12.8939
1 108207566 rs78739337 C A 0.00436 0.00436 13.0442 13.0442
1 108208908 rs144101768 T C 0.00347 0.06173 2.7608 2.7334
1 108212293 rs117360839 A G 0.003508 0.003508 0.8042 0.8042
1 108216879 rs148290520 C T 0.009928 0.009928 2.0965 2.0965
1 108234015 rs115305181 A C 0.005925 0.005925 0.5824 0.5824
1 108253938 rs116139397 C T 0.000307 0.000307 0.5287 0.5287
1 108288998 rs191987311 G A 0.001371 0.01492 13.1950 11.2176
1 108301468 rs113192281 T A 0.003683 0.003683 1.3586 1.3586
1 108302565 rs149981127 T C 0.003012 0.003012 1.5785 1.5785
1 108309464 rs138238020 T G 0.00611 0.00611 1.2395 1.2395
1 108315778 rs139536723 A T 0.002451 0.002451 1.9432 1.9432
1 108435949 rs192929548 C T 0.008676 0.008676 1.4137 1.4137
1 108487474 rs9787164 G C 0.004311 0.04696 1.2601 1.2439
1 108526487 rs185951286 A G 0.005868 0.1606 2.2452 1.9033
1 108575445 rs186047636 A C 0.009804 0.4295 4.0076 2.8151
1 108629986 rs193076923 C G 0.002884 0.01837 1.6833 1.6681
1 108634902 rs144699028 C T 0.002782 0.002782 1.9745 1.9745
1 108635829 rs74791148 C T 0.002951 0.02173 0.4132 0.4465
1 108667485 rs191124225 T C 0.007476 0.007476 3.7074 3.7074
1 108679007 rs12404810 A G 0.009696 0.009696 1.3174 1.3174
1 108679234 rs41278468 C T 0.009428 0.009428 0.0023 0.0023
1 108894931 rs145012989 T C 0.008776 0.008776 1.3062 1.3062
1 109133051 rs144000915 A G 0.005287 0.005287 4.2292 4.2292
1 109202690 rs115692834 C T 0.002394 0.002394 0.1630 0.1630
1 109240216 rs200445246 G A 0.004898 0.004898 2.2086 2.2086
1 109402831 rs35438081 T G 0.007318 0.007318 0.3211 0.3211
1 109405151 rs12725689 T C 0.003883 0.003883 3.7715 3.7715
1 109406625 rs35907086 A G 0.009051 0.009051 3.2167 3.2167
1 109407712 rs35926243 A T 0.009415 0.009415 0.3133 0.3133
1 109416340 rs34182354 T C 0.006247 0.006247 0.4806 0.4806
1 109454571 rs114208558 C G 0.008309 0.008309 0.3043 0.3043
1 109466691 rs148266178 A G 0.009953 0.009953 7.8832 7.8832
1 109470246 rs143277286 T C 0.004416 0.004416 0.6332 0.6332
1 109535450 rs144418165 T C 0.001046 0.001046 0.7164 0.7164
1 109564419 rs183930129 A G 0.006938 0.006938 34.4354 34.4354
1 109567597 rs137964216 G C 0.004946 0.004946 0.7279 0.7279
1 109575004 rs140235607 T C 0.003049 0.003049 0.7084 0.7084
1 109579234 rs9697801 A G 0.003572 0.003572 0.7125 0.7125
1 109698021 rs188136277 T C 0.001342 0.001342 2.5288 2.5288
1 109753001 rs150807436 T C 0.003264 0.003264 2.0008 2.0008
1 109777643 rs139270226 G T 0.0009357 0.0009357 2.5507 2.5507
1 109803405 rs186578188 A T 0.005449 0.01953 2.5879 2.6506
1 109830994 rs150602754 T C 0.0004612 0.02944 1.6155 1.4944
1 109835731 rs187500456 C A 0.003575 0.005897 2.9363 2.9001
1 109839896 rs7515901 T C 0.002388 0.006858 1.1553 1.1599
1 109842271 rs680434 T C 0.00636 0.00636 0.8508 0.8508
1 109845073 rs148605709 A G 0.001276 0.001276 6.5590 6.5590
1 109868793 rs183582373 T C 9.186e-06 9.186e-06 3.5168 3.5168
1 109875415 rs12046539 T C 0.007492 0.007492 0.8531 0.8531
1 109875993 rs187624923 T C 0.004534 0.004534 4.3013 4.3013
1 109879549 rs4603158 T C 0.009624 0.009624 0.8542 0.8542
1 109906076 rs184642049 C T 0.008223 0.1341 0.3840 0.3959
1 109913623 rs77636355 C A 0.008655 0.008655 2.6842 2.6842
1 109915075 rs10858086 A C 0.009964 0.009964 0.8588 0.8588
1 109918766 rs12037677 C T 0.008607 0.008607 0.8671 0.8671
1 109923586 rs10858088 T C 0.007681 0.007681 0.8513 0.8513
1 109926828 rs10858089 C T 0.009633 0.009633 0.8583 0.8583
1 109929237 rs3879452 A G 0.00962 0.00962 0.8582 0.8582
1 109931908 rs10745354 T C 0.009607 0.009607 0.8582 0.8582
1 109935325 rs3768495 T C 0.009586 0.009586 0.8582 0.8582
1 109935505 rs3768493 T C 0.009585 0.009585 0.8582 0.8582
1 109935578 rs10858091 C T 0.009586 0.009586 0.8582 0.8582
1 109937426 rs1343465 C T 0.009567 0.009567 0.8581 0.8581
1 109937931 rs12711448 T C 0.009566 0.009566 0.8581 0.8581
1 109940503 rs72646553 C G 0.009762 0.009762 1.1722 1.1722
1 109941133 rs1880670 T C 0.009551 0.009551 0.8581 0.8581
1 109943893 rs10858092 T C 0.008917 0.008917 0.8568 0.8568
1 109946882 rs2152925 C T 0.007768 0.007768 0.8548 0.8548
1 109950858 rs10858094 C T 0.009507 0.009507 0.8580 0.8580
1 109956156 rs10776807 A G 0.009486 0.009486 0.8580 0.8580
1 109965256 rs12024582 A G 0.008521 0.008521 0.8593 0.8593
1 109965986 rs3768491 G A 0.004662 0.004662 0.8524 0.8524
1 109966718 rs3931560 C A 0.008964 0.008964 0.8573 0.8573
1 109967323 rs11102981 C G 0.006912 0.006912 0.8577 0.8577
1 109967324 rs10858097 A C 0.006298 0.006298 0.8572 0.8572
1 109976775 rs115935180 G C 0.009922 0.009922 0.8586 0.8586
1 109979202 rs4970729 A G 0.009891 0.009891 0.8585 0.8585
1 109979526 rs4970730 C T 0.007285 0.007285 0.8536 0.8536
1 109979617 rs4970758 G A 0.008961 0.008961 0.8570 0.8570
1 109994586 rs113651625 A G 0.006705 0.006705 1.1988 1.1988
1 110006349 rs4970763 A G 0.008227 0.008227 0.8590 0.8590
1 110006718 rs114468307 C G 0.002179 0.002179 0.5264 0.5264
1 110008243 rs142226371 T C 0.009448 0.03247 1.3833 1.4113
1 110050250 rs149872562 A C 0.001665 0.001665 78.6605 78.6605
1 110071643 rs142951004 T C 0.005837 0.005837 1.2553 1.2553
1 110088735 rs41299561 C T 0.002441 0.002441 0.5218 0.5218
1 110096747 rs184047263 T C 0.00269 0.00269 0.5275 0.5275
1 110100206 rs114342229 A G 0.002434 0.002434 0.5213 0.5213
1 110247606 rs144585790 T C 0.005989 0.005989 2.5418 2.5418
1 110292091 rs34550071 C G 0.005667 0.005667 0.8437 0.8437
1 110293989 rs45612540 G A 0.003851 0.003851 0.8384 0.8384
1 110334333 rs145021662 G A 0.009861 0.009861 1.8214 1.8214
1 110346827 rs147002544 T C 0.005248 0.005248 1.9214 1.9214
1 110357277 rs145392791 T C 0.0003569 0.002704 5.2841 5.0277
1 110371761 rs75772291 C T 0.009162 0.01208 1.1329 1.1344
1 110372205 rs72707154 A G 0.005187 0.01248 11.1118 11.3194
1 110434815 rs17025154 T C 0.001192 0.06681 0.7903 0.7935
1 110437185 rs72689547 T C 0.0001427 0.01155 0.8240 0.8084
1 110438025 rs333959 G A 0.005447 0.005447 0.7416 0.7416
1 110439480 rs333960 T C 0.008276 0.008276 0.7723 0.7723
1 110439636 rs333961 T C 0.0009363 0.001667 0.8845 0.8837
1 110440117 rs333962 T C 0.008081 0.06399 0.9398 0.9406
1 110440722 rs333963 T A 0.005287 0.05551 0.9362 0.9389
1 110441186 rs143990443 T G 9.7e-05 0.003661 0.8558 0.8402
1 110441687 rs333965 C A 0.005445 0.05622 0.9364 0.9393
1 110441792 rs333966 G A 0.004686 0.05272 0.9354 0.9383
1 110442337 rs1572335 G T 0.009915 0.06084 0.7727 0.7778
1 110449207 rs72706904 A G 0.000163 0.003672 0.8341 0.8242
1 110449290 rs61372512 T G 0.0002339 0.003491 0.8624 0.8497
1 110450359 rs139492193 A G 0.004138 0.02917 1.4132 1.4387
1 110450847 rs72706905 T G 0.0003009 0.00343 0.8658 0.8544
1 110453807 rs114073070 G C 0.008333 0.05967 0.9284 0.9179
1 110454149 rs3093053 A G 0.00533 0.06322 0.9283 0.9207
1 110478895 rs117633919 G A 0.008687 0.01318 0.8154 0.8097
1 110484580 rs182458031 C A 0.002225 0.002225 0.0507 0.0507
1 110511227 rs79903979 C A 0.006173 0.01931 8.7079 8.6410
1 110523943 rs187411910 T C 0.001729 0.00567 1.8549 1.8455
1 110557187 rs146094011 C T 0.006415 0.006415 0.7852 0.7852
1 110764922 rs6537654 C A 0.008852 0.008852 2.2183 2.2183
1 110777217 rs114694700 T C 0.008799 0.2034 6.4851 6.6416
1 110782591 rs77298216 T C 0.0005264 0.1307 8.0065 6.2760
1 110783422 rs75290100 A G 0.004145 0.004145 1.2269 1.2269
1 110786001 rs74459444 G C 0.009115 0.1758 4.4573 4.0971
1 110791267 rs77580469 C A 0.005571 0.3464 10.7683 7.4006
1 110792484 rs79259741 G A 0.003988 0.3889 11.9903 6.8364
1 110796269 rs117014790 T C 0.008675 0.01353 0.7717 0.7705
1 110833150 rs645177 C T 0.007386 0.03948 0.9483 0.9361
1 110839445 rs637686 T A 0.009204 0.04488 0.9496 0.9367
1 110843112 rs12743266 A T 0.009359 0.009359 1.0534 1.0534
1 110844579 rs6668031 G A 0.008921 0.008921 1.0536 1.0536
1 110846917 rs652202 G T 0.0007212 0.02051 0.9365 0.9392
1 110846961 rs652257 A C 0.0007579 0.02094 0.9367 0.9394
1 110847055 rs652702 A G 0.0005646 0.01832 0.9352 0.9382
1 110847884 rs666493 A G 0.0006354 0.01925 0.9360 0.9389
1 110848727 rs680823 G C 0.0006564 0.02176 0.9360 0.9391
1 110849205 rs17358933 A G 0.002228 0.0104 0.9380 0.9393
1 110850015 rs589127 A G 0.002432 0.01007 0.9384 0.9393
1 110850544 rs574193 T C 0.0007317 0.02795 0.9365 0.9397
1 110850782 rs572207 T C 0.0008421 0.03004 0.9371 0.9404
1 110851077 rs569483 C T 0.0007782 0.02959 0.9368 0.9402
1 110851786 rs541944 G T 0.0008357 0.01926 0.9373 0.9391
1 110852786 rs814765 G T 0.0005506 0.02025 0.9181 0.9203
1 110853759 rs557127 T C 0.0008417 0.01997 0.9373 0.9392
1 110853809 rs663772 G A 0.0008338 0.01968 0.9373 0.9392
1 110854017 rs555223 T C 0.0008335 0.01971 0.9373 0.9392
1 110854082 rs554411 T C 0.0008344 0.01974 0.9373 0.9392
1 110854725 rs678163 G A 0.0008306 0.01981 0.9373 0.9392
1 110854864 rs525976 C T 0.0008302 0.01986 0.9373 0.9392
1 110855439 rs583821 G A 0.0008365 0.02051 0.9373 0.9392
1 110856191 rs587045 A G 0.0006218 0.02579 0.9356 0.9391
1 110856717 rs577540 G C 0.0006213 0.02582 0.9356 0.9391
1 110857664 rs547370 A T 0.0006303 0.01495 0.9359 0.9377
1 110857953 rs615640 A G 0.0008298 0.02022 0.9373 0.9392
1 110859287 rs705294 G A 0.0008232 0.02018 0.9373 0.9392
1 110859427 rs814763 T G 0.0008231 0.02021 0.9373 0.9392
1 110863918 rs58929946 T C 0.001578 0.007662 0.9361 0.9371
1 110865300 rs189205701 G A 0.007037 0.007037 0.2262 0.2262
1 110871605 rs57686250 T C 0.001606 0.008274 0.9362 0.9372
1 110873161 rs75988638 G C 0.001596 0.008238 0.9361 0.9371
1 110883569 rs3738752 T A 0.001897 0.01185 0.9372 0.9383
1 110898723 rs138996222 C A 0.009896 0.01912 1.2865 1.2791
1 110905683 rs11120 C T 0.0003224 0.001087 0.9183 0.9187
1 110912873 rs74418400 C T 0.002031 0.01241 0.9377 0.9386
1 110924353 rs3738750 A G 0.002106 0.01209 0.9379 0.9389
1 110925181 rs17626812 G A 0.003007 0.007718 0.9404 0.9411
1 110936935 rs74876149 T G 0.00252 0.01647 0.9389 0.9400
1 110951189 rs74402670 G A 0.002506 0.003997 0.9393 0.9396
1 110957854 rs17627329 A G 0.002516 0.003509 0.9394 0.9396
1 110962088 rs17025773 G T 0.002484 0.003129 0.9393 0.9394
1 110964102 rs189777770 T C 0.003367 0.003367 0.1669 0.1669
1 110965330 rs58654474 T C 0.002174 0.002174 0.9384 0.9384
1 110972305 rs79314544 A G 0.003611 0.003611 0.9417 0.9417
1 110972488 rs75290877 T C 0.003656 0.003656 0.9418 0.9418
1 110984370 rs61258776 T C 0.009261 0.05007 1.6712 1.6125
1 110991189 rs17679376 T C 0.002312 0.002312 0.9333 0.9333
1 110991324 rs4564141 A G 0.002264 0.002264 0.9332 0.9332
1 110995084 rs66809949 A G 0.005127 0.005127 0.9379 0.9379
1 110995657 rs71665092 T C 0.004307 0.004307 0.9368 0.9368
1 110996325 rs3795828 A G 0.004456 0.004456 0.9370 0.9370
1 111037457 rs1281190 A G 0.009551 0.009551 1.0548 1.0548
1 111041470 rs142446399 A T 0.009933 0.009933 1.6862 1.6862
1 111061653 rs3768456 G A 0.008069 0.008069 0.9486 0.9486
1 111092718 rs190762347 T C 0.004346 0.004346 1.4955 1.4955
1 111097224 rs140621775 C T 0.003275 0.003275 92.6650 92.6650
1 111260916 rs79683127 T C 0.007025 0.007025 0.8646 0.8646
1 111262919 rs75274315 T C 0.007638 0.007638 0.8659 0.8659
1 111265216 rs117075304 C T 0.007584 0.007584 0.8658 0.8658
1 111269517 rs150852729 T G 0.007652 0.007652 1.2645 1.2645
1 111272186 rs151166898 C T 0.005002 0.03864 0.6173 0.6242
1 111303442 rs78153631 C T 0.007686 0.007686 0.8658 0.8658
1 111305490 rs182661319 A G 0.002019 0.002019 0.6739 0.6739
1 111316648 rs140196719 A G 0.006162 0.006162 0.8645 0.8645
1 111326756 rs146837430 G A 0.004675 0.004675 18.4703 18.4703
1 111326760 rs12567521 A C 0.005758 0.00624 1.2452 1.2458
1 111358306 rs142267605 G C 0.0007226 0.3414 3.9597 2.2365
1 111377965 rs145566298 A G 0.0005493 0.0005493 31.4138 31.4138
1 111386234 rs183140292 G A 0.0002635 0.0002635 49.0914 49.0914
1 111386263 rs144535853 C T 0.0002635 0.0002635 49.0914 49.0914
1 111406179 rs77903960 A G 0.005071 0.005071 190.2302 190.2302
1 111431345 rs148145059 C T 0.002943 0.002943 6.2901 6.2901
1 111462929 rs189695042 T G 0.009883 0.08528 1.6474 1.5662
1 111621872 rs184645694 T C 0.003071 0.003071 74.0646 74.0646
1 111639613 rs148205107 A G 0.007565 0.007565 3.5598 3.5598
1 111684079 rs191370581 A T 0.001245 0.001245 1.7380 1.7380
1 111725589 rs199534942 C T 0.008631 0.008631 4.1579 4.1579
1 111728535 rs145759423 C G 0.003374 0.003374 75.5806 75.5806
1 111785566 rs180932682 A G 0.004818 0.004818 22.0286 22.0286
1 111806571 rs145308445 A G 0.005187 0.009207 1.5438 1.5373
1 111812974 rs183955281 T C 0.00705 0.00705 0.6547 0.6547
1 111821218 rs145451191 A C 0.007131 0.007131 6.6468 6.6468
1 111825710 rs61730398 C G 0.008955 0.01201 1.4836 1.4817
1 111833130 rs12565134 T C 0.007865 0.007865 0.7697 0.7697
1 111842401 rs147555573 A G 0.0036 0.01195 1.5752 1.5604
1 111866954 rs72986143 T C 0.003278 0.003278 1.1068 1.1068
1 111866998 rs72986146 A G 0.003281 0.003281 1.1068 1.1068
1 111867971 rs72986149 T C 0.003243 0.003243 1.1069 1.1069
1 111870128 rs72986152 T A 0.003235 0.003235 1.1068 1.1068
1 111874500 rs72986167 T G 0.00329 0.00329 1.1065 1.1065
1 111875566 rs76073434 T C 0.003221 0.003221 1.1068 1.1068
1 111876486 rs12085442 G T 0.003813 0.003813 1.1049 1.1049
1 111879249 rs145508479 T G 0.004006 0.004006 1.1043 1.1043
1 111879653 rs148281680 A G 0.004276 0.004276 1.1036 1.1036
1 111880393 rs138182808 C G 0.003635 0.003635 1.1057 1.1057
1 111883893 rs143633980 A G 0.005045 0.005045 1.1016 1.1016
1 111885495 rs72986191 A G 0.005465 0.005465 1.1006 1.1006
1 111885701 rs72986193 C T 0.005306 0.005306 1.1009 1.1009
1 111886405 rs61491715 C T 0.005195 0.005195 1.1012 1.1012
1 111890008 rs3738307 C G 0.004168 0.004168 1.1035 1.1035
1 111890102 rs3738306 G T 0.004513 0.004513 1.1027 1.1027
1 111891641 rs187765716 G A 0.001229 0.001229 8.5973 8.5973
1 111894870 rs9645351 A G 0.003437 0.003437 1.1055 1.1055
1 111898210 rs76715875 G C 0.002006 0.002006 1.1134 1.1134
1 111900803 rs117150522 A G 0.002052 0.002052 1.1130 1.1130
1 111901942 rs57441943 T C 0.002047 0.002047 1.1130 1.1130
1 111903236 rs12566377 T C 0.004172 0.0111 0.8068 0.8110
1 111903292 rs185627835 T C 0.002046 0.002046 1.1130 1.1130
1 111905803 rs117975249 C T 0.002106 0.002106 1.1128 1.1128
1 111906034 rs4838908 T C 0.009169 0.009169 0.9068 0.9068
1 111906431 rs78980129 T C 0.002371 0.002371 1.1122 1.1122
1 111906642 rs79475093 T C 0.004332 0.004332 1.1061 1.1061
1 111929237 rs141465459 T G 0.003147 0.003147 4.5857 4.5857
1 111958220 rs117377170 T G 0.006412 0.006412 0.8083 0.8083
1 111960088 rs182379858 G C 0.00324 0.006596 9.2667 9.1938
1 111962411 rs148737350 A T 0.0004373 0.004669 6.6300 6.3251
1 111978214 rs74109553 A G 0.002625 0.07944 4.6290 4.7102
1 111983323 rs190227247 G C 0.006646 0.006646 5.6650 5.6650
1 111989330 rs117231206 A G 0.008223 0.008223 0.8130 0.8130
1 112005141 rs148514210 T C 0.001357 0.00265 5.4985 5.4242
1 112019467 rs150674974 T C 0.007256 0.007256 0.8096 0.8096
1 112023692 rs143298791 T A 0.006417 0.006417 0.8049 0.8049
1 112115217 rs74868687 A G 0.00485 0.09666 1.3853 1.3564
1 112176822 rs144443587 G A 0.009283 0.009283 34.7987 34.7987
1 112328615 rs17722058 A G 0.005258 0.005258 1.3025 1.3025
1 112375325 rs6663764 C T 0.001832 0.001832 1.1075 1.1075
1 112382789 rs1677535 C G 0.006967 0.006967 1.0534 1.0534
1 112397189 rs650029 A G 0.006484 0.006484 3.4807 3.4807
1 112401254 rs79487012 T C 0.00268 0.005738 1.3452 1.3587
1 112472221 rs77468353 G A 0.002451 0.002451 1.3743 1.3743
1 112476142 rs116656238 T C 0.007023 0.007023 13.1088 13.1088
1 112689258 rs149851624 A G 0.004266 0.06241 2.1630 2.7879
1 112812508 rs147244707 C T 0.009369 0.009369 1.5354 1.5354
1 112823507 rs147571931 C A 0.001497 0.001497 7.5465 7.5465
1 112828543 rs115191597 A G 0.0005455 0.06223 2.1175 1.8881
1 112840390 rs140623588 A G 0.006543 0.006543 2.6301 2.6301
1 112989875 rs192511995 A G 0.003171 0.003171 1.7399 1.7399
1 113012888 rs188404552 C A 0.00456 0.1902 4.4320 3.7931
1 113019277 rs1175649 G T 0.004532 0.05916 0.3464 0.3900
1 113025514 rs181340188 T C 0.001096 0.002382 0.6316 0.6140
1 113038125 rs181043227 A G 0.006809 0.006809 0.5255 0.5255
1 113074124 rs144874153 A G 0.005004 0.005004 0.5148 0.5148
1 113111294 rs144079298 C A 0.006706 0.006706 3.2586 3.2586
1 113191868 rs7550315 C A 0.004467 0.05103 1.5902 1.6810
1 113227878 rs113458191 T C 0.003549 0.003549 2.1746 2.1746
1 113239500 rs202200340 G T 0.007466 0.05579 2.7291 2.4951
1 113322036 rs61818218 A G 0.001382 0.001382 0.9330 0.9330
1 113323935 rs145106870 T C 0.0005621 0.02563 3.4726 4.1291
1 113328867 rs61430800 A G 0.001162 0.001162 0.9322 0.9322
1 113331134 rs4378202 T C 0.0002824 0.0002824 0.9318 0.9318
1 113394296 rs182149052 C T 0.004713 0.004713 0.1117 0.1117
1 113438526 rs183222347 A G 0.005644 0.005644 0.6658 0.6658
1 113454140 rs143207879 A G 0.0017 0.02051 2.6941 3.0344
1 113508766 rs117207370 A G 0.006289 0.006289 1.3806 1.3806
1 113542420 rs147585002 T C 0.0007468 0.0007468 1.6200 1.6200
1 113550480 rs76780017 G A 0.0009662 0.001223 15.8027 15.6460
1 113558208 rs377202209 C T 0.005063 0.005063 3.3385 3.3385
1 113585071 rs113446590 A T 0.009207 0.07276 1.3805 1.3410
1 113592588 rs12122331 T C 0.004828 0.004828 1.6200 1.6200
1 113619326 rs185343463 A G 0.0004984 0.0004984 1.5277 1.5277
1 113644790 rs148711196 G A 0.00511 0.01582 5.6823 6.0825
1 113666139 rs142346195 C T 0.002712 0.01155 0.7567 0.7627
1 113716433 rs189441819 T C 0.002445 0.00513 7.3972 7.7254
1 113744983 rs182695312 A T 0.003253 0.09493 6.6405 6.6049
1 113751965 rs79763528 T C 0.002368 0.1129 12.0017 7.8596
1 113755201 rs117036451 T C 0.008586 0.0567 0.7609 0.7236
1 113783490 rs148299257 T C 0.004471 0.004471 2.1438 2.1438
1 113839974 rs11102610 C T 0.009222 0.009222 2.0666 2.0666
1 113842245 rs145376288 A G 0.00878 0.3926 1.4388 1.2570
1 113871184 rs183977478 T G 0.005072 0.005072 3.7204 3.7204
1 113896770 rs116268269 G A 0.004993 0.004993 10.6527 10.6527
1 113916833 rs12033092 T A 0.007484 0.007484 1.0548 1.0548
1 113917498 rs12033996 G A 0.007198 0.007198 1.0551 1.0551
1 113918714 rs6665552 C T 0.006883 0.006883 1.0554 1.0554
1 113920017 rs12036205 G A 0.006842 0.006842 1.0555 1.0555
1 113920394 rs12036995 T A 0.006849 0.006849 1.0555 1.0555
1 113920761 rs4838987 G A 0.006799 0.006799 1.0556 1.0556
1 113921412 rs12048327 T C 0.006642 0.006642 1.0558 1.0558
1 113922029 rs12038879 C T 0.006368 0.006368 1.0560 1.0560
1 113922234 rs12039603 C T 0.006353 0.006353 1.0561 1.0561
1 113922845 rs12049447 T C 0.006567 0.006567 1.0559 1.0559
1 113923579 rs66565865 A G 0.006485 0.006485 1.0560 1.0560
1 113945884 rs17031520 A G 0.006632 0.07923 1.1653 1.1590
1 113981053 rs138329409 G A 0.006568 0.1531 1.5247 1.4140
1 113987014 rs189267091 C T 0.006515 0.01322 20.9477 20.7388
1 114002262 rs184460714 A G 0.003761 0.003761 14.4020 14.4020
1 114027868 rs151135726 A T 0.001981 0.1137 1.1715 1.1499
1 114076871 rs79015989 C T 0.0009022 0.0009022 0.7043 0.7043
1 114082592 rs117252644 T A 0.007512 0.01576 1.2297 1.2234
1 114082898 rs35390985 G A 0.007797 0.01621 1.0553 1.0546
1 114085723 rs7554019 C T 0.007218 0.01748 1.0558 1.0551
1 114091848 rs77252128 G A 0.00165 0.1107 1.1890 1.1743
1 114094645 rs4259646 G A 0.00612 0.01553 1.0570 1.0565
1 114095208 rs6537790 C A 0.006155 0.01726 1.0570 1.0563
1 114095793 rs138323024 A C 0.001577 0.0016 0.7147 0.7141
1 114106209 rs1343629 C G 0.004122 0.01205 1.0598 1.0591
1 114111973 rs151061664 A G 0.003089 0.006362 0.7294 0.6740
1 114136923 rs1217231 C G 0.005244 0.02042 0.9451 0.9462
1 114139991 rs1217225 A G 0.005274 0.02091 0.9452 0.9463
1 114141635 rs1217222 C T 0.006661 0.02271 0.9465 0.9474
1 114146135 rs1217216 C T 0.005297 0.02118 0.9452 0.9463
1 114175301 rs371393785 T A 0.009396 0.009396 5.2891 5.2891
1 114178764 rs1217195 C T 0.00794 0.03159 0.9471 0.9482
1 114191287 rs191212202 T A 0.007679 0.08919 1.7760 2.0858
1 114205448 rs185834298 C T 0.002001 0.002001 78.4311 78.4311
1 114217705 rs7522138 A G 0.008214 0.02918 0.9480 0.9490
1 114217714 rs7511816 C A 0.001532 0.001532 0.9337 0.9337
1 114241242 rs28512380 C T 0.004794 0.01195 0.9255 0.9275
1 114274346 rs182620756 A G 0.008403 0.9008 12.2200 1.4496
1 114281941 rs77813000 G T 0.00516 0.0128 1.2156 1.2248
1 114285200 rs368024168 A G 0.008243 0.8993 12.3112 1.4597
1 114313723 rs147979877 C A 0.002448 0.007036 0.7311 0.6631
[truncated: 10,498,330 more chars]
