# Supplementary material for: Genome-wide association study of lung adenocarcinoma in East Asia and comparison with a European population
Source: Nat Commun. 2023 May 26;14:3043. doi: 10.1038/s41467-023-38196-z (PMC10220065; doi:10.1038/s41467-023-38196-z)
Supplement: Supplementary file 14 — Supplementary Data 11 [file 41467_2023_38196_MOESM14_ESM.xlsx]

## Sheet: Sheet1
					Discovery	Discovery	Discovery	Replication	Replication	Replication	Combined	Combined	Combined
Chr	BP	SNP	Effect allele	Ref allele	OR	se	P	OR	se	P	OR	se	P
1	62103414	rs6686620	C	A	0.8678	0.0304627	3.245e-06	0.967628	0.0217844	0.13089	0.932627	0.0177197	8.27481e-05
1	91537807	rs79205758	T	G	0.8042	0.0477092	4.938e-06	0.989803	0.0361442	0.776735	0.917619	0.02881	0.00284377
2	25757709	rs682888	C	T	0.8933	0.0181369	4.935e-10	0.909203	0.0148758	1.56606e-10	0.902773	0.0115019	5.95988e-19
2	155369348	rs16837778	T	C	1.1242	0.0245466	1.848e-06	0.968725	0.0197756	0.108104	1.02717	0.0153997	0.0816976
2	189717229	rs2675400	G	A	1.1718	0.0336385	2.44e-06	1.03313	0.0267389	0.222932	1.08476	0.0209316	0.000101575
2	204678417	rs17594516	A	G	0.9136	0.0202832	8.388e-06	0.949975	0.0149698	0.000607637	0.936986	0.0120446	6.52436e-08
3	61505973	rs112023231	T	C	1.3714	0.0712846	9.398e-06	1.04102	0.0552525	0.466913	1.15447	0.0436704	0.00100448
3	110960248	rs4413308	C	T	0.8965	0.0207968	1.492e-07	0.994909	0.0169805	0.763718	0.954311	0.0131531	0.000377292
3	138570011	rs137884934	T	C	0.8086	0.0470535	6.329e-06	0.802083	0.0277445	1.87919e-15	0.803759	0.0238993	6.20687e-20
4	3214879	rs362332	A	G	1.2992	0.0577303	5.788e-06	1.06695	0.0350904	0.0647838	1.12517	0.0299856	8.38621e-05
4	19522172	rs117234014	T	C	0.7951	0.0477986	1.611e-06	1.1326	0.034721	0.000335561	1.00231	0.0280918	0.934449
4	44174404	rs117715768	T	C	1.2373	0.0421876	4.482e-07	1.1043	0.0308149	0.00128386	1.14887	0.0248838	2.44808e-08
4	56022903	rs9997685	T	A	0.9017	0.0228807	6.117e-06	0.978606	0.0190247	0.255654	0.946408	0.0146285	0.000166319
4	106074826	rs6533181	G	T	1.1199	0.0237893	1.935e-06	1.03341	0.01916	0.0863448	1.06661	0.014922	1.54992e-05
4	157894892	rs1373058	A	T	1.1003	0.0214753	8.554e-06	1.05666	0.0154494	0.000360302	1.07135	0.0125413	3.90167e-08
5	126532284	rs248126	T	G	0.9172	0.0191103	6.106e-06	0.966924	0.0150771	0.0256858	0.947536	0.0118367	5.29426e-06
5	177608864	rs149132587	A	C	1.2147	0.043472	7.674e-06	0.936876	0.0280976	0.0203069	1.01138	0.0235977	0.63146
6	53389995	rs531557	T	A	0.9035	0.0205335	7.727e-07	0.94032	0.0156574	8.48979e-05	0.926611	0.0124506	9.24565e-10
6	137594918	rs2807887	A	G	1.1255	0.0248119	1.889e-06	0.992035	0.0188096	0.670743	1.0388	0.0149893	0.0110913
7	14166635	rs73268040	G	T	0.8606	0.0316827	2.154e-06	0.93121	0.0234515	0.00237308	0.905578	0.0188495	1.4265e-07
7	105322023	rs485832	T	C	1.151	0.0282545	6.448e-07	0.955044	0.0235921	0.0512123	1.03114	0.0181092	0.090356
8	128192817	rs2466026	G	A	1.1016	0.0210437	4.261e-06	1.03904	0.0151482	0.0114702	1.05998	0.0122942	2.15702e-06
9	78312724	rs66512150	A	T	0.872	0.0296634	3.887e-06	0.954587	0.0200076	0.0201817	0.927956	0.0165872	6.55157e-06
10	88480107	rs12770250	G	T	0.9052	0.0223262	8.154e-06	1.00677	0.0162658	0.678253	0.970322	0.0131467	0.0219281
10	126324209	rs10901793	A	G	1.1017	0.0189366	3.143e-07	1.06973	0.0152818	1.02822e-05	1.08223	0.0118924	3.03542e-11
11	34528766	rs766826	T	C	1.1172	0.0215909	2.852e-07	0.995601	0.0149842	0.768603	1.0336	0.0123101	0.00725563
11	61581656	rs174559	A	G	0.91	0.0189078	6.103e-07	0.91445	0.0153911	6.22184e-09	0.912674	0.0119364	1.92878e-14
13	105894903	rs12430029	C	T	1.184	0.0374655	6.541e-06	0.901582	0.029703	0.000486626	1.00157	0.0232756	0.946243
14	35311169	rs1200408	A	G	0.9077	0.0181243	9.133e-08	0.948299	0.015009	0.000404874	0.931569	0.0115598	8.67698e-10
14	41396251	rs1177864	G	C	1.1061	0.0194783	2.254e-07	0.987854	0.016214	0.451036	1.03464	0.0124616	0.00627866
15	49757466	rs71467682	G	A	0.9091	0.0202264	2.457e-06	0.904427	0.0168121	2.29962e-09	0.906333	0.012929	2.81008e-14
15	56454223	rs764014	G	A	0.913	0.0182064	5.754e-07	0.95119	0.0148235	0.000736022	0.935778	0.0114952	7.72738e-09
15	101089208	rs4965314	G	T	1.1037	0.0209675	2.529e-06	1.01622	0.0155628	0.30115	1.04647	0.0124966	0.000278073
16	82224212	rs1364289	A	T	0.8819	0.0268988	2.98e-06	0.991707	0.0211141	0.693274	0.948317	0.0166086	0.00139789
16	89209586	rs117575913	A	G	1.2651	0.0522658	6.823e-06	1.1135	0.0337414	0.00144145	1.1561	0.0283475	3.10318e-07
17	49784791	rs1263970	C	T	1.1165	0.0238795	3.935e-06	0.983392	0.0183526	0.361485	1.03086	0.0145515	0.0367457
19	725066	rs116863980	A	G	1.306	0.0597667	7.938e-06	1.1736	0.0379806	2.50181e-05	1.21025	0.0320556	2.63398e-09
22	21917450	rs131656	A	G	0.9197	0.0181093	3.794e-06	0.990451	0.0149034	0.519721	0.96125	0.0115076	0.000593946
