# Supplementary material for: Genome-wide association study of lung adenocarcinoma in East Asia and comparison with a European population
Source: Nat Commun. 2023 May 26;14:3043. doi: 10.1038/s41467-023-38196-z (PMC10220065; doi:10.1038/s41467-023-38196-z)
Supplement: Supplementary file 15 — Supplementary Data 12 [file 41467_2023_38196_MOESM15_ESM.zip › Supplementary Data 12.txt]

CHR	BP	SNP	A1	A2	MAF	INFO	OR	SE	P
1	55164	rs3091274	A	C	0.019356	0.26966	0.525251	0.231963	0.00529983
1	82163	rs139113303	A	G	0.00878773	0.220713	2.68003	0.386329	0.00983597
1	566843	rs182069836	C	T	0.00444619	0.213044	5.69284	0.581453	0.00204688
1	695115	rs182473866	T	A	0.0315791	0.282745	1.61895	0.174476	0.00565751
1	810777	rs143204076	G	C	0.00184837	0.278634	0.0674857	1.11375	0.00545118
1	824518	rs112485230	T	G	0.0014646	0.329645	0.0867851	0.889582	0.0024957
1	834088	rs192235345	C	T	0.000879837	0.30528	81.4826	1.93978	0.00260464
1	834614	rs146951321	C	G	0.00179111	0.330956	0.152515	0.755136	0.00777122
1	835236	rs28712421	A	G	0.00130509	0.371239	0.0651372	0.928517	0.000949282
1	835840	rs28514991	A	T	0.00159467	0.376586	0.136615	0.763689	0.00493313
1	837917	rs113461348	G	A	0.00131249	0.369167	0.0654015	0.927933	0.000962203
1	838646	rs113041346	A	G	0.00130364	0.371661	0.0661355	0.926499	0.000999495
1	853004	rs192731480	C	G	0.000885052	0.08997	230.682	2.33358	0.0061064
1	865738	rs139570490	G	A	0.00075724	0.182952	175.686	2.26854	0.00868719
1	885335	rs76376426	A	G	0.0164417	0.264332	0.519294	0.253678	0.0092322
1	890329	rs192993041	G	A	0.00439159	0.377507	0.311976	0.435954	0.00517421
1	892237	rs137904446	A	C	0.00153487	0.304134	13.5795	0.892582	0.00131837
1	907023	rs28417170	A	G	0.00372146	0.279554	4.19557	0.513009	0.00427123
1	913698	rs115113522	T	C	0.00142287	0.33647	15.1079	1.03288	0.00257526
1	920866	rs115884773	A	G	0.000313906	0.253817	916.736	3.09101	0.00293753
1	921543	rs138605309	T	C	0.00347504	0.305497	3.97733	0.527168	0.00716833
1	922957	rs144393341	T	C	0.000312615	0.255099	887.608	3.07965	0.00301162
1	925249	rs111876969	T	C	0.000397796	0.210655	661.143	2.78414	0.00261386
1	925682	rs148733866	G	T	0.00030962	0.257558	897.004	3.08457	0.00299191
1	928011	rs114170846	T	G	0.00100913	0.360761	15.9631	1.23516	0.00907377
1	928288	rs111308432	A	G	0.00099571	0.259582	20.4958	1.14112	0.00356002
1	928598	rs114605661	G	C	0.000901001	0.237803	24.8076	1.3304	0.00978551
1	942609	rs116505294	C	T	0.000957089	0.368045	31.1452	1.42717	0.00319749
1	970788	rs116010269	A	G	0.000874598	0.369897	21.4173	1.30771	0.00588574
1	987815	rs140021594	T	C	0.00088701	0.319156	33.2226	1.76535	0.0069434
1	1010209	rs76128928	T	C	0.0012952	0.452722	12.7047	0.932037	0.0012831
1	1018364	rs139658850	T	C	0.00610694	0.415822	0.418155	0.333897	0.00716859
1	1020700	rs78152835	A	G	0.0021462	0.40175	6.40373	0.654694	0.0020633
1	1024784	rs75864872	A	G	0.00116241	0.497218	7.72097	0.858134	0.00703163
1	1025557	rs76635258	G	A	0.000889316	0.48919	18.7514	1.17025	0.00244062
1	1027366	rs143221733	T	C	0.00081578	0.376128	0.0462229	1.38258	0.00677819
1	1045963	rs114012235	G	C	0.000996771	0.495642	14.5542	1.06336	0.00258979
1	1048433	rs142315333	A	G	0.0062149	0.419971	0.389273	0.331967	0.00329326
1	1062010	rs115558418	A	T	0.000928802	0.507455	18.3322	1.17318	0.00213917
1	1067083	rs181585687	A	G	0.00122979	0.4194	10.5087	0.906758	0.00333896
1	1072880	rs143580335	A	G	0.00599341	0.353904	2.66461	0.372626	0.00765344
1	1083621	rs116443001	C	G	0.000601147	0.649201	38.1036	1.80622	0.00285692
1	1098132	rs144950849	A	G	0.00100045	0.456664	10.1556	0.830494	0.00288542
1	1102563	rs72563729	A	G	0.00116819	0.378408	10.644	0.851505	0.00290129
1	1108636	rs191925218	A	C	0.000386568	0.14575	478.502	2.59404	0.00563892
1	1220206	rs75320626	A	G	0.000271209	0.231814	862.927	2.73727	0.00285029
1	1241088	rs141276214	A	G	0.00790643	0.459274	0.481775	0.287055	0.00953351
1	1246484	rs112356049	C	T	0.000788243	0.262342	50.6749	1.66915	0.00675434
1	1250318	rs12095333	A	G	0.000635288	0.205686	145.614	2.00178	0.00514795
1	1251323	rs112466538	A	G	0.000628468	0.207602	145.015	2.00223	0.00518653
1	1251388	rs112689067	G	A	0.000628532	0.207591	145.271	2.00234	0.00517212
1	1251422	rs77997846	A	G	0.000628581	0.207619	145.787	2.00252	0.00514081
1	1252122	rs111741267	T	C	0.0129506	0.368001	0.534623	0.242277	0.00912056
1	1255865	rs147512300	C	T	0.00545109	0.433594	0.30149	0.371499	0.000744869
1	1276702	rs147475031	A	G	0.000421732	0.257841	242.105	2.47414	0.00971519
1	1281445	rs113475223	A	G	0.000437669	0.252596	231.398	2.4424	0.00945601
1	1288042	rs35481025	A	G	0.000437653	0.256481	236.066	2.43203	0.00870455
1	1293932	rs141448058	T	C	0.00872583	0.472171	0.512068	0.263874	0.00982729
1	1299041	rs189210276	T	C	0.000409385	0.279193	414.967	2.57078	0.00493213
1	1318494	rs139271348	T	C	0.0107492	0.503234	0.490247	0.232038	0.00181176
1	1322735	rs146506266	A	G	0.00258364	0.634709	2.98366	0.435076	0.00949221
1	1331866	rs150005823	A	G	0.000510577	0.263993	128.955	2.20749	0.00983605
1	1394069	rs138988486	T	C	0.0657419	0.539153	0.792861	0.0896967	0.0095237
1	1421348	rs191367206	C	T	0.00114767	0.458485	0.0851203	1.02472	0.0051134
1	1427463	rs147068090	A	G	0.0702943	0.561702	0.788349	0.0851332	0.00511101
1	1454424	rs147532057	T	C	0.0161756	0.499338	0.598925	0.187581	0.00576098
1	1465254	rs139679823	A	G	0.00162948	0.464459	0.142816	0.721644	0.00253702
1	1468981	rs59168450	A	T	0.00983451	0.473631	1.86498	0.24317	0.00983007
1	1531291	rs180962378	A	C	0.00659364	0.423279	0.433242	0.317689	0.0070807
1	1602571	rs190642599	A	C	0.00187435	0.242152	0.0575771	0.991797	0.0015132
1	1628814	rs182340856	T	C	0.00700937	0.396371	0.42908	0.327937	0.00840395
1	1655828	rs190207017	C	G	0.000739373	0.238281	0.00226344	2.15351	0.000205327
1	1659713	rs151086967	C	G	0.0855386	0.482423	0.79683	0.085157	0.00751683
1	1660842	rs28533560	T	C	0.0941169	0.521507	0.770075	0.0786357	0.000862089
1	1662532	rs2281172	C	G	0.0955902	0.521384	0.77812	0.0779152	0.00124412
1	1666526	rs76143300	C	A	0.0954276	0.527167	0.77889	0.0775645	0.00123635
1	1666725	rs61777510	A	G	0.0945609	0.527819	0.778997	0.0777944	0.0012863
1	1672308	rs146700624	T	C	0.111988	0.517228	0.795683	0.0726643	0.00161566
1	1672936	rs61777516	A	G	0.0951527	0.538281	0.782666	0.076865	0.00139121
1	1675041	rs61774970	C	T	0.0978798	0.540202	0.787758	0.0761431	0.00168234
1	1680219	rs1014988	A	G	0.427996	0.66293	0.893133	0.0399347	0.00462735
1	1680442	rs1003237	T	C	0.100085	0.554416	0.783753	0.0742931	0.00100694
1	1680951	rs1973906	T	C	0.101946	0.555673	0.787242	0.0736235	0.00112207
1	1684063	rs2235534	T	C	0.102187	0.562073	0.790629	0.0731416	0.00128052
1	1685174	rs116158832	T	C	0.00122251	0.420608	0.0978676	0.956203	0.00603708
1	1693680	rs79415798	G	A	0.00123802	0.424745	0.105563	0.929456	0.00671471
1	1719011	rs147961032	A	G	0.000890624	0.243308	0.00406859	1.86244	0.000150629
1	1816418	rs142976628	A	G	0.0182995	0.561821	0.650989	0.162842	0.00798394
1	1816617	rs181718773	C	G	0.0363347	0.778459	0.772591	0.0979624	0.00822618
1	1816618	rs184442791	C	G	0.0349785	0.794275	0.775579	0.0988551	0.00988141
1	1904236	rs140012952	A	G	0.0243044	0.379363	0.64143	0.171827	0.00929862
1	1905902	rs141948681	A	G	0.0215242	0.388582	0.609986	0.180721	0.00585162
1	1919319	rs150083647	C	G	0.000644016	0.344764	59.2485	1.91861	0.00401694
1	1923974	rs34136289	A	G	0.0234975	0.303877	0.560366	0.199778	0.00337714
1	1935580	rs72636339	C	A	0.120768	0.344889	0.796678	0.0855489	0.00775878
1	1935802	rs112626083	G	A	0.00293492	0.299347	0.193546	0.595508	0.00405296
1	2024507	rs9729600	C	T	0.00551567	0.527978	2.5564	0.326546	0.00309838
1	2028359	rs150486128	G	C	0.000413716	0.462661	0.00262013	3.37195	0.0046551
1	2045368	rs191657528	A	G	0.00186299	0.342714	5.97521	0.656533	0.00480473
1	2048174	rs185804037	C	G	0.00185541	0.34363	5.90778	0.656307	0.00509395
1	2098941	rs183386160	T	C	0.00121883	0.729137	0.158584	0.671784	0.00203189
1	2126620	rs138076115	T	C	0.00181709	0.348447	5.78229	0.6569	0.00576511
1	2147272	rs150656071	T	C	0.0014255	0.475921	0.0917608	0.844368	0.000907626
1	2225650	rs74971327	A	G	0.00044928	0.389523	0.0187712	1.84223	0.00746192
1	2231966	rs55710545	C	G	0.0955247	0.961852	1.15654	0.0564381	0.00994928
1	2233961	rs11576356	A	G	0.0963671	0.968575	1.15795	0.0560339	0.00884527
1	2234632	rs2279702	A	G	0.14273	1	1.12981	0.0467148	0.00896848
1	2235513	rs114345135	A	G	0.00122859	0.478977	9.84555	0.761903	0.00104124
1	2236373	rs148164903	T	G	0.00327375	0.473646	3.22576	0.446826	0.00745849
1	2237248	rs11580302	G	A	0.110327	0.941051	1.1502	0.0535826	0.00900258
1	2237752	rs186951424	C	T	0.000747226	0.144805	0.00441923	2.01143	0.00248708
1	2262165	rs113341642	T	C	0.000423121	0.342217	517.945	3.15771	0.0041886
1	2274092	rs115687241	C	T	0.00027338	0.28224	0.00143545	3.5447	0.00961295
1	2274107	rs140953451	T	C	0.000314017	0.328912	0.00371904	2.72572	0.00697769
1	2280686	rs188674745	A	G	0.00117529	0.600481	8.52097	0.72454	0.00105238
1	2281622	rs142507486	G	A	0.00117312	0.602086	8.54802	0.724525	0.00103101
1	2294349	rs114820209	T	C	0.00116216	0.564817	8.37692	0.739246	0.00155393
1	2301996	rs143571152	A	G	0.00101393	0.361482	20.5089	1.12283	0.00227087
1	2306675	rs61760818	A	G	0.00498408	0.324556	0.260579	0.453435	0.00188506
1	2346615	rs55868349	G	C	0.00289692	0.325577	4.52768	0.55733	0.00490083
1	2435738	rs114371513	A	G	0.00473474	0.708587	2.09857	0.286827	0.00873517
1	2436303	rs79405490	C	A	0.00476773	0.705841	2.18679	0.287251	0.00563017
1	2439417	rs116519409	T	C	0.00471979	0.711378	2.11915	0.286906	0.00787877
1	2444935	rs75407712	C	T	0.00473224	0.712121	2.10515	0.28621	0.00830472
1	2449924	rs116387284	A	G	0.00473976	0.706405	2.10876	0.287603	0.00849444
1	2459313	rs35106972	C	G	0.000749383	0.391611	22.9434	1.17812	0.00217481
1	2468977	rs181343398	C	A	0.0106718	0.566012	0.535955	0.216861	0.00351366
1	2506132	rs149632092	T	C	0.00439924	0.736134	0.422595	0.300432	0.00307781
1	2522385	rs185629644	T	G	0.0044193	0.745557	0.409419	0.299265	0.00203465
1	2529157	rs140440581	A	C	0.0213297	0.49806	1.5793	0.160873	0.00438918
1	2571048	rs76089524	T	C	0.0436023	0.575707	1.31442	0.103485	0.00820286
1	2576337	rs117874566	T	C	0.0370232	0.575311	1.41797	0.112256	0.00183604
1	2715688	rs189081543	T	C	0.00810993	0.625971	0.454086	0.239998	0.000729562
1	2722313	rs75220783	T	C	0.014043	0.477882	0.452934	0.212429	0.000132707
1	2736721	rs190129432	A	G	0.00469178	0.744723	0.411301	0.290918	0.00159543
1	2743146	rs114862763	T	C	0.00498991	0.730605	0.418509	0.285041	0.00160735
1	2748705	rs79623609	T	C	0.0016233	0.523551	0.12598	0.770762	0.00237179
1	2754953	rs187140295	T	C	0.00164275	0.316765	11.5357	0.81774	0.00125139
1	2756450	rs145125352	C	G	0.00764581	0.650532	1.8557	0.229407	0.00656723
1	2758826	rs190751376	C	T	0.00130405	0.443756	0.085541	1.01258	0.00562516
1	2760086	rs117467586	A	G	0.0076544	0.650117	1.86016	0.229381	0.00635042
1	2776262	rs148837278	T	C	0.00782739	0.423233	2.61106	0.291362	0.000864492
1	2781390	rs118103097	C	T	0.0322025	0.665245	1.476	0.111456	0.000457126
1	2784666	rs189218158	T	C	0.00120892	0.434703	6.64397	0.778757	0.00990534
1	2785497	rs147564170	G	A	0.0321431	0.670542	1.48578	0.111137	0.000350395
1	2785560	rs74047612	A	G	0.000602653	0.345531	42.7765	1.41527	0.00210737
1	2785829	rs118077192	G	C	0.032166	0.67072	1.48622	0.111092	0.000344833
1	2789307	rs140391740	T	C	0.032208	0.674434	1.47707	0.110738	0.000409295
1	2803819	rs143563771	A	G	0.000754905	0.353447	21.0018	1.24228	0.00678049
1	2807845	rs147971904	A	G	0.00748236	0.67313	1.97749	0.227964	0.00249169
1	2809080	rs140002536	C	T	0.00103101	0.428606	10.4935	0.905649	0.00461385
1	2811625	rs150653849	A	G	0.0242538	0.722541	1.40893	0.122383	0.00499313
1	2828211	rs181699545	C	T	0.0137996	0.549585	1.68524	0.189904	0.00580545
1	2867466	rs191534335	A	G	0.00451152	0.634995	0.41062	0.323582	0.00448778
1	2886988	rs4072769	A	G	0.239398	0.563872	1.18646	0.0506146	0.000724024
1	2889115	rs182699783	T	C	0.00154431	0.406104	6.79495	0.71806	0.00461772
1	2968028	rs143000447	G	T	0.00262529	0.317732	7.35949	0.63849	0.00102503
1	2970621	rs115843581	A	G	0.0021811	0.30911	10.8651	0.767929	0.000721014
1	2975328	rs76425763	A	G	0.00633818	0.476283	2.17607	0.301136	0.00891875
1	2979858	rs188622747	A	G	0.000719884	0.40072	0.0104635	1.94858	0.00157227
1	2987885	rs149807614	A	G	0.00048748	0.463223	31.1116	1.54886	0.00807363
1	2993794	rs144166316	T	C	0.00297234	0.432483	3.74477	0.512108	0.00688267
1	3071315	rs149799437	G	C	0.00101887	0.401333	13.5153	1.09287	0.00610114
1	3077514	rs12082960	C	T	0.00192273	0.400937	0.165487	0.676064	0.00469945
1	3088662	rs80151396	T	G	0.00273716	0.430383	4.57447	0.502496	0.00161175
1	3088966	rs145562122	A	T	0.000462473	0.545431	0.031562	1.7059	0.00769955
1	3102300	rs146301247	T	C	0.000762769	0.283661	100.975	1.84099	0.00313274
1	3105246	rs185567683	A	G	0.00125236	0.440427	7.16358	0.818849	0.00809574
1	3111359	rs142835031	T	C	0.001581	0.420055	0.15336	0.78099	0.00821922
1	3117629	rs115944803	A	G	0.00089096	0.42005	12.2423	1.07502	0.00738675
1	3120914	rs144644513	G	C	0.00515916	0.424924	2.64955	0.356885	0.00540569
1	3128430	rs149414204	A	G	0.00236804	0.400011	4.14051	0.553729	0.00848826
1	3147593	rs74048388	C	T	0.000640907	0.326086	42.0399	1.58612	0.00642266
1	3147811	rs56069308	A	G	0.000634519	0.325263	46.5241	1.61181	0.00563762
1	3155133	rs77644886	A	T	0.000500949	0.260347	0.00496705	2.32167	0.00915425
1	3174366	rs191317624	G	C	0.000417557	0.532581	41.1198	1.95177	0.00920175
1	3223492	rs151022349	G	A	0.00096905	0.370686	12.2656	1.06344	0.00859645
1	3234626	rs77395414	T	C	0.0418265	0.676356	0.77674	0.0980727	0.00982605
1	3236813	rs77823983	G	C	0.0416348	0.666853	0.770101	0.0990438	0.00819779
1	3237698	rs150761087	C	G	0.00115898	0.510585	11.0412	0.835499	0.00108615
1	3240599	rs185869461	T	C	0.000383211	0.462822	29.7366	1.4956	0.00786935
1	3265997	rs139338287	T	C	0.000428239	0.40229	30.9821	1.49379	0.00750575
1	3305096	rs55792473	C	G	0.000679192	0.900546	7.61028	0.963049	0.00970436
1	3316539	rs56042259	A	G	0.000625788	0.918955	25.7337	1.50744	0.0009987
1	3317410	rs56155111	G	A	0.000672901	0.938625	8.04604	0.965905	0.00637697
1	3319019	rs72633323	A	G	0.000639279	0.814108	30.4276	1.563	0.000865235
1	3319244	rs78946683	A	G	0.000658484	0.772983	30.1291	1.56018	0.000953501
1	3319339	rs192554855	A	G	0.000469717	0.637545	134.113	2.49999	0.00163126
1	3324327	rs56021162	G	C	0.00250233	0.406462	4.5314	0.567773	0.00501075
1	3348695	rs188634763	C	T	0.000455132	0.382331	54.3824	1.75334	0.00593363
1	3349133	rs75674300	T	C	0.000517368	0.349411	43.6171	1.65271	0.00686288
1	3350490	rs115869380	G	C	0.000452461	0.401116	36.6385	1.64173	0.00938949
1	3352266	rs117090394	T	C	0.00445856	0.460488	0.376671	0.37639	0.00778112
1	3353140	rs185001843	A	G	0.00417985	0.478267	3.5683	0.38542	0.000638511
1	3359411	rs181499550	C	A	0.000519462	0.411775	30.2283	1.57184	0.00918075
1	3377555	rs184960065	T	C	0.000795207	0.226542	49.1969	1.45196	0.0032785
1	3388130	rs190205464	A	G	0.00431893	0.468215	0.378227	0.376887	0.00816426
1	3445400	rs184442268	C	T	0.00667789	0.505026	2.48771	0.287372	0.00128675
1	3453150	rs79358002	T	C	0.00874435	0.710937	1.8001	0.213703	0.00578339
1	3496250	rs185371843	C	T	0.000559564	0.277122	0.0110757	1.97147	0.00593369
1	3510930	rs144108869	T	C	0.000870311	0.245078	0.0120068	1.49303	0.000737755
1	3511064	rs115776923	A	G	0.000503421	0.273694	0.00814835	2.00875	0.00546011
1	3512008	rs112138743	T	G	0.000688989	0.382494	25.4056	1.46408	0.00857351
1	3526746	rs112919116	T	C	0.000528223	0.402799	321.781	2.78418	0.00242879
1	3558788	rs139780121	T	C	0.00282523	0.425746	0.275163	0.497724	0.0071741
1	3620693	rs75972949	T	C	0.000352928	0.32993	0.00253465	2.80918	0.00497857
1	3620913	rs115229594	A	G	0.000353039	0.329683	0.00253136	2.81033	0.0049889
1	3621261	rs74904021	C	T	0.000353206	0.329363	0.00258448	2.80282	0.00508741
1	3623689	rs114601113	G	A	0.000358717	0.324053	0.00272505	2.77903	0.00533817
1	3623823	rs115837533	T	C	0.000358798	0.323775	0.0027811	2.77283	0.00544714
1	3626852	rs76619144	A	G	0.000359942	0.323041	0.00359515	2.68501	0.00679763
1	3638659	rs192239892	A	G	0.00219725	0.471305	3.81027	0.540097	0.00942955
1	3639394	rs114025441	T	C	0.0107755	0.508319	0.541597	0.221226	0.00502474
1	3680925	rs189045609	A	T	0.00265226	0.451716	4.76049	0.539679	0.00191495
1	3681242	rs192108585	T	C	0.00263979	0.457689	4.27494	0.529682	0.00344773
1	3690397	rs76140795	G	A	0.0563192	0.518502	1.31874	0.0987986	0.00508278
1	3691470	rs1181893	C	A	0.0709315	0.548411	0.764642	0.0861512	0.00182811
1	3738031	rs182456119	G	A	0.000987563	0.483812	14.0476	0.909216	0.00099133
1	3753824	rs148803716	G	A	0.00551605	0.430583	2.92888	0.369705	0.00299976
1	3816626	rs184823250	T	C	0.00402897	0.455011	0.339212	0.407053	0.00590008
1	4010309	rs12067409	T	C	0.107625	0.48216	0.820098	0.0760504	0.00896608
1	4011667	rs10915426	T	C	0.0819054	0.981627	0.839399	0.0607431	0.00384896
1	4012233	rs10915427	G	A	0.0819499	0.986366	0.839619	0.0605828	0.00380846
1	4012349	rs12058774	A	G	0.0819602	0.987256	0.839651	0.0605519	0.00379827
1	4012472	rs11590912	C	A	0.0887887	1	0.858976	0.0584765	0.0091732
1	4012709	rs12411104	T	A	0.0826402	0.979558	0.840396	0.0605385	0.00397305
1	4012991	rs12404745	T	C	0.0833717	0.97459	0.841674	0.0604404	0.00424195
1	4013037	rs12401979	A	G	0.0834458	0.974047	0.842876	0.0604296	0.00456385
1	4013535	rs12061407	A	G	0.084749	0.976973	0.845534	0.0599439	0.00501236
1	4013632	rs12061446	A	G	0.0850001	0.978993	0.846394	0.0598127	0.00518612
1	4013749	rs12096512	C	T	0.0853277	0.982289	0.847343	0.0596309	0.00535566
1	4013997	rs10915431	T	C	0.0860315	0.992015	0.850471	0.0591768	0.00607911
1	4014059	rs10915432	C	T	0.0866713	0.996539	0.857184	0.0588691	0.00870195
1	4031319	rs141952882	A	G	0.00544324	0.489395	2.61774	0.331173	0.00268282
1	4108203	rs192389692	A	C	0.000249944	0.521526	276.328	2.86994	0.00379517
1	4109476	rs192010332	T	C	0.000368793	0.474853	70.7937	1.85674	0.0036863
1	4109784	rs189370459	G	A	0.000369575	0.475491	70.3308	1.85439	0.00367708
1	4133900	rs148200782	T	C	0.000325651	0.269181	0.00264327	3.00872	0.00985979
1	4141518	rs149744601	T	C	0.00275173	0.402421	0.255018	0.539321	0.00725672
1	4168066	rs7542313	G	A	0.0156447	0.584341	1.67388	0.176906	0.00323282
1	4173502	rs143842340	T	C	0.00056818	0.314175	32.1425	1.46389	0.00792548
1	4173544	rs116257095	T	C	0.00056818	0.314172	32.0976	1.46366	0.00794595
1	4173753	rs115217199	A	G	0.000568235	0.314186	32.1043	1.46359	0.00793851
1	4175911	rs146700056	G	C	0.000568815	0.312956	32.4906	1.46493	0.00771296
1	4176870	rs138927908	T	G	0.000570796	0.312628	32.9009	1.46398	0.00740476
1	4187642	rs12087859	T	C	0.124107	0.949365	1.14701	0.0508702	0.0069925
1	4188464	rs185789058	A	G	0.00330427	0.397157	3.31352	0.475299	0.00999062
1	4191821	rs114527904	T	C	0.000320029	0.399465	0.00279328	3.00307	0.00360883
1	4205447	rs58076045	G	T	0.00114778	0.444839	0.109734	0.877879	0.00509893
1	4207691	rs113696488	C	T	0.00117023	0.426363	0.0994162	0.894393	0.00400673
1	4208252	rs148071209	A	G	0.000300325	0.330251	670.779	3.48028	0.00966203
1	4217682	rs78688409	A	G	0.00215423	0.768291	2.95947	0.409232	0.00651707
1	4227561	rs16840876	G	A	0.137267	0.977225	0.880632	0.048601	0.0087839
1	4229884	rs60688879	A	G	0.137593	0.983487	0.881553	0.0483845	0.00904438
1	4230704	rs58106722	A	G	0.230219	0.983026	0.901879	0.0395651	0.00897555
1	4230974	rs12067530	C	G	0.138092	0.992288	0.877132	0.0480879	0.00630237
1	4231050	rs12067542	A	G	0.138049	0.993344	0.876895	0.0480696	0.00617554
1	4231052	rs12073595	G	A	0.231441	0.981095	0.897508	0.0395278	0.00616736
1	4231201	rs12074880	C	T	0.137831	1	0.867757	0.0479468	0.00302731
1	4231255	rs60142916	C	A	0.137454	0.99247	0.878737	0.0481959	0.0072031
1	4231329	rs12073711	G	A	0.137399	0.99034	0.878798	0.0482552	0.00730661
1	4279625	rs10737405	G	A	0.0202049	0.771466	1.4339	0.138122	0.00838593
1	4326778	rs186872234	A	G	0.000540642	0.262789	229.653	2.38313	0.00295246
1	4334263	rs186245337	C	T	0.0499883	0.471326	1.32754	0.109495	0.0095579
1	4334543	rs142044529	A	T	0.0011351	0.477468	11.2515	0.892504	0.00204186
1	4335366	rs983915	T	C	0.00449966	0.654933	2.20233	0.306894	0.00848207
1	4343706	rs16838551	A	G	0.00120259	0.440643	9.78803	0.871518	0.00344449
1	4369100	rs2087571	T	C	0.13667	0.638504	0.849022	0.0589138	0.00539927
1	4454259	rs117612811	A	T	0.0106962	0.603676	1.84305	0.202102	0.00227026
1	4514677	rs189949407	T	A	0.00620725	0.559094	0.384681	0.331135	0.00273998
1	4546515	rs12046798	A	G	0.230524	0.91133	0.89224	0.0405133	0.00483946
1	4558027	rs12029583	C	T	0.243488	0.958792	0.895803	0.0388079	0.00453175
1	4558972	rs13374152	A	G	0.2426	0.963248	0.897556	0.0387867	0.00527789
1	4560393	rs111566563	A	G	0.244753	0.965882	0.899456	0.0386273	0.00602985
1	4565490	rs4654550	T	C	0.245015	0.973292	0.897325	0.0385485	0.00490054
1	4565843	rs16839157	G	C	0.245015	0.973335	0.897337	0.0385477	0.00490502
1	4567545	rs67730686	A	G	0.246728	0.971291	0.897196	0.0384787	0.00476736
1	4569383	rs12031045	A	G	0.244587	0.996086	0.900281	0.0381074	0.00578962
1	4569458	rs12035160	T	A	0.244592	0.996845	0.900415	0.0380929	0.00584034
1	4569660	rs16839168	A	G	0.244527	0.996871	0.900791	0.038101	0.00605073
1	4569695	rs16839171	T	G	0.244516	0.996794	0.900828	0.0381042	0.00607492
1	4570276	rs16839175	C	T	0.244346	0.996729	0.901418	0.038136	0.00644578
1	4570386	rs1612698	G	A	0.245821	0.996517	0.901412	0.0380859	0.00637203
1	4570982	rs4654552	T	C	0.244044	1	0.901992	0.0381371	0.00678163
1	4585793	rs149723846	T	C	0.00402183	0.410193	2.87468	0.412938	0.00976679
1	4633885	rs241208	C	T	0.17044	0.864694	0.885393	0.0471925	0.00988345
1	4634084	rs241207	G	T	0.111755	0.9044	0.841756	0.0547072	0.00163229
1	4642098	rs112264244	A	G	0.00140242	0.326904	0.106559	0.839442	0.00573256
1	4644085	rs588347	T	C	0.453808	0.930378	0.909931	0.0339032	0.00534931
1	4646379	rs619364	A	G	0.467167	0.942188	0.914132	0.0335585	0.00744144
1	4649793	rs519748	G	A	0.469008	0.969916	0.911255	0.0331155	0.00499182
1	4650991	rs164775	G	A	0.455137	0.959268	0.909201	0.0332897	0.0042271
1	4661877	rs563481	T	C	0.341447	0.958412	0.904715	0.0349583	0.00416548
1	4662580	rs184913543	C	T	0.00298174	0.531861	3.83082	0.45214	0.0017775
1	4667115	rs140803154	A	G	0.00461248	0.434945	0.372037	0.380262	0.0071684
1	4671616	rs188566339	A	G	0.00406951	0.460915	0.372616	0.394402	0.00959535
1	4672494	rs164778	C	T	0.196513	0.888901	0.890379	0.0438565	0.00810472
1	4680518	rs183498958	T	C	0.00213249	0.513304	4.54928	0.534101	0.00286542
1	4820651	rs3753723	A	G	0.172058	0.994117	1.12747	0.0431385	0.0054019
1	4820966	rs879092	T	A	0.162178	0.992909	1.13609	0.0441645	0.00385138
1	4823492	rs12119789	A	G	0.321532	1	1.09976	0.0349643	0.00651627
1	4824183	rs12062212	A	G	0.32163	0.996419	1.10015	0.034983	0.00634852
1	4826565	rs3766975	T	G	0.322125	0.992034	1.09891	0.0350362	0.00708378
1	4834565	rs117864953	T	C	0.0369549	0.758289	1.36077	0.0979258	0.00161888
1	4856169	rs2411946	A	T	0.352677	0.944231	0.88472	0.0349461	0.000452687
1	4856931	rs760816	G	A	0.350356	0.946536	0.883939	0.0349771	0.000416386
1	4858408	rs4654606	G	T	0.349025	0.944096	0.887394	0.0350874	0.000656857
1	4863913	rs760817	C	T	0.336724	0.978286	0.882771	0.0345537	0.000304959
1	4873056	rs10915612	G	A	0.342518	1	0.878405	0.0343556	0.000159013
1	4876895	rs12145180	G	C	0.339957	0.997848	0.881595	0.034426	0.000249044
1	4878871	rs1120120	T	C	0.339123	1	0.881044	0.034399	0.00022929
1	4879928	rs142208882	A	G	0.0441526	0.629343	0.76459	0.0982982	0.00609211
1	4885655	rs10799264	G	C	0.379242	0.98838	0.905957	0.0338896	0.00354968
1	4885953	rs118124185	C	T	0.110613	0.80925	1.24155	0.0575462	0.00016899
1	4886522	rs6661090	G	A	0.379699	0.986344	0.908908	0.0338907	0.00481047
1	4895338	rs2898846	A	G	0.391715	0.949483	0.912249	0.0342525	0.007296
1	4896261	rs12072038	C	G	0.392561	0.929048	0.913071	0.0346383	0.00861284
1	4912139	rs139791311	A	T	0.00101821	0.371957	10.2188	0.983185	0.00807644
1	4976191	rs147785585	G	A	0.00148204	0.326778	0.11092	0.768192	0.00349078
1	5005095	rs146120475	A	G	0.000311178	0.40973	872.952	3.36263	0.00456959
1	5017138	rs189719497	T	C	0.00642539	0.593394	0.409101	0.289891	0.00151953
1	5039514	rs12736331	C	T	0.0036395	0.452854	0.305321	0.431665	0.00443926
1	5155767	rs115785712	T	C	0.00333532	0.556051	0.3086	0.392709	0.0018167
1	5173461	rs183275134	T	C	0.00340104	0.661329	0.368359	0.377325	0.00543453
1	5198886	rs138898789	A	G	0.00382764	0.446852	3.2603	0.410223	0.00309786
1	5256507	rs192401118	A	G	0.000366403	0.270705	114.715	2.28184	0.00804806
1	5280656	rs189218118	T	C	0.0056255	0.646541	0.468546	0.288132	0.00680689
1	5290582	rs75043332	T	C	0.00937303	0.534107	0.53379	0.229771	0.00575151
1	5294616	rs145782005	A	T	0.00639416	0.60867	2.24228	0.281066	0.00400443
1	5305046	rs118055965	G	A	0.000312401	0.545983	0.0067939	2.82946	0.00702752
1	5306938	rs118100193	T	C	0.000292752	0.630227	0.00193208	3.83369	0.00242853
1	5312165	rs4475768	G	T	0.116622	1	1.17188	0.0510766	0.00189343
1	5313568	rs72638071	G	A	0.114437	0.959728	1.17815	0.0524603	0.00177074
1	5331482	rs183335386	A	T	0.00109067	0.333676	10.6164	0.935404	0.00725477
1	5345765	rs74366627	T	C	0.00538333	0.640932	0.47698	0.288221	0.00896888
1	5354699	rs181043315	C	T	0.000604153	0.312438	72.8571	1.70246	0.00151138
1	5430463	rs147488855	G	A	0.00597041	0.566392	2.45515	0.285335	0.00135607
1	5479448	rs74052341	T	A	0.000737131	0.401056	0.0207691	1.48033	0.000887125
1	5481140	rs74052344	G	A	0.000737976	0.402344	0.0207672	1.47926	0.000873349
1	5486511	rs74587221	G	A	0.00122342	0.315771	0.0798401	0.982888	0.00430571
1	5488436	rs74052352	T	C	0.000716641	0.3985	0.0282789	1.42295	0.00194943
1	5507399	rs77331961	A	G	0.000988867	0.406773	0.0643711	1.10177	0.00355747
1	5508760	rs111504309	G	T	0.0111535	0.379252	2.29793	0.261767	0.00137525
1	5514593	rs191805888	T	C	0.000662547	0.581982	0.0927359	1.07155	0.00915167
1	5596558	rs76443115	A	G	0.000494155	0.28062	285.962	2.15858	0.0015678
1	5622920	rs183046621	T	C	0.00111011	0.442055	8.64966	0.90448	0.0072012
1	5657766	rs59556898	A	G	0.000393064	0.414259	0.00345328	3.08253	0.0054079
1	5717949	rs115345631	A	G	0.000461534	0.357202	236.675	2.69753	0.0080527
1	5720372	rs75281396	A	G	0.0454167	0.601806	0.756049	0.101706	0.00576031
1	5722035	rs17028574	A	G	0.00168343	0.521312	0.219128	0.616469	0.00876007
1	5722895	rs76220038	A	G	0.00227231	0.470808	4.03962	0.540411	0.00737733
1	5732221	rs7544244	G	A	0.106547	0.876755	0.860452	0.0563011	0.00749524
1	5755867	rs61163925	A	G	0.00402106	0.489515	2.66886	0.373847	0.00711405
1	5762536	rs145534430	T	C	0.000804999	0.650646	10.3421	1.02208	0.00617562
1	5765683	rs141424743	A	G	0.00077004	0.669156	15.6638	1.15614	0.00252359
1	5769216	rs116614835	C	T	0.000802858	0.648736	9.9167	0.985917	0.00593374
1	5793768	rs146251934	T	C	0.000391283	0.272126	0.00482811	2.18108	0.00449085
1	5812893	rs180908092	A	G	0.000362725	0.385551	792.046	2.91299	0.000851267
1	5847001	rs61482134	T	A	0.0096216	0.448971	2.00506	0.257896	0.00653038
1	5849473	rs149152865	C	T	0.000393895	0.484686	172.841	2.55509	0.00307291
1	5850286	rs113704324	A	G	0.000395959	0.482044	171.539	2.53935	0.00302802
1	5904551	rs145843618	T	C	0.000682142	0.353245	60.564	1.88914	0.00495253
1	5921585	rs11121605	A	T	0.00748558	0.812224	1.71473	0.204934	0.00801153
1	5928600	rs141023734	A	G	0.000967268	0.471299	12.1623	0.927167	0.0031533
1	5929115	rs148222629	A	G	0.00289624	0.620557	2.86873	0.406689	0.00763675
1	6090375	rs114650540	T	C	0.00517022	0.553002	2.25496	0.312279	0.00821123
1	6106011	rs60802200	T	C	0.00712749	0.613957	0.497009	0.261348	0.00632
1	6138097	rs182371439	C	T	0.00319245	0.271565	0.207486	0.582668	0.00533152
1	6144681	rs146167160	T	G	0.0453877	0.448785	1.35482	0.116051	0.00881697
1	6217260	rs143731119	A	G	0.000778341	0.327729	41.1301	1.39335	0.00231568
1	6255362	rs113019044	A	G	0.00423578	0.357112	0.236689	0.467343	0.00130774
1	6264666	rs113387586	G	A	0.000267591	0.424624	734.522	4.14375	0.00814662
1	6277264	rs140404873	T	C	0.00277046	0.658016	0.217523	0.530229	0.00154836
1	6311867	rs138095738	T	C	0.00282148	0.6638	0.217238	0.522268	0.00123632
1	6321202	rs139800721	T	C	0.0111983	0.485997	1.95948	0.22402	0.00246653
1	6358377	rs190980583	G	T	0.000343242	0.404144	0.00112685	3.28414	0.00575401
1	6372075	rs150193218	A	G	0.000406146	0.263256	0.0025368	2.69091	0.00445221
1	6419320	rs7514677	A	C	0.00302171	0.35204	3.74548	0.510801	0.00764469
1	6426880	rs181201906	C	T	0.000572144	0.324368	435.777	2.11826	0.000867842
1	6436218	rs58453030	A	G	0.138105	0.494051	1.21324	0.0674781	0.00416315
1	6506716	rs138558584	A	G	0.00900457	0.422021	0.487116	0.278287	0.00892048
1	6542648	rs74049588	A	G	0.00221538	0.345509	5.03453	0.630323	0.00727055
1	6548774	rs2986741	G	A	0.0118545	0.591137	1.77737	0.197513	0.00340999
1	6563742	rs6678231	C	T	0.0158886	0.613932	1.57196	0.164959	0.00580285
1	6637056	rs35118458	A	G	0.00283833	0.497513	0.290527	0.479784	0.0073741
1	6649430	rs140461753	A	G	0.00143546	0.376839	0.097991	0.879813	0.003446
1	6656763	rs183934587	T	C	0.00140236	0.415725	6.5969	0.773695	0.00896314
1	6729068	rs151039882	A	G	0.000485702	0.295347	90.6694	1.98117	0.00640531
1	6830961	rs190458144	G	A	0.00993261	0.584602	0.43381	0.229138	0.000170122
1	6852206	rs143634334	T	C	0.00993474	0.680689	1.78008	0.198083	0.00338346
1	6852464	rs140625565	C	T	0.00967737	0.690552	1.81261	0.199191	0.00263691
1	6887363	rs188739301	T	C	0.00032593	0.272829	889.536	2.88508	0.00148283
1	6913481	rs72638520	G	T	0.225271	0.711952	0.876956	0.0460463	0.00430187
1	6943050	rs72638526	A	G	0.225812	0.715243	0.877054	0.0458738	0.00419081
1	6964836	rs12023089	G	A	0.234388	0.697151	0.870492	0.0459615	0.00251305
1	6991925	rs6577395	C	T	0.187653	1	1.11903	0.0414382	0.00662074
1	6994365	rs74872836	T	C	0.000946752	0.635206	0.145774	0.78375	0.00641603
1	6995218	rs12043429	T	C	0.125585	1	1.1363	0.0484963	0.00839704
1	7005549	rs4908576	T	C	0.187165	0.992368	1.1155	0.041726	0.00877495
1	7014101	rs10864253	A	G	0.205023	0.986194	1.11551	0.0403919	0.00678311
1	7015105	rs884736	C	T	0.162659	1	0.888147	0.0435044	0.00637578
1	7017985	rs4908581	G	A	0.181329	0.977803	1.11656	0.0425582	0.00956448
1	7023362	rs11579346	T	C	0.145422	0.897026	1.16365	0.0480253	0.00159084
1	7047445	rs2412217	T	G	0.228465	0.986606	0.90294	0.0395188	0.0097129
1	7056742	rs12130688	A	T	0.221868	0.862939	0.870304	0.0427566	0.00113921
1	7070178	rs115696200	A	G	0.000763458	0.594365	17.9179	1.5117	0.0092077
1	7081066	rs78342053	T	C	0.0056098	0.622892	0.487059	0.284511	0.00973441
1	7096456	rs148452265	A	G	0.000599574	0.765758	25.1237	1.76997	0.00645911
1	7115316	rs114122948	A	C	0.000710068	0.649275	55.6571	2.11322	0.0025502
1	7115591	rs61780952	A	G	0.00118282	0.59314	27.5852	1.22547	0.0002871
1	7130084	rs4908597	T	G	0.263304	1	1.10024	0.0368855	0.00958213
1	7143765	rs138392427	T	C	0.00894859	0.702929	0.533496	0.215898	0.00307817
1	7170404	rs141693778	A	G	0.000526025	0.428966	52.262	1.80078	0.00709402
1	7186663	rs189688010	T	C	0.00304726	0.70477	0.37585	0.389328	0.00845852
1	7209759	rs189830556	A	G	0.00247243	0.782761	0.309886	0.414954	0.0026778
1	7237554	rs140639525	T	C	0.00158251	0.597785	0.203948	0.686679	0.00952578
1	7252203	rs142810237	G	A	0.000447874	0.428946	67.1427	1.7976	0.00331993
1	7254468	rs115005713	T	A	0.000455578	0.429185	65.7862	1.78433	0.00321363
1	7255269	rs186594528	A	G	0.000585371	0.33275	0.00730066	2.42155	0.00704739
1	7282787	rs138667255	T	A	0.0007166	0.355059	28.674	1.33344	0.00372406
1	7296670	rs151233094	T	C	0.000728939	0.362468	27.8229	1.30862	0.00335908
1	7315232	rs146126220	C	G	0.0117515	0.701926	0.616007	0.181195	0.00692608
1	7317052	rs187344577	T	C	0.00102984	0.412579	0.0681012	1.14525	0.00490645
1	7335321	rs149219005	C	T	0.00107064	0.412661	16.6853	1.05802	0.00182757
1	7399171	rs181571980	A	G	0.000753952	0.510163	24.7778	1.27824	0.00167019
1	7414489	rs188634591	G	T	0.0229682	0.617407	0.677555	0.139389	0.00493209
1	7437339	rs17030770	A	G	0.0236262	0.621452	0.693746	0.136599	0.00706261
1	7446173	rs117296541	C	T	0.022851	0.641936	0.703308	0.136619	0.00953975
1	7464657	rs192909264	G	T	0.00109516	0.564849	0.138911	0.843648	0.00890014
1	7480092	rs77686617	C	T	0.0429936	0.970515	1.28003	0.082422	0.00273413
1	7484793	rs79381326	T	C	0.0303408	0.935019	1.29248	0.0977189	0.00865514
1	7485896	rs78208993	A	G	0.0302188	0.938408	1.29362	0.0977144	0.00842369
1	7486670	rs75029159	G	T	0.0297144	0.925482	1.3352	0.0995523	0.0036712
1	7487277	rs10864302	T	C	0.456989	0.971583	0.918989	0.0325877	0.00950711
1	7487330	rs11120923	C	T	0.440214	1	0.918377	0.0322403	0.00824515
1	7487749	rs9661064	G	A	0.486378	0.843306	0.897563	0.0349084	0.00195106
1	7520635	rs77577232	A	G	0.000506235	0.494303	511.614	3.52387	0.0073884
1	7544268	rs186193133	T	G	0.000390949	0.742235	34.8137	1.96108	0.0081648
1	7553654	rs2796484	C	T	0.367402	0.988413	0.910588	0.0338631	0.00565602
1	7558789	rs75387808	G	A	0.36205	0.973862	0.910225	0.0341573	0.00587311
1	7566627	rs183949100	A	C	0.00110804	0.605566	8.43745	0.752389	0.00160591
1	7571376	rs150735565	T	C	0.00824219	0.533486	1.92626	0.253121	0.00898167
1	7600328	rs72865437	A	G	0.000547874	0.194696	196.537	2.07597	0.0047755
1	7609809	rs72865452	A	C	0.0222629	0.565954	0.674248	0.145725	0.00652782
1	7635632	rs180785729	T	C	0.00453858	0.515207	0.37966	0.359307	0.00560178
1	7638158	rs76004255	T	C	0.000646371	0.405623	0.00566567	2.42243	0.00649617
1	7638451	rs114407730	T	C	0.000690682	0.296585	45.2798	1.54019	0.00452648
1	7704119	rs74053144	A	T	0.000962615	0.278593	0.021676	1.48686	0.00356253
1	7704377	rs74053145	G	A	0.000964284	0.278696	0.0215651	1.48653	0.00350038
1	7705153	rs57740343	G	A	0.000969795	0.279004	0.0212589	1.48471	0.00331477
1	7709715	rs191498252	T	C	0.00520934	0.47692	0.274776	0.374589	0.000282409
1	7749795	rs117864244	T	C	0.0335017	0.618624	1.46566	0.114368	0.000799023
1	7753802	rs117408905	C	G	0.0738421	0.725868	1.20893	0.0727022	0.00903007
1	7764771	rs112280848	T	C	0.019372	0.596065	0.619542	0.155241	0.00198579
1	7803336	rs4908692	T	C	0.300162	0.9575	1.09829	0.0363212	0.00982131
1	7881250	rs114023694	T	C	0.000476008	0.600844	0.00565135	2.9259	0.0077263
1	7906364	rs139237447	T	A	0.000447896	0.587123	0.0306133	1.56405	0.00669264
1	8039367	rs146149953	T	C	0.00558352	0.493537	2.26891	0.322096	0.00984962
1	8058756	rs181697186	T	A	0.00558956	0.493557	2.27339	0.321931	0.00963244
1	8066077	rs182934359	T	C	0.00629891	0.480291	2.19964	0.308901	0.00963944
1	8118967	rs115589129	A	G	0.00030221	0.640216	0.00433935	3.18314	0.00653699
1	8233270	rs149963466	A	G	0.000641623	0.293179	52.0675	1.87579	0.00934586
1	8291343	rs72635739	A	C	0.00362268	0.816611	0.421099	0.345068	0.00811701
1	8294184	rs143031160	A	G	0.0103787	0.636169	1.77622	0.197674	0.00345772
1	8295879	rs149734896	C	A	0.00644195	0.50741	0.396617	0.327551	0.00371189
1	8326898	rs72635774	G	A	0.00253852	0.870213	0.32273	0.4484	0.00607814
1	8327614	rs137994113	C	T	0.00929375	0.445759	0.420889	0.277117	0.00138908
1	8332332	rs74057926	A	G	0.00131964	0.534899	0.137689	0.845965	0.00859168
1	8336374	rs72862657	T	C	0.202617	0.706813	1.13986	0.0479887	0.00635046
1	8341608	rs57844799	C	G	0.210552	0.694319	1.13384	0.0477981	0.00855871
1	8341686	rs79488286	C	T	0.000400101	0.445487	0.00894062	2.38033	0.00680417
1	8342656	rs4570443	A	G	0.000403327	0.440518	0.00974413	2.3337	0.0073207
1	8350004	rs190041565	T	C	0.00083183	0.343639	0.0685481	1.09857	0.00777493
1	8366023	rs185426720	C	T	0.00108389	0.430151	8.13821	0.875267	0.00818413
1	8376882	rs116476471	T	C	0.000615628	0.521884	0.0268473	1.63733	0.00407056
1	8388333	rs185525524	C	G	0.000477795	0.450329	0.0265162	1.74551	0.00710796
1	8507988	rs118086051	C	T	0.0294919	0.387248	1.66182	0.15615	0.00110363
1	8525945	rs182776494	A	G	0.00447325	0.36449	2.92914	0.409519	0.00745631
1	8534472	rs142319551	C	T	0.000607386	0.308869	0.00934896	2.33752	0.00561931
1	8558763	rs11121190	T	A	0.000385628	0.400414	0.00998691	2.32962	0.00649858
1	8564895	rs186024879	A	G	0.00532542	0.431288	0.373468	0.356696	0.0045086
1	8653852	rs114085491	A	G	0.000839137	0.494864	0.0730713	1.13841	0.00617288
1	8703636	rs186296162	A	T	0.00170356	0.390436	4.99381	0.648392	0.00936526
1	8838436	rs74476193	A	T	0.00486704	0.570008	2.9839	0.328833	0.000564588
1	8874204	rs191909914	T	G	0.00791463	0.481185	2.22331	0.271297	0.00271212
1	8874242	rs143742547	C	G	0.00489589	0.568439	3.01181	0.32865	0.0004993
1	8878481	rs1826583	A	C	0.0558489	0.947909	1.24503	0.0739955	0.0029585
1	8886422	rs6678590	C	T	0.0560241	0.941003	1.25294	0.0742492	0.00230404
1	8889348	rs2131677	A	C	0.100611	0.706193	1.18363	0.0652029	0.00956875
1	8893500	rs6577529	G	A	0.0561184	0.936025	1.27316	0.074413	0.00112022
1	8896717	rs6577531	C	G	0.057071	0.946313	1.26246	0.073357	0.0014272
1	8898975	rs3866804	C	G	0.0566226	0.945651	1.2628	0.0736849	0.00148057
1	8899305	rs6577532	T	C	0.0569185	0.953764	1.26331	0.0731857	0.00134676
1	8900944	rs6577533	G	A	0.0641942	0.933881	1.26716	0.0696553	0.000644465
1	8903858	rs12125668	C	T	0.0723902	0.923093	1.23784	0.0662199	0.00122994
1	8908750	rs6577534	A	G	0.060122	0.954173	1.26521	0.0707573	0.000847641
1	8909078	rs4908785	C	T	0.0611413	0.955239	1.26637	0.0701	0.000721002
1	8910095	rs6577535	A	T	0.0742656	0.845891	1.2157	0.0678943	0.00392222
1	8910544	rs6676113	C	T	0.0598033	0.966737	1.25427	0.0704341	0.00124766
1	8910943	rs4908786	G	A	0.0600459	0.96612	1.2381	0.0703198	0.00231215
1	8911834	rs6677249	G	A	0.0606154	0.983885	1.25735	0.0693953	0.000926713
1	8913181	rs6676285	T	G	0.0602255	0.985344	1.25034	0.0695509	0.00126708
1	8913369	rs4908787	A	T	0.0600838	0.98472	1.24975	0.0696543	0.00131959
1	8914396	rs6577538	C	T	0.0603377	0.98863	1.24644	0.0692981	0.00142433
1	8917956	rs2047095	C	T	0.0606342	0.990727	1.23451	0.0691159	0.00222939
1	8918795	rs11121247	C	T	0.0600089	1	1.23071	0.0692108	0.00262325
1	8920030	rs1971492	C	T	0.074271	0.898337	1.18589	0.0657717	0.00938351
1	8924282	rs1543711	G	A	0.0605897	0.994057	1.2436	0.0691296	0.0015545
1	8924921	rs2781068	T	C	0.0604692	0.992424	1.2434	0.0692592	0.00159941
1	8925929	rs2781067	G	A	0.0597096	0.990136	1.23648	0.0697554	0.00226705
1	8926752	rs2781065	C	T	0.0599125	0.990397	1.23584	0.0696358	0.00228438
1	8930369	rs2781060	C	T	0.0624527	0.975088	1.24612	0.0690091	0.00137847
1	8930385	rs2765511	A	G	0.0628052	0.974197	1.24941	0.0688361	0.00117077
1	8931463	rs1006950	C	T	0.0624838	0.974862	1.24617	0.0690053	0.00137492
1	8933242	rs6660137	A	G	0.0603226	0.985137	1.23887	0.0696115	0.00202146
1	8934237	rs3820037	T	C	0.0608211	0.987297	1.24135	0.0692785	0.00174253
1	8935149	rs2038904	G	A	0.0603395	0.984501	1.23509	0.0696305	0.00235068
1	8938057	rs11811795	C	T	0.0605656	1	1.22364	0.0689132	0.00331033
1	8938931	rs185467988	A	G	0.00236751	0.641499	3.00429	0.43622	0.00966498
1	8939842	rs1325920	A	G	0.0604542	1	1.22553	0.0690434	0.00313546
1	8956946	rs11121252	C	T	0.0567885	0.960634	1.21129	0.0727027	0.00820804
1	8986656	rs148004499	A	G	0.00209167	0.461243	0.150174	0.646386	0.00144498
1	9004367	rs145795078	T	C	0.00897976	0.475672	0.479672	0.258817	0.00402136
1	9017647	rs190084944	A	G	0.00219534	0.657108	3.31444	0.463469	0.0067837
1	9037230	rs72641586	T	C	0.00209993	0.498066	0.128866	0.763496	0.00303615
1	9059639	rs148977488	A	C	0.00799269	0.704565	0.553259	0.224919	0.00737203
1	9059789	rs143834791	T	C	0.000341682	0.526221	37.8144	1.80015	0.00887043
1	9095363	rs149296565	C	T	0.00285233	0.537044	5.16017	0.470081	0.000174774
1	9097656	rs13306766	T	A	0.00282906	0.531502	5.62061	0.479415	9.9267e-05
1	9115481	rs139414258	A	C	0.000830562	0.396163	41.2797	1.44286	0.00164041
1	9163563	rs138027360	C	T	0.00388157	0.394388	3.05742	0.429418	0.0079992
1	9168348	rs115569321	A	G	0.000569764	0.333377	46.8828	1.5841	0.00497264
1	9220116	rs797253	C	T	0.275125	0.813507	1.11008	0.0402102	0.00934229
1	9223160	rs797252	A	C	0.191661	1	1.11915	0.0414191	0.00651
1	9226105	rs147150016	A	G	0.0315214	0.535587	0.716477	0.125994	0.00775032
1	9230150	rs180865435	T	C	0.000607783	0.416599	0.00718543	2.44062	0.00476568
1	9233440	rs149496254	T	C	0.00261771	0.431494	4.48124	0.547213	0.00404982
1	9295155	rs184437520	T	C	0.106982	0.712082	1.18296	0.0625783	0.00721665
1	9312182	rs150378682	T	C	0.00732164	0.502252	0.472837	0.276124	0.00604208
1	9319556	rs3765959	A	G	0.0875045	0.868869	1.18559	0.061739	0.00581924
1	9323491	rs113556335	A	G	0.00231428	0.385356	6.63448	0.645051	0.00164971
1	9348905	rs116333879	C	T	0.00222447	0.371227	5.97635	0.664986	0.00405678
1	9371693	rs58018233	T	G	0.000433422	0.295488	135.677	2.22785	0.00615501
1	9381263	rs147858113	A	G	0.00643954	0.426826	0.285604	0.349064	0.000189042
1	9382140	rs9435227	C	T	0.00517146	0.557686	2.23457	0.302335	0.00715491
1	9406640	rs114832327	A	G	0.000964986	0.335532	0.0334668	1.27719	0.00120446
1	9406979	rs2075972	C	T	0.27171	1	0.90627	0.0366445	0.00718693
1	9407104	rs2075971	C	T	0.27298	0.987847	0.906431	0.036804	0.0075503
1	9407597	rs9730431	A	G	0.266301	0.952803	0.905953	0.0377302	0.00879466
1	9407701	rs11579712	G	C	0.258854	0.936375	0.903816	0.0384196	0.00842565
1	9407800	rs483936	C	G	0.269428	0.935151	0.904701	0.0379675	0.00828908
1	9408283	rs60402136	A	C	0.258855	0.914376	0.904697	0.0388574	0.00989004
1	9409340	rs11580745	T	C	0.257516	0.874526	0.899655	0.0397909	0.00781567
1	9409860	rs80237880	G	C	0.00103034	0.333461	0.0854153	1.04458	0.00852047
1	9410880	rs12562427	A	G	0.261334	0.849639	0.89885	0.0400915	0.0077624
1	9439898	rs148179319	G	A	0.000428635	0.377034	57.4239	1.9018	0.00705153
1	9451745	rs189074471	T	A	0.000291917	0.48328	172.649	2.97447	0.00702804
1	9474524	rs114137330	T	C	0.000301326	0.247895	0.00130513	2.80511	0.00495367
1	9511392	rs12045813	G	C	0.152591	0.658689	1.15345	0.0551818	0.00964926
1	9520449	rs190508083	C	G	0.010107	0.632911	0.584658	0.207303	0.00882171
1	9585385	rs115210358	G	A	0.00289283	0.36015	0.237381	0.569583	0.00833541
1	9621243	rs189441468	T	C	0.00220551	0.334087	4.98977	0.626989	0.00759556
1	9769419	rs76216814	A	C	0.0574363	0.871121	0.824299	0.0747176	0.00954897
1	9781643	rs140468930	T	C	0.0159972	0.623849	1.57198	0.168134	0.00693246
1	9783873	rs77030165	A	G	0.00351975	0.446908	3.62024	0.458532	0.00327453
1	9888917	rs6668060	A	T	0.0013022	0.563569	0.157432	0.750078	0.00675006
1	9889639	rs12069237	G	A	0.00139317	0.576917	0.189901	0.691748	0.00971223
1	9889912	rs9887930	A	G	0.00131156	0.571522	0.153255	0.738641	0.00529556
1	9975392	rs187522596	T	C	0.00142624	0.4459	19.9644	0.918847	0.000113882
1	10015562	rs148557573	T	C	0.0307313	0.935174	1.29688	0.0975189	0.00753481
1	10023701	rs143495956	A	G	0.0299758	0.926597	1.30533	0.0995726	0.00731785
1	10026397	rs111908489	A	G	0.00994941	0.363288	0.407557	0.278384	0.00112755
1	10038418	rs114070845	G	A	0.0305019	0.92944	1.30473	0.0983026	0.00667522
1	10046812	rs57702810	T	C	0.0309875	0.923619	1.30944	0.0979015	0.00576888
1	10058151	rs140296069	G	A	0.000867066	0.340066	14.7759	1.15349	0.00985307
1	10065355	rs183774493	T	C	0.00215624	0.374025	5.84192	0.602394	0.00284094
1	10106775	rs12406448	C	T	0.136031	0.88041	1.15096	0.0498977	0.004812
1	10157110	rs9430245	T	A	0.333585	0.537227	1.19585	0.0474616	0.000160198
1	10180908	rs11585670	C	A	0.0115684	0.391668	0.525084	0.246471	0.00843717
1	10261194	rs140071250	T	C	0.0318755	0.503416	0.709972	0.133667	0.00997813
1	10274357	rs183933975	C	T	0.00368804	0.405889	0.299533	0.457219	0.00642116
1	10346333	rs185414495	T	G	0.00148414	0.400314	0.141525	0.765	0.00564738
1	10417853	rs10864454	A	G	0.00997798	0.68375	0.559469	0.218725	0.0069201
1	10640438	rs2086650	T	C	0.404467	0.938	1.09668	0.0341384	0.00683041
1	10640933	rs747124	G	C	0.404879	0.931565	1.10038	0.0342442	0.00519039
1	10645734	rs12047856	T	C	0.235116	0.884027	1.12817	0.0408144	0.00312305
1	10646720	rs113048657	A	G	0.233983	0.891852	1.1278	0.040725	0.00313929
1	10647280	rs12567436	A	G	0.234593	0.898885	1.12675	0.0404864	0.00319697
1	10647924	rs72857049	T	C	0.240103	0.915903	1.1177	0.0397649	0.00513259
1	10649223	rs12090714	A	G	0.241067	0.928226	1.11921	0.0394305	0.00428174
1	10649507	rs12087384	C	T	0.241382	0.933024	1.11962	0.0393054	0.00403792
1	10649965	rs60101188	A	C	0.243185	0.94111	1.12072	0.0390644	0.00352336
1	10649976	rs57853007	G	A	0.242353	0.943697	1.11982	0.0390269	0.00372781
1	10650068	rs59790639	T	C	0.242479	0.945715	1.11996	0.038976	0.00364601
1	10650125	rs60257606	A	G	0.242554	0.946994	1.12005	0.0389444	0.00359544
1	10651460	rs6540940	T	C	0.248386	1	0.895145	0.0375881	0.00320376
1	10652977	rs284273	C	T	0.28741	0.886436	0.901402	0.0382423	0.00662678
1	10681357	rs189966518	G	A	0.00141225	0.66719	5.07725	0.590534	0.00350983
1	10762029	rs112394657	C	G	0.00942644	0.523135	1.87129	0.22769	0.00557548
1	10765927	rs141635062	A	G	0.000618069	0.530794	0.0642914	1.26456	0.00724418
1	10766114	rs192746716	C	G	0.000333278	0.461481	550.006	3.97907	0.00809089
1	10775383	rs79865085	C	T	0.0180224	0.639652	0.659354	0.154237	0.00660372
1	10854073	rs12728592	A	C	0.0271866	0.502919	0.68815	0.139245	0.00691265
1	10871207	rs114159112	T	C	0.00564694	0.410988	4.60071	0.37107	1.85959e-05
1	10882172	rs115512413	G	A	0.0585758	0.862142	0.825115	0.0745696	0.00974444
1	10884911	rs2294749	T	C	0.0927063	0.836082	0.848169	0.0618957	0.00768204
1	10885036	rs2294750	A	G	0.0926188	0.836469	0.847973	0.0619161	0.00761671
1	10887923	rs539790	T	C	0.0523269	1	0.822205	0.0737024	0.00772466
1	10893266	rs181051580	G	C	0.00296977	0.54768	0.341093	0.426977	0.00901563
1	10917963	rs114990935	T	C	0.00321026	0.479344	0.319119	0.453028	0.00833377
1	10967205	rs182872708	T	C	0.0121158	0.568421	0.557202	0.200248	0.00310189
1	10995168	rs56167870	A	C	0.27103	0.890422	1.14364	0.0383334	0.000459592
1	10995371	rs11121655	G	T	0.49435	0.9557	0.888953	0.0330954	0.000371463
1	10996382	rs9803711	A	G	0.47581	0.943509	0.890992	0.0333347	0.000529997
1	10996616	rs112790420	T	C	0.272992	0.927534	1.13291	0.0374317	0.000851827
1	10999267	rs76218842	A	G	0.247612	0.978847	1.12319	0.0376893	0.00204494
1	10999600	rs1925666	C	T	0.252505	1	1.12505	0.0371584	0.00151257
1	11000276	rs12755921	A	G	0.492819	1	0.897819	0.0324641	0.000892008
1	11000721	rs6664866	A	T	0.30926	0.96917	0.899453	0.0353611	0.00271751
1	11001402	rs60474969	G	C	0.249328	0.974577	1.1198	0.0375333	0.00256254
1	11001424	rs59494995	A	G	0.247837	0.972242	1.11628	0.0376233	0.00344689
1	11003473	rs1925665	A	T	0.464992	0.868941	1.09808	0.034804	0.00715718
1	11004245	rs17036014	T	C	0.259717	0.918363	1.11991	0.0381904	0.00301069
1	11004737	rs17036019	C	G	0.469767	0.868895	1.09985	0.0348237	0.00625274
1	11004914	rs66755139	G	C	0.469631	0.867104	1.09988	0.0348629	0.00629677
1	11005417	rs7521498	T	C	0.46697	0.863616	0.895199	0.0349105	0.00150672
1	11005495	rs6666764	T	C	0.466941	0.862915	0.8952	0.0349258	0.00151408
1	11005920	rs11121656	A	G	0.463599	0.85495	0.895779	0.0351177	0.00171163
1	11005959	rs6667195	T	C	0.26159	0.908568	1.12347	0.0383329	0.00237796
1	11012003	rs74225549	G	A	0.273886	0.953508	1.11	0.0369144	0.00468239
1	11014118	rs45537241	T	C	0.273611	0.940714	1.10976	0.0371863	0.00508336
1	11015165	rs75130475	G	A	0.276062	0.935288	1.11015	0.0372259	0.00498101
1	11015325	rs41274492	T	C	0.275833	0.935871	1.10998	0.037223	0.00504415
1	11016813	rs112309803	T	C	0.268542	0.920309	1.10771	0.0378559	0.00687
1	11017609	rs7511959	C	T	0.281376	0.917409	1.10155	0.037315	0.00951856
1	11017617	rs34691090	C	G	0.27862	0.921478	1.10161	0.037363	0.00956924
1	11017634	rs35950437	T	C	0.278446	0.920957	1.10247	0.0373717	0.00901854
1	11018217	rs78841542	A	G	0.00270223	0.276154	0.182346	0.671071	0.00687511
1	11018723	rs60676743	G	A	0.269243	0.835613	1.11065	0.0397191	0.00821274
1	11039713	rs149445722	G	T	0.00715478	0.490907	2.28203	0.277653	0.00259088
1	11221619	rs181331429	C	G	0.00061056	0.386057	37.1837	1.72337	0.00830718
1	11232827	rs190005942	A	G	0.00139795	0.374698	13.6531	0.831269	0.000650471
1	11246094	rs182050019	T	C	0.00105018	0.386971	59.4657	1.35269	0.000143878
1	11412566	rs115974939	T	C	0.000704532	0.334102	35.2251	1.41585	0.00325884
1	11416916	rs138096744	C	A	0.000641426	0.152157	0.00100658	2.78721	0.00376682
1	11459008	rs139710196	G	A	0.0200157	0.536539	0.652774	0.162241	0.00816462
1	11459169	rs148586892	C	T	0.000504064	0.393145	51.2759	1.73307	0.00416074
1	11480298	rs142886483	T	C	0.00520297	0.541964	0.371641	0.363834	0.00479368
1	11502853	rs112896358	G	A	0.00105562	0.333493	0.0331919	1.44316	0.00278585
1	11535169	rs190105040	A	G	0.000932372	0.223886	0.0403143	1.32721	0.00816096
1	11546769	rs149181906	T	C	0.0005486	0.521026	0.0371159	1.40334	0.00479369
1	11551485	rs141756163	T	C	0.0172153	0.61929	1.63015	0.159505	0.00207591
1	11559363	rs149776641	G	A	0.000538243	0.68035	0.0339468	1.73573	0.00551179
1	11609845	rs188006058	G	A	0.000352872	0.647108	0.00686671	3.19045	0.00741932
1	11614215	rs74053056	C	T	0.000345357	0.651654	0.00572347	3.32407	0.00733861
1	11632249	rs140907220	T	C	0.00319111	0.659807	2.83035	0.375635	0.00496342
1	11711589	rs3117061	T	G	0.285677	0.591682	1.16977	0.0474884	0.000946183
1	11714793	rs4478814	G	A	0.216467	0.927468	1.11386	0.0413694	0.00907547
1	11762179	rs181460962	C	T	0.00264682	0.558639	0.28511	0.47668	0.00526746
1	11794667	rs186908208	G	A	0.00121237	0.424858	0.108978	0.947997	0.0070984
1	11841690	rs137985501	A	G	0.00127763	0.731652	0.140104	0.67029	0.000904838
1	11843674	rs147998941	C	G	0.00206003	0.734299	0.304456	0.484847	0.009484
1	11954473	rs193213904	G	A	0.112054	0.574788	1.25473	0.067775	0.000809962
1	11964897	rs146436561	G	A	0.00713749	0.41448	0.410487	0.325815	0.00516152
1	11971266	rs143477276	G	C	0.00153925	0.48366	0.136932	0.702759	0.00207983
1	12002733	rs193128114	A	G	0.000983077	0.771218	7.45131	0.758883	0.00238222
1	12016208	rs183319530	G	A	0.00110838	0.757055	7.10373	0.71476	0.00172509
1	12043877	rs145496880	A	G	0.021222	0.466443	1.68684	0.167082	0.00167855
1	12048504	rs187134877	C	T	0.000598029	0.296742	45.5996	1.61346	0.00527948
1	12048671	rs12119716	A	G	0.00347152	0.367215	3.42082	0.463905	0.00647135
1	12061533	rs41278630	A	G	0.000724282	0.485572	13.428	1.09801	0.00607447
1	12062020	rs74052923	A	G	0.000379648	0.528687	0.00551827	2.69959	0.00571289
1	12063198	rs74052924	A	G	0.000362057	0.538916	0.00168121	3.13588	0.00291812
1	12067505	rs191831565	T	G	0.0208891	0.466198	1.70622	0.168375	0.00144228
1	12070572	rs6701592	T	G	0.000420061	0.504141	0.0121906	2.21603	0.00785193
1	12070912	rs74052926	C	G	0.000422456	0.504706	0.0117188	2.21596	0.00719818
1	12082334	rs11553925	T	A	0.043899	0.991255	1.25136	0.079924	0.00495577
1	12082461	rs11588712	T	C	0.0412052	0.974351	1.27585	0.0833817	0.00342579
1	12082881	rs11588779	T	C	0.0439212	1	1.25657	0.0795414	0.00402735
1	12083287	rs61776523	G	A	0.0414279	0.974751	1.28034	0.0830958	0.00289017
1	12090001	rs4514248	C	T	0.081385	1	1.1699	0.0588118	0.00760061
1	12107845	rs12121081	T	C	0.00506737	0.492097	3.70929	0.350087	8.82305e-05
1	12124025	rs11569786	A	G	0.0505214	0.68237	1.29877	0.0895173	0.0034754
1	12138956	rs141152501	C	T	0.00958411	0.646799	1.80667	0.217098	0.00611993
1	12141603	rs146189850	A	G	0.00962259	0.665438	1.87271	0.213938	0.00312755
1	12143912	rs11569816	T	C	0.00962765	0.65762	1.87279	0.215143	0.00330291
1	12145101	rs11569825	A	T	0.0102426	0.660843	1.92502	0.208831	0.00155161
1	12146203	rs148040391	T	C	0.00965754	0.638368	1.86795	0.217989	0.00389716
1	12148467	rs148563787	T	C	0.0093621	0.602996	1.8242	0.22741	0.00785863
1	12150409	rs185976688	A	G	0.0111517	0.448639	1.93996	0.234198	0.0043466
1	12150690	rs141920765	A	C	0.0117802	0.441285	1.93909	0.229506	0.00362259
1	12150829	rs150060465	T	C	0.0112369	0.439219	1.9302	0.235567	0.0049103
1	12150938	rs144358085	A	C	0.0112584	0.436983	1.92689	0.235884	0.00508677
1	12151926	rs140905487	G	A	0.0120655	0.419354	1.92219	0.232099	0.00455229
1	12152407	rs138699067	G	A	0.0121687	0.413234	1.91022	0.232609	0.00506139
1	12152924	rs190456093	A	G	0.0122787	0.408018	1.89391	0.232798	0.00573088
1	12163056	rs11569843	T	G	0.00115988	0.452825	0.122936	0.858247	0.00841381
1	12166097	rs146205889	A	G	0.00117948	0.459266	0.125948	0.844675	0.00807346
1	12184673	rs138230814	A	G	0.0016708	0.482482	0.140805	0.708258	0.00246373
1	12184751	rs2486311	T	C	0.00871642	0.506554	0.453525	0.261916	0.00205297
1	12185527	rs11569908	T	C	0.00171128	0.476771	0.171493	0.683039	0.0053709
1	12187594	rs11569922	A	G	0.00369163	0.490403	0.323661	0.404429	0.00379332
1	12188840	rs138272719	G	A	0.00185199	0.461017	0.121249	0.692519	0.000828333
1	12191097	rs481226	T	C	0.00234412	0.479763	0.154666	0.593591	0.000646423
1	12191399	rs151000109	T	C	0.00189304	0.439456	0.144612	0.682286	0.0021879
1	12191741	rs72863418	G	A	0.00233489	0.477966	0.153507	0.596047	0.000643622
1	12191771	rs113891771	G	T	0.00233452	0.477896	0.153633	0.596041	0.00064755
1	12195661	rs11569933	A	G	0.00158283	0.484184	0.143421	0.728194	0.00348483
1	12202954	rs11121880	T	C	0.00203805	0.47169	0.172658	0.613289	0.00206552
1	12233061	rs1148458	G	A	0.00783714	0.512195	0.479373	0.26538	0.00534349
1	12243190	rs75499353	T	C	0.0132196	0.487732	1.79838	0.207049	0.00416081
1	12247495	rs606380	T	C	0.00162389	0.456817	0.146551	0.702633	0.00309318
1	12247527	rs529932	T	C	0.00162389	0.456817	0.146488	0.702677	0.00308747
1	12248558	rs5746002	A	G	0.00160427	0.459617	0.156783	0.698473	0.00424619
1	12248685	rs590943	A	G	0.00163354	0.454386	0.150201	0.700717	0.00345694
1	12250094	rs681906	C	T	0.00163201	0.454482	0.150326	0.701755	0.00351634
1	12251341	rs5746017	C	A	0.0157201	0.759541	0.660029	0.153251	0.00627556
1	12251808	rs653667	G	T	0.36395	1	0.91618	0.0337827	0.00950917
1	12257295	rs186406402	G	A	0.000465097	0.31567	0.00980062	2.13187	0.00706188
1	12263919	rs235220	T	C	0.187605	0.720264	0.869051	0.0487022	0.00390376
1	12264878	rs185202867	C	A	0.0111402	0.567606	0.579047	0.208762	0.00831442
1	12284140	rs145309696	T	G	0.00262026	0.405691	0.265251	0.525906	0.00835301
1	12306609	rs145015910	T	A	0.00192848	0.473029	4.8713	0.624452	0.00762669
1	12322198	rs140674850	A	G	0.00165266	0.512589	0.15288	0.713453	0.00454527
1	12404951	rs146775938	A	G	0.000335951	0.436258	775.874	4.23438	0.00832877
1	12417838	rs193166090	A	G	0.000307615	0.448764	250.54	2.61185	0.00885328
1	12446414	rs192129957	T	C	0.000750779	0.268341	0.00201991	2.16944	0.000153387
1	12458128	rs183510389	C	T	0.000750728	0.26818	0.00201396	2.16997	0.000153226
1	12466018	rs184417368	G	C	0.00127745	0.333175	0.0874734	0.929054	0.00445737
1	12496080	rs147354857	C	T	0.00281868	0.461711	4.45132	0.483009	0.00125035
1	12541468	rs192846454	G	A	0.00266544	0.554513	3.696	0.470451	0.00315862
1	12546853	rs79155102	A	G	0.00717113	0.521475	2.2141	0.271665	0.00284118
1	12558905	rs55650381	G	A	0.000390281	0.406034	45.6727	1.69495	0.00886409
1	12577487	rs188222103	G	A	0.000536851	0.319793	0.00156125	2.63618	0.000587092
1	12612830	rs188212708	T	C	0.00741253	0.614386	1.8973	0.238199	0.00652319
1	12745857	rs114034278	T	C	0.00191755	0.522616	5.56986	0.58911	0.00198012
1	12780122	rs140310481	C	G	0.00210247	0.489094	4.81098	0.572711	0.00409015
1	12791751	rs148710128	A	T	0.00207754	0.491226	4.83036	0.575103	0.00413938
1	12797114	rs140275285	T	C	0.00354555	0.447514	3.52387	0.441679	0.00324226
1	12810220	rs115133884	A	C	0.000366845	0.586494	0.00259067	4.08877	0.00701658
1	12822657	rs6697475	A	G	0.00666593	0.456499	2.8942	0.30842	0.000447263
1	12861195	rs191908084	T	G	0.00066126	0.359009	0.0133125	1.96904	0.0033884
1	12890493	rs11121993	A	C	0.368088	0.537488	0.874113	0.0457033	0.0032168
1	12893633	rs9700245	G	T	0.496105	0.495582	0.888692	0.0458219	0.00998226
1	12893755	rs59681776	A	G	0.352085	0.51484	0.87602	0.0470505	0.00487096
1	12904794	rs115123208	C	T	0.000617958	0.351043	451.805	2.68366	0.00120078
1	12911622	rs184659934	T	G	0.00644122	0.431107	2.32722	0.311137	0.00605745
1	12922876	rs58131747	T	A	0.00102966	0.320697	0.0276069	1.3222	0.00119737
1	12925814	rs60706313	C	T	0.000554573	0.188469	0.00734938	2.0941	0.00810036
1	12993176	rs114235862	G	A	0.0633329	0.372666	0.676031	0.111884	0.000434107
1	12995214	rs147240636	T	C	0.0649468	0.382817	0.683498	0.109303	0.000466156
1	13176074	rs139204812	A	C	0.154775	0.369932	0.827323	0.0736482	0.00996757
1	13179211	rs35548467	C	A	0.0190494	0.30158	1.8856	0.223456	0.00426838
1	13180152	rs139691608	A	G	0.000693943	0.401358	0.0129872	1.92069	0.0033609
1	13796201	rs185850042	A	G	0.000816258	0.111668	354.299	2.0572	0.001773
1	13802464	rs183607155	A	G	0.000767762	0.203085	201.325	2.15089	0.00244649
1	13831066	rs147858129	A	C	0.00382778	0.440289	0.269898	0.436441	0.00167132
1	13854519	rs139954035	C	T	0.00246873	0.55891	0.271286	0.492408	0.00510538
1	13864963	rs71629835	A	G	0.0024062	0.584649	3.37394	0.465999	0.00716203
1	13874547	rs395839	A	G	0.041402	0.857073	0.787336	0.089718	0.0074564
1	13960849	rs117439588	A	G	0.0167296	0.649429	1.56548	0.157735	0.00424975
1	13963166	rs190996635	A	G	0.010854	0.613016	0.564094	0.201473	0.00402286
1	13999286	rs12039802	T	C	0.292473	0.855672	1.11245	0.0391961	0.00651645
1	14116187	rs138759898	A	G	0.00337591	0.588379	0.28854	0.39624	0.000839002
1	14141042	rs7517964	T	C	0.00216996	0.372065	0.189939	0.663852	0.00741977
1	14141206	rs7518077	G	C	0.00216978	0.372082	0.189913	0.663883	0.00741669
1	14141523	rs59235401	C	G	0.00216945	0.372133	0.190029	0.663842	0.00743637
1	14141896	rs112705272	T	C	0.00216839	0.372319	0.189964	0.663867	0.00742549
1	14141988	rs11588426	G	T	0.142169	0.654034	1.16345	0.0576414	0.00860823
1	14142482	rs58014633	C	T	0.00216862	0.372321	0.190143	0.663745	0.00745081
1	14143855	rs58184301	C	A	0.00216775	0.372521	0.190525	0.663539	0.00750943
1	14168702	rs186809404	G	C	0.000920517	0.434803	10.0548	0.95227	0.00653187
1	14169729	rs142837335	A	G	0.00291898	0.260734	5.04607	0.634608	0.00895637
1	14172444	rs9728162	T	A	0.49675	0.644635	0.861376	0.0405215	0.000227733
1	14173278	rs1203656	G	A	0.254934	0.923318	1.13995	0.0386435	0.000688907
1	14174352	rs11800815	T	C	0.00123887	0.389391	10.9132	0.886552	0.00299581
1	14176842	rs1203627	T	C	0.253459	0.926843	1.12206	0.0385797	0.00280468
1	14176904	rs114196470	T	C	0.00086334	0.275524	30.0031	1.40127	0.00479502
1	14177523	rs113257093	T	C	0.00129011	0.379962	10.7292	0.875266	0.00291383
1	14178507	rs75984532	A	G	0.000862482	0.276559	29.8773	1.39996	0.00480142
1	14178733	rs11803734	C	T	0.00123698	0.391586	10.7288	0.882743	0.00311417
1	14179174	rs11801776	A	G	0.000480519	0.357481	113.023	2.09458	0.00186246
1	14180900	rs74056043	A	G	0.000824933	0.284477	25.5176	1.39518	0.00718405
1	14181465	rs1203621	C	T	0.177572	0.87998	1.1402	0.0450104	0.00351247
1	14182517	rs116555741	A	C	0.00855738	0.617817	1.86851	0.227431	0.00563024
1	14182714	rs1989422	C	T	0.177622	0.880222	1.13945	0.0449965	0.00367144
1	14182956	rs114339067	A	C	0.00834249	0.624272	1.97391	0.229701	0.00282785
1	14183753	rs75441910	T	C	0.000817137	0.288412	21.9925	1.36731	0.00944028
1	14185277	rs6674730	G	C	0.000819476	0.288798	22.6475	1.37101	0.00882656
1	14185582	rs6675055	T	C	0.00790157	0.618785	2.1736	0.236968	0.000932835
1	14186207	rs74056046	A	G	0.000819036	0.289453	22.5488	1.3698	0.00886559
1	14187251	rs1203668	G	C	0.188074	0.887193	1.13978	0.043952	0.00287749
1	14188918	rs138048703	A	G	0.000817358	0.290442	22.8507	1.37451	0.00868981
1	14189215	rs77815939	G	A	0.000819033	0.290055	22.5697	1.37165	0.00887143
1	14190278	rs75374519	A	G	0.00130402	0.414814	13.8821	0.853206	0.000614734
1	14190280	rs77473305	A	G	0.00130391	0.414849	13.8904	0.853287	0.00061331
1	14190610	rs16853058	G	A	0.000823816	0.290189	21.2148	1.355	0.00973778
1	14190669	rs720035	G	A	0.250779	1	1.12478	0.0375943	0.00174022
1	14190772	rs149077688	T	C	0.00762955	0.619257	1.97635	0.240103	0.00429628
1	14190998	rs116128338	C	A	0.000357493	0.385882	0.00106887	3.44713	0.003354
1	14193157	rs79022621	A	C	0.000591962	0.419348	32.526	1.33194	0.00187083
1	14203446	rs185653717	C	G	0.0241436	0.784674	0.731003	0.121116	0.00910435
1	14259001	rs186083572	T	C	0.0562982	0.74656	1.26382	0.0812575	0.00392369
1	14280933	rs141300297	C	G	0.00321293	0.903396	0.32027	0.467793	0.00684856
1	14395496	rs142240156	G	A	0.0289801	0.479256	1.65405	0.140912	0.000338986
1	14433285	rs146800673	T	C	0.0201415	0.483545	0.614707	0.172864	0.00446139
1	14435644	rs143430072	A	G	0.00335378	0.459631	0.241753	0.542202	0.00496267
1	14467976	rs138617281	C	T	0.0037769	0.436026	3.34267	0.426969	0.00409351
1	14528390	rs188226443	T	C	0.000509909	0.299262	236.132	2.31156	0.00449069
1	14528862	rs141236739	C	T	0.000324371	0.262855	823.942	3.1059	0.00604728
1	14536375	rs142785696	T	G	0.00338985	0.65018	0.374408	0.369481	0.00603302
1	14537860	rs184746014	T	C	0.00556863	0.559454	0.382121	0.307726	0.00132273
1	14580456	rs113139957	A	C	0.000793821	0.38948	0.0333509	1.72209	0.00957206
1	14641425	rs191791086	T	C	0.000508752	0.22289	0.00947868	2.0442	0.0083327
1	14751325	rs149486802	G	C	0.00208131	0.559576	4.00839	0.549288	0.00850042
1	14796380	rs78113772	A	G	0.00228519	0.563431	0.274391	0.511878	0.00720791
1	14832093	rs116300597	A	G	0.000421624	0.33386	0.00326701	2.75907	0.00735407
1	14838089	rs78244353	C	T	0.000916871	0.303138	0.0227981	1.52814	0.00388383
1	14866241	rs184448958	A	G	0.00471807	0.362635	0.283385	0.41353	0.00163677
1	14902252	rs7527439	A	G	0.0420285	1	1.24088	0.0796835	0.00666778
1	14924902	rs145721497	A	G	0.00403708	0.409243	0.324075	0.431792	0.00655942
1	14945527	rs113500654	G	C	0.000427633	0.546881	829.099	3.73587	0.00449886
1	14946054	rs111332389	C	A	0.000427188	0.547	826.227	3.73746	0.00452
1	14946113	rs78623818	A	C	0.000427188	0.547	826.227	3.73746	0.00452
1	14946193	rs75194917	C	T	0.000427132	0.546875	826.351	3.73735	0.00452009
1	14946305	rs111945095	T	C	0.000427132	0.546875	826.351	3.73735	0.00452009
1	14946542	rs80089047	A	G	0.000427076	0.546751	826.467	3.73724	0.00452017
1	14948762	rs113833661	T	C	0.000425685	0.546643	800.143	3.7341	0.00464008
1	14951873	rs113694104	A	G	0.000424794	0.546112	778.034	3.73049	0.00473982
1	14952613	rs111897939	A	C	0.000424516	0.546034	764.529	3.72721	0.00479502
1	14955585	rs111237577	T	C	0.000416611	0.550208	993.963	3.81423	0.00436428
1	14956354	rs112781152	A	G	0.000413883	0.549472	929.931	3.80745	0.00460081
1	14981859	rs10927482	A	G	0.00210976	0.485327	4.78444	0.596124	0.00526418
1	14999661	rs147571733	T	C	0.00128791	0.356851	9.07325	0.931636	0.0087399
1	15003451	rs138976664	A	G	0.0419452	0.928779	0.80449	0.0839391	0.00932448
1	15010102	rs182177204	C	A	0.00475702	0.469283	0.395253	0.371825	0.00994015
1	15011691	rs142129483	A	T	0.00475964	0.468999	0.394053	0.371981	0.00971706
1	15027643	rs183504528	T	C	0.000593353	0.385288	37.2686	1.3294	0.0018414
1	15037006	rs147885333	A	G	0.000768761	0.410793	14.7077	1.03023	0.00493773
1	15065383	rs186612350	A	G	0.00382492	0.58723	2.60838	0.355828	0.00595294
1	15215174	rs76663268	A	G	0.0177946	0.529614	0.609209	0.170055	0.00319248
1	15215255	rs77935263	G	T	0.0242411	0.575718	0.694009	0.137248	0.00740736
1	15217334	rs2462189	T	G	0.0790113	0.465879	0.767758	0.0876241	0.00251598
1	15225631	rs117630800	C	T	0.00408964	0.350016	4.17749	0.448114	0.000917531
1	15272048	rs182880695	T	C	0.00464834	0.351393	3.54253	0.414556	0.00176313
1	15272959	rs184947884	A	G	0.00477922	0.355917	3.56324	0.406499	0.00133393
1	15274963	rs7552994	G	T	0.0971602	0.850163	0.845555	0.0602272	0.00524025
1	15275581	rs113516767	A	G	0.0989965	0.844942	0.844394	0.0598426	0.00461342
1	15276526	rs16851049	C	T	0.122144	0.921024	0.870857	0.0522226	0.00800506
1	15279196	rs7528855	A	G	0.000312074	0.520936	845.037	3.43253	0.00336124
1	15281095	rs10927595	A	G	0.000254286	0.605055	857.482	4.16971	0.00745844
1	15281350	rs12073909	C	G	0.000295647	0.622846	621.683	3.90081	0.0060062
1	15283368	rs7548066	A	C	0.000318973	0.584014	194.507	3.07544	0.00978264
1	15283567	rs7525178	A	G	0.000319138	0.583395	242.864	3.19817	0.00861927
1	15283840	rs55763132	T	C	0.000318971	0.583739	299.481	3.31611	0.00767146
1	15284000	rs1513546	A	G	0.000478568	0.544368	95.0183	2.39797	0.0063411
1	15284034	rs1513547	T	C	0.000319082	0.583848	347.2	3.39814	0.00705136
1	15284193	rs1849528	T	A	0.000319138	0.583913	372.725	3.43637	0.00676949
1	15284231	rs1849529	A	G	0.000319083	0.584093	378.388	3.4444	0.0067087
1	15284441	rs12070687	C	G	0.000318582	0.585131	437.773	3.52629	0.00618634
1	15285044	rs11485048	A	G	0.000318749	0.586187	620.9	3.71074	0.00504114
1	15285583	rs59160215	G	A	0.00031886	0.587434	695.569	3.76342	0.00466346
1	15366066	rs190841166	G	A	0.00124627	0.787152	4.58881	0.60263	0.00559404
1	15373529	rs116262751	A	G	0.00151759	0.40131	0.137352	0.771798	0.00468944
1	15376560	rs142422386	A	G	0.0696552	0.514564	0.731315	0.0905108	0.000513272
1	15416326	rs10803352	G	A	0.373092	0.900276	0.905754	0.0353604	0.005086
1	15423477	rs61772225	A	C	0.171581	0.744457	1.14491	0.050021	0.00674961
1	15427095	rs116891396	A	G	0.00997042	0.520934	0.514125	0.236132	0.00427002
1	15475610	rs181363553	A	G	0.00520499	0.374945	0.385513	0.37934	0.00975993
1	15524401	rs74854077	T	C	0.020402	0.450693	0.633572	0.173008	0.00795031
1	15572436	rs117854897	A	G	0.0273431	0.534179	0.633936	0.138228	0.00089174
1	15579932	rs12567213	G	A	0.0312095	0.529524	0.701942	0.12908	0.00588938
1	15614694	rs145429459	T	A	0.00517051	0.565178	0.440487	0.324813	0.00953736
1	15650701	rs74053902	A	G	0.000830898	0.300838	42.3352	1.31062	0.00153715
1	15658825	rs142675763	A	G	0.0018377	0.417427	0.195474	0.665784	0.00882539
1	15682290	rs183146853	T	C	0.00751897	0.517556	0.480633	0.265969	0.00520968
1	15707984	rs2473333	A	G	0.240705	0.946985	1.10581	0.0389262	0.00976231
1	15714842	rs3002000	C	G	0.24311	0.908542	1.10792	0.0396741	0.00978354
1	15718889	rs111691009	G	A	0.0102329	0.505151	1.83124	0.235784	0.00978683
1	15726566	rs742361	A	G	0.220552	1	1.10611	0.0390941	0.00989347
1	15729008	rs6429738	A	G	0.0816457	0.95742	1.18945	0.0607945	0.00431692
1	15730085	rs113100114	C	G	0.0792993	0.968679	1.18197	0.0612773	0.00636389
1	15731162	rs11579984	A	G	0.0793641	0.963467	1.1869	0.0614254	0.00527667
1	15738661	rs2496327	T	C	0.0843586	0.883454	1.1749	0.0624758	0.00989328
1	15742689	rs2473351	C	T	0.185372	0.691824	1.17234	0.0504384	0.00161784
1	15743884	rs2496321	C	A	0.184915	0.679691	1.17452	0.0509547	0.00159314
1	15745728	rs7533371	A	G	0.00154228	0.430868	0.129484	0.866661	0.00761478
1	15745862	rs150208527	A	G	0.000811435	0.44584	46.559	1.24418	0.000165733
1	15755969	rs144211637	A	G	0.000329715	0.467557	71.1913	1.81369	0.00707717
1	15883298	rs114934677	G	A	0.000787648	0.40524	0.0680978	1.08274	0.00530903
1	15894288	rs139221984	T	C	0.00405842	0.392498	3.29439	0.432438	0.00413621
1	15920088	rs184697765	T	C	0.0039913	0.38845	3.51072	0.43892	0.00285117
1	15920188	rs141683831	T	C	0.00399099	0.38843	3.50991	0.438927	0.00285708
1	15977716	rs147348765	G	C	0.000791583	0.415203	0.0731064	1.0575	0.00556513
1	16008764	rs185396393	T	C	0.00290486	0.355397	4.0917	0.537845	0.00630624
1	16129961	rs188369771	G	T	0.00269527	0.519416	0.221534	0.51714	0.0017162
1	16134501	rs111589297	A	G	0.0153526	0.680269	1.56688	0.164162	0.00629176
1	16138267	rs181081981	A	T	0.000592999	0.491053	0.0290299	1.65952	0.00635215
1	16153657	rs185824651	G	A	0.000300434	0.551837	0.00370734	3.36717	0.00388527
1	16341382	rs184186577	A	G	0.000324148	0.394321	0.00386923	2.68983	0.00921052
1	16472834	rs3754333	A	C	0.129001	0.925538	1.14266	0.0506227	0.0084143
1	16475048	rs34753465	A	G	0.00136841	0.326692	10.2816	0.868381	0.0038192
1	16492862	rs6603884	A	G	0.146276	0.910934	0.88211	0.0483537	0.00946312
1	16493225	rs4661712	A	G	0.220882	0.843101	0.871569	0.0432371	0.0014693
1	16497272	rs28629977	C	G	0.229499	0.983532	0.881553	0.0391025	0.00125595
1	16498048	rs11588341	G	A	0.219135	0.984219	0.8815	0.039756	0.00150094
1	16499605	rs1497407	C	T	0.238293	0.957799	0.884259	0.0391971	0.0016909
1	16500523	rs7519043	T	C	0.228988	0.98212	0.878785	0.0391662	0.000962988
1	16501649	rs7529475	C	T	0.156351	0.97182	0.889495	0.0453981	0.00987455
1	16501753	rs7542770	A	G	0.156342	0.97128	0.889322	0.045411	0.00977314
1	16504381	rs7538833	C	T	0.107037	0.990115	0.85344	0.0532832	0.00292346
1	16504549	rs7538966	C	T	0.107059	0.990887	0.853437	0.0532586	0.00290974
1	16505320	rs1497406	G	A	0.226815	0.962874	0.874189	0.0397861	0.000720907
1	16505908	rs4661718	T	C	0.108272	1	0.851189	0.0527638	0.00225006
1	16506260	rs6679761	G	A	0.117304	0.958722	0.862992	0.052038	0.00461901
1	16507265	rs4336844	A	G	0.108117	0.998344	0.853367	0.0528193	0.00266985
1	16507384	rs4233540	T	C	0.108126	0.998391	0.853303	0.0528167	0.00265618
1	16507618	rs6677710	C	T	0.108143	0.998563	0.853222	0.0528107	0.00263763
1	16508059	rs12562207	A	G	0.108181	0.999079	0.853021	0.0527954	0.00259157
1	16508375	rs12057175	G	A	0.108202	0.999646	0.852917	0.0527818	0.00256546
1	16508534	rs12057222	G	A	0.108216	1	0.852885	0.052773	0.002555
1	16509029	rs1007887	T	C	0.108192	0.999844	0.852248	0.0527993	0.00245028
1	16509671	rs7538216	C	T	0.108105	1	0.852994	0.0528314	0.00260417
1	16510139	rs10907282	G	A	0.108135	0.998753	0.851473	0.0528613	0.00234154
1	16510798	rs4537547	G	A	0.107448	0.994185	0.851306	0.0531181	0.00242919
1	16510894	rs36086195	T	C	0.24593	0.910696	0.888499	0.0398491	0.00299824
1	16511539	rs924203	T	G	0.108069	0.995053	0.851384	0.0529766	0.00237823
1	16512348	rs9700627	A	G	0.123518	0.910128	0.858694	0.0522048	0.0035093
1	16512586	rs12078100	G	C	0.107568	0.966626	0.852039	0.0538742	0.00294587
1	16512920	rs9329465	C	G	0.107515	0.960615	0.851166	0.0540796	0.00287325
1	16513153	rs4661359	T	C	0.126546	0.891366	0.862772	0.0522144	0.00468764
1	16516527	rs6704422	A	G	0.0999151	0.984025	0.861292	0.0554554	0.00705844
1	16516859	rs6683033	T	C	0.0982951	0.978747	0.862848	0.0559477	0.00833881
1	16517178	rs10218517	G	A	0.0994412	0.980608	0.864219	0.0557285	0.00879851
1	16517465	rs2132852	C	A	0.0994576	0.979003	0.864499	0.0557745	0.00900617
1	16517721	rs10796436	C	G	0.099438	0.978752	0.864201	0.0557882	0.00886081
1	16518027	rs12023672	A	T	0.099444	0.978239	0.864367	0.0558034	0.00896942
1	16518170	rs12757462	C	G	0.0998104	0.975597	0.861471	0.0557935	0.00749652
1	16518284	rs12726942	T	C	0.103816	0.94574	0.86121	0.0557019	0.00727867
1	16518402	rs6702753	G	A	0.0994519	0.977705	0.864546	0.0558191	0.00908685
1	16518455	rs6702773	G	A	0.0995814	0.976671	0.863651	0.0558241	0.00861044
1	16518583	rs6689594	A	C	0.0994514	0.97743	0.864541	0.055829	0.00909634
1	16518866	rs6697459	G	T	0.0994631	0.977192	0.864803	0.0558338	0.00924778
1	16575024	rs41310371	A	G	0.0023096	0.431222	4.40359	0.56144	0.00555492
1	16631274	rs35083244	A	G	0.00197891	0.444887	4.85865	0.606566	0.00596249
1	16644853	rs189963889	T	C	0.000290024	0.482913	864.836	4.99906	0.00574546
1	16685221	rs150519866	A	G	0.0198893	0.693059	1.44035	0.140799	0.00943803
1	16740255	rs139451370	A	G	0.0057432	0.312093	0.298866	0.401759	0.00168123
1	16808908	rs191707967	G	T	0.00896458	0.376897	2.23105	0.283945	0.00436589
1	16810105	rs190204351	C	G	0.00554093	0.37039	2.65225	0.37185	0.00766735
1	16845295	rs148298272	T	C	0.0174355	0.53586	1.86491	0.173715	0.000293724
1	17109095	rs139501699	C	G	0.000539751	0.250528	51.3266	1.74852	0.00918877
1	17215084	rs180834672	T	G	0.00597067	0.469546	2.25852	0.319878	0.00926929
1	17271620	rs7518718	A	C	0.00442871	0.438932	2.81345	0.391913	0.00670945
1	17272351	rs3895174	G	A	0.0347277	0.429089	0.622307	0.139802	0.000607665
1	17272493	rs4083807	T	C	0.0525175	0.446022	0.670929	0.111352	0.000303496
1	17413152	rs61749340	T	C	0.00185543	0.327788	0.157796	0.749616	0.00859435
1	17457055	rs190550321	A	G	0.00100401	0.26613	17.4678	1.16297	0.00779907
1	17489225	rs116167092	C	G	0.00425647	0.428476	3.73841	0.382037	0.000368124
1	17489604	rs183306405	T	C	0.00109402	0.382334	0.0970024	0.911015	0.00571654
1	17503419	rs143604207	A	G	0.000387776	0.249993	0.00272758	2.81813	0.00861892
1	17520609	rs191565682	G	A	0.00714805	0.376597	2.54571	0.317292	0.00262317
1	17538809	rs137965139	T	C	0.000320252	0.375791	641.449	3.0304	0.00376937
1	17558068	rs189687258	A	G	0.00106797	0.340125	0.0448393	1.22702	0.00314003
1	17665781	rs12039455	G	A	0.012302	0.411653	1.86295	0.235333	0.0075989
1	17714971	rs74834315	A	G	0.00652825	0.670164	0.483767	0.270844	0.0062146
1	17723174	rs192968600	G	A	0.00647921	0.663511	0.482757	0.27264	0.00643125
1	17745308	rs115437209	A	G	0.00051297	0.541698	47.9683	1.57484	0.00149697
1	17749503	rs188168632	A	C	0.00594896	0.602012	0.44255	0.298766	0.00539768
1	17758049	rs78781604	G	A	0.000515531	0.541344	47.425	1.56983	0.00150423
1	17759073	rs115497742	T	C	0.000516477	0.540595	48.4116	1.57622	0.00144952
1	17759130	rs191993534	A	G	0.00129132	0.324965	0.0405419	1.05871	0.000730548
1	17764075	rs139281728	G	C	0.00594494	0.60146	0.440921	0.29917	0.005245
1	17934809	rs140573539	A	G	0.00124003	0.534097	13.2453	0.816598	0.000212234
1	17936143	rs189643934	T	C	0.000738533	0.504708	0.0156307	1.63269	0.000591536
1	17974345	rs189674556	T	C	0.00301082	0.481617	0.281921	0.485984	0.00648912
1	18005543	rs138070624	C	A	0.00156124	0.391898	18.1157	0.940379	0.000323689
1	18027974	rs111249337	A	G	0.00199319	0.375283	11.1982	0.747246	0.00031691
1	18028752	rs187415543	T	C	0.000916012	0.497153	0.0536293	1.16726	0.00213524
1	18034211	rs112150611	T	C	0.00255779	0.399478	4.24847	0.581052	0.00859231
1	18067238	rs74060061	T	C	0.000856936	0.551896	32.5631	1.31913	0.000257108
1	18083383	rs78137740	A	G	0.000296259	0.346123	0.00156942	3.20803	0.00690435
1	18102987	rs186406805	T	C	0.000578936	0.684634	19.0741	1.26406	0.00238779
1	18108343	rs142273625	T	C	0.000338677	0.299415	0.00148739	3.08851	0.00540407
1	18108660	rs75292356	C	A	0.000653	0.624827	10.9995	1.0496	0.00682581
1	18135186	rs191914586	C	T	0.00241126	0.451177	0.214433	0.552761	0.00342134
1	18184040	rs186599362	A	G	0.000448619	0.313065	0.00508877	2.66596	0.00937756
1	18221983	rs12033938	T	C	0.125001	0.963438	1.14302	0.0498202	0.00725794
1	18222329	rs12026747	A	G	0.124989	0.963561	1.14308	0.0498163	0.0072297
1	18228734	rs185948650	A	G	0.00325592	0.466213	3.1752	0.449171	0.00822878
1	18250872	rs189789150	A	T	0.00419806	0.541878	0.405049	0.348791	0.00774751
1	18265825	rs142104452	T	C	0.000500052	0.365488	0.00470754	2.49459	0.00675147
1	18291232	rs187918091	A	C	0.000869965	0.317437	0.00859719	1.93692	0.0017133
1	18292272	rs150949638	A	G	0.00117552	0.323468	13.9429	1.02582	0.00542949
1	18489131	rs143393247	G	T	0.000800323	0.335962	27.4194	1.26356	0.00218794
1	18490519	rs145082193	A	C	0.0199238	0.499036	1.58166	0.166641	0.00586252
1	18495124	rs143561855	A	G	0.00828996	0.513574	2.34666	0.260961	0.000976811
1	18550485	rs185001206	T	C	0.00344753	0.540033	0.362152	0.399117	0.00878617
1	18567869	rs74930695	T	A	0.00468226	0.3679	0.348872	0.411155	0.00880885
1	18610781	rs79703283	T	A	0.000871678	0.527831	0.0478225	1.26398	0.00265841
1	18611364	rs78665345	T	A	0.00103997	0.501432	0.0711404	1.05648	0.00288628
1	18612764	rs79036490	C	T	0.00106434	0.495307	0.0712529	1.04584	0.00270017
1	18613156	rs78362516	C	G	0.0010506	0.500423	0.0703101	1.05294	0.0026713
1	18613331	rs112561178	A	G	0.00104676	0.502464	0.0685186	1.05864	0.00249024
1	18614857	rs77382780	A	G	0.000895291	0.524878	0.0471618	1.24471	0.00224642
1	18615790	rs142366034	G	A	0.000900768	0.524514	0.0469811	1.24038	0.0021524
1	18624850	rs77812808	T	C	0.000976843	0.46865	0.00863052	1.60396	6.82685e-05
1	18627376	rs223164	G	C	0.0255954	0.659311	1.40155	0.125801	0.00713871
1	18627500	rs78352275	T	C	0.00132181	0.417724	0.0426653	1.04477	0.000454807
1	18627588	rs679836	G	T	0.0179362	0.569271	1.87516	0.164278	0.000107712
1	18629431	rs75448294	T	C	0.000966937	0.445307	0.0106891	1.55081	0.000160157
1	18631388	rs150998127	C	T	0.000977845	0.442918	0.011268	1.53183	0.000175453
1	18631389	rs115797779	G	A	0.000977789	0.442934	0.011268	1.53183	0.000175453
1	18641629	rs74583946	A	C	0.000967992	0.444185	0.0121885	1.5118	0.000217984
1	18642678	rs77829724	A	G	0.0009853	0.436844	0.0123731	1.50457	0.000220083
1	18645391	rs146682076	T	G	0.00132576	0.349305	0.0217229	1.26736	0.000382155
1	18649723	rs139167272	C	G	0.00085716	0.366837	0.00809936	1.64698	0.000308656
1	18650374	rs150482007	G	A	0.000857327	0.365046	0.00829087	1.64328	0.00032833
1	18657810	rs142301680	C	T	0.0101958	0.578488	1.75535	0.220574	0.00998992
1	18771340	rs115645479	A	G	0.0153097	0.624891	1.6252	0.171249	0.00437867
1	18803147	rs77230037	G	A	0.0197078	0.858339	1.3872	0.125175	0.00875054
1	18814902	rs114169625	A	C	0.000408205	0.324467	0.00498052	2.45298	0.00911346
1	18922337	rs79226174	C	T	0.00526194	0.366209	0.340776	0.397173	0.00539604
1	18947138	rs114405494	A	T	0.000359995	0.552306	0.0131236	2.41756	0.00638834
1	18975918	rs72937288	T	C	0.000776342	0.304145	0.0359028	1.48766	0.00667558
1	18977792	rs2142676	A	G	0.000781097	0.305768	0.0382164	1.45515	0.00690937
1	18980549	rs12093860	T	C	0.000789781	0.297609	0.0386287	1.43497	0.00677998
1	19015046	rs192884400	A	G	0.00240251	0.416795	4.26759	0.534658	0.004237
1	19025244	rs145421998	T	C	0.000664944	0.402253	0.0265215	1.5216	0.00260118
1	19033019	rs189870372	A	G	0.00197622	0.514694	4.3706	0.543769	0.00408819
1	19041652	rs11587529	G	C	0.0551864	0.64074	0.772272	0.0892489	0.00369765
1	19045688	rs184166952	A	G	0.0056777	0.633272	0.36447	0.280388	0.000209128
1	19075443	rs142877968	A	G	0.0110157	0.44063	1.91679	0.237344	0.00578684
1	19109025	rs56756421	G	T	0.016025	0.703177	1.63705	0.167692	0.00342002
1	19110493	rs12041980	T	A	0.0174423	0.657633	1.7712	0.166092	0.000599969
1	19120924	rs76485969	T	C	0.00166682	0.767154	0.269793	0.538357	0.00908766
1	19122543	rs145305314	A	G	0.00662706	0.671358	0.513831	0.261855	0.00933138
1	19124393	rs77390599	G	T	0.000764368	0.279671	145.511	1.85584	0.000711989
1	19128858	rs55658793	T	A	0.367216	0.899267	0.90427	0.0353285	0.00436883
1	19133775	rs183994515	T	C	0.00239169	0.672088	0.257924	0.449945	0.00128571
1	19134260	rs7411058	G	A	0.351314	1	0.895529	0.0340927	0.00119779
1	19135505	rs138909595	T	C	0.0023584	0.669463	0.241622	0.461606	0.000913776
1	19137232	rs75560816	T	C	0.00127879	0.729915	0.214195	0.618513	0.00626966
1	19139699	rs77205900	A	G	0.0012309	0.75617	0.196016	0.633151	0.00423346
1	19139730	rs114094126	C	G	0.00123551	0.752595	0.196037	0.633141	0.00424153
1	19147296	rs189880988	T	G	0.00245063	0.626816	3.03591	0.431954	0.00832394
1	19243822	rs78305549	C	T	0.00376432	0.539752	2.92897	0.388642	0.00386133
1	19269715	rs191662437	T	A	0.00352289	0.727836	2.50126	0.32615	0.00338514
1	19367779	rs79351924	C	T	0.0881352	0.854908	1.17651	0.0619876	0.00868945
1	19368155	rs142145763	A	G	0.0882164	0.854934	1.17642	0.0619612	0.00869005
1	19370584	rs58535164	A	G	0.0883778	0.858308	1.17767	0.0617673	0.00806018
1	19370922	rs57072610	T	C	0.0884074	0.858981	1.17775	0.0617307	0.0079947
1	19370995	rs78069903	C	G	0.0884132	0.859132	1.17779	0.0617233	0.00797366
1	19372608	rs75760904	T	C	0.0885472	0.863246	1.17802	0.0615214	0.00769596
1	19374155	rs60504679	C	A	0.0886497	0.866071	1.17758	0.0613802	0.00769374
1	19375130	rs60600710	T	G	0.0886728	0.865953	1.17717	0.0613734	0.00781857
1	19377830	rs77511997	A	G	0.088723	0.865786	1.17621	0.0613563	0.0081167
1	19405654	rs112516138	C	T	0.00288849	0.485556	4.77971	0.488198	0.000650272
1	19438802	rs192140648	T	C	0.0121736	0.498398	0.556082	0.213227	0.00553999
1	19506535	rs114632480	C	G	0.00195842	0.449803	0.190282	0.629118	0.00492481
1	19575071	rs144265233	A	G	0.00495601	0.672209	0.415382	0.304589	0.00300895
1	19612311	rs112781153	G	C	0.0104408	0.946133	0.653468	0.165966	0.00969705
1	19631038	rs117701059	G	A	0.000668176	0.309069	37.7234	1.57136	0.00725744
1	19754118	rs190608228	A	G	0.00263647	0.411253	4.1701	0.552888	0.00673474
1	19772468	rs117228813	T	G	0.0224534	0.655798	0.696873	0.138419	0.00868846
1	19845073	rs192699616	A	G	0.000701404	0.283219	543.207	2.4025	0.000498329
1	19891336	rs144875602	G	A	0.0025785	0.403456	0.20972	0.621305	0.00665452
1	19904201	rs143114729	G	A	0.000192663	0.524034	0.00165418	3.44703	0.00362926
1	19962165	rs12085568	T	A	0.0103712	0.612264	0.576193	0.207714	0.00733331
1	20017562	rs181697336	C	T	0.000421844	0.214538	472.662	3.01192	0.00662024
1	20056956	rs116082763	C	T	0.000352115	0.466107	0.00613675	2.72315	0.00715307
1	20079685	rs77852508	C	T	0.041801	0.556451	1.43073	0.108031	0.000900518
1	20106833	rs75659066	A	G	0.0432395	0.569034	1.37963	0.104769	0.00208867
1	20167892	rs113665364	G	A	0.00280202	0.430529	5.60204	0.537028	0.000611847
1	20169370	rs183263042	T	C	0.000678246	0.608739	0.0662798	1.20155	0.00702991
1	20173440	rs77522209	T	A	0.00252088	0.462491	5.66354	0.549756	0.000717468
1	20175527	rs185810920	T	C	0.000821174	0.558782	0.0821129	1.08529	0.00752301
1	20198324	rs191454734	A	G	0.000341685	0.258784	234.642	2.59134	0.00830437
1	20295623	rs142709458	T	C	0.0869519	0.936231	1.16867	0.0599766	0.00930774
1	20407738	rs191693833	T	C	0.00269162	0.441439	4.05771	0.531943	0.00543077
1	20552152	rs79802238	T	C	0.000747885	0.405949	0.0484438	1.18015	0.00573108
1	20609464	rs56058016	T	C	0.000430285	0.498531	203.458	2.344	0.00320908
1	20610476	rs190059790	A	G	0.000276372	0.472838	0.00112519	4.39959	0.0067599
1	20624232	rs150928501	T	C	0.000641171	0.232398	184.897	2.05511	0.00397813
1	20717352	rs142091561	A	G	0.000788469	0.249611	109.309	1.72585	0.0019591
1	20726397	rs142909752	T	C	0.000801789	0.253408	186.664	1.74829	0.000599937
1	20730778	rs144753876	G	A	0.000739037	0.2328	120.436	1.76505	0.00276914
1	20757277	rs182816143	A	T	0.000405366	0.459551	0.00488337	3.30543	0.00930249
1	20767216	rs78641270	G	A	0.0204109	0.550202	0.606238	0.160728	0.00166042
1	20777706	rs144097763	A	G	0.000742596	0.583118	43.3835	1.5915	0.00115838
1	20783208	rs75032629	G	A	0.00454388	0.581865	0.280548	0.346277	0.000135319
1	20912905	rs1253788	G	A	0.0533004	0.47293	1.33042	0.104557	0.00615863
1	20942865	rs115741986	C	T	0.000381764	0.393178	567.182	2.97083	0.00423614
1	20975777	rs12070174	T	C	0.000394227	0.403585	381.79	2.85987	0.00472627
1	20987855	rs61739382	G	T	0.000418337	0.452782	540.67	3.07215	0.00265468
1	21004881	rs181574114	T	C	0.000444826	0.182481	750.973	3.21355	0.00746867
1	21052661	rs79861988	T	C	0.00296827	0.280103	5.11118	0.619048	0.0059473
1	21077266	rs114631712	A	G	0.00295583	0.280578	5.45057	0.622135	0.00436863
1	21135686	rs192907045	C	A	0.00126554	0.492565	0.145982	0.795432	0.00813335
1	21150741	rs117206313	T	C	0.0200619	0.621379	0.668171	0.147715	0.00593243
1	21164626	rs79992715	A	C	0.00286242	0.278445	5.75219	0.637651	0.00409904
1	21247605	rs6678936	G	C	0.0125412	0.489553	1.82819	0.21106	0.00369568
1	21279885	rs116029970	G	A	0.00317498	0.27332	5.85514	0.62379	0.00297141
1	21303475	rs12759867	T	C	0.00282625	0.274986	6.23239	0.649356	0.00312625
1	21314469	rs115048780	A	T	0.00281192	0.274923	6.34223	0.651873	0.00294686
1	21317057	rs144929475	T	C	0.00270377	0.415441	0.257919	0.524345	0.00760439
1	21343937	rs186682040	C	T	0.00190222	0.528422	0.240848	0.558592	0.00807224
1	21394133	rs115898504	A	C	0.00243361	0.293056	5.89774	0.679788	0.00615245
1	21411834	rs184155737	T	G	0.00106826	0.471185	0.100557	0.918762	0.00568076
1	21420560	rs150351158	A	G	0.000604047	0.373664	0.0253357	1.71024	0.00935265
1	21439814	rs192410514	A	T	0.000592468	0.379721	0.0247428	1.72331	0.009234
1	21451702	rs185747583	C	T	0.00106877	0.471407	0.100553	0.918432	0.00565864
1	21501531	rs181609808	C	G	0.000591299	0.379105	0.0238949	1.73643	0.00894888
1	21518825	rs191275543	T	G	0.000327626	0.45236	0.00503395	2.87765	0.00955472
1	21537267	rs78593642	G	C	0.000348864	0.278678	367.903	2.57656	0.00393828
1	21542668	rs74058870	A	G	0.000392285	0.366011	90.2966	2.04318	0.00620208
1	21544502	rs3026914	T	C	0.00039566	0.376999	79.8812	1.99874	0.00656613
1	21550446	rs7550617	C	A	0.000401247	0.379277	75.3346	1.95671	0.00639096
1	21591044	rs7533708	A	G	0.00174224	0.899339	2.98724	0.441087	0.00936916
1	21602020	rs145832749	A	G	0.00164413	0.346429	0.16018	0.755399	0.00879574
1	21671945	rs7528970	T	C	0.000835783	0.487662	18.7183	1.27296	0.00453115
1	21687956	rs188310973	T	G	0.00281915	0.467877	3.88534	0.490626	0.00467598
1	21699901	rs117569955	T	C	0.0205315	0.417618	0.570653	0.179993	0.00172324
1	21704239	rs59635317	T	C	0.000832339	0.333639	18.1649	1.18649	0.00691161
1	21704684	rs12142117	G	A	0.000815193	0.33448	18.2308	1.19707	0.00736719
1	21705452	rs4314858	A	G	0.000795723	0.331127	18.2539	1.21826	0.00844048
1	21705510	rs183325779	C	A	0.00917473	0.50209	0.520825	0.247452	0.00746636
1	21754201	rs2651402	G	A	0.00705801	0.392402	0.397742	0.313551	0.00289127
1	21767773	rs188382702	G	A	0.00444348	0.3333	3.5811	0.442662	0.00306557
1	21772570	rs116301468	T	G	0.0550913	0.448238	1.41351	0.105764	0.00104463
1	21789711	rs6426696	G	C	0.0706986	0.461791	1.27584	0.0933061	0.00899208
1	21817252	rs10733028	C	T	0.0393367	0.493375	0.704232	0.119289	0.0032227
1	21821118	rs4385670	G	A	0.0424815	0.481553	0.732476	0.115558	0.00699114
1	21847111	rs138293109	T	C	0.0011139	0.341645	13.8162	1.09283	0.00427125
1	21848941	rs185030367	C	A	0.00214384	0.513199	0.243385	0.555179	0.0072495
1	21849779	rs181731683	A	G	0.0128339	0.552916	0.515027	0.202201	0.000833303
1	21863631	rs2651407	C	T	0.0720345	0.572588	0.806327	0.0835641	0.0099063
1	21878922	rs71636980	G	A	0.00262089	0.310402	7.3464	0.656617	0.00126332
1	21880002	rs56684256	A	C	0.00569555	0.530685	0.456521	0.308179	0.00937807
1	21891734	rs1256334	A	G	0.000779615	0.898953	6.31337	0.80196	0.0079468
1	21892956	rs190243433	T	A	0.00635354	0.49501	0.45632	0.294814	0.00621624
1	21893714	rs74910999	T	C	0.0035731	0.62939	0.368824	0.364021	0.00454012
1	21894341	rs114545502	A	G	0.00218539	0.271351	11.7896	0.825608	0.00132581
1	21895008	rs1256331	T	C	0.00112208	0.917112	4.57721	0.607249	0.00540494
1	21898302	rs115343437	T	G	0.00226545	0.264857	12.5653	0.823109	0.000942009
1	21899491	rs1780320	A	G	0.00156658	0.873164	5.90683	0.565346	0.000280353
1	21899927	rs12732102	G	C	0.00274511	0.662367	3.38235	0.418863	0.00194837
1	21900459	rs35488260	C	A	0.00166581	0.824788	5.66717	0.552912	0.000331395
1	21908721	rs1256326	C	T	0.0156546	0.574395	0.612973	0.177678	0.00559366
1	21909424	rs72659199	G	A	0.000312792	0.50055	445.595	3.59144	0.00703435
1	21929260	rs829368	G	A	0.0966376	0.660967	0.822353	0.0678426	0.00390879
1	21929655	rs41307882	T	C	0.000375752	0.379354	373.867	2.75279	0.00285087
1	21935053	rs115070771	T	C	0.000436301	0.53901	26.0157	1.61185	0.00833125
1	21936835	rs116251894	A	C	0.000413766	0.566725	23.729	1.55188	0.00955507
1	21941965	rs186730227	G	A	0.00183612	0.452756	5.7618	0.675415	0.0062876
1	21944397	rs1318235	G	A	0.000594243	0.631809	13.3187	1.06075	0.00478834
1	21946948	rs140726985	T	C	0.000507348	0.201972	955.868	3.02124	0.00513589
1	21955744	rs9426770	C	G	0.0996886	0.999325	1.14945	0.0540584	0.00994678
1	21957239	rs9426674	C	G	0.0996231	0.999272	1.15003	0.0540796	0.00970921
1	21965569	rs75744570	A	C	0.0117005	0.687157	0.570788	0.192051	0.00301993
1	21966850	rs12142101	A	G	0.098385	0.999576	1.15214	0.0544289	0.00923711
1	21991651	rs138364177	C	T	0.0137349	0.647555	0.631733	0.179405	0.00963221
1	22017278	rs56950771	C	T	0.00488086	0.531472	0.419022	0.341954	0.00873823
1	22081356	rs116165545	A	G	0.0520859	0.751782	1.29492	0.085506	0.00246193
1	22085031	rs140934894	T	C	0.0140304	0.664813	0.593149	0.176318	0.00267075
1	22086167	rs7521867	C	T	0.236903	0.998335	1.11154	0.038369	0.00580161
1	22087678	rs7539759	T	C	0.236488	0.998285	1.11338	0.038412	0.00512806
1	22089307	rs151310481	T	C	0.193822	0.969105	0.896821	0.0420197	0.00946834
1	22093574	rs6681787	C	G	0.236404	0.997663	1.11388	0.0384267	0.00496063
1	22094167	rs12122128	T	C	0.236543	0.996912	1.11401	0.0384274	0.00491451
1	22094474	rs189280947	A	G	0.000544868	0.6698	0.0050095	3.66075	0.00498845
1	22095644	rs180848956	A	G	0.0107546	0.683818	0.599851	0.194778	0.00772438
1	22097876	rs185537577	A	T	0.162496	0.930567	0.879945	0.0460606	0.00542752
1	22099936	rs6694903	G	C	0.2368	0.997628	1.11154	0.0383877	0.00582652
1	22104971	rs10733030	G	A	0.237027	0.997699	1.11128	0.0383767	0.0059213
1	22105568	rs6664248	T	C	0.239541	0.988331	1.10739	0.0384465	0.00791466
1	22106775	rs9970501	C	T	0.23524	0.996099	1.11191	0.0385237	0.0058462
1	22106875	rs7519675	G	A	0.237849	0.996817	1.11072	0.0383731	0.00615914
1	22107175	rs4654983	G	A	0.235239	0.996201	1.11176	0.0385226	0.00590847
1	22110418	rs884726	C	T	0.236863	1	1.11024	0.038363	0.00635852
1	22116132	rs188615258	A	G	0.0141018	0.589443	0.597146	0.188232	0.00550561
1	22117072	rs61657501	T	G	0.190964	0.976404	0.896741	0.0421594	0.00964801
1	22120540	rs12127735	T	C	0.21501	0.986005	1.11063	0.0399778	0.00860204
1	22123490	rs76099229	T	C	0.0475329	0.706555	1.33678	0.0918892	0.00155557
1	22127992	rs7518006	A	G	0.202907	0.988356	1.11218	0.0409526	0.00935069
1	22128215	rs7555572	G	T	0.204423	0.982033	1.1141	0.0409769	0.00829866
1	22140340	rs192150659	A	G	0.0155951	0.622555	0.576105	0.1726	0.00119334
1	22182950	rs113029877	G	A	0.00109877	0.212203	16.816	1.15461	0.00949553
1	22187467	rs139132311	T	C	0.00121237	0.367117	11.4493	1.03465	0.00661084
1	22199385	rs114453113	T	C	0.00138249	0.357147	8.91807	0.937997	0.00911962
1	22239822	rs138546134	G	C	0.00791846	0.713559	2.32443	0.220404	9.73677e-05
1	22245542	rs183211057	A	G	0.00650851	0.621143	2.27408	0.260779	0.00145947
1	22248072	rs80091529	A	G	0.0105503	0.735097	0.619157	0.187624	0.00992698
1	22272799	rs187727215	G	A	0.00297572	0.671543	3.0689	0.379546	0.00246557
1	22296615	rs7519668	A	G	0.0973839	0.841737	1.1729	0.0597709	0.00759266
1	22296627	rs7511851	C	T	0.124909	0.797347	1.17598	0.0550321	0.00320414
1	22298039	rs12144125	A	G	0.134091	0.826258	1.16355	0.0525325	0.0039132
1	22301142	rs180896799	A	G	0.00584365	0.595245	3.14448	0.292481	5.48599e-05
1	22302600	rs11577294	A	G	0.0031806	0.638692	2.81725	0.379644	0.00531354
1	22303474	rs114778467	T	C	0.000379092	0.372733	96.4139	2.19022	0.008718
1	22308520	rs143244675	G	A	0.00304444	0.639013	2.63104	0.380316	0.00965554
1	22310847	rs189853639	C	G	0.000706154	0.429146	28.874	1.4831	0.00384433
1	22311418	rs112325137	T	C	0.000705574	0.429349	28.9619	1.48469	0.00383527
1	22312155	rs188197847	T	C	0.00300781	0.642331	3.02494	0.386525	0.00330363
1	22312341	rs191505409	A	G	0.000704619	0.429599	29.2866	1.49015	0.00379678
1	22312793	rs146511980	T	C	0.000710198	0.426469	27.0728	1.46612	0.00431803
1	22312850	rs77736376	C	G	0.000846518	0.433247	18.405	1.28417	0.00626138
1	22312998	rs115366432	T	C	0.000703836	0.429866	29.3138	1.49175	0.00380926
1	22313730	rs111384408	G	A	0.000705578	0.428443	30.1017	1.501	0.00366821
1	22313735	rs112407443	T	C	0.000657477	0.369131	28.979	1.50607	0.0053099
1	22314650	rs12133550	A	C	0.00436062	0.591221	3.11198	0.337883	0.000586716
1	22314850	rs149399639	T	C	0.000711256	0.43525	28.3841	1.48383	0.00399424
1	22315574	rs187581857	T	C	0.00070621	0.438089	29.4832	1.49647	0.00376882
1	22320593	rs4292925	T	C	0.202079	0.702417	1.14071	0.0481594	0.00624568
1	22326534	rs144748160	T	C	0.000690233	0.443995	32.3473	1.54887	0.00354296
1	22329219	rs150637528	T	C	0.00313584	0.610886	2.834	0.385232	0.00573606
1	22329603	rs41307874	T	C	0.000576598	0.398942	42.2114	1.73927	0.00528947
1	22329990	rs147109197	A	C	0.000674349	0.452429	34.0606	1.58364	0.00345872
1	22330197	rs143313123	G	T	0.000673848	0.452768	34.0735	1.58397	0.00345831
1	22332956	rs111353443	T	G	0.000666732	0.457594	34.5871	1.59428	0.00342228
1	22334519	rs6681913	G	C	0.0440758	0.713815	1.27621	0.0928517	0.00850045
1	22335023	rs111650992	T	C	0.000661804	0.461235	34.3455	1.5954	0.00347929
1	22335723	rs146131710	G	A	0.000669675	0.457169	35.3737	1.59951	0.0032497
1	22338136	rs189014259	C	T	0.00315228	0.592573	2.91209	0.392546	0.00526285
1	22341319	rs2092321	A	G	0.000889768	0.39015	0.0590111	1.2181	0.00556381
1	22342432	rs143989161	A	C	0.00754839	0.608191	1.95836	0.243599	0.00555256
1	22342837	rs2501306	G	T	0.0177279	0.489234	0.545255	0.178269	0.000614439
1	22342843	rs142735747	T	C	0.00761246	0.605289	1.96264	0.243166	0.00531733
1	22344027	rs2501301	C	T	0.000645569	0.431795	0.0241268	1.68068	0.00350791
1	22346158	rs2501295	A	G	0.000521042	0.548467	0.0459597	1.54011	0.00992491
1	22352179	rs1883422	C	A	0.000275687	0.538386	0.00596856	3.29304	0.00967056
1	22362044	rs2501285	G	A	0.000345469	0.667647	0.00487074	3.47804	0.0049836
1	22373705	rs188313179	T	C	0.00151407	0.681939	3.74541	0.525012	0.00793409
1	22380012	rs2501274	C	T	0.000607326	0.809049	0.0949039	1.06974	0.00730023
1	22381561	rs2501271	T	C	0.0390661	0.553829	0.684941	0.114954	0.00098444
1	22393449	rs2473319	G	A	0.000800221	0.537432	0.046365	1.50665	0.00449178
1	22408527	rs2056975	G	A	0.000520764	0.884337	0.00123947	5.10868	0.000296365
1	22471567	rs117374211	T	C	0.0054219	0.648393	2.09685	0.276528	0.00621239
1	22472435	rs113155445	T	C	0.0140193	0.677781	1.76437	0.170828	0.000821168
1	22483912	rs2807366	A	G	0.000550434	0.615338	37.0653	1.69497	0.00456612
1	22485843	rs2807364	C	G	0.000609331	0.710642	20.5901	1.38786	0.00478343
1	22488940	rs2807362	T	C	0.000661545	0.69145	27.9437	1.39595	0.0015789
1	22489417	rs2744739	A	T	0.000611668	0.690851	25.9274	1.4567	0.00333781
1	22490209	rs2807359	T	C	0.000610499	0.685771	27.2774	1.47017	0.00310838
1	22503842	rs2744707	T	G	0.000504954	0.692235	115.413	2.2953	0.00150448
1	22504514	rs2998278	T	C	0.000565738	0.61992	116.108	2.34335	0.00182309
1	22507293	rs72647429	G	C	0.000429911	0.750765	63.325	2.34758	0.0062023
1	22518382	rs2998273	A	G	0.000334892	0.891084	152.736	4.14225	0.00966791
1	22522007	rs2998270	C	T	0.000963538	0.623677	6.32759	0.824108	0.00867516
1	22525126	rs2982289	T	C	0.000341071	0.90932	794.641	8.16194	0.00655211
1	22525218	rs2982290	C	G	0.000341405	0.90879	679.59	7.72533	0.00665509
1	22525966	rs2998269	G	A	0.000344021	0.904162	257.304	5.31585	0.00765008
1	22554019	rs139080996	C	T	0.0299191	0.585963	1.41959	0.124607	0.00482708
1	22558282	rs114056389	A	G	0.00189512	0.349804	5.54785	0.697296	0.00988848
1	22595798	rs112699915	T	C	0.000606098	0.823933	0.0496067	1.38684	0.00260082
1	22595876	rs111828678	A	G	0.000476838	0.896289	0.00321351	4.60919	0.000958693
1	22597087	rs113510702	T	C	0.00047066	0.912012	0.00173044	5.78513	0.000843241
1	22597763	rs79716104	G	A	0.000471165	0.912287	0.00127998	6.39181	0.000802213
1	22598429	rs79899939	A	G	0.000859854	0.614995	0.0902637	1.10789	0.0069251
1	22599715	rs78812443	A	G	0.000472164	0.914132	0.00117069	6.36505	0.000758479
1	22599947	rs78848376	C	T	0.000546642	0.814446	0.00109019	6.02852	0.000678399
1	22600462	rs79344400	C	T	0.00047751	0.892761	0.00162617	5.78451	0.000775631
1	22600470	rs76328390	T	C	0.000477398	0.892694	0.00162818	5.78695	0.000777072
1	22600661	rs76813209	A	C	0.000479511	0.883362	0.00194075	5.52827	0.000801197
1	22600822	rs79443958	T	G	0.000481353	0.875681	0.00205342	5.46172	0.000807558
1	22601010	rs74826842	G	A	0.0004907	0.856057	0.0104459	2.97287	0.00138526
1	22601171	rs78140413	A	C	0.000485411	0.859692	0.0023879	5.2501	0.000826659
1	22603668	rs79175541	A	T	0.000562024	0.72577	0.0529477	1.51275	0.00453885
1	22605694	rs80052895	T	G	0.000588288	0.699218	0.0614821	1.47697	0.0051905
1	22606421	rs189229641	G	A	0.000525944	0.595773	0.0537168	1.50697	0.00628286
1	22608535	rs79962271	G	A	0.000793304	0.615008	0.11934	1.04761	0.00831407
1	22609467	rs77449406	T	C	0.000615169	0.691234	0.052749	1.64654	0.00417508
1	22611467	rs181811365	G	A	0.000330494	0.484071	56.9356	2.09932	0.00999735
1	22611485	rs75753259	T	G	0.000689489	0.664117	0.0321478	1.80995	0.00135446
1	22612534	rs112028467	G	C	0.000706629	0.651645	0.0369223	1.69902	0.00150568
1	22613570	rs75287406	T	A	0.000754513	0.615396	0.0397462	1.61242	0.00148899
1	22613987	rs78307617	T	A	0.000776647	0.601622	0.042169	1.55835	0.00151876
1	22615294	rs145746672	C	T	0.000347751	0.472284	98.5397	2.14484	0.00417344
1	22615393	rs76328685	A	G	0.000835553	0.571274	0.0553915	1.35478	0.00186253
1	22618457	rs75812208	A	G	0.0010395	0.508015	0.121131	0.952072	0.00579678
1	22619545	rs7513263	T	A	0.00109201	0.501837	0.132962	0.900841	0.00635592
1	22628857	rs148756011	A	G	0.000344634	0.465088	113.512	2.42307	0.00504942
1	22867988	rs140753518	A	C	0.00222409	0.378712	4.95601	0.644797	0.00859003
1	22933355	rs74768523	T	C	0.0196678	0.497517	1.52889	0.164393	0.00936778
1	22953532	rs58009808	T	C	0.000607771	0.506297	0.0211954	1.68555	0.00329801
1	23071264	rs189000677	A	G	0.000352371	0.33831	980.684	3.22423	0.0050513
1	23101229	rs114934703	G	A	0.000450961	0.250552	297.142	2.62876	0.00715457
1	23179825	rs112781593	A	G	0.000951519	0.122205	52.1055	1.51096	0.00777858
1	23205508	rs908500	G	T	0.0168953	0.450085	0.617283	0.18559	0.00918341
1	23215595	rs2765849	A	C	0.00228536	0.433332	4.8731	0.529327	0.00201355
1	23216590	rs2746336	A	G	0.00225037	0.424795	4.02611	0.532599	0.00742784
1	23263070	rs309526	T	C	0.000332999	0.275482	504.864	2.51411	0.00266076
1	23267433	rs645604	A	C	0.000308025	0.296014	343.453	2.42568	0.00390192
1	23267939	rs646588	T	C	0.000300343	0.300034	305.384	2.39903	0.00449635
1	23407005	rs185704667	G	A	0.00163684	0.431998	9.85107	0.805157	0.0016558
1	23407820	rs148974861	T	G	0.00567286	0.533769	0.424994	0.303017	0.00406565
1	23413830	rs190738165	G	C	0.00500122	0.509538	0.365423	0.338714	0.00237375
1	23420650	rs139445275	G	T	0.0110816	0.976951	0.63988	0.163819	0.00565103
1	23423034	rs10917350	A	G	0.0111299	0.966751	0.637852	0.164384	0.00547333
1	23429355	rs188847195	G	C	0.00778637	0.495463	0.484319	0.271414	0.00648345
1	23448515	rs113352828	T	A	0.0185053	0.808468	0.689294	0.136436	0.00587552
1	23472245	rs144057733	T	C	0.000946791	0.26763	46.4878	1.36309	0.00191367
1	23490620	rs112574560	C	T	0.000945518	0.267361	45.6955	1.36248	0.00201555
1	23511319	rs74945119	G	A	0.00101709	0.567256	0.12892	0.883229	0.00887666
1	23532098	rs141317174	A	G	0.00613741	0.878104	0.446421	0.239142	0.000477895
1	23553388	rs6684885	G	A	0.000281006	0.236143	274.986	2.59916	0.00979727
1	23631440	rs75476524	C	A	0.00182744	0.527458	0.228349	0.59901	0.00899871
1	23684021	rs116413595	G	C	0.000823696	0.569314	0.0527527	1.08408	0.00137572
1	23719965	rs142307519	T	C	0.0039099	0.405173	3.08453	0.431383	0.00737862
1	23844011	rs74720971	A	G	0.00139823	0.231985	0.0170028	1.46584	0.000952747
1	23848721	rs150763067	A	C	0.000291193	0.378828	547.345	3.60274	0.00990082
1	23889724	rs186764728	G	T	0.010311	0.430191	1.93159	0.246495	0.00724048
1	23893497	rs4648907	G	C	0.185136	0.946353	0.893553	0.0428339	0.00859558
1	23894233	rs7518539	T	A	0.187203	0.959865	0.89655	0.0421881	0.0096398
1	23902416	rs2811946	C	A	0.184814	1	0.89053	0.0418235	0.00556545
1	23904345	rs10917395	A	G	0.185315	1	0.8969	0.0417151	0.00909285
1	23906266	rs4649098	T	C	0.192565	0.931857	0.893566	0.0424179	0.00797215
1	23906530	rs61777279	C	T	0.186362	0.959896	0.893212	0.0423682	0.00768425
1	23908800	rs10917396	A	G	0.170254	0.721641	0.840538	0.050527	0.000583214
1	23944097	rs117818376	T	C	0.00511561	0.560554	2.19512	0.30998	0.00988003
1	24026654	rs2864111	G	A	0.41066	0.904751	0.912886	0.0350681	0.00930593
1	24030376	rs147719713	G	A	0.0175091	0.481624	0.615086	0.184887	0.00808888
1	24083792	rs116935781	C	A	0.0232286	0.629643	1.55231	0.138098	0.0014396
1	24114473	rs117386588	A	G	0.0232197	0.633985	1.58742	0.137788	0.000786918
1	24137364	rs146966795	C	A	0.0233431	0.637968	1.61471	0.137074	0.000465616
1	24142182	rs189462606	G	T	0.0233942	0.637071	1.61786	0.137037	0.000439501
1	24193693	rs191576612	A	T	0.00296392	0.565506	3.32587	0.422172	0.00298325
1	24369999	rs140516674	G	C	0.000321419	0.373311	680.692	3.1721	0.00243292
1	24391774	rs141444555	G	C	0.00765565	0.63716	0.532906	0.239644	0.00776992
1	24399516	rs114444964	T	C	0.00457386	0.468993	0.332143	0.383658	0.00267636
1	24403298	rs56047442	T	C	0.00534953	0.448536	0.40308	0.355972	0.00841523
1	24470527	rs77074722	T	C	0.000423569	0.545457	41.321	1.86555	0.00839743
1	24569138	rs145760498	T	C	0.000504256	0.447161	0.0126256	1.82369	0.00227882
1	24627889	rs139828694	A	G	0.00143566	0.495997	5.80332	0.693102	0.00595354
1	24637256	rs182952491	C	G	0.00139981	0.492292	5.81965	0.703813	0.00673499
1	24663913	rs190722737	T	C	0.000664496	0.514296	0.0247822	1.6708	0.00225666
1	24671798	rs75473291	T	C	0.00126031	0.28756	11.4206	0.957705	0.00618909
1	24672132	rs187756106	T	C	0.000414496	0.179283	0.00296108	2.54731	0.00898688
1	24674683	rs191714199	G	A	0.000528223	0.295885	0.00807583	1.72278	0.00133922
1	24681101	rs34016531	C	G	0.00201657	0.704807	0.267839	0.48087	0.00386452
1	24684728	rs11249092	A	G	0.00715829	0.752799	0.545888	0.23115	0.00757731
1	24694165	rs184920698	A	C	0.00032278	0.456571	198.385	2.60213	0.00563787
1	24705124	rs12759868	C	G	0.00203557	0.704362	0.309499	0.466119	0.00871469
1	24708311	rs183606123	A	G	0.00042485	0.427346	187.923	2.42493	0.00310281
1	24724256	rs188822662	G	T	0.00060924	0.514207	55.1469	1.60868	0.00132272
1	24802996	rs188196502	T	C	0.000922481	0.499098	0.0636198	1.09718	0.00286139
1	24833745	rs184066873	G	T	0.0101549	0.878687	1.58944	0.173838	0.00722456
1	24842186	rs115077236	T	C	0.000767202	0.500509	23.5937	1.42755	0.00448518
1	24848230	rs190438718	T	C	0.00447039	0.741694	2.70638	0.328367	0.00250484
1	24860567	rs187036715	A	C	0.00107922	0.464547	0.0980704	0.948326	0.00554119
1	24868312	rs144506003	A	G	0.000631821	0.638088	18.8121	1.47276	0.0079598
1	24879962	rs2776749	T	C	0.396735	0.791217	1.11554	0.0376241	0.00363659
1	24890883	rs12406505	C	T	0.284343	0.903018	0.899943	0.0378355	0.00529023
1	24896868	rs72654606	C	T	0.179407	0.978532	1.11813	0.0427338	0.00895611
1	24898375	rs7543160	C	A	0.179589	0.974941	1.11875	0.0428026	0.00873169
1	24898453	rs6424106	T	C	0.179545	0.974692	1.11837	0.0428108	0.00894846
1	24898489	rs6424107	A	C	0.179552	0.974617	1.11837	0.0428119	0.00895178
1	24899490	rs60438788	T	C	0.179813	0.972757	1.11907	0.0428371	0.00861165
1	24899899	rs146107269	T	C	0.179015	0.969952	1.12193	0.0429503	0.0073727
1	24900578	rs12077236	A	G	0.180106	0.971226	1.11927	0.0428518	0.00853298
1	24900701	rs149421106	A	C	0.180333	0.969591	1.12106	0.0428486	0.00763435
1	24901117	rs72654616	C	T	0.180325	0.970666	1.12061	0.0428554	0.0078625
1	24901310	rs142057092	A	G	0.181895	0.960924	1.1173	0.0429043	0.00971491
1	24901496	rs145141994	C	G	0.180167	0.96856	1.11919	0.0429086	0.00866069
1	24901850	rs6682647	G	A	0.180522	0.965146	1.12095	0.0429664	0.00785683
1	24901971	rs55678627	A	G	0.180467	0.964764	1.11881	0.042973	0.00896822
1	24901998	rs6687818	G	T	0.180568	0.963919	1.12103	0.0429913	0.0078543
1	24902394	rs7527475	T	C	0.180694	0.960826	1.1212	0.0430534	0.0078591
1	24902506	rs7539229	G	A	0.180731	0.959989	1.12124	0.0430704	0.00786386
1	24902700	rs11249136	A	G	0.180795	0.958614	1.12128	0.0430979	0.00788569
1	24902786	rs11808700	G	A	0.180843	0.957919	1.12126	0.0431106	0.00791443
1	24902834	rs11808054	G	C	0.180839	0.957703	1.12133	0.043116	0.00788851
1	24903046	rs7541957	G	A	0.180664	0.957178	1.1199	0.0431368	0.00864342
1	24903343	rs7542238	G	A	0.180981	0.954429	1.12131	0.0431834	0.00799692
1	24903357	rs7542244	G	A	0.180972	0.954289	1.12125	0.0431858	0.00802768
1	24905190	rs150889310	G	A	0.00477824	0.485958	0.402703	0.345446	0.00677571
1	24912080	rs7556089	G	T	0.462663	0.964384	1.09084	0.0331267	0.00864776
1	24917456	rs9328948	T	G	0.145792	1	1.13207	0.0465133	0.00762346
1	24919326	rs12742343	T	C	0.184313	0.977571	1.11819	0.042779	0.00898982
1	24919577	rs12727625	A	G	0.184042	0.98005	1.11908	0.0427549	0.00847122
1	24920981	rs9730041	A	C	0.18503	0.986754	1.11898	0.0425495	0.00821341
1	24931404	rs112357131	A	G	0.00127627	0.530788	0.131662	0.768307	0.0036022
1	25017388	rs35346692	C	G	0.462975	0.827162	0.90717	0.0357093	0.00634342
1	25017562	rs6668332	C	T	0.207096	0.919451	0.882252	0.0415742	0.00256915
1	25017649	rs11249161	A	G	0.46524	0.837941	0.903076	0.0354374	0.00399837
1	25021037	rs2885174	C	A	0.461863	0.848988	0.89693	0.0352534	0.00201929
1	25021472	rs4274010	G	C	0.495504	0.849256	0.901818	0.0351868	0.00329661
1	25022055	rs11249163	A	G	0.125362	1	1.15751	0.0489395	0.00278055
1	25022293	rs4344265	G	A	0.000805333	0.524592	0.0373691	1.26178	0.000956379
1	25023923	rs12067856	C	G	0.124399	0.991196	1.16153	0.0492834	0.00236147
1	25024683	rs11249165	A	G	0.46298	0.854229	0.894655	0.0351525	0.00153182
1	25025229	rs12129607	G	A	0.463003	0.854402	0.894279	0.0351525	0.00146977
1	25025991	rs12126171	A	G	0.345893	0.979469	0.913233	0.0347135	0.0088812
1	25026659	rs11249166	T	C	0.463225	0.857275	0.894002	0.0351137	0.00140841
1	25029118	rs7543969	C	T	0.191752	0.989238	0.877134	0.0413835	0.00152404
1	25029488	rs11249167	T	C	0.351703	1	0.911452	0.0342849	0.00680294
1	25029974	rs10903101	A	T	0.351412	0.997065	0.911225	0.0342977	0.00667541
1	25030129	rs12037557	T	C	0.193102	0.984463	0.873927	0.0413791	0.00111756
1	25032605	rs4649015	T	C	0.190028	0.996803	0.871811	0.0413915	0.000909998
1	25032875	rs2361148	T	A	0.350011	0.988651	0.907517	0.0343964	0.00474881
1	25035681	rs12732115	G	C	0.190951	0.994835	0.871761	0.0413493	0.000894626
1	25037395	rs148884696	T	C	0.000975419	0.337159	0.0697847	1.08549	0.00631476
1	25040331	rs3131512	T	C	0.341366	0.969034	0.901231	0.0350122	0.00295032
1	25040383	rs3122032	C	T	0.189978	0.999307	0.870647	0.0413508	0.000800474
1	25040452	rs3122033	G	A	0.189978	0.999313	0.870647	0.0413507	0.000800412
1	25040597	rs3122034	G	A	0.190269	1	0.873106	0.0413116	0.00101138
1	25041418	rs3122035	G	T	0.189984	0.998896	0.870835	0.0413647	0.000819057
1	25042408	rs3120840	A	G	0.190269	1	0.872223	0.0413261	0.000930388
1	25042482	rs3122036	T	C	0.190488	0.998732	0.871868	0.0413154	0.000895395
1	25043780	rs3122037	G	A	0.18999	0.998306	0.878759	0.0414227	0.00179418
1	25043881	rs3131511	A	T	0.189955	0.998488	0.879205	0.0414233	0.00187088
1	25044456	rs3122038	G	A	0.189641	0.998469	0.880335	0.0414585	0.00209541
1	25044526	rs3120839	G	A	0.189853	0.999208	0.880558	0.0414209	0.00211916
1	25045733	rs3131510	C	T	0.189779	0.997739	0.881216	0.0414565	0.00227128
1	25045865	rs3122039	T	C	0.189668	0.997147	0.880757	0.0414748	0.00218749
1	25045883	rs3122040	T	C	0.189774	0.997641	0.881268	0.0414589	0.00228328
1	25046126	rs3122041	G	A	0.191457	0.994221	0.879564	0.0414266	0.0019363
1	25046258	rs3120838	C	T	0.205826	0.951549	0.899363	0.0410997	0.00982767
1	25047175	rs3122042	G	A	0.193645	0.981635	0.880543	0.0415105	0.00216368
1	25047208	rs3120837	C	G	0.189725	0.996887	0.881746	0.0414779	0.0023961
1	25047621	rs3122043	A	G	0.350604	0.997692	0.903277	0.0342917	0.00298686
1	25047748	rs3122044	C	A	0.349433	0.994903	0.902001	0.0343972	0.00268925
1	25048037	rs3120836	G	C	0.192593	0.97829	0.879616	0.0416233	0.00204381
1	25048046	rs3131509	C	T	0.188776	0.991938	0.884506	0.0416751	0.00321275
1	25048099	rs3131508	T	C	0.205758	0.921767	0.891363	0.0418523	0.00597802
1	25048139	rs3131507	G	A	0.193108	0.984886	0.883294	0.0414361	0.00272875
1	25048212	rs3122045	G	C	0.189683	0.996396	0.882166	0.0414909	0.00249691
1	25050091	rs3122046	C	A	0.189623	0.995625	0.883855	0.0415174	0.00292418
1	25051153	rs1002706	A	G	0.351147	1	0.904808	0.0342416	0.00345745
1	25053073	rs3122048	C	T	0.348411	0.989029	0.905041	0.0345345	0.003833
1	25053082	rs12746615	A	G	0.351163	0.99763	0.903957	0.0342866	0.0032032
1	25053689	rs3131506	A	G	0.351204	0.997696	0.904062	0.0342861	0.0032382
1	25056107	rs3120835	T	C	0.350704	0.998818	0.904936	0.034278	0.0035388
1	25057001	rs3122049	C	T	0.350893	0.998509	1.10485	0.0342892	0.00361169
1	25059428	rs3131505	A	G	0.350919	0.999319	0.905668	0.0342769	0.00381521
1	25060145	rs3120841	A	G	0.350922	0.999294	0.905664	0.0342773	0.00381392
1	25062149	rs3120842	A	G	0.350936	0.999073	0.905837	0.0342808	0.00388617
1	25063283	rs2019819	A	C	0.351117	0.997556	0.905567	0.0343034	0.00380284
1	25063297	rs2019817	C	T	0.35112	0.997533	0.905569	0.0343038	0.00380382
1	25064001	rs1538416	C	T	0.351159	0.996485	0.905619	0.0343189	0.00383899
1	25064990	rs3131503	G	A	0.352754	0.991796	0.907449	0.0343311	0.00463873
1	25065199	rs3120829	A	C	0.350323	0.991311	0.909633	0.0344181	0.0058871
1	25067454	rs12401614	A	T	0.347124	0.984124	0.901334	0.0346394	0.00268666
1	25069939	rs2185151	A	G	0.199794	0.963066	1.1334	0.0416915	0.00265112
1	25073020	rs4649017	C	T	0.342501	0.98481	0.896444	0.0347298	0.00162885
1	25076059	rs183053322	T	C	0.00508532	0.384742	0.354815	0.38834	0.00600584
1	25078371	rs4649018	G	A	0.344259	0.983509	0.896571	0.0347143	0.00164388
1	25093535	rs12730190	G	A	0.261723	0.820907	0.893126	0.041024	0.00582012
1	25093637	rs35494633	C	G	0.342171	0.981347	0.900167	0.0347785	0.00247154
1	25139828	rs141326232	T	C	0.000503062	0.598196	36.0469	1.61393	0.00374329
1	25149944	rs7412132	G	A	0.343654	0.919102	0.892777	0.035905	0.0015669
1	25164248	rs76588262	T	C	0.004811	0.534633	0.374611	0.389623	0.00791628
1	25171673	rs12135380	C	A	0.34686	0.90771	0.890278	0.0360736	0.00125943
1	25201367	rs114454608	C	T	0.00215774	0.503034	5.07451	0.599386	0.00328001
1	25202251	rs145015561	T	C	0.00702008	0.370915	0.408015	0.337376	0.00644072
1	25202467	rs116549382	A	G	0.00631404	0.485701	2.153	0.29415	0.00824815
1	25256049	rs182820214	T	C	0.00973659	0.475066	1.91119	0.242381	0.00697788
1	25257753	rs79211218	T	C	0.00698815	0.495416	2.10155	0.277291	0.00648791
1	25289734	rs72657048	G	C	0.303038	0.964764	0.908565	0.0359868	0.00767638
1	25291010	rs6672420	T	A	0.325119	0.925177	0.908497	0.035922	0.00751888
1	25292668	rs7528484	T	C	0.300835	0.989781	0.896374	0.035548	0.00207211
1	25293084	rs7536201	C	T	0.300492	0.992208	0.895584	0.035515	0.00188726
1	25293201	rs11249212	G	A	0.300492	0.992489	0.895557	0.0355101	0.00187892
1	25293216	rs7414934	C	A	0.300491	0.992521	0.895553	0.0355095	0.00187778
1	25293237	rs11249213	A	G	0.300492	0.992569	0.895539	0.0355086	0.00187453
1	25293356	rs4265380	T	C	0.300821	0.9919	0.896159	0.0355107	0.00200355
1	25293829	rs4648889	A	G	0.293341	0.978108	0.891384	0.0359794	0.00138269
1	25293902	rs4649040	T	C	0.300485	0.994094	0.895342	0.0354822	0.00182109
1	25293941	rs4648890	A	G	0.300341	0.993583	0.895761	0.035493	0.0019105
1	25294195	rs7523328	A	G	0.300546	0.99471	0.896076	0.0354703	0.00196244
1	25294206	rs7523334	A	G	0.312315	0.963264	0.88914	0.0357298	0.00099741
1	25294208	rs7532198	T	C	0.300546	0.994742	0.896079	0.0354697	0.00196263
1	25294264	rs7523412	A	G	0.300882	0.993914	0.896704	0.0354745	0.00210002
1	25294345	rs7536848	C	A	0.300489	0.995167	0.895236	0.0354633	0.00179028
1	25294607	rs7542079	C	T	0.310178	0.968071	0.895506	0.0356293	0.00193596
1	25294618	rs7542147	C	T	0.310233	0.969855	0.895374	0.0355907	0.00188735
1	25294878	rs10903118	C	T	0.300546	1	0.895848	0.0354151	0.00188396
1	25294902	rs10903119	G	A	0.300503	0.998166	0.894881	0.0354081	0.00169479
1	25295580	rs7529070	A	G	0.300923	0.99469	0.895727	0.0354481	0.00187835
1	25296478	rs10751775	C	T	0.30076	0.992905	0.895344	0.0354734	0.00181659
1	25296743	rs10751776	C	A	0.300864	0.992026	0.89596	0.035479	0.00194326
1	25299404	rs7555518	A	T	0.304101	0.993614	0.901043	0.035392	0.003218
1	25299432	rs12407074	A	T	0.304102	0.993618	0.901047	0.0353919	0.00321903
1	25299602	rs7550552	T	C	0.306177	0.995802	0.898896	0.0352994	0.00251431
1	25299637	rs7550635	G	C	0.306178	0.995805	0.8989	0.0352993	0.00251521
1	25299816	rs7542123	A	G	0.306114	0.995528	0.89876	0.0353076	0.00248484
1	25299836	rs7513156	C	T	0.306114	0.995529	0.89876	0.0353075	0.00248461
1	25300042	rs10903121	A	G	0.305564	0.996303	0.898797	0.0353152	0.00249963
1	25300256	rs11249218	G	A	0.305634	0.996619	0.898958	0.0353063	0.00253554
1	25300369	rs11249219	T	C	0.337284	0.928295	0.902424	0.0357087	0.00401532
1	25300436	rs11249220	C	T	0.282843	0.997521	0.896497	0.0361862	0.00251558
1	25300541	rs11249221	C	T	0.305752	0.997851	0.899409	0.0352883	0.00264417
1	25300632	rs12036815	T	C	0.305853	0.999343	0.899832	0.0352653	0.002745
1	25301370	rs12130556	A	G	0.28299	0.999647	0.895324	0.0361406	0.00220154
1	25301477	rs7545113	A	T	0.307431	0.996755	0.90197	0.0352241	0.00337937
1	25301653	rs7547501	C	T	0.31129	0.987878	0.902692	0.0352823	0.00369093
1	25301869	rs1609996	C	T	0.306224	1	0.899421	0.0352587	0.00262537
1	25302495	rs2135755	A	G	0.308265	0.994902	0.90132	0.0352827	0.00321337
1	25302758	rs2135754	A	G	0.282806	0.999291	0.896176	0.036163	0.00241862
1	25303576	rs10903122	G	A	0.306391	1	0.899682	0.0352525	0.002693
1	25303762	rs2063113	G	T	0.281754	0.996416	0.894513	0.0362148	0.00206752
1	25303905	rs2063112	A	G	0.306147	0.998769	0.899631	0.0352762	0.00269636
1	25303944	rs2063111	G	A	0.304827	0.995646	0.899151	0.0353474	0.00261749
1	25304134	rs2063110	G	A	0.34908	0.901445	0.9075	0.0359655	0.00692973
1	25304463	rs2370233	C	G	0.359502	0.854723	0.908381	0.0367017	0.00880578
1	25304464	rs2370234	T	C	0.359501	0.854721	0.908384	0.0367017	0.0088082
1	25304552	rs10794667	T	C	0.309939	0.983803	0.896083	0.0353846	0.00191536
1	25305114	rs6600247	C	T	0.305478	0.980056	0.902595	0.0355554	0.00392646
1	25305157	rs6600248	G	A	0.305573	0.979582	0.903209	0.0355579	0.0041749
1	25305160	rs6600249	C	T	0.305571	0.979583	0.90322	0.0355578	0.00417919
1	25305172	rs6600250	T	C	0.305562	0.979589	0.903246	0.0355578	0.00419009
1	25305260	rs6600251	C	T	0.282084	0.988217	0.903052	0.0363073	0.00495061
1	25305607	rs6690896	A	G	0.280283	1	0.897838	0.0361605	0.00286266
1	25305673	rs6659811	G	T	0.282513	0.993247	0.898629	0.0362203	0.00314902
1	25305783	rs11249222	G	T	0.320126	0.921119	0.895613	0.0362808	0.00235963
1	25332447	rs191319087	A	G	0.00399764	0.590341	2.61429	0.351562	0.00488569
1	25350470	rs117344327	T	C	0.0440646	0.772757	0.793205	0.0897292	0.00957557
1	25360288	rs74060689	C	T	0.0011512	0.797109	4.76296	0.636317	0.00775967
1	25360961	rs111522156	T	C	0.0011302	0.802104	5.33751	0.65524	0.00500687
1	25396532	rs79258953	T	C	0.0592683	0.746335	0.786173	0.0800626	0.00257548
1	25528235	rs78474963	T	C	0.000877746	0.480386	14.1668	1.03392	0.00284641
1	25529362	rs11248998	T	C	0.00138872	0.403373	6.53329	0.727431	0.00695388
1	25529935	rs79841090	A	G	0.000751873	0.422258	13.4327	1.13251	0.00886577
1	25535100	rs6683220	G	A	0.00103277	0.412283	11.6797	0.909126	0.00314208
1	25540979	rs6685523	G	A	0.00696806	0.469098	2.09772	0.279533	0.00749054
1	25550350	rs11249004	T	A	0.00218706	0.464266	3.97542	0.531053	0.00762631
1	25620329	rs190584807	C	T	0.00270755	0.311805	0.178612	0.672128	0.00582594
1	25632639	rs28736785	G	T	0.0320132	0.415168	0.673709	0.144716	0.00611641
1	25637461	rs113565095	A	T	0.0304084	0.39367	0.664703	0.153779	0.00755795
1	25641471	rs191251815	A	G	0.0266214	0.444974	0.657875	0.15211	0.00558029
1	25641828	rs142708102	T	G	0.0393247	0.426881	0.696074	0.127948	0.00444591
1	25642145	rs192851491	G	T	0.0361246	0.403988	0.70209	0.137504	0.00980529
1	25667539	rs79870135	A	T	0.00147888	0.460355	6.88104	0.720596	0.00345905
1	25667583	rs3093573	A	G	0.00148327	0.459759	6.93472	0.720983	0.00332543
1	25667759	rs3093575	G	T	0.00144668	0.462124	6.75295	0.726348	0.00411631
1	25699378	rs145044393	C	T	0.0332579	0.399828	0.670958	0.144266	0.00540998
1	25699420	rs187468932	A	G	0.0239559	0.422472	0.54695	0.166927	0.000255113
1	25699451	rs192276391	G	A	0.0264222	0.422584	0.643092	0.15731	0.00468599
1	25702774	rs150757677	T	C	0.0229713	0.427182	0.523097	0.169397	0.000106761
1	25703467	rs146783788	A	T	0.0238582	0.428099	0.517955	0.165572	5.64687e-05
1	25715735	rs144873042	T	C	0.00603667	0.412658	0.372392	0.3429	0.00319722
1	25716982	rs146108388	G	C	0.0108936	0.414121	0.530241	0.248024	0.00961216
1	25719996	rs190715367	T	C	0.0128712	0.422677	0.428194	0.231214	0.000184286
1	25733363	rs28759034	G	A	0.00631279	0.346402	2.54521	0.354678	0.00753993
1	25742390	rs148714168	C	T	0.0035852	0.390983	0.248727	0.465047	0.00171159
1	25764487	rs180725517	T	A	0.00895726	0.371166	0.432056	0.299106	0.00419942
1	25788499	rs75103272	A	G	0.00032014	0.404572	121.395	2.26122	0.00569363
1	25801397	rs77584888	C	G	0.000294923	0.372279	333.419	2.66527	0.00318205
1	25804722	rs147368295	T	C	0.000290692	0.36225	424.465	2.75707	0.00282947
1	25813491	rs142377073	T	C	0.0019922	0.323132	0.103287	0.774627	0.00136819
1	25813667	rs140531067	T	C	0.000279837	0.337126	808.993	3.00295	0.00216293
1	25823732	rs192555890	A	G	0.00451128	0.381491	3.25298	0.40893	0.00329096
1	25843415	rs191778181	T	C	0.00382464	0.325649	3.48685	0.481986	0.00787832
1	25846538	rs139833549	T	C	0.0029039	0.235108	0.142193	0.691303	0.00265551
1	25850361	rs181870958	A	G	0.00383949	0.327781	3.4661	0.480051	0.00791964
1	25855487	rs77805696	C	A	0.00406244	0.247387	0.259113	0.536366	0.00921329
1	25870968	rs191328119	G	A	0.00256641	0.534566	0.156638	0.549866	0.000254587
1	25878802	rs140879222	T	C	0.00187936	0.337634	0.151267	0.758317	0.0074412
1	25880119	rs140960691	C	G	0.0139934	0.420282	0.530874	0.219639	0.0034682
1	25906876	rs4075440	A	T	0.489129	0.875591	0.912045	0.0346363	0.00782886
1	25908195	rs10902660	A	G	0.451845	0.788234	1.10873	0.0364053	0.00456202
1	25908241	rs10902661	T	C	0.449894	0.782682	1.10602	0.0365131	0.00576284
1	25912249	rs144806171	G	C	0.00189836	0.356027	0.114038	0.746918	0.00159397
1	25948056	rs138109754	C	T	0.000783797	0.427998	0.0213057	1.48066	0.000653201
1	25965920	rs75736662	G	A	0.000785014	0.427489	0.0215502	1.47753	0.000661792
1	25972750	rs75181105	G	A	0.0156343	0.463446	0.553631	0.196328	0.00228596
1	25979930	rs79845925	T	C	0.0271554	0.48127	0.643875	0.146438	0.00246458
1	26020583	rs75133012	A	G	0.000425239	0.306509	0.0015265	3.23351	0.00299239
1	26035764	rs191449749	A	G	0.000608205	0.400798	0.0242119	1.61458	0.0049121
1	26042961	rs189535003	T	C	0.00143093	0.405199	7.62811	0.8274	0.00635705
1	26050404	rs185383413	G	A	0.00270383	0.540275	0.29279	0.462871	0.00636598
1	26061266	rs2786875	A	C	0.00126125	0.493476	0.113334	0.880703	0.00543116
1	26063043	rs2744773	A	G	0.00123363	0.499315	0.102192	0.902575	0.00411217
1	26063056	rs2744774	T	C	0.00114713	0.51006	0.0948935	0.931674	0.00392068
1	26063782	rs7531461	G	A	0.00123114	0.49558	0.101149	0.906885	0.00413365
1	26066491	rs807268	T	C	0.00118627	0.460066	0.0928658	0.94716	0.00460834
1	26067461	rs2742942	A	G	0.00118708	0.442166	0.096089	0.958519	0.0061959
1	26073943	rs150707402	G	C	0.00305475	0.408276	5.08431	0.497915	0.000542846
1	26091315	rs719687	T	C	0.00148642	0.63389	0.219997	0.624629	0.00821987
1	26118002	rs113673129	T	C	0.00312392	0.41624	0.239508	0.51414	0.00306405
1	26132266	rs72877451	A	G	0.000563572	0.402424	0.00660261	2.11867	0.000771662
1	26135856	rs72877458	C	T	0.0005333	0.412825	0.00451464	2.42575	0.000874367
1	26137817	rs74753273	T	G	0.00625389	0.375278	0.39643	0.34583	0.00649614
1	26138767	rs57622416	A	G	0.000528001	0.418925	0.0046963	2.4512	0.000984688
1	26145614	rs72877482	T	A	0.000521821	0.425705	0.00500349	2.45105	0.00109477
1	26159225	rs58504236	A	G	0.000522168	0.424224	0.00495068	2.45519	0.00108525
1	26166473	rs56264305	G	A	0.000521988	0.423802	0.00492023	2.45698	0.00107832
1	26180782	rs183977848	A	C	0.00113634	0.467801	0.070211	0.999086	0.00177243
1	26181597	rs183456031	A	G	0.0012307	0.438986	0.0800703	0.962342	0.00234341
1	26186678	rs147141117	C	G	0.0153789	0.48827	1.69629	0.193022	0.00591767
1	26189349	rs141212470	T	G	0.00857595	0.376108	0.450328	0.303528	0.0074085
1	26189351	rs144934093	C	A	0.00857599	0.376108	0.450342	0.303526	0.00741058
1	26193477	rs190428451	T	C	0.015792	0.489386	1.67823	0.189766	0.00612904
1	26215226	rs187747639	A	G	0.000916778	0.275634	29.7435	1.36166	0.00372539
1	26241763	rs188741250	G	C	0.0026942	0.493674	3.29021	0.475284	0.00999028
1	26262644	rs146365802	G	A	0.00359925	0.724288	2.31915	0.326512	0.0092269
1	26271160	rs192769767	C	T	0.00366858	0.732201	2.29157	0.30936	0.00739492
1	26293021	rs146167765	A	G	0.0089138	0.410671	2.07287	0.273277	0.00714117
1	26300787	rs192748585	C	G	0.00103	0.432404	0.0707247	1.06232	0.00399451
1	26306169	rs139185193	T	C	0.00103233	0.43141	0.0723652	1.05824	0.00423814
1	26337492	rs116454760	A	C	0.00141614	0.390194	0.105748	0.840897	0.00332419
1	26350713	rs192418538	C	A	0.00132704	0.724232	4.05192	0.56107	0.00842141
1	26394594	rs190469154	A	G	0.00141582	0.46694	5.36309	0.663542	0.00852981
1	26464955	rs188770877	A	G	0.00621651	0.419187	2.66221	0.329155	0.00242959
1	26470905	rs139628851	C	T	0.00840677	0.407125	2.4027	0.288597	0.00202734
1	26578816	rs187364642	T	G	0.000597302	0.478208	73.1864	2.17488	0.00425907
1	26655958	rs111298657	G	T	0.000313293	0.684276	245.786	3.93775	0.00669799
1	26704081	rs149637824	A	G	0.00321904	0.34435	0.242162	0.561798	0.00803503
1	26721392	rs4233462	A	T	0.331229	0.991175	0.913072	0.0346923	0.00874288
1	26721923	rs7537206	A	G	0.331396	0.993821	0.912807	0.0346802	0.0085074
1	26722997	rs17162110	C	T	0.334717	0.975777	0.905493	0.034981	0.00452846
1	26731898	rs150982829	A	T	0.0193056	0.478228	0.581289	0.174749	0.00169753
1	26734187	rs6672489	C	A	0.312961	0.94832	1.10447	0.0360831	0.00587577
1	26735778	rs183492372	T	C	0.0192996	0.478763	0.581959	0.174683	0.00172983
1	26741285	rs11247954	A	G	0.386941	1	0.916333	0.0334236	0.00892619
1	26746327	rs6598964	G	A	0.296259	1	1.11008	0.0358927	0.00361197
1	26758773	rs6656196	A	G	0.262644	0.992006	0.908239	0.0371986	0.00965431
1	26759149	rs3811461	G	A	0.262697	0.992226	0.908087	0.0371921	0.00951578
1	26764001	rs60130797	G	A	0.127548	0.921216	0.871981	0.0502086	0.00632678
1	26767367	rs11247958	T	C	0.264251	1	0.905288	0.0370658	0.00724953
1	26770990	rs114898450	A	G	0.000276302	0.426634	527.068	2.96132	0.00236218
1	26772458	rs7522551	T	G	0.263809	0.997893	0.906202	0.03705	0.007836
1	26775223	rs9438551	T	G	0.244211	1	0.900683	0.0378798	0.00573999
1	26775367	rs9438626	C	G	0.263556	0.997394	0.906719	0.0370671	0.00823076
1	26779270	rs4659374	T	C	0.205522	1	0.892193	0.0401424	0.00447088
1	26782700	rs3127010	G	A	0.2055	0.999475	0.891164	0.0401777	0.0041158
1	26783767	rs9328728	C	T	0.263504	0.997095	0.907141	0.0370714	0.00854914
1	26786627	rs3816539	A	G	0.263494	0.996259	0.907233	0.0370875	0.00864742
1	26789787	rs6690458	C	T	0.263024	0.993845	0.905111	0.0371496	0.00726559
1	26789813	rs6675469	A	G	0.263018	0.993825	0.905086	0.0371502	0.00725037
1	26797508	rs2290588	T	C	0.263573	0.995872	0.908476	0.0370953	0.00964784
1	26800849	rs2445635	G	A	0.205694	0.998014	0.893052	0.0401946	0.00487457
1	26805993	rs2494397	C	T	0.247523	0.87181	0.892114	0.0403687	0.0046669
1	26808356	rs2494395	G	A	0.256006	0.85181	0.89615	0.0404233	0.00665871
1	26810461	rs7524245	T	C	0.263432	0.996445	0.903022	0.0371253	0.00598797
1	26810612	rs7524421	G	C	0.263414	0.996437	0.903002	0.0371262	0.00597827
1	26812192	rs12027388	G	C	0.262317	0.983108	0.907245	0.0374045	0.00923859
1	26812298	rs12024530	A	G	0.263427	0.996468	0.903009	0.0371249	0.00598005
1	26813366	rs2445637	C	T	0.300581	0.84696	0.90137	0.0384531	0.00690761
1	26817825	rs10902748	A	G	0.262638	0.997094	0.904077	0.0371596	0.0066386
1	26818883	rs61789103	C	T	0.425613	0.706888	0.895525	0.0391495	0.00480766
1	26818884	rs2045344	C	T	0.424745	0.705303	0.897359	0.0392023	0.00571707
1	26818885	rs61789104	C	G	0.42456	0.705553	0.898061	0.0392071	0.00608292
1	26820218	rs7530096	A	G	0.262722	0.997411	0.904604	0.0371534	0.00695104
1	26821230	rs6693662	G	A	0.262706	0.997543	0.904643	0.0371518	0.00697267
1	26821888	rs11802779	C	G	0.262722	0.997654	0.904561	0.0371485	0.00691649
1	26823580	rs4659442	G	T	0.262676	0.997445	0.904823	0.0371577	0.00709489
1	26823631	rs4659443	T	C	0.262745	0.99802	0.904635	0.0371424	0.00695305
1	26825116	rs4659444	T	C	0.263527	1	0.902941	0.0370612	0.00585819
1	26828182	rs6669111	G	A	0.26353	0.999647	0.903285	0.0370713	0.00605866
1	26829071	rs3122646	G	A	0.20869	0.982129	0.897318	0.0403354	0.00720869
1	26831260	rs11806427	G	A	0.266938	0.980906	0.900471	0.0372377	0.00485936
1	26831377	rs11806829	C	T	0.261648	0.999324	0.90153	0.0371728	0.0052798
1	26837067	rs12086684	A	C	0.261606	0.999304	0.901572	0.0371767	0.00530533
1	26838654	rs6685806	G	A	0.205516	0.996963	0.892526	0.0402396	0.00470272
1	26839668	rs72651526	G	A	0.312295	0.884671	0.893196	0.0375863	0.00264436
1	26839910	rs61789119	G	T	0.263645	0.992421	0.898976	0.0372365	0.00422378
1	26840826	rs55840663	A	G	0.267705	0.978942	0.901703	0.0372413	0.00544964
1	26840904	rs56241541	T	C	0.262474	0.997618	0.901325	0.0371606	0.00516587
1	26841171	rs6662955	A	G	0.212372	0.968103	1.12704	0.0402884	0.00297858
1	26843220	rs75154997	A	T	0.261289	0.962204	0.897902	0.0377825	0.00435296
1	26844074	rs6673072	C	G	0.204069	0.994111	1.12133	0.0403927	0.00456405
1	26844195	rs4970498	A	G	0.261558	0.999536	0.901574	0.0371764	0.00530575
1	26845366	rs12045800	G	A	0.262065	0.997362	0.901643	0.0372032	0.00537237
1	26846195	rs4970514	T	C	0.261523	1	0.901373	0.0371793	0.00521191
1	26847640	rs12046497	T	C	0.336811	0.959305	0.911958	0.0352326	0.00888517
1	26847954	rs10458599	T	C	0.337318	0.959177	0.911282	0.0352021	0.0082958
1	26848386	rs12094989	T	C	0.336997	0.959738	0.911936	0.0352239	0.00885064
1	26849312	rs4970466	A	G	0.334025	0.95926	0.910736	0.0353325	0.00812002
1	26849906	rs61692526	C	T	0.336946	0.959416	0.912144	0.0352306	0.00903337
1	26862227	rs72651536	C	G	0.0036163	0.728492	2.42551	0.34149	0.00673163
1	26870755	rs185841040	C	T	0.00169599	0.756752	0.291012	0.48575	0.00733738
1	26873131	rs12120574	A	G	0.000256958	0.373589	479.743	3.1197	0.00496523
1	26874014	rs191678269	A	G	0.00170106	0.756101	0.288826	0.48562	0.00694513
1	26880467	rs184612712	G	A	0.00170156	0.75691	0.287636	0.485491	0.00673134
1	26883049	rs181731426	G	A	0.00379011	0.403742	3.62999	0.44575	0.00254718
1	26883412	rs186755174	A	G	0.00135692	0.708392	0.235713	0.584764	0.00792268
1	26883649	rs192426173	T	C	0.00135853	0.707912	0.235299	0.584742	0.00783768
1	26884785	rs182552609	A	G	0.00170156	0.756865	0.287529	0.485537	0.00671885
1	26886074	rs193267404	A	T	0.00170156	0.756865	0.287529	0.485537	0.00671885
1	26900698	rs181744837	T	C	0.00180383	0.726581	0.261631	0.488648	0.00352636
1	26903175	rs34104114	A	G	0.130088	0.889822	1.15381	0.0507195	0.00476643
1	26917037	rs189052935	G	T	0.00982588	0.515459	0.359112	0.250461	2.35721e-05
1	26927932	rs144107149	T	C	0.0123752	0.646262	1.93834	0.191415	0.000505696
1	26932756	rs36004172	C	A	0.0210873	0.591715	1.48508	0.150959	0.00863627
1	26948994	rs186751436	T	A	0.0123988	0.643077	1.94579	0.191742	0.000479068
1	26956039	rs142032105	A	G	0.000545063	0.14903	648.985	2.42728	0.00209197
1	26970926	rs146452766	T	C	0.00846163	0.661149	2.09199	0.228603	0.0012294
1	26976372	rs181107741	C	T	0.00620639	0.693003	2.24374	0.262099	0.00197318
1	27016921	rs144726874	G	A	0.00514389	0.777167	2.31193	0.272876	0.00200847
1	27075659	rs190909551	T	A	0.00271656	0.390722	3.64556	0.505544	0.00980404
1	27091903	rs180885639	T	C	0.023892	0.411591	0.636325	0.168003	0.00677589
1	27115390	rs41303635	T	A	0.00121526	0.681199	0.210734	0.638766	0.0093055
1	27219004	rs185178501	T	C	0.00414833	0.427195	3.06415	0.405572	0.00484688
1	27282169	rs184021679	T	C	0.00213275	0.257154	0.125784	0.809943	0.00599952
1	27397165	rs188115726	A	G	0.00167016	0.252417	0.0653453	1.03473	0.00258919
1	27603926	rs184415369	T	C	0.00368319	0.506172	0.360782	0.396147	0.00712461
1	27752745	rs116210266	G	C	0.00309022	0.345702	4.37812	0.532151	0.00357135
1	27756442	rs181003642	G	T	0.00682879	0.608159	0.509081	0.258505	0.00802265
1	27765279	rs114816539	A	G	0.000693888	0.330231	32.0113	1.52032	0.00648243
1	27787995	rs142974260	A	G	0.00260432	0.328517	5.43517	0.607298	0.0031354
1	27808588	rs183125282	T	C	0.000320419	0.365953	445.599	3.02011	0.00936431
1	27811280	rs189426738	C	G	0.00682109	0.607877	0.512382	0.258586	0.00868524
1	27894317	rs75697999	C	A	0.00177197	0.436742	5.11834	0.686874	0.00937807
1	27894911	rs111257530	A	T	0.00176999	0.437283	5.04557	0.685096	0.00990952
1	27901948	rs111962181	T	C	0.00249675	0.438655	4.62169	0.559538	0.00327696
1	28164932	rs147590153	G	C	0.0130333	0.668966	1.71464	0.177989	0.00224397
1	28202201	rs12354256	T	A	0.00118999	0.439243	0.122452	0.868134	0.00835067
1	28227534	rs150454457	G	A	0.000481296	0.391375	0.00290483	2.71739	0.00219297
1	28235445	rs142379111	C	G	0.00632962	0.517052	2.42963	0.2861	0.00165818
1	28240245	rs140768296	C	T	0.00638698	0.516222	2.43143	0.284995	0.00157463
1	28425354	rs186111703	T	G	0.000464707	0.485867	0.00657685	2.36276	0.00286819
1	28438683	rs74063275	A	G	0.272051	0.947416	0.906435	0.0378153	0.00932456
1	28442146	rs77997208	T	C	0.271879	0.955855	0.906752	0.0375973	0.00916884
1	28445442	rs7517311	C	G	0.271876	0.965494	0.906969	0.0373932	0.00896161
1	28445539	rs7517406	A	G	0.271878	0.965955	0.906994	0.0373836	0.00896348
1	28446388	rs10157544	A	G	0.272571	0.969209	0.907287	0.0372954	0.0090297
1	28450288	rs11806397	A	G	0.271933	1	0.906722	0.0366837	0.00754987
1	28450517	rs11805272	G	T	0.271833	0.997062	0.906548	0.0367391	0.00752285
1	28451885	rs12565621	G	A	0.272511	0.981564	0.906122	0.0369716	0.00761529
1	28458181	rs72875075	T	C	0.00400554	0.416183	0.268233	0.427317	0.00128845
1	28458334	rs113759128	T	C	0.00512834	0.366955	0.352037	0.389375	0.00587369
1	28458433	rs72875076	T	C	0.00487028	0.377292	0.336469	0.396327	0.00463229
1	28458450	rs140466198	T	C	0.0953629	0.800752	1.22779	0.0621092	0.000947212
1	28463168	rs77483311	G	A	0.00462168	0.40456	0.372297	0.386885	0.00877585
1	28467372	rs191589170	A	C	0.0143865	0.497483	1.70154	0.193594	0.00572738
1	28476862	rs5938	T	G	0.104288	0.863716	1.17915	0.0574757	0.00412823
1	28502118	rs79619665	G	A	0.0970682	0.826977	1.17587	0.0607555	0.00764843
1	28542165	rs7541458	C	A	0.00335871	0.348034	3.79684	0.490531	0.00493706
1	28558398	rs182259581	T	C	0.00126971	0.36601	8.90417	0.900128	0.009404
1	28564741	rs182406896	A	C	0.00333861	0.346467	0.264062	0.492826	0.00524985
1	28565692	rs145561453	A	G	0.00503164	0.308323	0.313539	0.427274	0.00546431
1	28596793	rs143685294	T	C	0.0487858	0.511825	0.732952	0.106649	0.00345242
1	28609495	rs78089600	C	A	0.00278157	0.416334	0.278193	0.527117	0.00996646
1	28618321	rs79886306	T	C	0.00385053	0.404061	0.313969	0.437345	0.00557988
1	28682000	rs144882332	A	C	0.0401946	0.736728	1.34235	0.0963132	0.00221692
1	28693321	rs12401676	C	T	0.390349	0.801748	0.905881	0.0370202	0.00754851
1	28707230	rs12567032	T	C	0.0969652	0.623381	1.20555	0.0687271	0.00650361
1	28720327	rs12567667	T	C	0.0998448	0.634936	1.21647	0.0671861	0.00351922
1	28735181	rs12042447	T	A	0.374179	0.687159	0.899659	0.0405318	0.00904504
1	28740421	rs11587757	C	T	0.41277	1	0.912349	0.0326928	0.00499284
1	28803743	rs189175578	A	G	0.00544853	0.494092	2.8188	0.317122	0.00085604
1	28806965	rs72661785	C	G	0.00161853	0.35586	8.36177	0.840514	0.00488446
1	28810986	rs190730878	A	G	0.00544752	0.494021	2.81916	0.317179	0.000856488
1	28896405	rs189505854	G	C	0.0058419	0.48059	0.345415	0.339732	0.00113277
1	28897353	rs147014667	A	G	0.0411425	0.676259	1.32547	0.0995658	0.00462077
1	28927865	rs187188860	T	C	0.0120035	0.612204	0.574327	0.204774	0.00596025
1	28931012	rs182607272	T	C	0.000685371	0.263011	35.8251	1.4598	0.00623525
1	28986577	rs184639645	A	G	0.00030216	0.580796	49.2702	1.90358	0.00832352
1	28998366	rs181110142	T	C	0.00570512	0.380534	0.337811	0.379529	0.00303017
1	29015076	rs61786043	A	C	0.00185544	0.62528	3.85712	0.559268	0.0087942
1	29061618	rs34305238	A	G	0.00049961	0.462209	0.00841895	2.32131	0.00941363
1	29066054	rs147884239	T	C	0.00082849	0.239916	37.5472	1.28413	0.00206667
1	29087539	rs189933800	T	G	0.00101008	0.488272	0.111369	0.882695	0.00674218
1	29111319	rs145370989	A	G	0.00157892	0.470955	0.144774	0.779108	0.00530779
1	29133144	rs146717927	T	C	0.000951511	0.516377	0.131933	0.862922	0.00943157
1	29167757	rs143598066	G	A	0.000860443	0.484788	0.0986813	0.984182	0.00792052
1	29170622	rs542991	C	A	0.00162107	0.744016	0.255422	0.568123	0.00839215
1	29177209	rs521809	C	T	0.0379307	0.528195	0.740665	0.116112	0.00958616
1	29262989	rs150837441	G	A	0.000814302	0.237701	30.1906	1.42774	0.00689332
1	29280282	rs79708322	G	A	0.00181884	0.305493	0.12937	0.774032	0.00449569
1	29317164	rs181378729	T	C	0.00167325	0.435109	6.23588	0.677594	0.00391392
1	29340043	rs139961278	G	A	0.00486355	0.509117	2.43094	0.327728	0.00588163
1	29353083	rs144617549	A	G	0.00081369	0.23713	29.0971	1.42278	0.00744894
1	29419581	rs148632736	A	G	0.00254242	0.21732	6.77507	0.764233	0.00877085
1	29465304	rs138730752	T	C	0.00387166	0.560149	2.45051	0.3499	0.00942371
1	29494163	rs6681819	C	G	0.000614736	0.344444	0.0312224	1.5021	0.00620398
1	29516138	rs79539478	T	C	0.0986434	0.894983	0.847413	0.0580305	0.00424396
1	29542275	rs184142571	C	T	0.00370687	0.480266	3.66618	0.410531	0.000954275
1	29562513	rs148404168	T	C	0.00389744	0.564432	2.53934	0.349991	0.00691381
1	29575486	rs188670325	T	C	0.00252579	0.215113	7.4746	0.779964	0.00664387
1	29585857	rs186114698	A	G	0.00046493	0.394907	0.0276154	1.65959	0.00878465
1	29733164	rs71644128	A	G	0.0046919	0.441223	2.85311	0.364894	0.00347611
1	29752947	rs9426445	G	A	0.199146	0.993426	0.896375	0.0410189	0.00763372
1	29754433	rs977497	G	A	0.199771	0.994517	0.896381	0.0410083	0.00761911
1	29756066	rs1359465	T	C	0.198341	1	0.895887	0.0410361	0.00735967
1	29764426	rs11588554	G	C	0.122063	0.842626	1.19441	0.0545668	0.00111962
1	29790359	rs182356599	G	A	0.00321601	0.428228	0.300755	0.464674	0.00789039
1	29819057	rs149810650	T	C	0.00846344	0.520248	2.02913	0.248848	0.0040028
1	29867764	rs12086474	A	G	0.000655252	0.302782	0.0241945	1.70067	0.00738661
1	30036202	rs77213362	G	A	0.0012878	0.357925	7.9067	0.87994	0.00948882
1	30037202	rs138124192	T	C	0.000438775	0.296466	97.4579	2.37172	0.00997096
1	30048035	rs78562636	G	T	0.0010707	0.333164	12.4054	1.10646	0.00828697
1	30050143	rs139137742	G	C	0.00107137	0.335125	12.3518	1.10272	0.00817997
1	30054858	rs192240044	G	A	0.0040419	0.443514	0.323771	0.413768	0.00483554
1	30082743	rs9726588	A	G	0.00719093	0.484952	0.448568	0.291456	0.00498883
1	30087385	rs72652690	A	G	0.00885976	0.5665	0.538376	0.236547	0.008091
1	30097986	rs192689723	T	G	0.00418334	0.471722	0.271107	0.399811	0.000673669
1	30116346	rs72654525	T	C	0.0101088	0.552758	0.537579	0.221672	0.00459563
1	30120192	rs148441480	A	G	0.000493163	0.206459	0.00237804	2.21805	0.00168303
1	30131224	rs191215654	A	G	0.00457523	0.488817	0.316172	0.370366	0.00128143
1	30180254	rs183340232	G	A	0.103175	0.613658	1.27596	0.0686422	0.00037887
1	30334225	rs112919418	T	C	0.0010142	0.477206	0.0946225	1.01527	0.00780047
1	30354388	rs146770858	T	C	0.000513712	0.229873	0.0132096	1.79427	0.00748875
1	30364081	rs10798909	C	T	0.0125709	0.940438	1.4687	0.147723	0.0088096
1	30366086	rs10733009	G	T	0.0126416	0.975155	1.49561	0.14513	0.00517815
1	30367470	rs4949511	C	A	0.0125134	0.975557	1.50972	0.146286	0.00450423
1	30368387	rs1550968	C	T	0.012232	0.987927	1.55213	0.14774	0.00264802
1	30368883	rs895796	C	T	0.0123024	1	1.56783	0.146625	0.00193622
1	30369052	rs895795	A	C	0.0121144	0.998747	1.53809	0.147692	0.00324292
1	30369610	rs895792	A	G	0.012191	1	1.5471	0.14718	0.00274838
1	30371988	rs10914598	C	G	0.0522801	0.86244	0.78838	0.0780318	0.00224217
1	30374719	rs6689890	A	G	0.0513114	0.909439	0.813844	0.0768089	0.00718477
1	30374923	rs142732910	T	C	0.000556446	0.230103	0.00553829	1.81774	0.00132429
1	30389873	rs192377464	T	A	0.00393685	0.705684	0.416389	0.317308	0.0046171
1	30401563	rs12074244	C	T	0.0771739	0.843328	0.834683	0.0652239	0.00549006
1	30414048	rs147366852	A	G	0.00337486	0.456857	0.297664	0.442979	0.00450885
1	30426480	rs151326194	A	G	0.000805667	0.519403	0.0611008	1.21065	0.00412404
1	30428135	rs139170941	T	C	0.00898698	0.64185	1.78849	0.224209	0.00936917
1	30432270	rs185362422	A	C	0.000355377	0.354191	0.0107828	2.0325	0.00702022
1	30488207	rs143654180	A	C	0.00994225	0.640756	1.77859	0.213475	0.00687565
1	30493739	rs147960870	G	T	0.00466894	0.501282	0.319084	0.367654	0.00107573
1	30509767	rs117825721	A	G	0.0115537	0.630354	1.72924	0.1987	0.00572591
1	30553195	rs74068133	T	G	0.00115676	0.721251	0.0812463	1.16519	0.00746225
1	30572263	rs113685685	A	C	0.000979181	0.51717	0.0759576	1.11273	0.00483242
1	30625429	rs184823173	A	G	0.00083996	0.227705	25.9056	1.34828	0.00884057
1	30700944	rs115026565	T	C	0.000572452	0.462163	32.9256	1.50163	0.0056619
1	30708795	rs115860591	C	T	0.000984445	0.214491	40.5924	1.5924	0.00806034
1	30726380	rs116026025	A	G	0.00341811	0.335249	0.257455	0.515518	0.00577375
1	30729252	rs149656154	A	G	0.00530893	0.51116	0.433537	0.327674	0.00935946
1	30740520	rs142477528	G	C	0.00068309	0.345988	0.0365041	1.38815	0.0054078
1	30744678	rs114547615	G	C	0.00674504	0.442679	0.418635	0.310984	0.00428944
1	30839942	rs143388401	T	A	0.000454464	0.313058	161.615	2.16893	0.00311228
1	30859430	rs186287370	A	C	0.0011444	0.395325	9.95425	0.865235	0.00391233
1	30859431	rs191398007	G	A	0.0011444	0.395325	9.95425	0.865235	0.00391233
1	30888292	rs148249791	T	C	0.00237866	0.532292	0.207449	0.537567	0.00141925
1	30889080	rs669216	T	C	0.267196	0.984538	1.10458	0.037102	0.00729439
1	30890587	rs686393	C	T	0.269873	1	1.11027	0.0367199	0.0043522
1	30891555	rs138419924	C	T	0.0011983	0.161366	0.0422327	1.27315	0.00911411
1	30979222	rs140893097	T	G	0.0189916	0.488552	0.638274	0.174799	0.00973077
1	30993256	rs181348174	C	G	0.00149867	0.279838	0.0561656	1.07646	0.00224318
1	31021813	rs140920021	T	C	0.00118604	0.512291	7.98001	0.77474	0.00308522
1	31091387	rs140826642	G	A	0.000617401	0.320735	0.0141089	2.0694	0.00624984
1	31125653	rs115602168	T	C	0.000629732	0.384123	36.2743	1.56725	0.004012
1	31189194	rs116244983	T	C	0.105168	0.981242	1.14867	0.0534748	0.00951309
1	31193994	rs185074743	G	A	0.00460694	0.517462	0.340013	0.36927	0.00264335
1	31196585	rs184166098	T	C	0.00460663	0.517507	0.339959	0.369272	0.00263929
1	31224396	rs111495917	T	G	0.00283237	0.599158	0.296924	0.416692	0.00250466
1	31225271	rs77970901	A	C	0.00286955	0.608773	0.304891	0.408056	0.00257943
1	31225684	rs115008385	A	G	0.00287007	0.610553	0.305535	0.407423	0.00258503
1	31226381	rs111914912	G	C	0.0028497	0.629634	0.280203	0.417407	0.00149975
1	31232276	rs1407881	G	A	0.00788413	0.52777	0.485027	0.270066	0.00640941
1	31252616	rs142197644	T	C	0.00108441	0.575622	0.105595	0.874082	0.00373772
1	31253782	rs76907994	A	G	0.00172643	0.537171	0.188008	0.656022	0.00541382
1	31254579	rs76756206	G	C	0.00100254	0.486122	0.0748544	1.02068	0.00329796
1	31264468	rs2889674	G	A	0.11423	0.966832	0.85745	0.0516267	0.00284157
1	31267050	rs12124574	T	G	0.112497	0.994331	0.860724	0.0512849	0.00339192
1	31267470	rs12726862	A	G	0.11267	1	0.857904	0.0511623	0.00268861
1	31268728	rs34394738	A	C	0.111746	0.989941	0.860219	0.0515542	0.00343501
1	31271103	rs35615919	C	T	0.114459	0.983447	0.857461	0.0512524	0.00264588
1	31272450	rs16834077	T	C	0.112638	0.984186	0.860372	0.0515352	0.00346191
1	31273136	rs12125370	A	G	0.111404	0.958788	0.851468	0.0524437	0.00212767
1	31276120	rs12128464	A	G	0.0935886	0.946865	0.853847	0.0570906	0.00555167
1	31277346	rs72654996	T	C	0.0101092	0.577883	1.74973	0.217154	0.00965522
1	31319706	rs77046596	C	T	0.00587936	0.512645	2.22722	0.304275	0.00753966
1	31341564	rs113976447	T	C	0.000478908	0.354715	0.00188123	2.6526	0.00159711
1	31343079	rs113384641	C	A	0.000386217	0.370754	0.00159938	3.19699	0.00624539
1	31343609	rs148350456	T	C	0.000503685	0.408289	0.00215572	2.72207	0.0018563
1	31370554	rs148313430	A	G	0.00103519	0.418978	9.9288	0.994576	0.00919188
1	31546609	rs145336933	A	G	0.0110819	0.643832	1.69677	0.192917	0.00565325
1	31555056	rs7517981	C	T	0.145247	0.906298	0.86651	0.0481864	0.00293642
1	31588142	rs149036326	A	G	0.00445532	0.525961	2.41012	0.346959	0.00960735
1	31595169	rs12118098	G	A	0.00068308	0.181671	137.663	2.141	0.00730653
1	31597303	rs185896756	T	G	0.000976008	0.513169	9.11745	0.959164	0.00721841
1	31614944	rs189333507	A	C	0.000453114	0.453158	0.0214756	1.85017	0.00706788
1	31664515	rs116426623	A	G	0.00053663	0.484169	0.0467164	1.37613	0.00902786
1	31680619	rs145296999	A	G	0.0154776	0.459698	1.72049	0.195506	0.00537411
1	31707643	rs138155034	A	G	0.000572979	0.431127	0.0370258	1.48279	0.00856399
1	31715531	rs138399282	A	G	0.0125514	0.44817	1.93515	0.222758	0.00279735
1	31721202	rs72659278	G	A	0.000452627	0.213509	243.002	2.23959	0.00272056
1	31724905	rs56014556	C	A	0.361211	0.661566	0.894496	0.0414051	0.00706832
1	31777179	rs187909131	A	G	0.0154002	0.44935	1.81314	0.200747	0.00282547
1	31820893	rs184594187	C	G	0.00517712	0.663676	0.376211	0.298028	0.000653596
1	31823701	rs186382323	T	C	0.00625128	0.632629	0.47476	0.268387	0.00436854
1	31842978	rs146864126	C	T	0.0348423	0.924074	0.758009	0.0943424	0.00318565
1	31844455	rs117735660	A	G	0.0348505	0.92424	0.758327	0.0943186	0.00322461
1	31857489	rs79439760	T	C	0.00362219	0.435977	3.20852	0.42256	0.00462702
1	31871714	rs146226257	C	T	0.00186634	0.659564	0.243782	0.534045	0.00426476
1	31871995	rs143959742	A	G	0.0168461	0.449921	1.7079	0.188093	0.0043872
1	31885796	rs147722178	A	G	0.00137103	0.469873	6.12911	0.753968	0.00830239
1	31900588	rs186339177	T	C	0.00028018	0.255882	290.749	2.56198	0.00629765
1	31906296	rs72660860	T	C	0.000273881	0.2846	620.459	2.92816	0.00341707
1	31931996	rs187998314	T	G	0.00594483	0.662512	0.393854	0.274167	0.000447631
1	31934586	rs180745042	T	C	0.00424021	0.556922	0.411501	0.350912	0.00954181
1	31947828	rs184933028	A	G	0.00764227	0.445929	2.44155	0.292978	0.00186207
1	31951633	rs115076929	T	C	0.00712844	0.622623	0.441598	0.252116	0.000900509
1	31967625	rs183489190	A	T	0.224114	0.747845	0.884892	0.0447675	0.0062359
1	31994623	rs72662920	A	G	0.000470846	0.22195	822.337	2.48805	0.000483774
1	32013853	rs2377862	A	C	0.450453	0.736352	0.893985	0.0380352	0.00319989
1	32019660	rs12079467	C	T	0.136463	0.901079	0.871076	0.0501388	0.00583456
1	32044202	rs56183802	C	G	0.0605189	0.558331	0.78733	0.090363	0.0079718
1	32080078	rs142188487	C	T	0.00762526	0.711516	0.540106	0.229856	0.00661229
1	32116282	rs2176808	A	G	0.0796301	0.585365	1.29664	0.078714	0.000958577
1	32116283	rs2176809	G	C	0.0796301	0.585365	1.29664	0.078714	0.000958562
1	32122185	rs142793401	A	G	0.0752677	0.588066	1.30583	0.0803753	0.000891699
1	32147776	rs113278653	T	C	0.00291712	0.483075	4.14304	0.471981	0.0017144
1	32242695	rs183072308	C	A	0.000609775	0.406707	21.6512	1.36558	0.00828722
1	32242881	rs187962725	G	C	0.000587624	0.41382	22.1184	1.39888	0.00883685
1	32361054	rs61780230	A	G	0.00513396	0.316683	0.249716	0.464536	0.00180366
1	32364705	rs184848997	C	T	0.00118426	0.407087	7.60853	0.834032	0.00916675
1	32435420	rs190693644	A	G	0.000647128	0.243796	46.7278	1.55362	0.0068679
1	32460063	rs188488454	A	G	0.00177212	0.307609	8.402	0.85282	0.00566303
1	32536619	rs115482918	T	C	0.0011385	0.328143	0.0802884	1.06492	0.00639248
1	32546840	rs192622517	G	A	0.00134655	0.389811	0.127274	0.853366	0.00654617
1	32548454	rs186924936	T	C	0.000420452	0.303461	82.5786	2.10893	0.00709465
1	32581182	rs117494804	G	C	0.00338406	0.603166	2.81063	0.356107	0.00348178
1	32615626	rs117863293	T	A	0.0163581	0.455896	1.64917	0.193054	0.00911917
1	32699755	rs192773403	T	C	0.000452961	0.458976	23.4767	1.42858	0.00917691
1	32818931	rs190639029	T	C	0.00113492	0.538834	0.114584	0.814495	0.00368532
1	32838850	rs115069389	C	T	0.0108268	0.402539	0.433924	0.262174	0.00112617
1	32878068	rs149213682	T	C	0.0015196	0.448313	0.122429	0.718251	0.00140028
1	32892850	rs140978040	G	C	0.0110845	0.423239	0.462199	0.250924	0.00171572
1	33011325	rs185232100	A	G	0.00488249	0.450225	2.53431	0.354662	0.00825033
1	33045224	rs61781244	G	T	0.265184	0.78246	1.1154	0.0413167	0.00820156
1	33104059	rs188883492	A	G	0.000847868	0.22967	0.00482594	2.20834	0.00287084
1	33124609	rs7531144	A	G	0.0024497	0.219659	13.22	0.893146	0.00159635
1	33130297	rs189592661	T	C	0.00278755	0.439621	4.86453	0.536532	0.00166151
1	33142296	rs189168769	C	T	0.000845586	0.230591	0.00442175	2.22392	0.00257888
1	33146829	rs186799287	G	A	0.000827989	0.28416	30.9598	1.49206	0.00717283
1	33166134	rs185912774	C	T	0.00187982	0.349093	15.5853	0.786452	0.000118131
1	33196051	rs191666100	C	G	0.000524493	0.295001	98.9129	1.94771	0.00442465
1	33295174	rs182354896	A	C	0.00124711	0.266393	11.0436	0.976094	0.00819471
1	33303266	rs149790324	T	C	0.00347484	0.569151	0.299968	0.445426	0.00496756
1	33339333	rs140661880	A	G	0.00623283	0.485018	0.349955	0.331401	0.00115015
1	33345387	rs146886358	A	T	0.00578974	0.488679	0.304002	0.348836	0.000427368
1	33348344	rs61346734	A	G	0.00298848	0.254524	5.5584	0.650203	0.00582523
1	33373715	rs186370465	T	C	0.00103888	0.41875	22.4673	1.14088	0.00117852
1	33399058	rs182476593	A	G	0.00191383	0.37937	9.6425	0.763141	0.001906
1	33448723	rs150869758	C	T	0.00547311	0.403544	0.363568	0.387078	0.00749196
1	33581197	rs183102274	T	C	0.00242416	0.582455	0.251134	0.528366	0.00580178
1	33611033	rs75069742	C	T	0.00251483	0.416842	4.00811	0.549465	0.00992788
1	33675426	rs184049422	C	T	0.00332098	0.700048	0.300493	0.44163	0.00339783
1	33717904	rs150314752	A	G	0.000368685	0.316725	371.909	2.64031	0.0023738
1	33726718	rs117152279	G	A	0.00304867	0.552054	0.322775	0.452777	0.00961022
1	33726850	rs77154887	A	C	0.000637609	0.638445	0.0553416	1.23512	0.00330505
1	33742492	rs115320601	G	C	0.00984959	0.451356	0.52146	0.24842	0.00816317
1	33751941	rs116743646	G	T	0.000940279	0.393086	12.592	1.10264	0.00983233
1	33752728	rs72656302	T	C	0.234671	0.868688	1.11226	0.0410769	0.00958208
1	33758896	rs148446402	T	C	0.0657939	0.659954	1.29615	0.0804145	0.00124929
1	33759182	rs146562807	T	G	0.0658358	0.661907	1.295	0.0802604	0.00127045
1	33761201	rs7527638	T	C	0.361746	0.92754	0.91168	0.0348256	0.00790835
1	33761662	rs12041371	C	T	0.343732	0.953197	0.906153	0.0347353	0.00453816
1	33763546	rs4652994	A	T	0.349256	0.975045	1.10631	0.0341421	0.00307389
1	33764280	rs138394793	A	G	0.0211241	0.599479	1.72276	0.150251	0.00027773
1	33765272	rs1132790	G	A	0.350683	0.98193	1.10573	0.0339626	0.00307126
1	33766706	rs7523119	A	G	0.350475	0.983646	1.10979	0.0339521	0.00214435
1	33767228	rs10914678	T	G	0.341591	0.979165	1.11061	0.0341807	0.00213696
1	33770060	rs60906999	G	A	0.350738	0.989812	1.1076	0.0338203	0.0025036
1	33770526	rs4653002	C	T	0.350367	1	1.10198	0.0334878	0.00371934
1	33778049	rs183315991	C	G	0.00219616	0.424949	4.21724	0.568564	0.00792604
1	33783568	rs6679252	G	A	0.454542	0.995197	1.09912	0.0326158	0.00373493
1	33783748	rs4233197	A	G	0.454569	0.995427	1.09911	0.0326136	0.00373896
1	33796081	rs4653044	C	A	0.447811	0.975944	1.10599	0.0331073	0.00232736
1	33796554	rs4361958	A	G	0.455021	1	1.09808	0.0326035	0.00408597
1	33796879	rs6668431	A	G	0.000948375	0.394101	27.2099	1.24364	0.00139757
1	33801706	rs28541770	C	T	0.439172	0.972025	1.09256	0.0331541	0.00754921
1	33802936	rs12127865	G	A	0.453969	0.995978	1.09876	0.0326625	0.00390786
1	33803148	rs12138864	T	C	0.45431	0.999232	1.09574	0.0326131	0.00502908
1	33808353	rs146950669	A	G	0.000910543	0.387075	25.5133	1.26761	0.0023047
1	33821321	rs149382368	C	G	0.000910443	0.387184	25.5731	1.26789	0.0022877
1	33826639	rs113163379	A	G	0.000320586	0.405389	968.434	3.42088	0.00193978
1	33826980	rs146343401	T	C	0.000954135	0.392498	27.7202	1.24518	0.00131381
1	33834416	rs12144672	C	T	0.0465726	0.93633	1.23102	0.0801412	0.00942757
1	33867175	rs148309414	A	G	0.00052711	0.265566	156.99	2.39072	0.00673334
1	33867295	rs10914697	G	C	0.0419863	0.999585	1.23616	0.0813983	0.00911653
1	33867447	rs12137943	A	C	0.0419894	0.999519	1.23631	0.0813986	0.00907633
1	33868325	rs191157366	A	C	0.000573394	0.277203	503.987	2.41062	0.000497987
1	33868534	rs4652876	T	C	0.0442405	0.92285	1.25522	0.0828288	0.0059895
1	33871285	rs10798947	T	C	0.0420633	0.999116	1.23959	0.0813592	0.00821262
1	33876389	rs12130861	G	A	0.0420939	0.999708	1.2408	0.0813121	0.00788903
1	33877746	rs12094959	T	C	0.0420939	0.999707	1.2408	0.0813122	0.00788939
1	33878554	rs6663484	G	T	0.303501	0.971743	1.10793	0.0358874	0.00427621
1	33882894	rs12354364	T	C	0.0420974	0.999655	1.24058	0.0813109	0.00793939
1	33885372	rs28452671	A	G	0.0421534	0.999636	1.23436	0.0812593	0.00948199
1	33885548	rs68137916	A	G	0.042098	0.999646	1.24054	0.0813106	0.0079486
1	33885931	rs189695147	A	G	0.00042318	0.308613	67.6218	1.94327	0.00737367
1	33886830	rs183493440	C	T	0.000374137	0.304491	381.878	2.74459	0.00311903
1	33890403	rs12121234	T	C	0.0421397	0.999996	1.23763	0.0812478	0.00860889
1	33891306	rs10914709	A	G	0.0421397	0.999997	1.23762	0.0812477	0.00860975
1	33893830	rs4653135	T	C	0.0421398	1	1.23762	0.0812474	0.00861146
1	33896894	rs146877865	G	A	0.0466193	0.627505	1.28996	0.0971903	0.00874824
1	33901751	rs7544329	T	C	0.0421398	1	1.23528	0.0812567	0.00922825
1	33904260	rs6698501	T	C	0.0420931	0.999814	1.23287	0.0812948	0.00993496
1	33905620	rs66536530	A	T	0.0420896	0.99969	1.23295	0.081304	0.00991957
1	33906856	rs11582008	G	C	0.0420867	0.999545	1.23307	0.0813134	0.00989358
1	33914239	rs189989011	T	C	0.000416945	0.305634	0.0148127	1.90614	0.00879233
1	33928300	rs80239765	A	G	0.00198267	0.482388	10.8469	0.692804	8.62246e-05
1	33956890	rs41265905	C	T	0.00215765	0.486993	8.08508	0.629821	0.000210801
1	33959775	rs116095909	A	G	0.00273014	0.512071	0.136411	0.610483	0.000291085
1	33980547	rs80144753	T	C	0.00202823	0.514427	8.37332	0.637339	0.000182743
1	33985346	rs147373387	C	G	0.00123837	0.901334	0.212867	0.579875	0.00299417
1	34065520	rs145731313	G	A	0.00812981	0.616807	2.18166	0.240397	0.00095453
1	34103203	rs187212900	C	G	0.000263805	0.283149	365.684	2.61707	0.00564819
1	34156125	rs35577981	G	C	0.000425852	0.467986	209.518	2.80144	0.00375811
1	34167980	rs188556605	C	T	0.00577505	0.534789	0.406924	0.313201	0.00317586
1	34176345	rs144036622	T	G	0.0192342	0.733945	1.47564	0.135803	0.00405812
1	34177219	rs6680810	A	G	0.245895	0.972784	0.903146	0.0385043	0.00809307
1	34199719	rs182340829	T	C	0.0178704	0.79445	1.51079	0.137044	0.00253003
1	34203281	rs117152268	T	C	0.0186889	0.792625	1.46328	0.133818	0.00435076
[truncated: 166,480 more rows]
