# Supplementary material for: Genome-wide association study of lung adenocarcinoma in East Asia and comparison with a European population
Source: Nat Commun. 2023 May 26;14:3043. doi: 10.1038/s41467-023-38196-z (PMC10220065; doi:10.1038/s41467-023-38196-z)
Supplement: Supplementary file 16 — Supplementary Data 13 [file 41467_2023_38196_MOESM16_ESM.zip › Supplementary Data 13.txt]

CHR	BP	SNP	A1	A2	MAF	INFO	OR	SE	P
10	100019208	rs78036972	A	G	0.0121	0.846886	0.543405	0.2247	0.006647
10	100028856	rs188268465	T	G	0.0036	0.757616	0.241183	0.4598	0.001981
10	100082692	rs149923494	C	G	0.007	0.648254	2.74505	0.3372	0.00275
10	100108160	rs141967137	A	G	0.0032	0.551154	0.168655	0.5991	0.002969
10	100163898	rs145322916	A	G	0.0086	0.809226	2.278	0.2736	0.002622
10	101244801	rs2494661	A	C	0.021	0.955348	1.5247	0.1601	0.008415
10	101246393	rs10736141	C	G	0.0199	0.99767	1.52547	0.1604	0.008465
10	101250403	rs9663861	A	G	0.0199	0.997678	0.655603	0.1604	0.008476
10	101250669	rs4919333	A	G	0.0199	0.997614	1.52547	0.1604	0.008462
10	101251049	rs4917868	A	C	0.02	0.99883	0.660208	0.1599	0.009422
10	101252242	rs4919335	T	C	0.02	0.998831	0.660208	0.1599	0.009428
10	101252534	rs4919336	T	C	0.0199	0.997681	1.52516	0.1604	0.008498
10	101271789	rs11190126	A	C	0.5	1	0.883115	0.0451	0.005857
10	101274365	rs7078219	A	G	0.4977	1	1.12491	0.045	0.008889
10	101282200	rs11190134	A	G	0.4975	1	1.12705	0.0451	0.007992
10	101396564	rs2111324	A	G	0.3717	0.999301	1.13032	0.046	0.007715
10	101396713	rs2111323	C	G	0.3717	0.999316	0.884706	0.046	0.007709
10	101404582	rs11190214	C	G	0.3714	0.998689	1.13134	0.046	0.007296
10	101405766	rs4917875	A	C	0.3716	0.999503	0.884441	0.046	0.007573
10	101406255	rs7069815	T	C	0.3716	0.999508	0.884441	0.046	0.007564
10	101406892	rs10883396	T	C	0.3716	0.999517	0.884441	0.046	0.007554
10	101409448	rs12771048	T	G	0.3716	0.999555	1.13077	0.046	0.007507
10	101416913	rs11190225	T	C	0.3716	0.999695	1.131	0.046	0.007428
10	101430038	rs4917877	T	C	0.3713	0.999815	0.884087	0.046	0.0074
10	101438022	rs7918452	A	G	0.3713	0.999631	1.13066	0.046	0.007581
10	101451977	rs7077070	A	C	0.3713	0.999743	0.884529	0.046	0.007651
10	101465708	rs7903514	T	C	0.361	0.997882	0.87915	0.0465	0.005588
10	101476857	rs2300984	A	G	0.3708	0.993715	0.887187	0.0461	0.009441
10	101476905	rs2300985	A	G	0.3709	0.993719	1.1266	0.0461	0.009751
10	101492241	rs2231675	A	G	0.3647	0.996987	0.884529	0.0463	0.007985
10	101492403	rs2281636	T	G	0.3647	0.997002	1.13055	0.0463	0.007984
10	101492833	rs2006077	A	T	0.3647	0.997045	1.13055	0.0463	0.007976
10	101498396	rs7913190	T	G	0.3647	0.997856	0.884175	0.0463	0.00778
10	101505503	rs145163110	A	C	0.0198	0.921437	0.641145	0.1651	0.00711
10	101506383	rs11190263	A	G	0.3668	0.995332	0.884087	0.0462	0.007738
10	101507209	rs138197859	T	C	0.0106	0.883431	0.461765	0.2269	0.0006599
10	101508362	rs76485132	A	G	0.0106	0.883123	0.461765	0.2269	0.0006601
10	101509113	rs2804419	A	G	0.3647	0.997281	1.1327	0.0463	0.007082
10	101512094	rs2804418	A	C	0.3658	0.99428	1.1327	0.0463	0.007156
10	101513585	rs10786569	A	G	0.3648	0.996109	1.13338	0.0463	0.006887
10	101516215	rs2804417	A	G	0.3645	0.991142	0.881791	0.0464	0.006751
10	101539233	rs72832557	A	G	0.0227	0.961829	1.57917	0.1596	0.004189
10	101555307	rs141366530	T	C	0.0064	0.709281	2.66073	0.3673	0.007723
10	101594729	rs7476245	A	G	0.0217	0.97182	0.64044	0.1615	0.005792
10	101604936	rs12240781	A	G	0.0214	0.977819	0.658691	0.1613	0.009631
10	101606683	rs3740064	A	G	0.0224	0.977536	0.614774	0.1598	0.002328
10	101609806	rs79231974	A	G	0.0224	0.977312	0.615328	0.16	0.002407
10	101629495	rs2490759	T	C	0.0223	0.98728	0.626441	0.1609	0.003657
10	101629621	rs2490760	A	C	0.0228	0.97843	1.58376	0.1601	0.004073
10	101629965	rs2265782	A	C	0.0226	0.9898	0.620084	0.1603	0.002869
10	101630711	rs2265787	T	C	0.0228	0.990651	1.59536	0.1593	0.00337
10	101636316	rs1139943	T	G	0.0229	0.994669	1.59472	0.1593	0.003387
10	101643676	rs78615379	T	C	0.023	0.992816	0.627131	0.1593	0.003398
10	101645117	rs2252436	A	G	0.023	0.992737	1.5944	0.1593	0.003399
10	101646797	rs2252202	A	G	0.0231	0.99272	0.626817	0.1593	0.003362
10	101646958	rs2252192	A	C	0.0231	0.991638	1.5909	0.1592	0.003541
10	101647238	rs2490930	T	C	0.0228	0.992511	1.61172	0.1602	0.002878
10	101647239	rs2490931	A	G	0.0228	0.992509	0.620394	0.1602	0.002878
10	101649018	rs2490932	A	T	0.0228	0.992655	1.61397	0.1602	0.00281
10	101650953	rs61872199	C	G	0.0231	0.993173	1.59871	0.1594	0.00324
10	101651199	rs373199179	T	C	0.0231	0.993446	0.62544	0.1594	0.003233
10	101651702	rs368318323	T	C	0.0235	0.986976	0.616252	0.1594	0.002391
10	101652634	rs2251498	A	G	0.0229	0.994647	0.618474	0.1602	0.002706
10	101652656	rs2251497	T	C	0.0231	0.994867	1.60079	0.1594	0.00315
10	101653416	rs2252829	A	G	0.0232	0.990613	0.617609	0.1598	0.00257
10	101653997	rs2804423	A	G	0.0234	0.984625	1.65367	0.1602	0.001697
10	101655056	rs117313119	A	G	0.023	0.991834	0.592029	0.1615	0.001173
10	101659519	rs11190310	T	C	0.0232	0.997858	0.595056	0.1606	0.001228
10	101664961	rs4348829	A	G	0.0232	0.99986	1.68085	0.1606	0.001226
10	101665851	rs74155728	T	G	0.0232	0.998989	1.68186	0.1607	0.001212
10	101674071	rs111353496	T	G	0.0231	0.99887	1.68826	0.1609	0.001134
10	101674965	rs183993112	T	C	0.0231	0.998427	1.68911	0.1609	0.001124
10	101674971	rs10654941	T	C	0.024	0.972374	1.5976	0.1576	0.00296
10	101675655	rs74593376	C	G	0.0231	0.998077	0.591792	0.161	0.001117
10	101681705	rs12251303	T	C	0.0231	0.995143	1.69554	0.1612	0.001056
10	101682203	rs12251627	T	C	0.0231	0.993607	1.69842	0.1613	0.001026
10	101684807	rs74155735	T	C	0.0231	0.987016	0.583506	0.1619	0.0008774
10	101686324	rs12252367	A	G	0.0231	0.983667	0.580886	0.1622	0.000811
10	101686925	rs11190325	T	C	0.0231	0.979587	0.577469	0.1625	0.0007299
10	101689174	rs117050187	A	G	0.0229	0.964676	1.76668	0.1646	0.0005434
10	101692468	rs375331593	A	G	0.0313	0.985829	1.42761	0.1377	0.009709
10	101693149	rs11190328	T	C	0.0314	0.985472	1.42904	0.1377	0.009516
10	101696318	rs12261921	T	C	0.0314	0.985999	0.700192	0.1376	0.009602
10	101697057	rs76241602	T	C	0.0314	0.986004	0.700122	0.1376	0.009589
10	101698519	rs75835964	A	T	0.0314	0.986041	0.700052	0.1376	0.00955
10	101700884	rs111990122	T	C	0.0316	0.999541	0.702437	0.1359	0.00936
10	101707335	rs112634073	A	G	0.0316	0.999853	0.702437	0.1359	0.009352
10	101709496	rs80317711	A	T	0.0316	0.999714	0.702437	0.1359	0.009348
10	101713254	rs11190338	T	C	0.0316	0.998386	0.702437	0.1359	0.00935
10	101716112	rs35924554	C	G	0.0316	0.999591	0.702507	0.1359	0.00938
10	101717833	rs112622725	T	C	0.0316	0.999639	0.702647	0.1359	0.009413
10	101718916	rs77807035	T	G	0.0316	0.999565	1.42319	0.1359	0.009436
10	101724393	rs112565283	T	C	0.0315	0.99863	0.702999	0.136	0.00955
10	101738791	rs76877580	A	G	0.0315	0.9993	1.41935	0.1359	0.009998
10	101740961	rs113183335	T	C	0.0316	0.998482	0.702437	0.1359	0.009373
10	101743556	rs7910239	A	G	0.0314	0.997291	0.702647	0.1362	0.009559
10	101745560	rs7904171	T	G	0.0315	0.999228	1.41964	0.136	0.009976
10	101747164	rs7924071	T	C	0.0315	0.999052	0.704406	0.136	0.009977
10	101750611	rs60306741	T	C	0.0331	0.968542	1.42191	0.1344	0.008798
10	101751488	rs10159533	T	C	0.0315	0.991222	0.702999	0.1363	0.009739
10	101751700	rs10159539	T	C	0.0315	0.990197	0.702929	0.1363	0.00973
10	101751752	rs112074840	T	C	0.0315	0.990173	1.42262	0.1363	0.009727
10	101753618	rs10159644	A	G	0.0316	0.989435	0.702718	0.1364	0.009688
10	101754786	rs12256969	T	C	0.0316	0.989509	1.42319	0.1364	0.009667
10	101756453	rs12266302	A	C	0.0316	0.988646	1.42347	0.1364	0.009653
10	101813766	rs142351661	T	C	0.0071	0.873295	0.420631	0.3243	0.007583
10	101826686	rs10883438	A	C	0.2697	1	1.16102	0.0506	0.003154
10	101835508	rs3750718	A	C	0.2692	0.996283	1.16918	0.0507	0.00203
10	101838680	rs4919421	A	G	0.2692	0.995824	1.16953	0.0507	0.001997
10	101839838	rs11190386	A	G	0.2692	0.995707	0.854961	0.0507	0.001988
10	101844210	rs7909497	T	C	0.2693	0.994811	1.16988	0.0507	0.00199
10	101846927	rs11190388	T	C	0.2691	0.995177	1.16964	0.0507	0.001995
10	101847963	rs12571682	A	G	0.2692	0.994938	1.17011	0.0507	0.00194
10	101856639	rs10883441	A	T	0.2693	0.994157	0.854106	0.0507	0.001872
10	101869631	rs10883444	A	G	0.2694	0.9918	1.16976	0.0508	0.002029
10	101902727	rs11190400	A	T	0.2735	0.985235	0.853764	0.0507	0.001821
10	101931694	rs11190411	A	T	0.2742	1	0.862259	0.0504	0.0033
10	101933163	rs11190413	C	G	0.2725	0.999606	1.15373	0.0504	0.004564
10	101938134	rs11190414	A	T	0.2721	0.998235	1.15338	0.0505	0.004729
10	101962224	rs11190423	A	G	0.2693	1	1.1535	0.0508	0.004929
10	101967921	rs10883453	C	G	0.2707	0.996376	1.14717	0.0507	0.006717
10	101972288	rs7068456	T	C	0.2705	0.997616	0.870489	0.0506	0.006118
10	101990715	rs3808917	A	C	0.27	1	1.15073	0.0505	0.005454
10	102006681	rs17112787	T	C	0.27	1	1.15235	0.0505	0.005
10	102017003	rs11190438	A	G	0.2697	0.99503	1.1535	0.0506	0.004784
10	102038190	rs11190453	T	C	0.2678	0.980103	1.15062	0.0511	0.00607
10	102071480	rs143518040	A	C	0.0021	0.516452	8.76091	0.8321	0.009098
10	102248179	rs192781368	A	G	0.0031	0.579278	5.06118	0.5777	0.005002
10	102552468	rs143207570	C	G	0.0039	0.519593	0.242974	0.5438	0.009277
10	102852616	rs807042	A	G	0.007	0.523088	0.36331	0.3438	0.003229
10	103845	rs199722763	T	C	0.2385	0.994765	1.18625	0.0524	0.00112
10	103857722	rs57571308	T	G	0.0178	0.815961	1.64345	0.1865	0.007731
10	103963395	rs11527908	A	G	0.0947	0.978474	0.821109	0.0763	0.009749
10	104148881	rs187418946	T	C	0.0159	0.894654	1.65732	0.1862	0.006661
10	104183385	rs143589722	A	G	0.0159	0.903826	1.67096	0.1857	0.005687
10	104266069	rs183368659	T	C	0.0085	0.884037	0.480465	0.261	0.004987
10	104292481	rs193179611	A	G	0.0025	0.486015	6.86407	0.7267	0.008031
10	104502669	rs150026786	A	C	0.0087	0.892911	0.512733	0.2565	0.009208
10	10452026	rs148239428	T	C	0.0289	0.866344	0.672872	0.1396	0.004528
10	104525508	rs74633057	T	G	0.0278	0.927664	0.609693	0.1359	0.0002702
10	104673499	rs377058932	A	G	0.0085	0.716828	2.11319	0.2866	0.009032
10	104796244	rs78312046	A	G	0.0666	0.999142	1.25797	0.0883	0.009371
10	104803314	rs17115381	T	C	0.0668	0.999908	0.793501	0.0881	0.008652
10	104811085	rs141482908	C	G	0.0669	0.999431	1.26099	0.0881	0.008494
10	104817383	rs79205575	T	C	0.0669	0.998747	0.792629	0.0881	0.008371
10	104833048	rs3781283	A	G	0.067	1	1.2586	0.088	0.008973
10	104842172	rs78414630	T	C	0.0669	0.999999	1.262	0.0881	0.008262
10	104844314	rs76325870	T	G	0.0668	0.99898	0.792708	0.0882	0.008432
10	104848844	rs12573199	A	T	0.0667	0.999997	0.793978	0.0882	0.008954
10	104848855	rs12573200	A	T	0.0667	0.999997	0.793978	0.0882	0.008954
10	104851400	rs79438485	A	G	0.0664	0.999956	1.27303	0.0885	0.006406
10	104867695	rs140814859	T	G	0.0661	0.999967	0.777945	0.0888	0.004697
10	104875304	rs7908960	A	C	0.0662	0.999877	0.777945	0.0888	0.004691
10	104879856	rs2148199	A	G	0.0662	0.999823	0.777945	0.0888	0.004691
10	104892216	rs75287094	T	C	0.0662	0.999463	0.777867	0.0888	0.004673
10	104900841	rs78436955	T	C	0.0662	0.999367	1.2857	0.0888	0.004657
10	104924039	rs149555487	A	G	0.0662	0.999669	1.28274	0.0888	0.005034
10	104925543	rs146240286	C	G	0.0662	0.999675	0.77958	0.0888	0.005029
10	104928164	rs75839032	C	G	0.0662	0.999683	1.28274	0.0888	0.005024
10	104939052	rs114373406	T	C	0.0662	0.999592	1.28364	0.0888	0.004925
10	104942243	rs184211672	A	G	0.0662	0.99978	1.28326	0.0888	0.004965
10	104957152	rs12571345	T	C	0.0663	0.998085	0.77919	0.0888	0.004973
10	104960300	rs144453732	A	G	0.0663	0.989119	1.28313	0.0892	0.005173
10	104960856	rs75075426	C	G	0.0664	0.980279	0.779658	0.0895	0.005419
10	105044113	rs149663686	A	G	0.012	0.764279	0.517938	0.2487	0.008163
10	105065751	rs187653375	T	G	0.003	0.46547	0.158468	0.6507	0.004642
10	105266209	rs182270114	T	G	0.004	0.455007	4.77216	0.5662	0.005775
10	105287021	rs56778529	A	G	0.0022	0.375972	17.0662	1.0464	0.0067
10	105331482	rs182380126	T	C	0.0047	0.492669	3.83358	0.474	0.004583
10	105511772	rs189425209	T	C	0.0087	0.686795	2.39025	0.3006	0.003746
10	105813001	rs11191909	T	C	0.0887	0.988306	0.812532	0.0788	0.008432
10	105842159	rs74928920	T	C	0.0148	0.843953	1.79769	0.2089	0.004996
10	105890184	rs12260034	A	G	0.0947	0.996713	0.784507	0.0773	0.001698
10	105897979	rs11191931	T	C	0.0959	1	0.799315	0.076	0.003201
10	105900126	rs1665241	A	G	0.3122	0.995804	1.13474	0.0485	0.00911
10	105910651	rs649490	A	T	0.3125	0.998258	1.13496	0.0485	0.009003
10	105911993	rs11191933	T	C	0.0952	0.994824	0.786392	0.0771	0.001819
10	105913158	rs10219040	A	G	0.0949	0.995257	1.27711	0.0773	0.001547
10	105920661	rs10786785	A	T	0.0951	0.993536	1.28223	0.0773	0.001298
10	105935654	rs12765998	T	C	0.0927	0.996769	1.25282	0.0786	0.004131
10	105938362	rs12779591	A	G	0.0928	0.99922	1.25095	0.0785	0.00433
10	105939994	rs636555	T	C	0.09	0.980754	0.78836	0.0805	0.003153
10	105941228	rs11191941	T	C	0.0919	0.999583	1.24458	0.0789	0.005562
10	105941240	rs11191942	T	C	0.0919	1	0.803723	0.0789	0.005633
10	105943369	rs55913488	A	G	0.0925	0.998497	0.791758	0.0787	0.00303
10	105950516	rs10883978	T	C	0.0929	1	0.797878	0.0786	0.004062
10	10595699	rs116882642	T	C	0.1206	0.992642	0.831853	0.07	0.008517
10	105957714	rs10883979	A	G	0.0925	0.999971	1.25822	0.0788	0.003542
10	105958440	rs10883980	T	C	0.0925	0.999978	0.794693	0.0787	0.003527
10	105962291	rs11191946	A	G	0.0925	1	0.794772	0.0787	0.003539
10	105963553	rs11191947	A	G	0.0925	1	1.25797	0.0787	0.003557
10	105966362	rs7907367	A	T	0.0928	1	1.25936	0.0787	0.003371
10	105970878	rs647037	T	C	0.0939	0.999701	1.25045	0.0783	0.004311
10	105973981	rs584082	C	G	0.0941	1	1.24895	0.0782	0.004451
10	105974333	rs10883982	A	C	0.094	0.999695	1.24957	0.0783	0.00442
10	105977766	rs10883983	C	G	0.0934	1	0.802037	0.0781	0.004713
10	105977833	rs562251	A	G	0.0939	0.999796	0.798436	0.0783	0.004072
10	105978690	rs606697	A	T	0.0939	0.999394	1.25345	0.0784	0.003944
10	105979638	rs11191952	T	C	0.0925	1	1.26087	0.0788	0.003269
10	105980011	rs500144	T	C	0.0943	1	0.798516	0.0778	0.00382
10	105982620	rs10883984	C	G	0.0923	1	0.788755	0.0789	0.002631
10	105982792	rs10883985	C	G	0.0957	0.976805	0.801877	0.0785	0.00493
10	105983609	rs480185	T	C	0.0925	0.99968	0.794216	0.0788	0.003446
10	105984238	rs1086314	A	G	0.0925	0.999796	0.79366	0.0788	0.003357
10	105985410	rs958118	T	C	0.0926	1	1.25659	0.0787	0.003721
10	10598566	rs201506402	A	G	0.1205	0.996129	0.83152	0.0698	0.008267
10	105986776	rs1246060	A	G	0.094	0.99879	1.25332	0.0784	0.003958
10	105992144	rs10883986	A	G	0.0923	0.997709	0.793739	0.0789	0.00343
10	105993137	rs11191961	T	G	0.0931	0.997548	0.793343	0.0789	0.003339
10	105993301	rs11191962	C	G	0.093	1	0.799235	0.0787	0.004401
10	105993530	rs522148	A	G	0.0927	1	0.794295	0.0789	0.003504
10	105994128	rs10883988	C	G	0.093	0.99575	0.792074	0.0789	0.003138
10	105999774	rs116880294	A	T	0.0124	0.818163	0.49599	0.2376	0.003169
10	106126	rs11517303	T	C	0.2383	0.993824	0.84299	0.0525	0.001127
10	106144987	rs73335162	T	C	0.0169	0.998403	0.632611	0.1741	0.008556
10	106145964	rs181608529	T	C	0.0163	0.988567	1.60914	0.1772	0.007256
10	106145965	rs111353808	A	G	0.0167	0.992153	0.634829	0.1755	0.0096
10	106151206	rs115692363	A	G	0.0164	0.995137	1.61414	0.1758	0.006444
10	106151444	rs17116984	T	C	0.0169	0.996796	1.57886	0.1744	0.008816
10	106152899	rs10509770	A	C	0.0168	0.995649	1.58043	0.1745	0.008725
10	106153509	rs118064182	A	T	0.0164	0.994629	0.621077	0.1759	0.006782
10	106153944	rs117225345	A	G	0.0165	0.993381	0.628826	0.1747	0.00793
10	106155022	rs146199120	A	G	0.0165	0.993388	0.628764	0.1747	0.007913
10	106155629	rs144031258	A	G	0.0165	0.993412	0.628764	0.1747	0.007907
10	106159180	rs61732098	A	G	0.0165	0.994583	0.626817	0.1743	0.007358
10	10616485	rs2025468	T	C	0.375	0.994359	0.88232	0.0462	0.006687
10	106165859	rs115322500	A	G	0.0164	0.995935	0.618969	0.1754	0.006246
10	106168727	rs114710469	A	G	0.0165	0.994907	1.61996	0.1754	0.005959
10	106178278	rs117279469	C	G	0.0164	0.995815	0.619093	0.1754	0.006268
10	106183283	rs112362816	C	G	0.0164	0.995208	1.61317	0.1754	0.006405
10	106183958	rs76181326	A	G	0.0164	0.994605	0.621636	0.1756	0.006788
10	106185651	rs116084587	A	G	0.0165	0.995024	1.58123	0.1744	0.008623
10	106186035	rs75471247	T	C	0.0165	0.994795	0.632674	0.1745	0.008697
10	106188414	rs112204546	A	G	0.0164	0.991433	0.625315	0.1761	0.007692
10	106188950	rs75892953	A	G	0.0164	0.991123	1.59728	0.1762	0.007873
10	106192554	rs142142599	T	C	0.0082	0.753847	2.56024	0.3012	0.001803
10	106226660	rs139101096	A	G	0.0047	0.51594	0.182519	0.617	0.005836
10	106368432	rs181028740	A	G	0.011	0.813999	2.09154	0.2702	0.006315
10	1065406	rs41260144	T	G	0.0049	0.461519	5.71446	0.534	0.001098
10	107171076	rs11192435	T	C	0.0023	0.415032	10.7521	0.8503	0.005221
10	107983596	rs191375547	T	C	0.0054	0.655298	3.01048	0.3936	0.005105
10	107984775	rs190823253	A	G	0.0034	0.678745	0.2493	0.5064	0.006086
10	108099	rs34970834	T	G	0.2384	0.9938	0.842569	0.0525	0.001092
10	108518800	rs7909323	T	G	0.0812	0.987538	0.765826	0.0828	0.001273
10	108523463	rs10509820	T	C	0.0809	0.988098	1.30983	0.0828	0.001117
10	108524754	rs140075853	T	C	0.0808	0.988964	1.31285	0.0828	0.00101
10	108527544	rs74501229	T	C	0.0806	0.991769	1.316	0.0827	0.0009043
10	108529199	rs2001340	T	C	0.0806	0.991877	1.31943	0.0827	0.0008086
10	108530133	rs17121445	A	G	0.0806	0.992605	0.757524	0.0827	0.0007886
10	109157507	rs191399162	A	G	0.0166	0.92775	0.553829	0.198	0.002841
10	109378882	rs180877252	A	T	0.0043	0.900461	0.354517	0.4018	0.00985
10	10953585	rs202178977	A	G	0.0059	0.690543	2.69716	0.3658	0.006687
10	10967483	rs184197819	A	T	0.0058	0.680775	2.87859	0.3756	0.004879
10	110280025	rs145210567	T	C	0.004	0.664337	0.205564	0.6115	0.009672
10	110655	rs78253668	T	C	0.2368	0.998247	1.18697	0.0524	0.00108
10	110878572	rs144183734	A	G	0.005	0.743602	0.317556	0.364	0.001624
10	110923044	rs145654048	C	G	0.0048	0.729931	3.24236	0.3733	0.001625
10	111778772	rs117032395	T	G	0.0018	0.659918	7.40163	0.7479	0.007438
10	112302003	rs150528470	A	C	0.0372	0.975324	1.37424	0.117	0.006603
10	112318835	rs4514341	T	C	0.0359	0.954919	1.36944	0.1206	0.00913
10	112492711	rs59304278	A	G	0.284	0.988147	0.878095	0.0499	0.009203
10	112493193	rs4631816	A	C	0.3529	1	1.15419	0.0468	0.002154
10	112561767	rs150967895	A	C	0.0045	0.571306	4.67907	0.5742	0.0072
10	112901565	rs181196207	A	G	0.0073	0.714207	0.35576	0.3201	0.001243
10	112971169	rs117100545	A	G	0.0169	0.819017	1.66779	0.1978	0.009702
10	113154313	rs116866889	T	C	0.0118	0.733131	0.51089	0.2519	0.007684
10	113224	rs11253113	T	C	0.237	0.997273	0.8424	0.0525	0.001075
10	113290815	rs181164250	A	C	0.0089	0.768665	0.418031	0.2888	0.002523
10	113341351	rs192731609	A	C	0.0122	0.833631	1.92206	0.2333	0.005104
10	113342904	rs186425862	A	C	0.0122	0.833788	1.92437	0.2333	0.005015
10	113399860	rs145010090	A	G	0.007	0.707231	0.364766	0.3307	0.002292
10	113422666	rs186306283	T	G	0.007	0.710775	0.368137	0.3309	0.002529
10	113498970	rs78920080	T	C	0.0386	0.92312	1.48438	0.127	0.001864
10	113560665	rs189184404	T	C	0.0036	0.859844	2.85708	0.3905	0.007181
10	113566974	rs76517416	T	G	0.0139	0.802387	0.503184	0.2256	0.00233
10	113711314	rs183828613	A	C	0.0039	0.863828	0.335679	0.375	0.003601
10	113715302	rs75157510	T	C	0.0072	0.89526	2.24499	0.3102	0.009132
10	113814	rs11253159	A	T	0.2367	0.998427	0.842569	0.0524	0.001087
10	113958212	rs141606827	A	G	0.0041	0.69882	3.97411	0.4879	0.004687
10	114238406	rs7900925	A	G	0.2169	0.995499	0.866494	0.0543	0.008287
10	114238754	rs10749119	T	C	0.2157	0.998334	0.868229	0.0543	0.009277
10	114242754	rs2290966	T	G	0.2186	0.979009	0.865628	0.0545	0.008072
10	11424644	rs189791203	T	G	0.0034	0.501153	0.0827112	0.9199	0.006739
10	114407775	rs4918764	T	C	0.0041	0.566014	4.36754	0.5594	0.008406
10	114444847	rs149406912	A	T	0.0013	0.401819	0.0190517	1.3921	0.00444
10	114453238	rs148008143	A	G	0.2994	0.99572	1.14305	0.0489	0.006268
10	114454187	rs60562286	A	T	0.3	0.996911	1.14202	0.0488	0.006511
10	114459501	rs150032814	T	C	0.2999	0.996514	1.14362	0.0488	0.005985
10	114459753	rs146935756	T	C	0.2999	0.996421	1.14385	0.0488	0.005905
10	114460013	rs11196063	A	C	0.2998	0.996514	0.875115	0.0488	0.006291
10	114463096	rs58693092	A	G	0.3014	0.997544	1.14374	0.0488	0.005884
10	114465429	rs79007922	A	T	0.2998	0.999531	1.14442	0.0488	0.005685
10	114467124	rs61228232	A	G	0.301	0.999189	1.13701	0.0487	0.008401
10	114486867	rs7088860	A	G	0.295	1	0.870663	0.0492	0.004833
10	114487925	rs12265047	A	G	0.2937	1	0.861569	0.049	0.002376
10	114492578	rs11196080	A	T	0.2948	0.999907	1.16766	0.0489	0.001524
10	114492835	rs2419812	T	G	0.2947	0.999972	1.16813	0.0489	0.001485
10	114492898	rs1885281	A	G	0.2949	1	0.857015	0.0489	0.001583
10	114493066	rs75295815	A	C	0.2947	0.999914	0.855987	0.0489	0.00147
10	114493097	rs1885282	T	C	0.2947	0.999902	1.16824	0.0489	0.001469
10	114493880	rs7920475	A	G	0.2947	0.999639	1.16859	0.0489	0.001444
10	114494296	rs10885380	A	G	0.2946	0.999543	1.16883	0.0489	0.001423
10	114496717	rs41292624	A	G	0.2942	0.999522	1.16964	0.0489	0.001356
10	114498476	rs7086803	A	G	0.2942	1	1.1707	0.0489	0.001273
10	114500118	rs7916100	A	G	0.2941	0.999761	1.17058	0.0489	0.001278
10	114500377	rs7916159	A	G	0.2941	0.999731	0.854277	0.0489	0.001282
10	114500402	rs6585182	A	G	0.2941	0.999729	0.854277	0.0489	0.001282
10	114500851	rs7096588	A	C	0.2945	0.998291	0.854533	0.0489	0.001315
10	114501509	rs7075510	T	C	0.2941	0.999681	1.17046	0.0489	0.001294
10	114501685	rs7075671	A	G	0.2941	0.99969	0.854448	0.0489	0.001296
10	114502218	rs12217440	A	G	0.2942	0.999703	1.17035	0.0489	0.001303
10	114502411	rs7094841	T	C	0.2943	0.999612	0.853764	0.0489	0.001228
10	114503496	rs7085406	C	G	0.2942	0.999809	1.17011	0.0489	0.001318
10	114504405	rs7086477	T	C	0.2942	0.999968	1.17	0.0489	0.00133
10	114504533	rs7090269	A	G	0.2943	1	1.17023	0.0489	0.001315
10	114504597	rs7090171	A	C	0.2942	0.999922	1.17023	0.0489	0.001308
10	114505098	rs11196086	T	C	0.2944	0.999562	1.17046	0.0489	0.001294
10	114506406	rs11196087	T	C	0.2945	1	0.854533	0.0489	0.001304
10	114507733	rs11196088	A	G	0.2943	1	1.17175	0.0489	0.001197
10	114509290	rs11196089	T	C	0.2953	1	0.850186	0.049	0.000927
10	114530518	rs11196100	C	G	0.2633	1	0.877481	0.0504	0.009557
10	114539301	rs118185881	A	G	0.0092	0.834301	0.460381	0.291	0.007671
10	114728327	rs139613002	A	T	0.0021	0.569972	0.171409	0.6452	0.006266
10	115020923	rs139137249	T	C	0.0027	0.54026	5.50414	0.6521	0.008908
10	115204588	rs374000652	T	C	0.0017	0.899429	7.98768	0.7192	0.003865
10	115782061	rs67234920	A	G	0.1492	0.990608	0.837194	0.0637	0.00526
10	115782271	rs10490905	A	G	0.1489	0.993815	1.19626	0.0636	0.004848
10	115782367	rs77768243	T	C	0.1489	0.994317	1.19626	0.0636	0.004842
10	115782368	rs77334369	A	G	0.1489	0.994169	0.836022	0.0636	0.004883
10	115782424	rs67728379	C	G	0.1489	0.994571	1.19626	0.0636	0.004846
10	115783466	rs7069673	T	C	0.1492	1	1.19471	0.0634	0.005024
10	115783832	rs7070157	T	C	0.1491	0.99896	1.19614	0.0635	0.004757
10	115783950	rs11196593	A	G	0.1489	0.997934	0.836775	0.0635	0.005022
10	115784376	rs11196595	T	C	0.1512	0.999454	1.19065	0.0631	0.005684
10	115784692	rs7090717	T	C	0.1512	1	0.839373	0.063	0.005484
10	115784740	rs12767463	C	G	0.1516	0.998361	0.83887	0.063	0.005293
10	115785750	rs10885529	T	C	0.1509	0.998102	0.835688	0.0632	0.004509
10	115786214	rs7096104	A	T	0.1509	0.997993	1.19566	0.0631	0.004623
10	115786830	rs12416480	A	C	0.1507	0.998288	0.834435	0.0632	0.004172
10	115787415	rs11196596	A	G	0.1506	0.999046	0.833768	0.0632	0.004007
10	115787889	rs10885530	T	C	0.1507	1	0.834769	0.0631	0.00423
10	115788312	rs9663133	A	C	0.1506	0.999829	0.832352	0.0632	0.003669
10	115788553	rs9664370	A	G	0.1505	0.999107	1.2019	0.0632	0.00361
10	115789150	rs12414581	A	G	0.1506	1	1.2019	0.0632	0.003593
10	115789537	rs12355435	T	C	0.1507	0.999663	0.833435	0.0631	0.003896
10	115789709	rs12357112	T	C	0.1507	0.999607	1.20057	0.0631	0.003785
10	115790744	rs2900997	A	G	0.1507	0.999302	1.19997	0.0631	0.003888
10	115790823	rs2900998	C	G	0.1507	0.999274	0.833351	0.0631	0.003888
10	115790909	rs34346890	C	G	0.1508	0.998802	0.831936	0.0631	0.003565
10	115793001	rs7895363	A	G	0.1507	0.998662	1.20069	0.0631	0.003768
10	115793754	rs11196598	A	T	0.1514	0.995491	1.20069	0.0631	0.003771
10	115793783	rs11196599	C	G	0.1514	0.995483	1.20069	0.0631	0.003767
10	115793989	rs35818742	T	C	0.1507	0.998394	1.20081	0.0631	0.003753
10	115794127	rs11196600	T	C	0.1513	0.996141	0.837194	0.0631	0.004848
10	115794324	rs7093444	T	C	0.1508	0.998293	1.19997	0.0631	0.003869
10	115794895	rs4917671	A	G	0.151	0.997178	0.830191	0.0632	0.003221
10	115794926	rs4918886	C	G	0.1506	0.998039	0.833351	0.0632	0.003914
10	115795689	rs17577066	A	G	0.1506	0.997853	0.833268	0.0632	0.0039
10	115795987	rs11196601	T	C	0.1506	0.997777	1.20009	0.0632	0.003893
10	115796104	rs11196602	T	C	0.1506	0.99775	1.20009	0.0632	0.003892
10	115796312	rs17875414	T	C	0.1506	0.997695	0.833185	0.0632	0.003887
10	115796495	rs4917672	A	G	0.1506	0.997659	1.19949	0.0632	0.003993
10	115796949	rs4917673	A	G	0.1506	0.99754	0.833185	0.0632	0.003873
10	115797036	rs11196604	T	C	0.1506	0.997519	0.833601	0.0632	0.003983
10	115797866	rs7917421	A	G	0.1506	0.997327	1.19973	0.0632	0.003966
10	115798187	rs7917912	T	C	0.1507	0.996692	0.834185	0.0632	0.004131
10	115799335	rs4917674	T	C	0.1505	0.997002	0.833518	0.0632	0.003964
10	115800251	rs17875432	T	C	0.1506	0.996588	0.832269	0.0632	0.003655
10	115800637	rs12569709	A	C	0.1506	0.996498	1.20093	0.0632	0.00375
10	115801595	rs2050395	T	G	0.1508	0.99556	1.19554	0.0631	0.004652
10	115801750	rs17875439	T	C	0.1506	0.995908	1.20117	0.0632	0.003712
10	115803375	rs12414657	T	C	0.1513	0.993223	1.19387	0.0631	0.004979
10	115804036	rs1801252	A	G	0.1511	0.993957	1.1971	0.0631	0.004354
10	115806882	rs3813719	T	C	0.1496	0.994148	0.830772	0.0636	0.003579
10	115807737	rs11196609	A	G	0.1498	0.994066	0.833018	0.0636	0.004042
10	115807738	rs11196610	A	G	0.1498	0.994066	0.833018	0.0636	0.004042
10	115808264	rs7907426	A	C	0.1498	0.994022	1.20045	0.0636	0.004047
10	115808892	rs2183378	T	C	0.1505	0.990776	0.829361	0.0636	0.003247
10	115808988	rs11196611	A	G	0.1496	0.99389	0.830855	0.0637	0.003592
10	115809014	rs11196612	A	G	0.1498	0.993989	0.832435	0.0636	0.003923
10	115809581	rs11196613	T	C	0.1498	0.993953	0.833018	0.0636	0.004056
10	115809978	rs11196614	T	C	0.1499	0.99392	0.833018	0.0636	0.004058
10	115810411	rs11196615	C	G	0.1499	0.993902	1.20033	0.0636	0.004062
10	115810668	rs7919873	A	C	0.1499	0.993874	1.20033	0.0636	0.004063
10	115811141	rs7920400	A	G	0.1499	0.993862	1.20033	0.0636	0.004069
10	115812793	rs2050394	T	C	0.1498	0.993603	1.20466	0.0636	0.003428
10	115813347	rs7476308	T	G	0.15	0.993697	0.833268	0.0636	0.004105
10	115814001	rs12359003	A	G	0.1499	0.993815	0.831603	0.0637	0.003775
10	115814952	rs2050393	A	G	0.1498	0.996659	0.836357	0.0636	0.00498
10	115818295	rs11196617	A	G	0.1499	0.999847	0.833935	0.0637	0.004336
10	115819073	rs17577566	C	G	0.1507	0.998936	0.837445	0.0636	0.005278
10	115819224	rs12572086	A	G	0.1508	0.998896	1.19339	0.0636	0.00544
10	115820177	rs4918887	A	G	0.1499	0.999717	0.833768	0.0637	0.004327
10	115820991	rs11196618	A	C	0.1499	0.99959	0.833685	0.0637	0.004296
10	115821711	rs61191616	A	C	0.15	0.999536	0.832768	0.0637	0.004054
10	115822025	rs7922061	A	G	0.15	0.99792	1.20021	0.0638	0.004208
10	115822101	rs3851555	T	G	0.1499	0.996872	1.20045	0.0638	0.004195
10	115826508	rs4359161	A	G	0.1779	1	0.850441	0.059	0.006082
10	116118586	rs184418178	A	G	0.0037	0.410995	0.223353	0.5792	0.009647
10	1166400	rs1871626	T	C	0.4615	1	1.13576	0.0449	0.00458
10	1166687	rs5014941	C	G	0.4619	1	0.882762	0.0449	0.005441
10	116910004	rs182139400	T	G	0.0055	0.603679	0.331045	0.4243	0.009182
10	117211	rs4881490	T	C	0.2367	0.998435	0.842485	0.0524	0.001082
10	117319266	rs138229849	A	G	0.0116	0.971894	0.56001	0.2153	0.007069
10	118532	rs12356663	A	G	0.2367	0.998505	1.18697	0.0524	0.001083
10	118575618	rs184997722	C	G	0.0049	0.491098	3.93417	0.5219	0.008681
10	118710592	rs114392237	T	C	0.0042	0.733133	3.76294	0.4305	0.002083
10	118818472	rs12573049	A	G	0.008	0.743234	0.241424	0.4935	0.003982
10	118819002	rs12218706	A	C	0.0104	0.788397	0.528031	0.2453	0.009222
10	119021884	rs11817133	A	G	0.0556	0.951596	0.73764	0.1037	0.003331
10	119023426	rs117220249	T	C	0.0558	0.946671	0.738156	0.1038	0.00345
10	119024281	rs363257	T	G	0.0808	0.968681	1.30539	0.0852	0.001759
10	119035346	rs74466450	A	G	0.0544	0.997036	0.734181	0.1023	0.002513
10	119060435	rs724167	T	C	0.0545	0.998927	0.732787	0.1021	0.002329
10	119063811	rs114882632	T	C	0.0545	0.99876	1.36465	0.1021	0.002328
10	119066947	rs74575570	T	C	0.0545	0.998765	1.36465	0.1021	0.002328
10	119068200	rs78473734	A	G	0.0538	0.993443	1.37355	0.1031	0.002071
10	119098753	rs17096122	C	G	0.0544	0.999977	1.36233	0.1021	0.00245
10	119100249	rs79750658	A	T	0.0544	0.999957	1.36233	0.1021	0.002449
10	119104993	rs2255385	T	G	0.0784	0.995805	1.30421	0.0852	0.001814
10	119105464	rs7476816	C	G	0.0545	0.999874	0.733961	0.1021	0.002444
10	119107883	rs17096145	T	C	0.055	1	0.730884	0.1017	0.002056
10	119110143	rs138817452	A	G	0.0545	0.999704	0.734034	0.1021	0.002447
10	119120241	rs4465301	A	G	0.0545	0.998167	0.734475	0.1021	0.002515
10	119126014	rs77334036	T	C	0.0564	0.968036	0.736166	0.1019	0.002644
10	119127317	rs78554965	T	C	0.0564	0.967897	0.736166	0.1019	0.002648
10	119129133	rs76105673	A	G	0.0545	0.996271	0.734475	0.1022	0.00253
10	119129340	rs76902317	A	C	0.0545	0.996252	0.734475	0.1022	0.00253
10	119133044	rs142859710	A	G	0.0546	0.995553	0.734548	0.1022	0.00254
10	119157290	rs114624576	A	C	0.052	0.952124	0.730154	0.1067	0.003212
10	119159934	rs76522692	A	G	0.0523	0.948449	1.36002	0.1064	0.003855
10	119161220	rs74350818	A	T	0.0523	0.947772	1.36029	0.1065	0.003847
10	119353077	rs182583441	A	T	0.0024	0.619953	6.03454	0.6404	0.005003
10	119768475	rs7908553	T	C	0.2038	0.998098	0.835521	0.0552	0.001131
10	119773119	rs58771025	A	G	0.2036	0.998131	1.19566	0.0552	0.001203
10	119773552	rs56666975	A	T	0.2033	0.997432	1.19806	0.0552	0.001071
10	119774598	rs58533443	A	T	0.2037	0.998133	1.19411	0.0552	0.001297
10	119776543	rs74638445	C	G	0.2032	0.995224	0.840885	0.0553	0.001727
10	119787352	rs7894894	A	G	0.2044	1	1.18507	0.0549	0.001995
10	119793835	rs76065475	T	C	0.2049	0.993713	1.1916	0.0552	0.001488
10	119795380	rs140266334	A	G	0.0137	0.814284	0.520794	0.2193	0.002935
10	119804619	rs3781491	T	C	0.2051	0.989067	1.19268	0.0553	0.001446
10	119893	rs4881493	T	G	0.2367	0.988355	1.18483	0.0527	0.001289
10	119894	rs4881494	A	T	0.2367	0.988355	0.844002	0.0527	0.001289
10	119914795	rs192390577	A	T	0.0038	0.534181	0.23707	0.5208	0.00571
10	120022316	rs79693515	A	G	0.0075	0.668249	2.65621	0.3451	0.004648
10	120600783	rs148364241	T	C	0.0064	0.434961	0.30885	0.4128	0.004427
10	120706602	rs141747957	C	G	0.0061	0.46255	0.289529	0.4274	0.003735
10	121191186	rs7099478	A	C	0.3436	1	1.13258	0.0478	0.009271
10	121240493	rs36097989	T	C	0.0053	0.313563	0.133214	0.6001	0.0007821
10	121250267	rs61874664	A	C	0.0014	0.318149	0.0100077	1.7172	0.007332
10	121261543	rs113979492	C	G	0.0015	0.31948	0.0132946	1.6182	0.007587
10	121269532	rs61874687	C	G	0.0015	0.321345	0.0126816	1.6308	0.007402
10	121337803	rs61515844	A	T	0.0918	0.982133	1.23837	0.0782	0.00628
10	121345680	rs56781993	T	C	0.0934	0.982122	0.815381	0.0777	0.008634
10	122371085	rs117926574	T	G	0.002	0.56357	0.109219	0.8317	0.007758
10	122397634	rs10886732	T	C	0.4901	1	1.12569	0.045	0.008519
10	122530485	rs2997256	A	G	0.1321	1	1.23887	0.0656	0.001098
10	122993090	rs144497450	A	T	0.0083	0.681136	0.396809	0.3047	0.002414
10	123169702	rs187753986	T	C	0.0049	0.841124	2.54976	0.356	0.008559
10	123262665	rs370552997	A	G	0.0048	0.663182	4.19629	0.4933	0.003648
10	123303592	rs376822849	A	C	0.003	0.491363	9.64076	0.7524	0.002596
10	123318842	rs185760362	T	C	0.0044	0.726828	4.24228	0.5056	0.004264
10	123587849	rs189203286	T	C	0.0051	0.77653	0.378931	0.3533	0.006015
10	124055960	rs183651863	T	C	0.0076	0.880882	2.23893	0.2845	0.004605
10	124205852	rs117261992	T	C	0.0042	0.421117	4.97139	0.5557	0.003903
10	124481043	rs10902851	T	C	0.2376	0.992319	1.15396	0.0531	0.00698
10	124765857	rs9328842	T	C	0.2224	1	0.868663	0.053	0.007911
10	124787047	rs10794584	T	C	0.2208	0.989812	0.870924	0.0535	0.009821
10	124787930	rs7092867	T	C	0.0945	0.995139	1.22777	0.0756	0.006636
10	124789107	rs9423319	T	C	0.0971	0.981382	0.810746	0.075	0.005181
10	124789451	rs9423320	T	C	0.0971	0.981428	1.23306	0.0751	0.005246
10	124790034	rs9423321	T	C	0.0971	0.981487	1.23232	0.0751	0.005383
10	124790515	rs9423322	A	G	0.0971	0.981578	0.811882	0.0751	0.005487
10	124792782	rs9423252	A	G	0.095	1	1.21665	0.0753	0.009189
10	125477197	rs146544638	A	C	0.0134	0.818148	0.480658	0.2483	0.003168
10	125512142	rs17105920	A	G	0.1112	1	0.831853	0.0705	0.009046
10	125921348	rs75442279	T	C	0.0035	0.453072	5.01433	0.6032	0.007518
10	125926359	rs11245430	A	G	0.4186	1	0.887541	0.0449	0.007963
10	126070145	rs182719953	C	G	0.0041	0.46906	0.249275	0.522	0.007787
10	126225055	rs76446558	T	C	0.1641	0.975792	1.1801	0.0603	0.005986
10	126228061	rs2362495	A	G	0.1661	0.97763	1.16964	0.06	0.009022
10	126229598	rs7897335	T	C	0.1678	0.979284	0.846962	0.0597	0.005387
10	126238840	rs68168425	A	C	0.2967	0.993936	0.878183	0.0491	0.008219
10	126240009	rs11245284	A	G	0.2959	0.990448	0.880822	0.0492	0.009993
10	126241248	rs12241406	A	G	0.2968	0.98878	0.876429	0.0493	0.007471
10	126427935	rs193051291	T	C	0.0055	0.789476	0.326215	0.4256	0.008489
10	126466537	rs142443415	T	C	0.0055	0.790694	0.326117	0.4254	0.008431
10	126487546	rs190005926	A	G	0.0024	0.61997	6.30032	0.6627	0.005479
10	126553497	rs117931304	A	G	0.0055	0.795396	3.11709	0.4252	0.007503
10	126787171	rs199779427	A	C	0.0022	0.606802	5.97629	0.6667	0.007325
10	126796748	rs117159161	A	G	0.0048	0.59082	3.74155	0.4496	0.003334
10	127122939	rs150334919	C	G	0.0111	0.901253	0.555826	0.2254	0.009158
10	127138466	rs57653078	A	G	0.0231	0.978437	1.4981	0.1497	0.006943
10	127150588	rs12269233	A	G	0.0187	0.85995	1.57901	0.1771	0.009924
10	127152821	rs17727051	A	G	0.0189	0.840766	1.60464	0.1792	0.008319
10	127153792	rs74629839	A	G	0.019	0.849267	1.58788	0.1781	0.009407
10	127153953	rs12246275	A	G	0.019	0.848978	1.58899	0.1781	0.009315
10	127156582	rs76753892	A	G	0.0168	0.863165	0.59756	0.1871	0.005934
10	127175591	rs147664249	C	G	0.0188	0.843974	1.62661	0.179	0.006565
10	127181365	rs3858294	T	C	0.019	0.839302	1.59233	0.1782	0.009041
10	127196944	rs12218191	T	C	0.0527	0.963372	0.741782	0.1053	0.00454
10	127201599	rs11244528	T	G	0.0529	0.965784	1.34999	0.105	0.004261
10	127204310	rs11244530	A	G	0.0531	0.970295	0.739116	0.1046	0.003838
10	127209003	rs4962308	A	T	0.4273	0.997215	1.15581	0.0454	0.001421
10	127209521	rs7077246	T	C	0.4282	1	1.15569	0.0453	0.001412
10	127210838	rs10901400	C	G	0.4281	0.997573	0.865974	0.0453	0.001501
10	127210930	rs11244534	A	T	0.4318	0.994586	0.865801	0.0454	0.001505
10	127211001	rs10901401	C	G	0.428	0.997363	1.15442	0.0453	0.001539
10	127211308	rs10751525	T	G	0.428	0.997027	1.15488	0.0453	0.001481
10	127212170	rs61871639	T	C	0.0536	0.982616	0.741559	0.1032	0.003767
10	127213702	rs7080301	A	G	0.0554	0.967352	1.31574	0.1022	0.007226
10	127214018	rs12221370	A	C	0.0538	0.974175	1.33176	0.1035	0.005611
10	127214037	rs11244535	A	T	0.0536	0.977671	0.751263	0.1034	0.005686
10	127217389	rs7919021	A	G	0.0575	0.94331	1.35256	0.1026	0.003235
10	127217715	rs6597714	C	G	0.4175	0.99894	0.876341	0.0456	0.003775
10	127219324	rs9630114	T	C	0.4176	0.997653	0.87293	0.0456	0.002891
10	127219370	rs10511207	A	G	0.0514	0.997518	0.752691	0.1049	0.006755
10	127220070	rs17153119	T	C	0.0514	0.997201	1.32883	0.1049	0.006731
10	127221190	rs755606	A	G	0.4196	0.998447	0.884441	0.0455	0.006952
10	127223251	rs2365802	A	G	0.4197	0.997076	1.12975	0.0455	0.007385
10	127223276	rs2365803	T	C	0.4197	0.997084	1.12975	0.0455	0.00739
10	127223937	rs61871648	A	G	0.0513	0.996916	0.752691	0.1051	0.006877
10	127224027	rs74161295	A	G	0.4189	0.999015	1.12795	0.0455	0.008157
10	127224554	rs61871649	T	C	0.0513	0.997289	0.752014	0.105	0.006626
10	127225032	rs919833	A	G	0.4185	0.999592	0.888518	0.0455	0.009425
10	127225335	rs919831	A	G	0.4187	1	1.12829	0.0455	0.008009
10	127229317	rs11244540	A	G	0.4185	0.989025	1.12761	0.0457	0.008517
10	127236208	rs1036259	T	C	0.4202	0.995411	1.12885	0.0455	0.007711
10	127236216	rs1019948	T	C	0.4213	0.994769	0.888518	0.0455	0.009384
10	127237411	rs1025514	A	C	0.4205	1	1.12975	0.0455	0.007299
10	127247294	rs10901405	A	G	0.4707	0.996673	1.12502	0.0453	0.009235
10	127248194	rs10751528	A	G	0.4671	0.992341	0.886211	0.0453	0.007697
10	127329023	rs138798240	C	G	0.0038	0.512645	3.63242	0.4807	0.007289
10	12763853	rs113249383	T	C	0.0124	0.828069	1.95698	0.2258	0.002943
10	12765206	rs11257959	A	G	0.0388	0.920492	1.36438	0.1205	0.009933
10	12765794	rs112910077	A	G	0.0383	0.919597	0.727603	0.1208	0.008486
10	12766167	rs75332170	T	G	0.0152	0.904258	1.79948	0.1943	0.002497
10	12767460	rs78753545	A	T	0.0152	0.907132	1.79787	0.1945	0.002562
10	12768427	rs114900382	A	T	0.0151	0.909347	0.565921	0.1946	0.003444
10	12771256	rs76593725	A	G	0.0149	0.927846	0.563775	0.1934	0.003042
10	12771528	rs113990432	T	G	0.015	0.927501	1.76986	0.1932	0.003128
10	12771830	rs112843502	T	C	0.015	0.928656	1.7734	0.1933	0.003034
10	127720533	rs117183195	C	G	0.0059	0.598921	0.30642	0.4448	0.007832
10	12772260	rs113272113	A	G	0.015	0.927366	0.567225	0.1933	0.003347
10	12772712	rs76102954	A	G	0.0179	0.878816	1.72754	0.1821	0.002689
10	12773245	rs80311568	A	G	0.0153	0.917303	1.7798	0.1923	0.002722
10	12773263	rs74741520	A	G	0.0153	0.917285	1.7798	0.1923	0.002723
10	12773620	rs112592345	A	T	0.015	0.92693	0.577065	0.1936	0.004507
10	12774172	rs147809041	A	G	0.0153	0.917742	1.76103	0.1921	0.003219
10	12775590	rs7096474	T	C	0.0154	0.921321	1.69401	0.1922	0.006084
10	12775723	rs4747998	A	C	0.0152	0.923933	1.70506	0.193	0.005684
10	127761744	rs12761405	A	G	0.2734	0.989772	0.849506	0.0511	0.001416
10	127761758	rs7084390	A	G	0.2787	0.989899	1.16451	0.0507	0.002669
10	127762067	rs7924099	T	C	0.2739	0.992628	0.849846	0.051	0.001428
10	127762886	rs12415903	T	C	0.3924	1	0.832851	0.0465	8.287e-05
10	127764624	rs34220381	T	G	0.3871	0.9997	0.826794	0.0466	4.434e-05
10	127764830	rs7080440	A	G	0.3921	0.999729	0.833185	0.0465	8.552e-05
10	127764979	rs7894310	T	C	0.2508	0.998989	1.18057	0.0522	0.001462
10	127765127	rs7906268	T	C	0.2514	0.999436	0.847131	0.0521	0.001458
10	127765174	rs6597734	T	C	0.3872	0.999551	0.82638	0.0466	4.237e-05
10	127765742	rs12570739	A	G	0.2514	0.999444	1.17939	0.0521	0.001556
10	127766159	rs35699191	C	G	0.2513	0.999481	0.847978	0.0521	0.001563
10	127766472	rs12572084	A	G	0.4688	0.994775	0.837696	0.0454	9.684e-05
10	127766906	rs7914844	T	C	0.2511	0.998842	0.84603	0.0523	0.00138
10	127766907	rs7899641	A	G	0.2519	0.999143	1.18152	0.0521	0.001369
10	127766950	rs6597736	T	C	0.3873	0.999493	0.826215	0.0466	4.194e-05
10	127767012	rs6597737	T	C	0.3874	0.999328	0.825802	0.0466	3.977e-05
10	127767383	rs61863659	A	G	0.3872	0.999471	0.826628	0.0466	4.338e-05
10	127767414	rs61866060	T	C	0.3872	0.999477	0.826711	0.0466	4.353e-05
10	127767485	rs67160022	T	C	0.3873	0.999044	1.20973	0.0466	4.331e-05
10	127767510	rs55634170	T	C	0.3873	0.999049	1.20973	0.0466	4.336e-05
10	127767778	rs1380435	A	G	0.3926	0.998989	1.19961	0.0465	8.942e-05
10	127768050	rs1380437	T	G	0.3871	0.999952	0.827538	0.0466	4.784e-05
10	127768069	rs1380438	T	C	0.3867	0.999672	0.826794	0.0466	4.492e-05
10	127768110	rs1380439	T	C	0.3881	1	0.831104	0.0464	6.712e-05
10	127769598	rs985462	T	C	0.444	1	1.14088	0.0461	0.004252
10	127769667	rs60496474	A	G	0.3858	0.997248	1.21288	0.0468	3.682e-05
10	127769841	rs12571382	A	G	0.2497	0.99529	0.844762	0.0525	0.001309
10	127769862	rs12571387	A	G	0.2497	0.99519	0.844762	0.0525	0.001308
10	127770127	rs1278340	C	G	0.4311	0.995406	1.12987	0.0453	0.007059
10	127770189	rs1278341	A	T	0.4309	0.995026	1.12614	0.0453	0.008788
10	12777184	rs7092937	C	G	0.0155	0.925108	1.65252	0.1909	0.008527
10	127772423	rs3781022	A	G	0.252	0.987019	1.17633	0.0526	0.002003
10	127773698	rs36000138	T	C	0.2523	0.986226	1.17657	0.0526	0.001983
10	12777709	rs6602614	T	C	0.0154	0.928919	1.65798	0.1914	0.008254
10	12778567	rs11257963	T	C	0.0155	0.932399	0.607441	0.1909	0.00901
10	12778814	rs4750250	T	C	0.0158	0.926843	0.59274	0.1898	0.005852
10	12778841	rs4750251	T	C	0.016	0.922407	0.601938	0.1891	0.007258
10	12778912	rs4750252	T	C	0.0157	0.926371	1.64345	0.1901	0.008967
10	12779379	rs6602615	A	G	0.0159	0.921021	0.609937	0.1897	0.009152
10	12779440	rs6602616	A	G	0.0158	0.920866	0.610669	0.1898	0.009356
10	12779997	rs7087239	A	T	0.016	0.913504	1.67046	0.19	0.006907
10	12780264	rs11818542	A	G	0.0159	0.914728	0.608718	0.1903	0.009085
10	12780462	rs75040668	A	G	0.016	0.910383	0.59774	0.1903	0.00686
10	12781274	rs114767764	T	C	0.0169	0.873401	1.64773	0.1895	0.008413
10	12781398	rs111647495	T	C	0.017	0.869831	1.63968	0.1895	0.009051
10	1278327	rs184985303	T	C	0.0258	0.89981	0.659219	0.1571	0.007976
10	127926870	rs4532944	C	G	0.2185	0.994861	1.16813	0.0542	0.004125
10	127928156	rs3858317	A	G	0.2173	0.998541	0.857615	0.0541	0.004556
10	127928343	rs10901567	T	G	0.2203	0.999142	1.16754	0.0537	0.003937
10	127928345	rs10901568	C	G	0.2203	0.999144	0.856501	0.0537	0.003937
10	127930820	rs6597749	A	G	0.2157	1	1.16451	0.0542	0.004904
10	1279584	rs117912786	A	G	0.0258	0.898843	1.52151	0.1572	0.007584
10	128057998	rs4475843	A	G	0.3001	1	1.13587	0.0492	0.009536
10	128131364	rs11528576	A	G	0.0068	0.605587	0.299542	0.3529	0.0006357
10	128249486	rs2118111	A	G	0.3719	1	1.13428	0.0463	0.006473
10	12832094	rs138325747	A	G	0.0038	0.474626	0.193844	0.5584	0.003299
10	128337268	rs144041172	T	C	0.0093	0.65883	2.26732	0.2964	0.00575
10	128545234	rs17155426	T	C	0.3319	0.992002	0.859246	0.0477	0.001479
10	128545427	rs4426062	T	C	0.3318	0.992173	0.85916	0.0477	0.00147
10	128545476	rs4447081	T	G	0.3318	0.992245	1.16393	0.0477	0.001466
10	128546274	rs7907618	T	C	0.3313	0.994278	0.858988	0.0477	0.001442
10	128546501	rs11245196	T	C	0.3311	0.995218	0.858988	0.0477	0.001438
10	128546740	rs6597823	A	G	0.3309	0.99634	1.16276	0.0477	0.001555
10	128547307	rs11245197	A	G	0.3306	1	0.854362	0.0478	0.0009826
10	128547879	rs10901728	A	G	0.3308	0.998523	1.16498	0.0476	0.001344
10	128548311	rs6650151	T	G	0.3182	1	1.16848	0.048	0.001177
10	128549022	rs75681981	A	G	0.3146	0.988871	0.846962	0.0484	0.0005947
10	128576	rs2928099	C	G	0.2381	0.991552	1.19053	0.0525	0.0008939
10	128796996	rs78820798	T	C	0.0118	0.754081	0.527451	0.2257	0.004587
10	129008325	rs184876520	A	G	0.0026	0.626919	0.176312	0.6357	0.006337
10	129184489	rs146286802	C	G	0.0053	0.493129	3.3977	0.4583	0.007613
10	12931023	rs374357731	T	C	0.0085	0.782057	2.07384	0.2691	0.006724
10	12947039	rs12570009	C	G	0.4387	0.994338	0.888874	0.0453	0.009336
10	129768326	rs201961812	A	G	0.0061	0.505348	0.214403	0.5795	0.007877
10	129825385	rs6482645	A	G	0.4055	0.99782	1.12614	0.0459	0.009582
10	129825534	rs7900911	C	G	0.4058	1	0.884971	0.0458	0.007628
10	129825905	rs7921763	T	C	0.4044	0.997864	1.12738	0.0458	0.008894
10	129826373	rs6482647	A	G	0.4039	1	1.13224	0.0458	0.006655
10	129830897	rs113386782	A	G	0.0032	0.638401	4.02812	0.4997	0.005299
10	129872277	rs11016054	T	C	0.4143	0.996108	0.871186	0.0458	0.002634
10	129872639	rs35059933	A	G	0.4164	0.997278	0.866754	0.0457	0.001772
10	129873246	rs12247777	A	G	0.4167	0.998593	1.15315	0.0457	0.001819
10	129873277	rs12254566	A	G	0.4183	1	0.869184	0.0457	0.002143
10	129873997	rs12255021	C	G	0.4166	0.99669	0.866581	0.0457	0.001735
10	129874189	rs58134128	T	C	0.4166	0.996246	0.866581	0.0457	0.001729
10	129874447	rs12708321	A	C	0.4166	0.995745	0.868576	0.0457	0.002044
10	129874747	rs3750893	A	T	0.4158	0.994308	0.868489	0.0458	0.002077
10	129875185	rs35655466	T	C	0.4407	0.987986	1.1319	0.0453	0.006222
10	129900384	rs7069649	A	G	0.4183	0.997186	1.12457	0.0452	0.009346
10	129900858	rs3191122	T	C	0.1229	0.993517	1.19315	0.0669	0.00831
10	129901501	rs2071496	C	G	0.1223	0.991067	1.19961	0.0672	0.006791
10	129901747	rs10764749	T	C	0.1219	0.990772	1.20214	0.0673	0.006236
10	129902281	rs1063535	A	G	0.4166	0.99122	1.12919	0.0454	0.007513
10	129903016	rs7071768	T	C	0.4183	0.991242	0.887364	0.0455	0.0086
10	129903465	rs2857028	A	G	0.1235	0.991273	0.835855	0.0668	0.007329
10	129906980	rs2152143	T	C	0.122	0.990512	1.20418	0.0673	0.005776
10	129908986	rs2782870	A	C	0.4165	0.988961	1.12896	0.0455	0.007671
10	129911919	rs12255393	A	T	0.1235	0.984487	1.19196	0.0672	0.008933
10	130308419	rs182740477	A	G	0.0056	0.840051	2.74203	0.3298	0.002224
10	130475811	rs77748627	T	C	0.0074	0.591859	2.56152	0.3495	0.007114
10	130785644	rs965302	T	C	0.2746	0.990557	0.875903	0.0502	0.008347
10	130851608	rs112375727	T	C	0.0262	0.899759	1.53972	0.1424	0.002437
10	130851755	rs11016643	T	G	0.0264	0.898303	1.55504	0.1424	0.001927
10	130851756	rs11016644	T	C	0.0264	0.898303	1.55504	0.1424	0.001927
10	130853941	rs4750729	C	G	0.0258	0.903918	1.56784	0.1434	0.001718
10	130853951	rs4751049	T	C	0.0258	0.903421	1.56721	0.1434	0.001735
10	130854095	rs4751050	A	C	0.0242	0.893882	1.56972	0.1473	0.002197
10	130854243	rs4751051	A	G	0.0248	0.883617	1.59488	0.1473	0.001528
10	130854627	rs11016648	A	T	0.0162	0.830324	1.63919	0.1896	0.009128
10	130855676	rs74160036	A	G	0.0162	0.827604	1.67113	0.1909	0.007155
10	13091546	rs663177	T	G	0.2724	1	1.14236	0.0505	0.008418
10	131208191	rs142953561	A	G	0.0061	0.742198	0.40824	0.3379	0.008011
10	1312848	rs2804105	C	G	0.3751	0.983748	0.881086	0.0466	0.006629
10	131474247	rs7071424	A	G	0.0598	1	1.29589	0.0951	0.006404
10	131497158	rs11813468	A	G	0.0571	0.994447	0.763227	0.0983	0.005992
10	131497549	rs77459276	A	T	0.0568	0.996159	0.763532	0.0986	0.006221
10	131498305	rs57945082	T	C	0.0572	0.995491	0.766286	0.0983	0.006765
10	131498425	rs7069462	T	C	0.0572	0.995909	0.765214	0.0983	0.006482
10	131498634	rs56724687	A	G	0.0572	0.996028	1.30578	0.0983	0.006631
10	131498986	rs56272250	A	G	0.0572	0.996693	1.30682	0.0983	0.006474
10	131499315	rs2282165	T	C	0.0577	1	1.31666	0.098	0.005006
10	131499395	rs55780797	A	G	0.0568	0.998826	1.30709	0.0986	0.006595
10	131499402	rs60234656	C	G	0.0568	0.998816	0.765061	0.0986	0.006593
10	131501797	rs56703489	C	G	0.0568	0.996413	1.30892	0.0986	0.006354
10	131588766	rs11016934	A	C	0.3714	0.987763	0.883292	0.0465	0.007639
10	131927239	rs372484086	T	C	0.0063	0.757143	2.32379	0.3131	0.00707
10	132302255	rs147108654	T	C	0.0043	0.548626	4.01565	0.5017	0.005587
10	133220750	rs3123170	C	G	0.1774	0.985382	1.18495	0.0601	0.004744
10	133221453	rs3123169	C	G	0.1775	0.987485	0.844171	0.06	0.004746
10	133224809	rs7908210	A	G	0.1756	0.992225	0.845607	0.06	0.005191
10	133362041	rs72850815	A	G	0.1292	0.984305	1.20334	0.0661	0.005116
10	133367236	rs10741265	A	G	0.1256	0.998758	1.2107	0.0664	0.003958
10	133377878	rs67736864	T	C	0.1222	0.995542	1.19232	0.0675	0.009197
10	133380884	rs61474464	A	G	0.1241	0.986667	1.20611	0.0675	0.005491
10	133466960	rs147574049	A	G	0.0054	0.435574	3.49593	0.4566	0.006121
10	133530779	rs74160173	A	G	0.0438	0.921621	0.738525	0.1173	0.009787
10	133555409	rs74163324	C	G	0.0464	0.940681	1.36302	0.1137	0.006455
10	133628044	rs147887057	T	C	0.0027	0.620874	8.11164	0.5967	0.0004516
10	133653910	rs192813363	T	G	0.0031	0.744762	3.81218	0.4802	0.005323
10	133659287	rs146350509	A	T	0.0024	0.627515	6.31798	0.6186	0.002883
10	134878393	rs186867796	T	C	0.0045	0.660403	3.60781	0.4708	0.006424
10	135328379	rs140875986	A	G	0.004	0.330785	0.183985	0.5595	0.002482
10	135656	rs10904561	T	G	0.2453	1	0.842148	0.0518	0.0009116
10	13760776	rs1571008	T	C	0.4859	0.994401	1.12896	0.0446	0.006492
10	13762786	rs10796116	A	G	0.4883	1	1.12277	0.0445	0.009185
10	13883093	rs140485253	C	G	0.0063	0.631336	2.52742	0.3397	0.006345
10	13903090	rs10430782	T	C	0.0221	0.854548	0.634829	0.1553	0.003431
10	13904160	rs11258677	A	C	0.022	0.854819	0.6432	0.1556	0.004557
10	13908001	rs10906523	C	G	0.0213	0.856745	0.641594	0.1581	0.005003
10	14052026	rs10906564	A	G	0.171	1	0.843327	0.0603	0.004697
10	14053244	rs10906565	T	C	0.1711	0.996305	0.83778	0.0603	0.003351
10	14053253	rs10906566	T	G	0.1711	0.996172	1.19363	0.0603	0.003342
10	14053591	rs10906567	T	C	0.1712	0.994562	0.83887	0.0604	0.003611
10	14053735	rs10906568	C	G	0.1712	0.994106	0.839205	0.0604	0.003706
10	14054106	rs10508471	A	G	0.171	0.993224	1.19184	0.0604	0.00368
10	14162734	rs190480372	A	G	0.0053	0.538874	0.274748	0.4271	0.002488
10	142104	rs35839087	A	G	0.2456	0.998282	0.843834	0.0518	0.001038
10	14271154	rs184801908	A	G	0.005	0.621521	2.79883	0.3939	0.008975
10	14336409	rs193071242	A	G	0.005	0.522207	3.55872	0.45	0.004787
10	14716516	rs11259260	T	C	0.103	1	0.826711	0.0733	0.009415
10	14948638	rs142564073	T	C	0.0061	0.672076	0.300653	0.428	0.004989
10	14952427	rs41300662	C	G	0.0102	0.776662	2.12655	0.2904	0.009385
10	15166555	rs6602817	T	C	0.1535	0.999145	0.849506	0.0619	0.008386
10	15166725	rs1326208	A	G	0.1532	1	0.852314	0.0619	0.009851
10	15550035	rs10796308	A	G	0.4523	0.99046	0.881174	0.0445	0.004503
10	15550064	rs10796309	T	G	0.4507	0.995977	1.1336	0.0445	0.004792
10	15550107	rs10906915	T	G	0.4519	0.991445	1.13508	0.0445	0.004398
10	15550165	rs10906916	T	G	0.4517	0.991872	0.880734	0.0445	0.004307
10	15550229	rs10796310	T	C	0.4516	0.992538	1.13564	0.0445	0.004218
10	15550254	rs10796311	T	C	0.4515	0.992798	0.880469	0.0445	0.004182
10	15550408	rs10906917	C	G	0.45	0.998501	0.882144	0.0444	0.004701
10	15550428	rs10906918	T	C	0.4509	0.996477	1.13769	0.0444	0.003684
10	15550447	rs10906919	A	G	0.4509	0.996479	1.13769	0.0444	0.003684
10	15550628	rs11593306	T	C	0.4484	0.996908	0.879941	0.0444	0.003958
10	15550640	rs10906920	A	C	0.4485	0.997198	0.879238	0.0444	0.003733
10	15550680	rs10796312	A	G	0.4498	0.999843	1.13519	0.0443	0.004237
10	15550809	rs10796313	T	C	0.4498	0.999862	0.88091	0.0443	0.004237
10	15550819	rs10796314	C	G	0.4498	0.999863	1.13519	0.0443	0.004236
10	15551279	rs10752395	T	C	0.4498	0.999928	0.88091	0.0443	0.004231
10	15551303	rs10752396	T	C	0.4498	0.999935	1.13519	0.0443	0.00423
10	15551507	rs1451673	T	C	0.4498	0.999949	1.13519	0.0443	0.004226
10	15551667	rs1451672	T	C	0.4498	0.99996	1.13519	0.0443	0.004226
10	15551901	rs4748174	A	G	0.4498	0.999976	0.88091	0.0443	0.004221
10	15551922	rs1451671	T	C	0.4498	0.999977	0.88091	0.0443	0.004222
10	15552256	rs4748175	T	C	0.4498	1	1.1353	0.0443	0.004216
10	15552287	rs4748176	T	C	0.4512	1	0.879589	0.0443	0.00379
10	15552323	rs4748177	T	G	0.4501	1	0.882232	0.0443	0.004706
10	15552585	rs7897543	T	C	0.4498	0.999938	1.13519	0.0443	0.004226
10	15552777	rs7071725	A	G	0.45	0.999806	1.13598	0.0443	0.00403
10	15552820	rs10752397	A	G	0.4498	0.999883	0.88091	0.0443	0.00423
10	15552919	rs7073000	T	C	0.4499	0.999822	1.13519	0.0443	0.004231
10	15553016	rs7090647	A	G	0.4499	0.999828	0.88091	0.0443	0.004235
10	15553261	rs7094253	A	T	0.4499	0.999977	0.88091	0.0443	0.004249
10	15553280	rs7094257	A	G	0.4499	0.999986	0.88091	0.0443	0.004249
10	15553305	rs7076896	T	C	0.4503	1	1.13826	0.0444	0.00352
10	15553496	rs7918038	A	G	0.4498	0.999688	0.881086	0.0443	0.004301
10	15553516	rs7918146	A	G	0.4498	0.999661	0.881086	0.0443	0.004307
10	15553560	rs7902001	T	C	0.4498	0.999624	1.13496	0.0443	0.004315
10	15553600	rs7921414	T	C	0.4498	0.999591	0.881174	0.0443	0.004323
10	15553783	rs6602872	T	C	0.4497	0.999467	0.881262	0.0443	0.004358
10	15553972	rs2057627	A	G	0.4497	0.999384	1.13462	0.0443	0.004396
10	15554340	rs2057626	A	G	0.4481	0.99935	1.13508	0.0444	0.004323
10	15554687	rs4750663	T	C	0.4481	0.999479	1.13621	0.0444	0.004031
10	15554857	rs10796315	T	C	0.4479	0.999605	1.13474	0.0444	0.00443
10	15555056	rs10906921	T	C	0.4479	0.999792	0.881439	0.0444	0.004474
10	15555232	rs7085373	T	G	0.4477	1	1.13326	0.0444	0.004835
10	15555319	rs7085504	C	G	0.4479	1	1.13553	0.0444	0.004195
10	15555388	rs7070136	A	G	0.4478	0.999914	0.881615	0.0444	0.004534
10	15555686	rs7085977	A	G	0.4477	0.999222	1.13383	0.0444	0.004675
10	15556102	rs3178793	T	C	0.4479	0.999951	0.881968	0.0444	0.004659
10	15556322	rs13664	T	G	0.4485	1	1.13508	0.0444	0.004319
10	15557115	rs878321	A	G	0.4483	1	1.12885	0.0444	0.006339
10	15557271	rs878320	C	G	0.4485	0.999839	1.1327	0.0444	0.005
10	15557276	rs896434	T	G	0.4485	0.999842	0.88285	0.0444	0.00499
10	15557406	rs896435	T	C	0.4483	1	1.13326	0.0444	0.004794
10	15557732	rs7916029	T	C	0.4486	0.998137	0.883645	0.0444	0.005351
10	15715859	rs150773861	T	G	0.0192	0.92896	0.617671	0.1862	0.009676
10	16049752	rs149069836	A	G	0.0059	0.664675	2.7533	0.3414	0.00301
10	16259604	rs145161456	T	C	0.0117	0.967173	0.570524	0.2147	0.008934
10	16292184	rs149977878	A	G	0.0102	0.982388	0.552998	0.2281	0.0094
10	16334242	rs139953435	A	C	0.004	0.704905	0.292293	0.4198	0.003387
10	16348089	rs143845952	T	G	0.0073	0.81182	0.396531	0.2933	0.00161
10	16763291	rs77126667	T	C	0.0092	0.852696	0.460013	0.2713	0.004209
10	16765260	rs75382913	A	G	0.0549	0.984446	0.774065	0.0975	0.00864
10	16766827	rs117343063	A	T	0.0567	0.971374	0.764449	0.0968	0.005529
10	16768020	rs77438564	A	G	0.055	0.98032	1.30031	0.0976	0.007137
10	16768335	rs144108100	T	C	0.0039	0.661354	3.41508	0.473	0.009415
10	16770128	rs79251379	A	T	0.055	0.979101	1.30369	0.0976	0.006581
10	16771540	rs75082857	T	G	0.0551	0.978964	1.30604	0.0976	0.006205
10	16772008	rs117244276	A	G	0.0555	0.977761	0.765214	0.0974	0.005988
10	16772124	rs72771308	T	C	0.0563	0.978603	1.28724	0.0969	0.009178
10	16772555	rs78436971	A	G	0.0555	0.977512	0.764755	0.0973	0.005877
10	16773684	rs78383420	A	G	0.0527	0.970085	1.3139	0.1002	0.006414
10	16774939	rs80248902	C	G	0.0551	0.977211	1.31364	0.0978	0.005277
10	16820570	rs192233922	A	C	0.0067	0.600025	0.304343	0.4239	0.005007
10	17071316	rs144329715	T	G	0.002	0.427062	12.3037	0.951	0.00831
10	17435903	rs116961562	C	G	0.0049	0.913692	0.365679	0.3901	0.009917
10	182100	rs73581705	T	C	0.254	0.985293	1.21507	0.0516	0.0001576
10	1829130	rs185925297	A	G	0.004	0.418814	0.160622	0.6442	0.004531
10	18506017	rs2482117	T	C	0.3456	1	0.874503	0.0473	0.004584
10	18592341	rs4747340	A	G	0.1182	1	1.20274	0.069	0.007456
10	1895607	rs10903567	A	G	0.3377	0.979141	1.1458	0.0478	0.004408
10	1895625	rs10903568	T	C	0.3375	0.978973	1.14431	0.0478	0.004801
10	1896940	rs11250830	A	C	0.3474	1	0.884352	0.0473	0.009428
10	1900497	rs11250835	T	C	0.2751	0.998794	0.857787	0.0504	0.002328
10	1902085	rs11250838	T	C	0.2756	1	0.858817	0.0504	0.002514
10	19021410	rs148945524	A	G	0.0112	0.817525	0.484567	0.2597	0.005275
10	1902195	rs4077785	T	G	0.2751	1	1.16567	0.0503	0.002331
10	1902516	rs4077783	A	G	0.2749	0.999998	1.16369	0.0504	0.002606
10	1902628	rs11250840	A	G	0.275	1	0.858473	0.0503	0.002428
10	1903221	rs12573626	A	G	0.2749	0.999729	0.859332	0.0504	0.002607
10	1904862	rs11250843	A	G	0.2755	0.997831	0.858301	0.0504	0.002447
10	1905168	rs7070832	A	G	0.2755	0.997827	0.858301	0.0504	0.002446
10	1906167	rs10430756	T	C	0.2752	0.998761	0.86002	0.0504	0.002773
10	1918480	rs11250870	A	G	0.2561	0.997509	1.14431	0.0519	0.00939
10	19269997	rs3951271	A	T	0.0507	0.976803	1.31838	0.1053	0.008641
10	19275718	rs117784670	T	G	0.0114	0.792874	0.476018	0.2662	0.0053
10	19911911	rs183707172	T	C	0.0055	0.665126	3.15157	0.3661	0.001713
10	20031369	rs181146370	A	G	0.006	0.627582	0.324296	0.3632	0.001934
10	201578	rs17156310	A	G	0.2716	0.985191	1.18613	0.0506	0.0007416
10	201762	rs17156316	T	C	0.2705	0.978616	0.846454	0.0508	0.001027
10	20268304	rs72789647	A	G	0.012	0.938535	0.570239	0.2033	0.00572
10	20324628	rs2358661	A	T	0.0047	0.751895	0.287797	0.4007	0.001881
10	20326159	rs17688735	A	G	0.0044	0.755225	0.256148	0.426	0.001389
10	20328412	rs12783844	A	T	0.0043	0.760203	3.94402	0.4303	0.001428
10	20378035	rs6482088	A	C	0.0039	0.885084	0.342494	0.3953	0.006718
10	20378354	rs10827962	C	G	0.0036	0.908239	3.08484	0.4004	0.004906
10	20379812	rs7101197	T	C	0.004	0.86868	2.91451	0.3958	0.006877
10	20409772	rs144367388	T	C	0.0036	0.949614	2.90142	0.4123	0.009776
10	20471764	rs4567351	A	G	0.0031	0.980755	3.41576	0.4331	0.004562
10	20875887	rs78229154	A	G	0.0898	0.980078	1.23023	0.0782	0.008073
10	20878948	rs78341903	C	G	0.0927	0.979513	1.22912	0.0773	0.007611
10	20880028	rs181150764	A	T	0.0928	0.978884	1.23097	0.0773	0.007184
10	20883204	rs75026637	A	C	0.0923	0.977596	1.22507	0.0776	0.008858
10	20883820	rs77249027	A	G	0.0921	0.976672	1.22532	0.0776	0.008876
10	20888504	rs118020236	C	G	0.0882	0.978914	1.22679	0.0788	0.009471
10	20888505	rs77214217	A	G	0.0882	0.978922	1.22703	0.0788	0.009404
10	20889830	rs78807503	A	G	0.0882	0.979305	1.22642	0.0788	0.009568
10	20893629	rs73605690	A	G	0.0931	0.98156	0.802599	0.0769	0.004256
10	20894215	rs75407848	C	G	0.0912	0.980351	0.814484	0.0777	0.008288
10	20895053	rs57946886	T	C	0.0932	0.982595	0.80493	0.0769	0.004766
10	20896724	rs58458406	A	G	0.0904	0.982638	1.24496	0.0778	0.004886
10	20897254	rs11598280	T	C	0.1161	0.99298	1.20937	0.0703	0.006847
10	20897318	rs67720367	A	G	0.1142	0.996725	1.2101	0.0706	0.00687
10	20897541	rs11598341	T	C	0.1142	0.996649	1.20998	0.0706	0.006909
10	20897903	rs11598854	T	C	0.0896	0.98254	1.23974	0.078	0.005876
10	20904153	rs11593835	T	C	0.0925	0.973398	1.24036	0.0774	0.00541
10	2096597	rs376408380	T	C	0.0029	0.604254	0.233938	0.5233	0.005499
10	20995177	rs375529207	A	G	0.0037	0.579962	3.96062	0.5003	0.005934
10	217241	rs58831623	A	G	0.2684	0.983905	0.850696	0.0508	0.001451
10	22196181	rs192600535	T	C	0.0028	0.323434	0.150499	0.7203	0.008562
10	2268160	rs11251104	T	C	0.0149	0.93751	1.69452	0.1876	0.004928
10	2268262	rs11251105	T	G	0.0144	0.951951	0.592443	0.189	0.005603
10	2268602	rs56102795	A	G	0.0145	0.959751	1.66596	0.188	0.006639
10	2274901	rs12356026	T	C	0.016	0.910686	0.61073	0.1833	0.007158
10	2275925	rs12354518	T	C	0.0167	0.902658	1.60914	0.1794	0.008024
10	23040493	rs148600949	A	G	0.0065	0.644626	0.398639	0.3376	0.006445
10	23049139	rs7922014	T	C	0.4214	1	1.13122	0.0452	0.006375
10	2348302	rs150300264	T	C	0.0036	0.532283	5.21375	0.5587	0.003121
10	2365314	rs11251163	A	C	0.003	0.605561	0.217578	0.5537	0.00588
10	23751373	rs117586748	C	G	0.003	0.77847	0.292263	0.4537	0.006707
10	23839669	rs76194669	T	C	0.0051	0.698478	0.340752	0.389	0.005652
10	24033930	rs117330905	T	C	0.006	0.605482	0.303826	0.4434	0.007216
10	240788	rs1105116	T	G	0.2622	1	0.831021	0.0508	0.0002694
10	24080769	rs140658712	A	G	0.0099	0.646713	2.25872	0.3081	0.008181
10	24210542	rs74885195	T	C	0.048	0.964018	1.36944	0.1089	0.003894
10	24210551	rs10764434	T	C	0.1508	0.987164	0.830523	0.0634	0.003386
10	24210628	rs117125091	T	C	0.0481	0.964128	0.7303	0.1089	0.003893
10	24210987	rs140287955	A	C	0.0482	0.964755	1.36834	0.1086	0.003897
10	24211017	rs118061212	A	G	0.0482	0.964816	0.730884	0.1086	0.0039
10	24211427	rs117808696	A	G	0.0484	0.96596	1.36697	0.1083	0.00391
10	24211542	rs117766813	A	G	0.0485	0.966339	0.731835	0.1083	0.003933
10	24212013	rs117558604	T	C	0.0487	0.968233	0.732641	0.1079	0.003944
10	24212036	rs116856907	T	C	0.0487	0.968337	0.732714	0.1079	0.003945
10	24212538	rs4748914	A	G	0.0489	0.970908	0.733887	0.1075	0.004003
10	24212569	rs57394781	A	C	0.093	0.983185	0.810584	0.0794	0.008203
10	24212814	rs4748915	A	G	0.049	0.972445	1.36152	0.1073	0.004028
10	24213164	rs4356126	A	G	0.0958	0.978102	0.80638	0.0785	0.006102
10	24214961	rs117400752	C	G	0.0495	0.982372	0.739116	0.1064	0.004476
10	24215585	rs188820072	T	C	0.0497	0.987179	0.740522	0.1059	0.004566
10	24216051	rs7897428	A	G	0.1523	0.99885	1.20202	0.0627	0.00333
10	24216156	rs4529808	T	C	0.1523	1	1.19686	0.0627	0.00414
10	24217026	rs12259746	T	C	0.05	0.99052	0.74067	0.1054	0.004416
10	24217179	rs4474346	C	G	0.1095	0.994248	0.81636	0.0718	0.004695
10	24217196	rs4474347	A	G	0.1523	0.998714	0.832768	0.0626	0.00347
10	24217456	rs76524433	A	G	0.0499	0.990897	0.740892	0.1054	0.004451
10	24218486	rs138703608	T	G	0.0499	0.990682	1.34972	0.1054	0.004445
10	24218569	rs117742585	A	C	0.0499	0.990779	1.35013	0.1054	0.004411
10	24218648	rs1938051	A	G	0.0945	0.997729	1.22875	0.0783	0.008515
10	24218722	rs1938050	T	C	0.1523	0.998645	1.20093	0.0626	0.003454
10	24218759	rs1938049	A	G	0.0943	0.997721	0.815462	0.0783	0.009174
10	24219075	rs117178284	A	G	0.0499	0.990626	0.740744	0.1054	0.004427
10	24219417	rs12248960	A	G	0.0945	0.995051	0.813345	0.0783	0.008347
10	24220305	rs12266163	T	C	0.05	0.989804	0.73956	0.1055	0.004227
10	24220728	rs58773569	A	G	0.0501	0.988029	1.3531	0.1055	0.004136
10	24222488	rs7071545	A	T	0.1098	0.996606	0.81424	0.0716	0.004097
10	24222910	rs117595607	T	G	0.0504	0.993399	0.739412	0.1048	0.00398
10	24223070	rs7088517	T	C	0.1098	0.996578	0.814159	0.0716	0.004085
10	24223118	rs7087561	A	G	0.0517	0.992728	0.752014	0.1037	0.005992
10	24223912	rs117300706	T	C	0.0503	0.995204	0.739634	0.1048	0.004009
10	24224431	rs11013797	T	C	0.1529	0.998955	1.20045	0.0626	0.003486
10	24224473	rs12259419	A	G	0.0503	0.995141	0.739486	0.1048	0.003995
10	24224474	rs12245142	A	C	0.0503	0.995141	0.739486	0.1048	0.003995
10	24224748	rs75364371	A	G	0.0511	0.995125	1.3287	0.1039	0.006247
10	24224777	rs10828574	T	G	0.1536	0.998923	1.19351	0.0624	0.004604
10	24225832	rs60492541	A	G	0.0524	0.992667	0.764678	0.1029	0.009106
10	24226419	rs76362166	A	G	0.051	0.995008	0.752616	0.104	0.006255
10	24226826	rs1938053	C	G	0.1539	0.996782	1.1965	0.0624	0.004064
10	24228796	rs12263245	T	C	0.0948	0.998713	0.815462	0.0781	0.009043
10	24229006	rs118169247	T	C	0.0503	0.99668	0.737123	0.1048	0.003627
10	24229733	rs118068635	T	C	0.0503	0.997516	1.3573	0.1048	0.003556
10	24230230	rs118000664	T	C	0.0504	0.996195	0.736313	0.1048	0.003488
10	24230648	rs117607402	T	G	0.0503	0.998047	1.35771	0.1048	0.003514
10	24231223	rs12357023	A	G	0.1087	0.997794	0.806138	0.0718	0.002666
10	24231309	rs11013806	T	C	0.1532	0.997871	1.20382	0.0624	0.002972
10	24231572	rs77420780	A	G	0.0503	0.998505	0.736387	0.1048	0.003496
10	24231678	rs10828577	T	G	0.1529	1	1.2031	0.0624	0.003058
10	24233614	rs4420167	A	G	0.1536	0.998786	1.1959	0.0624	0.00414
10	24233902	rs141778174	T	C	0.0504	0.998204	0.735209	0.1048	0.003328
10	24234197	rs10828579	T	G	0.1536	0.998715	1.19614	0.0624	0.004104
10	24234777	rs4748918	A	G	0.1095	1	0.810017	0.0715	0.003194
10	24235521	rs4129382	A	G	0.1527	0.998427	0.830357	0.0625	0.002949
10	24238388	rs16924114	T	C	0.1529	0.997744	0.829859	0.0625	0.002871
10	24239466	rs1938047	A	G	0.1539	0.997149	0.836106	0.0625	0.004206
10	24241137	rs6482353	A	G	0.1543	1	0.837864	0.0625	0.004628
10	24241269	rs7923467	T	C	0.154	1	0.835521	0.0625	0.004012
10	24241549	rs7088256	A	T	0.154	0.999717	0.837947	0.0625	0.004633
10	24243112	rs79150269	A	G	0.0505	0.991678	0.740226	0.1046	0.004035
10	24243363	rs10828580	A	G	0.1539	1	0.837696	0.0625	0.004577
10	24243850	rs7904020	A	G	0.1543	1	0.839373	0.0624	0.005031
10	24244745	rs16924125	A	G	0.0506	0.988528	0.741634	0.1046	0.004261
10	24246058	rs116847269	T	C	0.0507	0.986412	1.34918	0.1046	0.004194
10	24247130	rs10764435	C	G	0.112	0.987025	1.23553	0.0713	0.003026
10	24248403	rs10828581	A	G	0.1124	0.986959	1.23602	0.0713	0.00295
10	24248922	rs145685993	A	G	0.0509	0.983525	0.74067	0.1045	0.004091
10	24251315	rs77115285	A	G	0.0507	0.980197	0.745127	0.1047	0.004942
10	24255231	rs885238	T	C	0.051	0.977929	0.736608	0.1049	0.003556
10	24434549	rs117220560	T	C	0.013	0.902153	0.551949	0.2222	0.007484
10	24447600	rs1529529	A	G	0.4294	0.993735	0.882762	0.0452	0.005772
10	24448965	rs934174	T	C	0.428	0.99216	0.880205	0.0453	0.00481
10	24461032	rs2366750	T	C	0.4322	0.989996	0.885945	0.0455	0.007737
10	246933	rs1431845	A	G	0.251	0.997387	1.20901	0.0516	0.000233
10	2487181	rs76320229	A	G	0.0374	0.91878	1.40046	0.1233	0.006316
10	24912633	rs7908377	A	G	0.3634	0.997421	0.874503	0.0471	0.004382
10	24920628	rs4748959	T	C	0.3634	1	1.14477	0.047	0.004066
10	24926980	rs7080743	A	G	0.3631	0.999996	0.875027	0.047	0.004526
10	24934603	rs10828683	T	C	0.3631	0.99992	1.14362	0.047	0.00431
10	24937430	rs4748960	T	C	0.3631	0.999646	0.874065	0.047	0.004216
10	24937890	rs2367071	T	C	0.3631	0.999746	1.14408	0.047	0.004204
10	24948982	rs10764485	T	C	0.3632	0.999574	1.14214	0.047	0.004741
10	24949362	rs10764486	T	G	0.3634	0.999342	0.875553	0.0471	0.004738
10	24963908	rs11014197	T	C	0.3626	0.998917	0.878535	0.0471	0.005978
10	24975152	rs2886854	A	G	0.3658	0.997302	0.874503	0.0471	0.004407
10	24978417	rs10458704	A	C	0.3636	0.998585	0.879502	0.0471	0.006421
10	24996710	rs10734055	T	C	0.363	0.995254	0.881086	0.0472	0.00733
10	24999461	rs1335840	T	C	0.3626	0.992982	0.881615	0.0472	0.007659
10	25001147	rs10764488	A	G	0.3627	0.992641	0.880998	0.0473	0.007355
10	25008363	rs10764491	T	C	0.3619	0.986241	0.884706	0.0473	0.009634
10	25077970	rs182285048	A	G	0.0031	0.756582	3.44767	0.4652	0.007801
10	25105313	rs182247955	T	C	0.0017	0.643897	11.1273	0.8014	0.002644
10	25130282	rs189061818	A	G	0.0033	0.806034	4.1396	0.4729	0.002668
10	25248362	rs146561429	T	C	0.0083	0.821122	0.381326	0.2992	0.001272
10	25262888	rs184887416	T	C	0.0029	0.528698	6.91436	0.6445	0.0027
10	25296566	rs189590832	T	G	0.0168	0.689446	3.06393	0.4305	0.009301
10	25302386	rs139730283	T	C	0.0169	0.687263	3.07991	0.4321	0.009229
10	25396010	rs370635446	T	G	0.0038	0.867864	3.01711	0.402	0.006018
10	25400076	rs151179116	T	G	0.0045	0.542187	3.83857	0.5087	0.008184
10	255222	rs2379080	T	C	0.2547	0.993077	0.834853	0.0515	0.0004515
10	256958	rs11250975	T	C	0.2512	0.991299	1.19518	0.0517	0.0005681
10	25753941	rs116876242	T	C	0.0072	0.651457	0.395502	0.3325	0.005268
10	26042616	rs72781673	T	C	0.0105	0.842841	0.527978	0.2371	0.007059
10	262854	rs11251016	T	C	0.2527	0.995424	1.20178	0.0515	0.0003598
10	26550458	rs143745134	T	C	0.0075	0.53671	3.47989	0.3903	0.001398
10	26598300	rs186097612	A	T	0.0028	0.735374	4.11278	0.5361	0.008344
10	26598303	rs190126353	A	T	0.0028	0.735374	4.11278	0.5361	0.008344
10	26686203	rs148247539	T	C	0.0289	0.913694	1.46404	0.1383	0.005856
10	26686389	rs117298315	T	G	0.0289	0.914827	0.683041	0.1383	0.005831
10	26688961	rs117930980	A	G	0.0288	0.930714	1.46624	0.1375	0.005388
10	26690144	rs145136016	A	G	0.0285	0.935928	0.667644	0.1375	0.003296
10	26690156	rs147581417	A	G	0.0285	0.935946	0.667644	0.1375	0.003298
10	26690967	rs76662021	T	C	0.0284	0.943027	1.49093	0.1378	0.003741
10	26692539	rs76227438	T	C	0.0276	0.956968	1.48379	0.139	0.004522
10	26692682	rs144150648	A	G	0.0276	0.957329	0.674017	0.139	0.004525
10	26694817	rs79947554	T	C	0.0276	0.961903	1.4832	0.1388	0.004505
10	26695288	rs10508718	T	G	0.0276	0.962493	0.670991	0.1387	0.004014
10	26696992	rs77324622	A	G	0.0275	0.965633	0.674894	0.1386	0.00455
10	26697141	rs78914939	A	G	0.0275	0.966414	1.48231	0.1386	0.004507
10	26704479	rs117820333	A	G	0.0276	0.968316	0.675096	0.1383	0.004492
10	26708169	rs143477973	A	G	0.0281	0.959328	0.66691	0.138	0.00334
10	26711570	rs117509506	T	C	0.028	0.934561	0.681745	0.1397	0.006111
10	26788367	rs10764626	C	G	0.4534	0.997309	0.885945	0.0443	0.006249
10	26788462	rs10764627	T	G	0.453	1	1.12705	0.0442	0.006807
10	26788544	rs10764628	T	C	0.4536	0.997105	1.12806	0.0443	0.006518
10	26794105	rs787036	A	G	0.1342	0.975857	0.827207	0.0648	0.003425
10	26795922	rs787034	A	G	0.1339	0.983929	1.21082	0.0646	0.003074
10	26798235	rs787030	T	G	0.1339	0.983663	1.21131	0.0647	0.003047
10	2683625	rs11251409	T	C	0.4048	0.99957	1.12671	0.0456	0.008944
10	268517	rs11251059	A	G	0.2496	0.988276	1.21726	0.052	0.0001549
10	26924609	rs373692215	A	G	0.0024	0.749281	5.37737	0.5881	0.004231
10	26944265	rs74785081	A	G	0.0239	0.928424	0.638841	0.1478	0.002428
10	26957916	rs7074373	T	G	0.0242	0.936503	1.49915	0.146	0.005537
10	26965762	rs75816768	C	G	0.0233	0.94934	1.53189	0.1486	0.004097
10	26965965	rs139946454	C	G	0.0233	0.94945	0.65279	0.1486	0.004101
10	26967434	rs75427588	C	G	0.0234	0.951124	1.53127	0.1486	0.004145
10	26972484	rs78017225	A	G	0.0233	0.956669	0.653966	0.1487	0.00428
10	26974834	rs188354407	A	C	0.0233	0.956829	1.52944	0.1487	0.004265
10	26975007	rs78297353	A	G	0.0233	0.956829	0.653835	0.1487	0.004265
10	26976677	rs75866025	T	G	0.0233	0.95684	1.52928	0.1487	0.004265
10	26980497	rs4749179	T	C	0.0233	0.956913	1.52944	0.1487	0.004255
10	26984755	rs77174311	C	G	0.0233	0.957048	0.652333	0.1487	0.004068
10	26992715	rs1780183	T	C	0.0277	0.993328	1.52014	0.1354	0.001982
10	26992935	rs2477294	T	C	0.0278	0.991759	1.52105	0.1354	0.001947
10	26993191	rs1780194	T	G	0.0277	0.994504	0.658296	0.1354	0.002009
10	26994732	rs2477296	C	G	0.0276	0.993631	0.665977	0.1356	0.00272
10	26998637	rs77826284	T	G	0.0239	0.986367	0.675164	0.1466	0.007355
10	27034362	rs11015262	A	C	0.0022	0.88402	0.244975	0.5399	0.00918
10	27036271	rs10829056	A	T	0.0021	0.919155	4.11731	0.5404	0.008828
10	2703708	rs17158774	A	G	0.1555	0.992964	0.850441	0.0626	0.00971
10	27048710	rs10829057	T	G	0.0021	0.952679	0.24329	0.5391	0.008749
10	27058855	rs10829059	T	C	0.002	0.949866	4.67486	0.5951	0.009554
10	27058912	rs12267091	A	T	0.002	0.94529	4.64643	0.5946	0.009788
10	27134315	rs12247684	T	C	0.0032	0.778323	0.310243	0.4488	0.009112
10	27135750	rs10829107	T	C	0.0032	0.773928	3.21523	0.4493	0.00934
10	27140846	rs11015340	T	C	0.0033	0.76081	0.304769	0.4508	0.008393
10	27142560	rs11015343	T	C	0.0039	0.745727	3.54806	0.4222	0.002704
10	2714278	rs17158795	T	C	0.1583	0.995798	1.19148	0.062	0.004726
10	2714462	rs77118207	A	G	0.1583	0.995953	1.19148	0.062	0.004704
10	27226383	rs191813192	A	T	0.0574	0.980481	0.758434	0.0972	0.004431
10	27228256	rs141395485	A	C	0.0077	0.728348	2.34715	0.2945	0.003766
10	27259964	rs73596338	C	G	0.0118	0.905791	0.496139	0.2662	0.008463
10	277232	rs4880983	A	C	0.2308	0.994686	0.829942	0.0534	0.0004812
10	27938491	rs181499852	A	T	0.0074	0.851791	2.12336	0.2791	0.006971
10	28198200	rs147760669	C	G	0.0103	0.811202	2.25263	0.2763	0.003293
10	2887358	rs7092535	A	G	0.3726	0.997152	1.13179	0.0463	0.007482
10	2887857	rs10794951	A	G	0.3764	0.989902	1.1361	0.0463	0.005895
10	2887893	rs4328141	A	G	0.3738	0.995179	0.882585	0.0462	0.006892
10	2887947	rs4436465	A	C	0.3737	0.994449	0.882497	0.0462	0.006866
10	2888146	rs1909681	A	T	0.373	0.985248	0.884706	0.0466	0.008488
10	29152579	rs10763673	A	G	0.0114	0.895108	0.496983	0.2607	0.007319
10	291868	rs73583783	T	C	0.2165	0.995238	1.19997	0.0549	0.0009044
10	29221365	rs113334762	C	G	0.2448	0.994354	0.869967	0.052	0.007327
10	29221648	rs12259250	A	G	0.2449	0.994352	0.869967	0.052	0.007316
10	29256820	rs11598391	T	C	0.0568	0.993106	1.27903	0.0953	0.009853
10	29257037	rs2484511	A	T	0.1858	0.991769	1.18851	0.0568	0.002377
10	29258075	rs1414386	A	G	0.1841	0.996542	0.837696	0.0568	0.001838
10	29258268	rs813716	A	G	0.1838	0.997935	1.19137	0.0568	0.002056
10	29258319	rs788057	C	G	0.1839	0.998254	0.838366	0.0568	0.001919
10	29258490	rs788058	T	C	0.1848	1	0.842569	0.0566	0.002499
10	29258577	rs11594711	A	G	0.1351	0.999353	0.839541	0.0641	0.006337
10	29258764	rs788059	T	C	0.1846	0.999841	1.18685	0.0567	0.002509
10	29258817	rs788060	A	G	0.1846	0.999853	1.18685	0.0567	0.002507
10	29258860	rs788061	A	C	0.1846	0.999842	1.18685	0.0567	0.002507
10	29260667	rs788062	A	G	0.1848	0.999372	0.841727	0.0567	0.002384
10	29262074	rs1248417	A	G	0.1855	1	1.18388	0.0567	0.002896
10	2931619	rs35911582	T	G	0.0044	0.619061	3.49209	0.4775	0.008817
10	29415985	rs146056773	A	G	0.0085	0.521339	2.79967	0.3536	0.003599
10	29682199	rs192255997	T	C	0.0018	0.532542	15.439	0.9524	0.004055
10	29759649	rs190050031	T	G	0.0017	0.480548	17.7112	1.0941	0.008614
10	297633	rs3125037	A	G	0.3128	1	0.844171	0.0486	0.0004887
10	2976962	rs2454811	A	G	0.1495	0.985851	0.850952	0.0624	0.009676
10	2977047	rs2502068	T	C	0.1495	0.985057	1.17527	0.0624	0.009641
10	2983081	rs2454823	T	C	0.1671	0.976428	0.844931	0.0593	0.004527
10	2983997	rs9423669	C	G	0.1669	0.984714	0.842485	0.0592	0.003796
10	2984280	rs12771898	A	G	0.1668	0.987911	1.18875	0.0592	0.003464
10	2984328	rs7069911	A	C	0.1648	0.983109	1.20587	0.0596	0.001686
10	2984339	rs12772071	A	G	0.1668	0.988605	1.18922	0.0591	0.003397
10	2984379	rs12769858	A	G	0.1679	0.981908	0.837696	0.0592	0.002788
10	30163003	rs188188620	C	G	0.0059	0.662569	0.332738	0.3483	0.001583
10	30325169	rs373732461	T	C	0.0047	0.735222	0.35289	0.393	0.008038
10	30422104	rs184092343	A	G	0.0065	0.661619	2.62741	0.3448	0.005078
10	30729381	rs142211111	A	G	0.0043	0.55259	0.296325	0.4443	0.006189
10	30733406	rs8176987	A	T	0.006	0.469729	0.350393	0.4018	0.009054
10	30797489	rs11008078	A	G	0.0087	0.72302	2.64693	0.3323	0.003401
10	31002876	rs35007443	T	G	0.085	0.996508	1.24421	0.0807	0.006767
10	31003237	rs11008199	A	G	0.4839	0.996911	1.12345	0.045	0.009721
10	31005270	rs11008203	T	C	0.4834	0.995504	0.889763	0.0451	0.009552
10	31005289	rs11008204	A	G	0.4834	0.995495	0.889674	0.0451	0.009546
10	31005504	rs10826854	T	G	0.4833	0.995445	1.12434	0.0451	0.00936
10	31005822	rs10763823	T	C	0.4832	0.995346	0.889318	0.0451	0.00926
10	31008429	rs1001228	C	G	0.4827	0.995781	0.888074	0.0451	0.008496
10	31008560	rs2016967	T	C	0.4827	0.995895	1.12693	0.0451	0.008064
10	31009001	rs10763824	A	C	0.4823	0.99638	1.12908	0.0451	0.007097
10	31009462	rs9651362	T	C	0.4822	0.996864	0.88568	0.0451	0.007113
10	31009535	rs11008206	T	C	0.0842	0.997968	1.23454	0.0809	0.009192
10	31010624	rs10763825	T	G	0.4818	0.998943	0.885325	0.0451	0.00689
10	31011552	rs7097784	T	C	0.4816	1	1.13066	0.0451	0.006419
10	31011846	rs11593012	T	C	0.0842	0.997984	1.23294	0.0809	0.009637
10	31012153	rs11599517	C	G	0.0842	0.99815	1.23195	0.0809	0.009897
10	31012345	rs61843229	A	T	0.482	0.997876	1.13134	0.0451	0.006202
10	31013854	rs10826855	A	T	0.0845	1	1.23516	0.0808	0.008965
10	31016816	rs12778121	A	G	0.0842	0.997819	0.808803	0.0808	0.008594
10	310225	rs3123247	T	C	0.11	1	0.811233	0.0711	0.003265
10	31022598	rs11008211	T	C	0.0844	0.995112	1.24135	0.0808	0.007445
10	31022673	rs11008212	T	C	0.0848	0.995836	1.24895	0.0807	0.005897
10	31023288	rs10826859	T	C	0.0847	0.995892	1.2512	0.0808	0.005538
10	31025083	rs11008214	C	G	0.084	0.99852	1.25107	0.081	0.005667
10	31025929	rs11593935	T	C	0.0845	1	0.794693	0.0809	0.004492
10	31027727	rs11595135	A	G	0.0849	0.987995	0.801717	0.081	0.006384
10	31028175	rs35942086	C	G	0.0849	0.986596	1.24757	0.0811	0.00637
10	31028178	rs34696032	C	G	0.0845	0.987333	0.800275	0.0812	0.006074
10	31253781	rs117741447	T	C	0.0061	0.750677	2.3575	0.3243	0.008188
10	315119	rs10794923	C	G	0.1109	0.988255	0.809612	0.0711	0.002985
10	315525	rs10736957	A	T	0.1113	1	1.21982	0.0704	0.00477
10	31707034	rs143147703	A	G	0.0039	0.704722	0.279515	0.4314	0.003126
10	319570	rs58995378	A	G	0.0934	0.986123	1.28018	0.0767	0.001281
10	32105718	rs72786794	T	C	0.0072	0.960972	0.457444	0.2808	0.005345
10	32108917	rs72771468	T	G	0.0071	0.967714	0.464636	0.2809	0.006354
10	32110355	rs7913503	C	G	0.0074	0.938577	2.16301	0.2806	0.005976
10	32114316	rs7899891	A	G	0.0071	0.967974	2.15287	0.2809	0.006338
10	32123555	rs59453288	T	C	0.0071	0.968389	2.15394	0.2809	0.006303
10	32124164	rs2013220	T	C	0.0071	0.968418	0.464311	0.2809	0.006304
10	32129143	rs11591529	T	C	0.0071	0.968599	0.464265	0.2809	0.006301
10	32131788	rs186842174	C	G	0.0079	0.653736	0.410697	0.3123	0.004376
10	32137719	rs56408600	A	G	0.0071	0.968369	2.15437	0.2809	0.006293
10	32139926	rs11594899	T	C	0.0071	0.988749	0.459186	0.2811	0.005631
10	32158478	rs113059026	A	C	0.007	0.999715	2.17189	0.2809	0.005763
10	32160519	rs7077016	A	C	0.007	0.999715	0.460427	0.2809	0.005763
10	32161310	rs7906054	T	C	0.007	0.999715	2.17189	0.2809	0.005763
10	32174094	rs11595082	T	C	0.007	0.998894	2.17189	0.2809	0.005765
10	32176708	rs112784055	C	G	0.007	0.998917	0.460427	0.2809	0.005765
10	32190106	rs112978277	T	C	0.0071	0.994754	0.463152	0.2811	0.006173
10	32204252	rs7908614	A	C	0.0072	0.990503	2.13443	0.2808	0.006929
10	32204781	rs11813229	C	G	0.0072	0.990397	2.134	0.2808	0.006943
10	32208829	rs11594848	A	G	0.0072	0.990174	2.12804	0.2806	0.007122
10	32214122	rs16932785	A	C	0.0072	0.990085	0.4718	0.2804	0.007389
10	32215569	rs72778378	T	C	0.0072	0.990156	2.11552	0.2803	0.00751
10	32218599	rs11599690	T	C	0.0073	0.987856	0.473975	0.2802	0.007714
10	32227394	rs7095348	A	G	0.0073	0.986359	2.10771	0.2803	0.007801
10	32230578	rs7076073	A	G	0.0073	0.985765	2.10644	0.2803	0.007855
10	32238803	rs7092529	A	C	0.0073	0.981118	2.09761	0.2803	0.008212
10	32241329	rs7894229	A	C	0.0074	0.976451	0.472461	0.2804	0.007502
10	32243596	rs7903754	C	G	0.0073	0.980768	2.09635	0.2802	0.008252
10	32244835	rs72778399	T	G	0.0073	0.98036	0.477209	0.2802	0.008286
10	3232364	rs191435917	T	C	0.0046	0.557965	0.167596	0.6778	0.008403
10	32661986	rs183169962	A	C	0.002	0.392447	15.2702	0.9853	0.005666
10	328070	rs17158845	A	G	0.0897	1	0.761169	0.0778	0.0004549
10	32887099	rs138885538	T	C	0.0022	0.37872	14.7818	0.9583	0.004944
10	32928799	rs185793755	A	C	0.0023	0.585519	11.7459	0.9437	0.00904
10	33012641	rs182116465	A	C	0.0054	0.704143	0.282691	0.4619	0.006231
10	3304955	rs4489652	A	G	0.2364	1	1.15315	0.0522	0.006366
10	3306144	rs4880603	T	G	0.2372	0.989135	1.14752	0.0525	0.008755
10	332199	rs2288680	A	G	0.0888	0.980097	1.32631	0.0793	0.000367
10	33601282	rs150469927	T	C	0.0024	0.504802	65.157	1.6194	0.009901
10	33752364	rs116107575	A	G	0.0226	0.993757	1.65401	0.1585	0.001497
10	33769594	rs146348565	A	G	0.0226	0.98116	0.600676	0.1594	0.001386
10	33769812	rs150046584	A	G	0.0227	0.983504	0.603807	0.1586	0.001467
10	33772724	rs10827268	A	G	0.0248	0.970506	0.674894	0.1497	0.008631
10	34002667	rs6481865	T	G	0.0027	0.499512	8.0615	0.7445	0.005058
10	34875646	rs191972417	A	G	0.003	0.487322	0.0770578	0.9251	0.005594
10	3579207	rs117398692	A	G	0.0178	0.851069	0.61866	0.1828	0.008599
10	35834484	rs181758707	T	G	0.0029	0.742553	4.07512	0.5381	0.009033
10	36736963	rs72789039	A	T	0.0299	0.929268	0.696561	0.1301	0.005453
10	3691815	rs147537880	T	C	0.0033	0.418572	0.157962	0.6786	0.00654
10	3701995	rs186737940	T	C	0.016	0.832264	1.75962	0.1938	0.003551
10	37148523	rs146566298	A	C	0.0087	0.797341	2.77236	0.3564	0.004224
10	37187584	rs190456886	A	G	0.0076	0.838194	0.365423	0.3648	0.005789
10	37365833	rs143577007	T	C	0.0072	0.927931	0.403653	0.3338	0.006569
10	37532936	rs76085638	T	C	0.0091	0.935337	0.531209	0.2448	0.009767
10	37985742	rs147789922	T	C	0.004	0.663427	3.82248	0.4892	0.006126
10	3881878	rs76423498	T	C	0.0218	0.942166	1.5787	0.1704	0.007367
10	3891397	rs76147238	T	C	0.0228	0.964079	1.57161	0.1652	0.006207
10	3898315	rs76561934	T	C	0.0229	0.957987	0.642493	0.1646	0.007201
10	39012673	rs143639429	T	C	0.0045	0.59036	0.284478	0.4837	0.009349
10	39013652	rs142101800	A	C	0.0045	0.59036	0.284478	0.4837	0.009349
10	39015660	rs186958938	C	G	0.0045	0.59036	3.51521	0.4837	0.009349
10	404453	rs151104274	A	G	0.0507	0.967224	0.705393	0.1047	0.0008576
10	4120811	rs2397711	C	G	0.2483	0.993644	1.17199	0.0524	0.002474
10	4121705	rs7341996	A	C	0.2488	1	0.853423	0.0522	0.002401
10	4124243	rs10736984	T	C	0.249	0.992391	0.852655	0.0524	0.00234
10	4153551	rs138016620	A	G	0.0103	0.795581	1.97625	0.2526	0.007011
10	42520325	rs78248724	A	G	0.01	0.778979	0.457261	0.2964	0.008301
10	42616593	rs373789093	A	T	0.0093	0.705098	0.417404	0.3343	0.008949
10	42673513	rs189641408	T	C	0.0028	0.714226	0.145701	0.5998	0.001321
10	4300176	rs145832396	A	T	0.0114	0.807352	1.97684	0.2226	0.002199
10	4301482	rs117133567	A	G	0.0099	0.82047	2.20759	0.2387	0.0009076
10	43147668	rs189321143	T	C	0.0054	0.833607	2.53958	0.3421	0.006443
10	43166537	rs190068668	A	G	0.0049	0.835522	0.379538	0.3561	0.006521
10	43548770	rs79822255	T	C	0.0337	0.94763	1.39333	0.1281	0.009639
10	43575271	rs117193730	A	G	0.0052	0.866787	2.46847	0.3315	0.006423
10	43742471	rs188779008	A	G	0.003	0.819064	3.49069	0.4814	0.009413
10	43828123	rs12356258	A	G	0.0052	0.601538	0.215865	0.4436	0.0005478
10	43833415	rs56282135	T	C	0.0048	0.619372	4.70629	0.4596	0.0007506
10	43833925	rs67284218	A	G	0.0048	0.622937	4.71618	0.4605	0.0007563
10	43849580	rs11238518	T	C	0.0045	0.627799	0.233051	0.4661	0.001781
10	43851024	rs4948720	A	G	0.0047	0.618358	4.09677	0.4605	0.002196
10	43851301	rs7079012	T	C	0.0045	0.626511	4.30596	0.4669	0.001767
10	43851825	rs11238519	A	G	0.0045	0.626698	4.30467	0.4672	0.001781
10	43856320	rs57635889	A	G	0.0041	0.659562	4.00443	0.482	0.003995
10	43856321	rs58056072	A	T	0.0041	0.659562	4.00443	0.482	0.003995
10	43857793	rs11238520	C	G	0.0039	0.662086	0.263711	0.4757	0.005076
10	44039608	rs2999263	T	C	0.0101	0.913715	0.510074	0.2485	0.006739
10	44097662	rs11238595	A	G	0.0114	0.772051	0.454981	0.2448	0.001293
10	44252679	rs76560928	A	G	0.0118	0.802239	1.84338	0.2317	0.008303
10	44317157	rs142732313	T	C	0.0156	0.831842	0.575797	0.2098	0.008505
10	4433983	rs185642749	T	G	0.0019	0.353341	0.086285	0.9426	0.009345
10	44366737	rs146028854	A	G	0.0102	0.759132	0.479266	0.2762	0.007738
10	4448316	rs141416606	T	C	0.0023	0.523912	0.0850088	0.9545	0.00981
10	44595021	rs151273098	T	G	0.0102	0.695301	1.97506	0.2536	0.007266
10	44861273	rs75483029	A	C	0.0195	0.91484	1.61139	0.1695	0.004871
10	45009625	rs11239102	A	T	0.1374	0.994049	1.20406	0.0659	0.004815
10	45012043	rs12265667	T	C	0.1372	0.999061	0.831104	0.0658	0.004905
10	45013614	rs11239105	A	G	0.137	0.998869	0.831104	0.0658	0.004927
10	45013624	rs11239106	A	G	0.137	0.998871	0.831104	0.0658	0.004927
10	45015510	rs11239108	T	C	0.137	1	1.2043	0.0657	0.004689
10	45016129	rs2152636	T	C	0.1369	0.999957	1.20286	0.0658	0.004996
10	45016980	rs11239111	C	G	0.1369	0.99997	0.831437	0.0658	0.005022
10	45018336	rs4339991	T	C	0.1369	0.999928	0.831437	0.0658	0.00501
10	45019101	rs147574601	A	G	0.1369	0.999931	0.83152	0.0658	0.005032
10	45020022	rs10900057	A	G	0.137	0.999262	1.20382	0.0658	0.004819
10	45025340	rs141312458	A	G	0.0017	0.397523	0.0207046	1.3686	0.00461
10	45030702	rs74138428	T	C	0.1428	0.98895	0.825307	0.0648	0.003057
10	45031288	rs117816406	T	C	0.0728	0.988703	1.25734	0.0879	0.009155
10	45032962	rs12359952	T	G	0.1323	0.980005	1.19148	0.0673	0.009263
10	45034301	rs11239120	C	G	0.1368	0.998065	1.19494	0.0658	0.006807
10	45034672	rs7072122	T	C	0.1366	0.996941	0.83845	0.0658	0.007468
10	45039599	rs10900062	A	G	0.1368	0.998129	0.837947	0.0658	0.007202
10	45042411	rs11239124	A	G	0.1368	0.998146	0.838031	0.0658	0.007235
10	45042780	rs117094605	T	C	0.0743	0.99128	1.26453	0.087	0.006999
10	45045250	rs10900063	T	C	0.1368	0.998159	0.838115	0.0658	0.007264
10	45046102	rs11239126	A	G	0.1368	0.998169	1.19315	0.0658	0.007278
10	45046562	rs2184768	T	C	0.1368	0.998257	0.838534	0.0658	0.007415
10	45047171	rs1932718	A	G	0.1368	0.99846	0.839121	0.0658	0.007642
10	45047427	rs10437520	T	C	0.1368	0.99857	0.839373	0.0658	0.00774
10	45047940	rs10793542	T	C	0.1368	0.998826	1.19041	0.0657	0.008016
10	45048646	rs10437514	A	T	0.1368	0.999272	0.841222	0.0657	0.008519
10	45049354	rs73281344	A	T	0.0746	0.98731	1.2512	0.0868	0.00984
10	45049599	rs59980797	A	G	0.1369	0.999787	0.84358	0.0657	0.009599
10	45049680	rs2184770	A	G	0.1344	1	0.840885	0.0663	0.00898
10	45059217	rs17156626	T	C	0.0099	0.787414	0.466266	0.2594	0.003262
10	45123282	rs117794422	A	G	0.0692	0.997292	0.791916	0.0889	0.008728
10	45130684	rs117824195	A	T	0.0692	0.985839	0.791362	0.0894	0.008845
10	45134237	rs116946451	A	G	0.0693	0.975749	1.2682	0.0898	0.008137
10	45345628	rs1325164	A	C	0.0031	0.969543	3.5117	0.4605	0.006372
10	45383970	rs138981834	A	G	0.0049	0.594268	3.15188	0.4285	0.007389
10	45466595	rs184538905	C	G	0.0069	0.748821	0.364985	0.3641	0.005636
10	45478092	rs870957	A	G	0.3221	1	1.1344	0.048	0.00868
10	45654827	rs140070391	C	G	0.0026	0.319672	0.0585778	1.0548	0.007144
10	45658621	rs148270995	T	C	0.0026	0.314454	0.0628126	1.0592	0.008977
10	4638819	rs12259949	T	C	0.0502	0.936538	1.32035	0.1057	0.008596
10	4639985	rs2218386	A	T	0.0499	0.940295	1.31758	0.1058	0.009155
10	4640604	rs12778640	C	G	0.0498	0.940431	0.756237	0.1059	0.008341
10	4640736	rs79081454	T	C	0.0497	0.941107	1.32247	0.1059	0.00831
10	4640755	rs77514073	A	G	0.0497	0.940215	0.753294	0.1059	0.007451
10	4641422	rs1348460	A	G	0.0495	0.942156	1.33016	0.1059	0.007061
10	4641938	rs17368561	A	C	0.0495	0.943455	0.752315	0.1059	0.007207
10	4648430	rs7096965	A	G	0.0415	0.991157	0.747067	0.1125	0.009515
10	4649016	rs17369062	T	C	0.0416	0.991423	1.34125	0.1123	0.008969
10	4650669	rs7076549	A	T	0.0416	0.997829	1.35391	0.1122	0.00691
10	4653478	rs1027503	C	G	0.0417	0.998732	0.735724	0.112	0.006138
10	4653686	rs1027505	T	C	0.0417	0.998387	1.36125	0.112	0.00589
10	4653807	rs12416596	A	C	0.0416	0.998564	1.36193	0.1121	0.005836
10	4658311	rs61830180	T	G	0.0419	0.974213	0.731542	0.1131	0.005716
10	4658410	rs61830181	A	G	0.0421	0.974106	1.36179	0.1132	0.006377
10	4658772	rs1562047	A	G	0.0417	0.976415	1.36165	0.1134	0.006488
10	4659736	rs72770155	A	G	0.044	0.939216	1.3792	0.1125	0.004269
10	4661679	rs1472434	T	C	0.0415	0.9528	1.36725	0.1151	0.006565
10	48368856	rs4922517	A	C	0.0062	0.755426	2.69177	0.383	0.009738
10	48428457	rs149350424	A	C	0.0016	0.673364	8.81452	0.8368	0.009297
10	48619312	rs185825723	T	C	0.0135	0.888338	1.89667	0.2249	0.004425
10	490056	rs117412313	T	C	0.0584	0.988744	0.713053	0.0967	0.0004677
10	495175	rs117754035	A	G	0.0556	0.979361	1.43519	0.0992	0.00027
10	50523921	rs78164861	T	C	0.1908	0.997163	0.863812	0.056	0.008998
10	50559202	rs7915976	T	C	0.1122	1	1.20937	0.0698	0.006507
10	50559776	rs2889782	T	C	0.1118	1	0.832518	0.07	0.008849
10	5084728	rs11252900	A	G	0.1385	1	1.30018	0.0636	3.65e-05
10	511762	rs372278722	A	G	0.1992	0.985465	0.842653	0.0566	0.002485
10	51499686	rs374104518	T	C	0.0061	0.45143	0.168908	0.6164	0.003909
10	521831	rs138920964	A	G	0.0575	0.996097	1.38417	0.097	0.0008033
10	52488000	rs10761448	A	C	0.1526	0.984471	1.19101	0.0629	0.0055
10	525530	rs2050971	T	G	0.2518	0.993646	0.875115	0.0514	0.009527
10	52594515	rs149864279	T	C	0.0072	0.661907	0.422021	0.3278	0.008489
10	53108850	rs148096440	A	G	0.0021	0.416468	21.5721	0.9932	0.001986
10	531982	rs12258965	A	G	0.0578	1	0.723829	0.0967	0.0008291
10	532139	rs11252693	T	C	0.2931	1	1.13849	0.0488	0.007904
10	53291461	rs4935261	A	G	0.0053	0.690029	0.369354	0.3795	0.008669
10	538317	rs73577727	A	G	0.072	0.998929	1.33937	0.0874	0.0008266
10	538811	rs11252756	A	T	0.1095	1	1.2037	0.071	0.009059
10	540161	rs885593	C	G	0.0724	1	1.33242	0.0872	0.0009991
10	54046138	rs11001455	A	T	0.0707	1	0.775149	0.0868	0.003328
10	5437489	rs377001726	A	G	0.0019	0.447538	19.6249	1.1015	0.006881
10	54582066	rs11003188	C	G	0.2649	0.991454	1.14821	0.0506	0.006298
10	54583433	rs11819131	A	T	0.2648	0.999403	0.870402	0.0503	0.005825
10	54583511	rs10824809	C	G	0.2648	0.999582	0.870228	0.0503	0.005741
10	54586048	rs4098805	T	C	0.265	1	0.871622	0.0503	0.006316
10	54587704	rs35452878	A	C	0.2653	0.998935	0.869358	0.0503	0.005365
10	54587874	rs36016480	T	C	0.2487	0.999103	1.14168	0.0513	0.009829
10	54588814	rs12250215	A	T	0.2654	0.999501	1.15027	0.0503	0.00533
10	54588900	rs7904531	A	G	0.2654	0.9995	0.869358	0.0503	0.00533
10	54590020	rs11003192	A	G	0.2488	0.999467	0.875903	0.0513	0.009794
10	54590697	rs11003194	T	C	0.2654	0.999485	1.15027	0.0503	0.00533
10	54591359	rs7090355	A	G	0.2488	0.999457	0.875903	0.0513	0.009791
10	54591676	rs10824811	A	G	0.2488	0.999455	1.14168	0.0513	0.009793
10	54591837	rs10762893	A	T	0.2652	0.998652	0.868924	0.0503	0.0052
10	54591843	rs10762894	A	T	0.2652	0.998652	0.868924	0.0503	0.0052
10	54592426	rs2096242	A	T	0.2654	0.999246	1.15027	0.0503	0.005351
10	54592756	rs2105370	A	G	0.2488	0.99945	0.875903	0.0513	0.009784
10	54593781	rs11003197	T	C	0.2654	0.999435	1.15027	0.0503	0.00534
10	54594327	rs191175104	A	C	0.2653	0.99931	1.15073	0.0503	0.005239
10	54595590	rs11003202	A	C	0.2488	0.999435	0.875903	0.0513	0.009777
10	54596025	rs10824814	A	C	0.2654	0.999457	0.869271	0.0503	0.005324
10	54596462	rs12254163	A	T	0.2654	0.99945	0.869271	0.0503	0.005324
10	54596644	rs71490930	A	C	0.2488	0.999428	0.875903	0.0513	0.009776
10	54596674	rs67923009	T	C	0.2654	0.999427	0.869271	0.0503	0.005315
10	54596916	rs74134400	T	C	0.2488	0.999403	0.875815	0.0513	0.009767
10	54597282	rs71500402	T	C	0.2487	0.999212	0.876078	0.0513	0.009949
10	54597547	rs35317378	A	G	0.2487	0.9991	0.87564	0.0513	0.009677
10	54597700	rs12256304	A	G	0.2654	0.999056	0.869097	0.0503	0.005289
10	54598826	rs11003204	C	G	0.2487	0.999017	1.14214	0.0513	0.009656
10	54598895	rs12770372	T	G	0.2654	0.998971	0.869097	0.0503	0.005285
10	54598991	rs12763335	C	G	0.2487	0.99901	1.14214	0.0513	0.009652
10	54599966	rs10824815	A	G	0.2654	0.998929	0.869097	0.0503	0.005281
10	54602222	rs4935362	A	G	0.2653	0.998035	0.869532	0.0504	0.005537
10	54602946	rs143484331	C	G	0.2653	0.99771	0.869358	0.0504	0.005499
10	54602986	rs74883912	T	C	0.2664	0.99477	1.15027	0.0505	0.005543
10	54603136	rs148096417	T	C	0.2653	0.997632	1.15027	0.0504	0.005486
10	54603427	rs147963534	T	C	0.2653	0.997513	1.15039	0.0504	0.00547
10	547254	rs816600	A	G	0.0718	0.999025	1.3287	0.0874	0.001146
10	54921417	rs147333428	T	C	0.02	0.854895	0.581817	0.1866	0.003705
10	54927325	rs117372964	A	C	0.0199	0.848894	0.579436	0.1869	0.0035
10	55133594	rs139055320	A	C	0.0056	0.674775	2.78347	0.3761	0.006494
10	554186	rs12251997	T	C	0.0717	0.997846	1.33202	0.0874	0.00104
10	554631	rs12246490	A	G	0.0717	0.997695	1.33269	0.0875	0.001026
10	555223	rs816583	T	C	0.2432	0.998832	1.17081	0.0523	0.002555
10	555246	rs6560848	T	C	0.2433	0.998839	0.85257	0.0522	0.002266
10	555514	rs7071018	T	C	0.2434	0.99873	1.17175	0.0522	0.00241
10	556129	rs10466270	A	G	0.2924	1	1.13462	0.0487	0.009493
10	55617177	rs7083307	T	C	0.0058	0.854609	2.57384	0.3479	0.006586
10	55735549	rs11003961	C	G	0.0363	0.993158	0.728112	0.1222	0.009446
10	55768150	rs11004000	A	C	0.2741	0.998546	0.861828	0.0501	0.002997
10	55768822	rs2660149	T	G	0.2744	1	1.1623	0.0502	0.002717
10	55768859	rs2660148	A	G	0.2745	0.999775	0.862517	0.0501	0.003175
10	557749	rs816582	A	G	0.2506	0.992887	0.863726	0.052	0.00479
10	55779768	rs3812660	A	G	0.292	0.996087	0.872843	0.0491	0.005578
10	55779909	rs2660169	C	G	0.292	0.99603	0.873891	0.0491	0.006034
10	55781700	rs57677598	T	C	0.2928	0.996103	1.14488	0.0491	0.005829
10	55783383	rs74136913	A	G	0.2931	0.993821	1.14694	0.0491	0.005223
10	55783623	rs74136914	T	C	0.2932	0.993751	0.871709	0.0491	0.005144
10	55784055	rs74136917	A	T	0.293	0.99361	1.14545	0.0491	0.005674
10	55786003	rs76258652	T	C	0.2933	0.994473	1.14648	0.049	0.005317
10	55786498	rs57278491	A	G	0.2933	0.994415	0.872145	0.049	0.005295
10	55786810	rs57076694	T	C	0.2931	0.994254	0.873192	0.049	0.005688
10	55788951	rs2610834	A	G	0.2934	0.993973	1.14763	0.049	0.004976
10	55796399	rs61159060	A	C	0.2923	0.991494	0.871622	0.0492	0.00527
10	55798725	rs16937872	T	C	0.2951	0.997233	1.1466	0.0489	0.005187
10	55798819	rs56335622	T	C	0.295	0.997207	1.14717	0.0489	0.005012
10	55799149	rs74135767	A	G	0.2948	0.99511	1.14614	0.049	0.005369
10	55799253	rs74135768	A	G	0.2948	0.994393	1.14568	0.049	0.005512
10	55799307	rs74135769	A	G	0.2956	0.993554	1.14866	0.049	0.004682
10	56290216	rs12217624	A	T	0.4001	0.983876	1.12874	0.0466	0.009353
10	56294468	rs11004353	T	C	0.402	1	1.12817	0.0462	0.009105
10	563089	rs1891256	T	G	0.2429	0.989024	1.19137	0.0526	0.0008608
10	56528170	rs72637043	T	C	0.0703	0.966082	1.283	0.0887	0.004957
10	565831	rs11252919	A	C	0.0752	0.980307	1.36356	0.086	0.0003137
10	566395	rs4880704	T	C	0.2416	1	1.19949	0.0523	0.0005099
10	566592	rs1621280	T	C	0.2416	0.999277	0.827869	0.0524	0.0003155
10	56699427	rs139693643	A	C	0.0061	0.634305	0.375499	0.3649	0.007264
10	568485	rs947468	A	C	0.2409	0.996971	0.824235	0.0526	0.0002352
10	569186	rs2605903	A	G	0.2413	0.996966	1.20889	0.0525	0.000302
10	570172	rs1672503	T	C	0.2961	0.983467	0.871709	0.0491	0.005166
10	570543	rs7068385	C	G	0.2485	0.997538	0.840801	0.052	0.0008595
10	572674	rs73581612	A	C	0.0561	0.984327	1.45645	0.0986	0.0001369
10	572751	rs75497619	T	C	0.0561	0.984325	1.45645	0.0986	0.000137
10	573131	rs7906612	T	C	0.1095	0.99099	1.21325	0.0714	0.006784
10	574321	rs61831025	A	T	0.2507	0.983174	0.834769	0.0522	0.0005441
10	574369	rs73581620	A	G	0.0754	0.964508	1.3573	0.0867	0.0004281
10	574487	rs115570648	T	C	0.0553	0.947119	1.48498	0.1009	8.888e-05
10	574892	rs7912017	C	G	0.2535	0.98149	0.83152	0.052	0.0003867
10	57516023	rs10825603	A	C	0.4742	0.995716	1.12311	0.0448	0.009464
10	57517734	rs12241961	A	T	0.4751	1	0.890119	0.0447	0.009248
10	57518727	rs10740634	T	C	0.4745	0.999824	1.12513	0.0447	0.008333
10	57519585	rs10825604	T	G	0.4747	0.999808	0.889141	0.0447	0.008516
10	575196	rs12263280	T	C	0.056	0.984219	1.45645	0.0986	0.0001377
10	57519829	rs10763258	A	G	0.4745	0.999786	0.888874	0.0447	0.008367
10	57519988	rs11005003	A	G	0.4745	0.999618	1.12502	0.0447	0.008388
10	57520412	rs61041949	C	G	0.4745	0.999481	0.888963	0.0447	0.008426
10	57520439	rs7086855	T	G	0.4746	0.999492	0.889229	0.0447	0.008583
10	57521574	rs7915549	T	G	0.4747	0.999831	0.889585	0.0447	0.008814
10	57521753	rs1916533	T	C	0.4747	0.999853	0.889585	0.0447	0.008825
10	57521888	rs10825605	T	C	0.4746	0.999871	0.889318	0.0447	0.008651
10	57522015	rs12415188	A	C	0.4747	0.999872	0.889674	0.0447	0.00883
10	57522304	rs10763259	A	G	0.4746	0.999915	1.12434	0.0447	0.008679
10	57523270	rs1916535	A	G	0.4746	0.999938	0.889407	0.0447	0.008707
10	57523357	rs11005005	T	C	0.4746	0.999927	1.12434	0.0447	0.008715
10	57523605	rs1916536	T	C	0.4746	0.999899	1.12423	0.0447	0.008721
10	57524052	rs7913895	A	C	0.4746	0.999847	1.12423	0.0447	0.008734
10	57524439	rs2140401	A	G	0.4743	0.998431	0.889407	0.0447	0.008752
10	57524820	rs7072666	A	G	0.4742	0.997839	0.889674	0.0447	0.008945
10	57524827	rs7091205	A	G	0.4742	0.997839	1.12401	0.0447	0.008944
10	57525000	rs1916539	A	G	0.4745	0.999257	0.889852	0.0447	0.008973
10	57525079	rs1916540	T	C	0.4745	0.999251	0.889852	0.0447	0.008975
10	57525095	rs1916541	A	G	0.4745	0.999249	0.889852	0.0447	0.008975
10	57525259	rs1916542	A	G	0.4745	0.999236	1.12378	0.0447	0.008978
10	57525622	rs11005009	A	G	0.4746	0.999706	1.12423	0.0447	0.00877
10	57526104	rs10763260	T	G	0.4746	0.999673	1.12423	0.0447	0.008779
10	57526552	rs1916545	A	G	0.4746	0.999646	0.889585	0.0447	0.008795
10	57526586	rs1916546	A	T	0.4746	0.999644	1.12412	0.0447	0.008796
10	57526742	rs1916547	A	C	0.4748	0.999607	0.889852	0.0447	0.008962
10	57526746	rs1916548	A	G	0.4746	0.999211	0.890831	0.0447	0.009644
10	57526906	rs7070386	A	C	0.4746	0.999627	1.12412	0.0447	0.008802
10	57527262	rs10430550	T	C	0.4746	0.999521	1.12412	0.0447	0.008836
10	57527866	rs61853876	T	C	0.4746	0.999586	1.12412	0.0447	0.008811
10	57528059	rs4385798	T	C	0.4746	0.99958	1.12412	0.0447	0.008815
10	57528364	rs10825607	T	G	0.4746	0.999572	0.889585	0.0447	0.008821
10	57528551	rs10825608	A	G	0.4746	0.999567	1.12412	0.0447	0.008824
10	57528808	rs7916471	T	C	0.4746	0.999546	0.889674	0.0447	0.008868
10	57528811	rs11005011	T	C	0.4746	0.99955	1.12401	0.0447	0.008867
10	57529034	rs10825609	A	G	0.4746	0.99951	0.889674	0.0447	0.008873
10	57529449	rs10825610	T	C	0.4742	0.998609	1.123	0.0447	0.009458
10	57529484	rs10825611	T	C	0.4746	0.999743	0.889763	0.0447	0.008952
10	57530156	rs1916507	T	C	0.4746	0.999302	1.12345	0.0447	0.009158
10	57530167	rs1916508	T	C	0.4746	0.999294	0.890119	0.0447	0.009157
10	57530933	rs2384673	A	G	0.4747	0.999033	1.12322	0.0447	0.009291
10	57531813	rs10825615	T	C	0.4747	0.998489	1.12322	0.0447	0.009286
10	57531993	rs4109631	T	G	0.4747	0.998384	1.12322	0.0447	0.009281
10	57533777	rs10825616	T	C	0.4748	0.997194	0.890564	0.0447	0.009493
10	57534734	rs4626986	T	C	0.4748	0.996608	0.890475	0.0447	0.009496
10	57534806	rs4631786	A	C	0.4748	0.996557	1.123	0.0447	0.009503
10	57535141	rs6481181	A	T	0.4748	0.99631	1.12311	0.0447	0.009427
10	57535362	rs7100339	T	C	0.4748	0.996238	0.890475	0.0447	0.009491
10	57535545	rs7100521	C	G	0.4748	0.996102	1.123	0.0447	0.009503
10	57536023	rs10763261	A	T	0.4748	0.995822	1.123	0.0447	0.009495
10	57536153	rs10763262	A	G	0.4748	0.995731	0.890475	0.0447	0.009508
10	57536511	rs10825620	T	G	0.4748	0.995427	1.123	0.0447	0.009506
10	57537435	rs1916493	C	G	0.4738	0.992492	0.890831	0.0448	0.009875
10	576248	rs12240790	A	T	0.2521	0.979771	1.20105	0.0522	0.0004501
10	576279	rs12265460	C	G	0.2523	0.97957	0.830689	0.0522	0.0003771
10	576514	rs113210208	T	C	0.0906	0.988926	0.807348	0.0785	0.006429
10	577285	rs7893218	T	C	0.0717	0.986611	1.37328	0.088	0.0003153
10	577392	rs12267607	C	G	0.0557	0.982398	0.682495	0.0993	0.0001196
10	577444	rs7912391	A	G	0.0717	0.986623	1.37314	0.088	0.0003162
10	5775108	rs138282137	A	G	0.011	0.701138	2.3441	0.2866	0.002954
10	577677	rs12261940	A	G	0.248	0.988563	1.1983	0.0524	0.0005489
10	578276	rs60836082	T	C	0.248	0.988544	0.834435	0.0524	0.0005476
10	578420	rs57817002	A	G	0.2481	0.988516	1.20045	0.0523	0.0004817
10	57891931	rs192142007	T	C	0.0073	0.642823	2.72699	0.3736	0.007254
10	5799129	rs143750874	A	G	0.011	0.703382	0.446775	0.2827	0.004369
10	581525	rs58828402	A	G	0.0749	0.956476	1.35744	0.0879	0.0005102
10	583548	rs11253065	A	G	0.0578	0.981575	1.42547	0.0973	0.0002695
10	58403696	rs183518219	T	G	0.0056	0.565087	0.311611	0.4498	0.009528
10	587468	rs59771674	A	G	0.247	0.99602	0.834602	0.0522	0.0005323
10	588126	rs11253082	T	C	0.1115	0.983881	1.22556	0.0709	0.004093
10	588141	rs7071903	T	G	0.2505	0.980549	0.829859	0.0523	0.0003606
10	588406	rs10904450	A	G	0.247	0.997254	0.834769	0.0521	0.0005325
10	589196	rs12252088	T	C	0.0906	1	1.22777	0.0781	0.008616
10	589228	rs12252141	T	C	0.1095	1	1.19913	0.0705	0.009979
10	590082	rs12266646	T	G	0.0907	0.999092	1.23023	0.0781	0.007978
10	591307	rs73574227	A	G	0.0908	0.998989	1.23109	0.0781	0.007762
10	591637	rs72635989	A	G	0.247	0.998963	0.834769	0.0521	0.000523
10	592283	rs816646	A	G	0.2954	1	1.1402	0.0487	0.007117
10	59278637	rs141833575	A	G	0.0078	0.755879	2.05094	0.2754	0.009097
10	592926	rs7076375	T	G	0.2459	1	1.19937	0.0522	0.0004903
10	593646	rs12249596	C	G	0.0529	1	0.689561	0.1021	0.0002729
10	598813	rs11253163	C	G	0.0724	0.995995	1.36561	0.0872	0.0003493
10	599732	rs7913021	T	C	0.0724	0.996272	1.36725	0.0871	0.0003297
10	60051038	rs187019644	A	G	0.0086	0.886997	2.13721	0.279	0.006481
10	60065349	rs150529005	A	G	0.0086	0.890961	0.481331	0.2752	0.007895
10	601089	rs816650	T	C	0.0725	1	1.38002	0.0868	0.0002058
10	601114	rs816651	T	C	0.2502	0.987746	0.822012	0.0521	0.0001669
10	601143	rs79332161	T	C	0.2451	0.99504	1.21022	0.0522	0.0002565
10	601771	rs7093951	A	G	0.0727	0.997447	1.37451	0.0869	0.0002526
10	601942	rs67354918	T	G	0.0727	0.997113	1.37506	0.087	0.0002493
10	601964	rs73576221	A	G	0.0612	0.984162	1.42861	0.0956	0.0001916
10	60378924	rs372105779	A	G	0.0044	0.687108	0.164557	0.6485	0.005389
10	60395584	rs371591975	A	G	0.0041	0.71753	0.175995	0.663	0.008789
10	604437	rs12261340	T	C	0.1123	0.990477	1.20117	0.0706	0.009442
10	604545	rs12255632	A	G	0.0748	0.993413	1.32817	0.0859	0.0009571
10	60540020	rs118092764	T	C	0.0063	0.52982	2.695	0.3836	0.009745
10	605525	rs2794954	A	G	0.2517	0.991431	0.846962	0.0519	0.001374
10	605652	rs2605904	A	T	0.2521	0.988969	1.18093	0.0519	0.001367
10	605882	rs11253192	A	T	0.0585	0.995188	0.718277	0.0965	0.0006051
10	606705	rs12265680	T	C	0.0586	0.996997	1.38722	0.0964	0.0006868
10	606908	rs2605905	C	G	0.0967	1	0.8244	0.0746	0.009612
10	607307	rs816622	A	T	0.2508	0.992529	0.848657	0.052	0.001594
10	6084653	rs12569923	C	G	0.194	0.987099	0.848403	0.056	0.00335
10	6087026	rs706780	A	C	0.2043	1	1.15373	0.055	0.009286
10	6101598	rs78556477	A	G	0.2031	0.992844	1.19268	0.0548	0.001317
10	610165	rs73576243	A	G	0.0597	0.995426	1.38127	0.0953	0.0007043
10	61025299	rs192038025	A	C	0.0046	0.665438	0.314932	0.4279	0.006934
10	612945	rs12261462	T	G	0.0585	0.995394	1.37795	0.0964	0.000879
10	61307512	rs183681393	C	G	0.0029	0.59883	5.13921	0.6133	0.007602
10	614358	rs17159676	A	C	0.0586	0.995987	0.723178	0.0961	0.0007476
10	614599	rs112463933	A	G	0.0586	0.996133	1.38237	0.0961	0.0007562
10	614946	rs12265644	A	G	0.0586	0.996347	1.38168	0.0961	0.0007693
10	61597537	rs79758510	A	C	0.2133	0.979872	0.863208	0.0546	0.007103
10	61772054	rs77152415	A	T	0.0048	0.658025	0.302946	0.4271	0.005169
10	619316	rs17159691	A	G	0.0587	1	0.730373	0.096	0.001065
10	62013067	rs17806245	T	C	0.0678	0.993925	0.794136	0.0893	0.009835
10	62013157	rs16914658	T	C	0.068	0.994379	0.794613	0.089	0.00982
10	62013222	rs72820477	T	C	0.068	0.994775	1.2591	0.089	0.009662
10	62013597	rs35749260	A	G	0.0678	0.996504	0.792708	0.0891	0.009139
10	62014315	rs12413212	A	G	0.068	1	1.26263	0.0887	0.008531
10	62014417	rs12413208	T	C	0.068	0.999473	1.26352	0.0887	0.008359
10	62019322	rs12413099	A	C	0.0676	0.994563	1.27341	0.0892	0.006706
10	62020728	rs16914670	C	G	0.0676	0.991824	1.27903	0.0892	0.005788
10	62027535	rs16914683	T	C	0.0672	0.992674	1.28287	0.0894	0.005347
10	62027606	rs16914687	T	C	0.0672	0.992699	0.779424	0.0894	0.005333
10	62031126	rs11818170	A	C	0.067	0.994177	1.28518	0.0895	0.005045
10	62031981	rs79920459	T	C	0.0679	0.994766	0.79247	0.089	0.008958
10	62033793	rs80101495	A	G	0.0678	0.995386	1.26175	0.0891	0.009033
10	621338	rs12245224	T	C	0.059	1	1.36848	0.0957	0.001053
10	62143348	rs7895653	T	C	0.3326	0.997656	1.15396	0.0475	0.002558
10	62146576	rs4948412	T	C	0.2334	0.997999	0.868142	0.053	0.00766
10	62146640	rs4948413	T	C	0.2334	0.997925	1.15177	0.053	0.007677
10	62146690	rs9633532	A	G	0.2334	0.99804	1.15189	0.053	0.007638
10	62150848	rs3808942	T	C	0.2345	1	1.16824	0.0537	0.003789
10	62151015	rs3808943	T	C	0.2345	1	1.14694	0.0529	0.009637
10	62152470	rs4948415	T	C	0.2348	0.998708	0.856501	0.0537	0.003902
10	62152938	rs10821748	C	G	0.2346	0.99963	1.14648	0.053	0.009842
10	62154169	rs4948416	T	C	0.2346	0.999685	0.872145	0.053	0.00977
10	62155308	rs7903441	T	C	0.3333	1	1.15604	0.0475	0.002279
10	62156154	rs12416380	A	G	0.2346	0.999318	0.872057	0.053	0.009763
10	62160833	rs10761494	A	T	0.2438	0.995879	0.851633	0.0532	0.002515
10	62161618	rs4948417	A	G	0.2345	0.996925	0.871534	0.053	0.009526
10	62163327	rs10994329	A	C	0.2336	0.996059	1.1535	0.0531	0.007141
10	62163729	rs1599166	A	G	0.2348	0.995235	1.16731	0.0538	0.004062
10	62165578	rs7909961	T	C	0.2347	0.994482	0.857015	0.0538	0.004157
10	62248918	rs118076993	T	C	0.0123	0.77208	0.555715	0.2247	0.008922
10	622743	rs113718883	A	T	0.0588	0.997829	0.729862	0.0958	0.001018
10	62289800	rs10761515	T	C	0.1671	0.999216	1.17281	0.0615	0.00961
10	62307139	rs185326784	A	G	0.004	0.683924	3.26056	0.4013	0.003231
10	624127	rs10128312	T	C	0.0612	0.996254	0.751638	0.0947	0.002566
10	625003	rs12256254	A	G	0.0613	0.996391	0.750812	0.0947	0.002467
10	62543367	rs1904416	T	C	0.139	0.999289	0.839877	0.0639	0.006326
10	62543599	rs1904417	T	G	0.139	0.999426	1.19065	0.0639	0.00633
10	62544921	rs2448346	A	G	0.1388	0.999873	0.840633	0.0639	0.006591
10	62545142	rs2448347	A	G	0.279	0.993247	0.833935	0.05	0.0002815
10	62545777	rs2261327	A	G	0.1388	1	0.840969	0.0639	0.006696
10	62546113	rs3213051	A	G	0.1388	0.999905	1.18958	0.0639	0.006591
10	62546314	rs2456774	T	C	0.1388	1	0.840969	0.0639	0.006695
10	62547124	rs2448348	A	G	0.1388	1	0.840885	0.0639	0.006694
10	62547569	rs2170007	T	G	0.1391	0.999991	0.840213	0.0639	0.006433
10	62548098	rs2456772	C	G	0.1391	0.999991	0.840213	0.0639	0.006433
10	62548888	rs2456771	A	G	0.1387	0.999307	1.18875	0.0639	0.006847
10	62549075	rs2456770	A	G	0.1391	1	0.844762	0.0639	0.008257
10	62549344	rs2928096	C	G	0.1388	1	0.840885	0.0639	0.006694
10	62549422	rs2939950	T	C	0.1389	1	0.842653	0.0638	0.007302
10	62550330	rs2456775	T	G	0.1388	0.999796	1.1891	0.0639	0.006726
10	62550719	rs2448363	T	C	0.139	0.998988	0.840045	0.0639	0.006394
10	62550917	rs2448362	T	C	0.1387	0.998935	0.840801	0.0639	0.006669
10	62551889	rs2456777	A	G	0.1388	0.999181	1.18851	0.0639	0.006869
10	62551890	rs2456778	A	T	0.1387	0.998661	1.18708	0.0639	0.007325
10	62553127	rs2448361	T	C	0.1396	0.998543	0.844171	0.0638	0.00794
10	62553763	rs1871446	A	G	0.1389	0.998974	1.18803	0.0639	0.006996
10	62556066	rs2448360	A	G	0.1396	0.998528	1.18448	0.0638	0.007958
10	62556358	rs2456765	T	C	0.1396	0.998521	1.18436	0.0638	0.008017
10	62556589	rs2456766	T	C	0.1389	0.998976	1.1878	0.0639	0.007065
10	62557044	rs2448359	T	C	0.1396	0.998521	0.84434	0.0638	0.00802
10	62557125	rs2456767	T	C	0.1389	0.998979	1.1878	0.0639	0.007068
10	62557260	rs2448358	T	G	0.1389	0.999075	0.842148	0.0639	0.00715
10	62557577	rs2448357	C	G	0.1392	0.999081	0.841474	0.0639	0.006873
10	62558101	rs2448356	A	G	0.1389	0.998841	1.1878	0.0639	0.007056
10	62558122	rs2456768	T	G	0.1389	0.998842	1.1878	0.0639	0.007056
10	62558449	rs2448355	A	G	0.139	0.999137	1.18803	0.0639	0.006984
10	62558530	rs2448354	T	G	0.1392	0.999052	0.840885	0.0639	0.006659
10	62558611	rs2448353	T	G	0.1394	1	0.838534	0.0638	0.00574
10	62558674	rs2448351	T	C	0.1391	0.994522	0.840633	0.064	0.006712
10	62570093	rs189264420	C	G	0.0111	0.780247	2.21887	0.2433	0.001053
10	6257873	rs2148292	T	C	0.0044	0.475443	3.80076	0.4873	0.006151
10	62825131	rs140018476	T	C	0.0065	0.578341	0.402243	0.3501	0.009294
10	629177	rs12255922	A	G	0.0588	0.996147	1.36766	0.096	0.001114
10	63056556	rs111299318	A	G	0.0024	0.548849	5.80547	0.6707	0.00873
10	63107618	rs189365188	T	C	0.0054	0.622099	0.319052	0.3981	0.004108
10	63224520	rs186263644	A	G	0.0036	0.485265	0.151526	0.5624	0.0007936
10	632615	rs11253265	A	C	0.0586	0.994825	0.732201	0.0961	0.001185
10	63295637	rs182804141	T	C	0.0032	0.485539	0.151087	0.6036	0.001742
10	63349780	rs142636866	A	T	0.013	0.784496	1.96384	0.2415	0.005202
10	63392643	rs184768339	A	T	0.007	0.486531	3.94757	0.4468	0.002116
10	63558515	rs139390067	T	C	0.0428	0.996952	0.742895	0.1125	0.008234
10	63559049	rs116904659	T	C	0.0428	0.997008	0.742895	0.1125	0.008231
10	63563904	rs117491855	A	C	0.0429	0.996899	1.34541	0.1125	0.008329
10	63599377	rs375207712	C	G	0.0313	0.996533	1.43032	0.131	0.006301
10	63604734	rs4948478	A	T	0.0313	0.999321	1.43319	0.131	0.006011
10	636509	rs17159711	A	C	0.0583	1	1.34932	0.0959	0.001773
10	637605	rs17159715	C	G	0.0581	0.995979	0.739708	0.0963	0.001751
10	638619	rs117312679	A	C	0.0578	0.992682	1.36343	0.0966	0.001338
10	639762	rs58365451	C	G	0.0575	0.993024	1.34891	0.0966	0.001954
10	641135	rs73588170	A	G	0.0583	0.991301	0.73646	0.0965	0.00152
10	64314372	rs57881721	T	C	0.0149	0.996103	0.624253	0.1822	0.0097
10	64318072	rs76049369	T	G	0.0149	0.999962	1.59824	0.1818	0.009919
10	64503797	rs74880340	T	C	0.0165	0.832873	1.69063	0.192	0.006239
10	64550312	rs117029627	T	C	0.0164	0.84342	1.6423	0.1911	0.009418
10	64881382	rs35778153	T	C	0.0189	0.915633	0.649859	0.1653	0.009128
10	64883312	rs2896497	T	C	0.0189	0.917579	0.652137	0.1652	0.009663
10	64888493	rs35768343	T	C	0.0188	0.923146	1.53449	0.1652	0.009522
10	64888745	rs67710017	A	C	0.0188	0.92319	1.53449	0.1652	0.009523
10	64890486	rs35131883	A	G	0.0187	0.926158	1.54666	0.1654	0.008363
10	64894047	rs871689	T	G	0.0182	0.942594	0.647847	0.1661	0.008972
10	64896910	rs34429458	C	G	0.0184	0.944399	0.646618	0.1654	0.008376
10	64902943	rs34603929	A	G	0.0184	0.945234	1.54172	0.1653	0.008827
10	64905113	rs36100606	C	G	0.0184	0.945782	0.649469	0.1653	0.009008
10	64907351	rs35125633	T	C	0.0184	0.946467	1.53741	0.1652	0.009218
10	64908689	rs12770187	T	C	0.0184	0.94696	1.53618	0.1651	0.00933
10	64914467	rs1046521	A	G	0.0184	0.949437	0.653574	0.1649	0.009897
10	64924618	rs112358768	T	C	0.0183	0.952502	1.53311	0.165	0.009596
10	64925657	rs34188653	A	G	0.0185	0.948662	1.53219	0.165	0.009722
10	64932777	rs72829157	C	G	0.0186	0.953726	1.55987	0.1651	0.007073
10	64968767	rs140246758	A	G	0.0041	0.579582	5.20178	0.6236	0.008188
10	64976193	rs72829184	A	G	0.018	0.952932	1.53818	0.1667	0.00977
10	64982172	rs34899893	T	G	0.018	0.952965	1.53818	0.1667	0.00977
10	64982990	rs66929943	T	G	0.018	0.952738	0.649664	0.1666	0.009647
10	64988623	rs35885463	T	C	0.018	0.952956	0.650054	0.1667	0.009756
10	64989573	rs12770806	T	C	0.018	0.95294	1.53849	0.1667	0.009751
10	65014675	rs12773235	A	G	0.0171	0.96024	1.62824	0.1701	0.004168
10	65017242	rs34568091	T	C	0.0165	0.981499	0.592799	0.1708	0.002197
10	65018253	rs12775231	T	C	0.0165	0.981578	1.68725	0.1708	0.002193
10	65020018	rs72829202	T	C	0.0165	0.981607	0.59274	0.1708	0.002193
10	65022022	rs12766208	C	G	0.0165	0.98167	1.68725	0.1708	0.002192
10	65027608	rs36036508	A	G	0.0165	0.981801	0.592562	0.1708	0.002184
10	65052314	rs12780979	T	C	0.0164	0.985083	1.67833	0.171	0.002456
10	65056620	rs72831023	T	C	0.0163	0.995321	0.591141	0.171	0.002104
10	65067003	rs67586772	T	C	0.0162	0.998675	0.589489	0.1709	0.001987
10	65091110	rs12783001	T	C	0.0162	1	0.589489	0.1709	0.001987
10	65096434	rs72835357	A	G	0.0162	1	0.589489	0.1709	0.001987
10	65098465	rs72835361	A	G	0.0162	1	0.589489	0.1709	0.001987
10	65110040	rs34204266	T	C	0.0162	0.999644	0.588723	0.171	0.001947
10	65110532	rs76660108	A	G	0.0162	0.999559	1.69927	0.171	0.001937
10	65112853	rs12762639	C	G	0.0162	0.999204	1.70199	0.1712	0.00189
10	65117845	rs12772006	A	T	0.0162	0.998742	0.585728	0.1713	0.001797
10	65119858	rs72835387	T	C	0.0162	0.9979	1.7179	0.1716	0.001609
10	65120962	rs35732435	T	C	0.0161	0.999401	1.71927	0.1716	0.001592
10	65124779	rs143295453	T	C	0.0041	0.576305	5.18983	0.6223	0.008138
10	65134282	rs35693916	T	G	0.0161	0.998894	0.581933	0.1717	0.001614
10	65138599	rs17740722	T	C	0.0161	0.998824	0.581991	0.1717	0.001619
10	65156965	rs34730656	T	G	0.0161	0.99773	1.71549	0.1717	0.001671
10	65157708	rs67453614	A	C	0.0161	0.997472	0.583273	0.1717	0.001691
10	65161786	rs12780983	T	C	0.0162	0.99871	1.70148	0.1716	0.001946
10	65163006	rs35468796	T	G	0.0162	0.999234	0.587958	0.1716	0.001964
10	65165762	rs34028683	T	C	0.0162	0.999234	0.587958	0.1716	0.001964
10	65166770	rs7915339	C	G	0.0162	0.999238	1.7008	0.1716	0.001964
10	65173373	rs2393971	A	G	0.0162	0.999247	1.7008	0.1716	0.001965
10	65187911	rs17813795	A	G	0.0162	0.999239	0.587958	0.1716	0.001964
10	65188403	rs17740989	T	C	0.0162	0.99926	1.70063	0.1716	0.001966
10	65192539	rs12762599	A	C	0.0162	0.999264	0.588017	0.1716	0.001966
10	65193018	rs111346856	A	G	0.0149	0.973989	1.59632	0.1807	0.009633
10	65200575	rs34230554	T	C	0.0162	0.999268	1.70063	0.1716	0.001967
10	65201076	rs56206255	A	G	0.0162	0.999268	1.70063	0.1716	0.001967
10	65201926	rs17741131	T	C	0.0162	0.999273	0.588017	0.1716	0.001967
10	65207288	rs147313811	T	C	0.0041	0.575943	5.16188	0.6211	0.008234
10	65211780	rs35322962	T	C	0.0162	0.999261	1.70063	0.1716	0.001968
10	65211850	rs34037284	T	C	0.0163	0.995301	0.587781	0.1716	0.001952
10	65213577	rs12761593	T	C	0.0162	0.999266	1.70046	0.1716	0.001969
10	65213644	rs12761965	A	G	0.0162	0.999266	1.70046	0.1716	0.001969
10	65214571	rs67019024	A	G	0.0162	0.99926	0.588075	0.1716	0.00197
10	65218797	rs10509188	A	G	0.0163	0.993583	1.6854	0.1717	0.002362
10	65225450	rs1054693	T	C	0.0161	0.99661	1.69995	0.1719	0.002029
10	65235995	rs55634046	T	G	0.0162	0.998756	0.58996	0.1717	0.002116
10	65238652	rs36089084	A	T	0.0162	0.998753	0.58996	0.1717	0.002116
10	65248507	rs12770873	A	G	0.0162	0.998745	0.590019	0.1717	0.002118
10	65250373	rs12762907	A	G	0.0163	0.994421	0.584733	0.1718	0.001786
10	65254058	rs72837051	T	C	0.0162	0.998732	1.69503	0.1717	0.002117
10	65254510	rs71508969	T	C	0.0162	0.998729	1.69503	0.1717	0.002117
10	65260161	rs12770482	T	C	0.0162	0.998721	1.69673	0.1717	0.002077
10	65262685	rs12785227	A	G	0.0162	0.998718	0.58996	0.1717	0.002117
10	65274839	rs35386465	A	G	0.0161	0.994915	1.68135	0.1719	0.002509
10	65278764	rs72837076	T	G	0.0161	0.994296	1.68085	0.1719	0.002523
10	65333946	rs6479909	T	C	0.0168	0.974555	1.69927	0.1697	0.001783
10	65338410	rs35403056	A	G	0.0166	0.966836	1.70779	0.1712	0.001774
10	65344397	rs12765951	C	G	0.0165	0.965049	1.70591	0.1719	0.001891
10	65345851	rs35688755	A	G	0.0163	0.9541	0.589724	0.1739	0.002392
10	65346509	rs34577847	C	G	0.0166	0.951521	0.586724	0.1728	0.002025
10	65351581	rs6479911	A	G	0.0169	0.934094	0.582282	0.1722	0.00169
10	65354080	rs10761788	A	G	0.0167	0.921679	1.70029	0.1747	0.00238
10	65356798	rs9804224	A	G	0.0167	0.914542	0.587311	0.1753	0.002396
10	65358501	rs7074768	A	G	0.0168	0.90322	1.70557	0.1762	0.002443
10	65360089	rs34357212	T	C	0.0165	0.896123	1.69995	0.1784	0.002945
10	65364247	rs35978279	A	G	0.0145	0.817262	0.582166	0.1991	0.006581
10	65364539	rs12258858	T	G	0.0146	0.814177	0.585259	0.199	0.007091
10	65364772	rs74550243	T	C	0.0146	0.813936	1.71309	0.1994	0.006937
10	6550199	rs596866	A	G	0.3312	1	1.14374	0.0485	0.005629
10	6556554	rs571715	T	C	0.3304	0.98408	1.14271	0.0489	0.006344
10	6556854	rs574521	T	C	0.3302	0.983771	1.14248	0.0489	0.006453
10	6558269	rs585881	A	G	0.3304	0.982269	1.14214	0.0489	0.006603
10	6558340	rs519951	T	C	0.3275	0.976453	0.87564	0.0492	0.006965
10	6560702	rs506989	T	G	0.3279	0.977738	0.874415	0.0491	0.006298
10	6562198	rs541709	T	C	0.3287	0.978307	0.876955	0.0491	0.007451
10	6562879	rs569158	T	G	0.3285	0.977389	0.878271	0.0491	0.008176
10	6569374	rs190220784	A	G	0.0103	0.683616	2.00571	0.268	0.00941
10	6572225	rs11259403	T	C	0.4807	1	1.12311	0.0445	0.009085
10	65802379	rs190120753	A	G	0.0036	0.580648	3.9753	0.5191	0.007842
10	662688	rs17159756	A	G	0.0577	1	1.3193	0.0972	0.004345
10	6633599	rs146784085	T	C	0.0048	0.470039	0.171598	0.6339	0.005429
10	66485990	rs34028323	T	C	0.0694	0.998917	1.2492	0.0863	0.009899
10	66629228	rs146955113	T	C	0.0058	0.646782	0.348227	0.3734	0.004724
10	66854006	rs182183497	T	C	0.0064	0.667104	0.325921	0.3507	0.001391
10	66893863	rs147409891	A	C	0.0067	0.681184	2.90026	0.3371	0.001584
10	67108425	rs146537221	T	C	0.0073	0.710039	2.7924	0.3311	0.001923
10	67165875	rs147551724	A	G	0.0068	0.748433	3.03588	0.3457	0.001314
10	67289025	rs148581462	T	C	0.0065	0.577342	3.13428	0.4077	0.005078
10	67292375	rs139432263	A	G	0.0061	0.790075	2.91742	0.3656	0.003408
10	67294878	rs116846344	A	G	0.0075	0.634512	0.410861	0.3291	0.006883
10	67304475	rs182449039	C	G	0.0056	0.795796	0.343146	0.3749	0.004333
10	67461627	rs16921731	A	G	0.2988	1	1.14855	0.0495	0.005186
10	67466390	rs72804348	A	C	0.2983	0.998555	0.873541	0.0496	0.006383
10	67468041	rs61858319	A	G	0.2988	0.99638	0.876604	0.0496	0.007955
10	67514884	rs12569681	T	C	0.3021	0.990504	0.879502	0.0492	0.009025
10	67516612	rs7097243	A	T	0.3021	0.991213	1.13815	0.0492	0.008516
10	67522622	rs10822628	A	C	0.0542	1	1.28995	0.0979	0.009318
10	67530163	rs185328269	A	G	0.0057	0.788051	2.51607	0.3352	0.005912
10	67838448	rs199708465	T	C	0.0048	0.756469	3.59304	0.4057	0.001617
10	67911474	rs188760369	A	C	0.0051	0.750502	3.25893	0.3854	0.002177
10	67916546	rs146875166	A	G	0.0051	0.750261	3.25145	0.3853	0.002209
10	67987511	rs1585601	T	C	0.4918	0.996874	0.858473	0.0452	0.0007366
10	67987731	rs1585600	T	C	0.4919	0.997284	1.16498	0.0452	0.0007333
10	67989731	rs10822759	T	C	0.4923	0.996979	1.16358	0.0452	0.0008004
10	67990437	rs922344	T	C	0.4925	0.997736	0.859848	0.0451	0.0008225
10	67991830	rs1979363	C	G	0.4926	0.998411	1.16253	0.0451	0.0008418
10	67992587	rs10822761	A	G	0.4587	0.997789	0.864417	0.0455	0.001363
10	67992690	rs10822764	T	C	0.4587	0.997661	0.864417	0.0455	0.001358
10	67992812	rs10822765	A	G	0.4587	0.997729	0.864417	0.0455	0.001358
10	67992834	rs10822766	T	C	0.4587	0.997729	0.864417	0.0455	0.001358
10	67993535	rs1599667	A	G	0.4587	0.997877	1.15685	0.0455	0.001362
10	67993614	rs1599668	A	G	0.4926	0.998117	1.16242	0.0451	0.0008447
10	67994134	rs1462825	A	C	0.4587	0.997885	0.864417	0.0455	0.001363
10	67996275	rs10762033	A	G	0.4925	0.999674	1.16253	0.0451	0.0008294
10	67996290	rs10762034	T	C	0.4925	0.999686	1.16253	0.0451	0.0008294
10	67996986	rs10996995	T	C	0.4586	1	1.15639	0.0455	0.001399
10	67997761	rs4745892	A	G	0.4928	0.999867	1.16032	0.0451	0.0009698
10	67998370	rs4745895	A	G	0.3788	1	0.871012	0.0455	0.002422
10	68002228	rs10997002	T	C	0.4588	0.999415	0.864417	0.0454	0.001348
10	68003001	rs11819570	A	G	0.4927	0.999748	1.16195	0.0451	0.0008697
10	68004365	rs10740227	A	G	0.258	0.999947	0.876779	0.0509	0.009733
10	68004486	rs7091390	T	C	0.258	1	1.14065	0.0509	0.009707
10	68005279	rs11527368	C	G	0.4923	0.998946	0.859676	0.0451	0.0007963
10	68005571	rs1911467	T	C	0.2581	0.999004	1.14088	0.0509	0.009607
10	68005848	rs11527369	T	C	0.4584	0.998425	0.863639	0.0455	0.001272
10	68006607	rs4746561	A	G	0.2582	0.997772	1.14122	0.0509	0.009488
10	68006832	rs10997010	T	C	0.2583	0.997466	1.14122	0.0509	0.009463
10	68006871	rs7070883	A	G	0.2582	0.997501	1.14134	0.0509	0.00946
10	68007120	rs7089315	T	C	0.2583	0.997156	1.14134	0.0509	0.009423
10	68007367	rs7089783	T	C	0.258	0.995871	1.14316	0.051	0.008725
10	68008211	rs1911469	A	T	0.2586	0.994425	1.14225	0.051	0.009106
10	68008409	rs2135730	A	G	0.2587	0.993333	1.14259	0.051	0.008969
10	68008629	rs1112381	T	C	0.4576	0.993025	0.863294	0.0456	0.001276
10	68008689	rs1911470	A	T	0.2589	0.992011	1.14305	0.051	0.008784
10	68009024	rs1112130	A	G	0.2591	0.990736	1.14362	0.0511	0.00858
10	68012461	rs4746565	A	G	0.4146	0.991486	1.14591	0.0453	0.002652
10	68014158	rs7097503	T	C	0.4152	0.9929	0.872494	0.0453	0.002595
10	68014980	rs4745896	T	C	0.4156	0.994302	0.872494	0.0452	0.002579
10	68016004	rs10159485	A	G	0.416	0.997331	1.14625	0.0452	0.002518
10	68016441	rs10762043	A	T	0.4162	0.998973	0.872406	0.0452	0.002501
10	68016687	rs12357728	A	G	0.4163	0.999722	0.872581	0.0451	0.002533
10	68016799	rs1876333	T	C	0.4166	1	0.872319	0.0451	0.002457
10	68018042	rs10822779	A	G	0.3458	1	1.13542	0.047	0.006849
10	68018812	rs12413707	T	C	0.3856	0.989315	0.875202	0.0457	0.003513
10	68019487	rs12772889	A	G	0.3853	0.993602	1.14168	0.0456	0.003683
10	68019664	rs10509260	A	G	0.3136	1	1.13837	0.048	0.006911
10	68028720	rs7912066	T	C	0.4917	0.998127	1.12648	0.0448	0.007827
10	68041637	rs6480157	T	C	0.4915	0.998554	0.887808	0.0448	0.007898
10	68045783	rs10430509	T	G	0.4915	1	1.12987	0.0448	0.006423
10	68224205	rs10822834	A	G	0.2942	1	1.13917	0.0491	0.007938
10	68260410	rs180832583	C	G	0.2514	0.983506	0.864503	0.0527	0.005724
10	68261721	rs10997196	A	G	0.2533	0.990774	1.15361	0.0524	0.006364
10	68265337	rs10997205	T	C	0.2547	1	1.15085	0.0521	0.007025
10	68396283	rs7072222	T	G	0.0381	0.933475	0.709993	0.1182	0.003754
10	68397445	rs10762080	A	G	0.0385	0.959985	1.36179	0.1158	0.007663
10	68397848	rs7918875	T	C	0.0385	0.960123	1.36193	0.1158	0.007621
10	68398936	rs2894007	T	G	0.0385	0.960182	0.734254	0.1158	0.00763
10	68399159	rs2394258	T	C	0.0385	0.960188	0.734254	0.1158	0.007628
10	68399369	rs4372324	A	T	0.0385	0.960186	0.734254	0.1158	0.007626
10	68399745	rs7919098	T	G	0.0387	0.953741	0.734989	0.1159	0.00789
10	68400027	rs2394259	T	C	0.0384	0.957707	1.36206	0.116	0.007721
10	68400028	rs2394260	A	G	0.0384	0.957707	0.734181	0.116	0.007721
10	68400569	rs2394261	A	T	0.0386	0.957763	1.36247	0.1158	0.007548
10	68401031	rs745451	A	G	0.0385	0.960215	1.36233	0.1158	0.007574
10	68401595	rs4143859	T	G	0.0385	0.960285	0.734328	0.1158	0.007643
10	68401774	rs10822863	T	C	0.0385	0.960322	0.734328	0.1158	0.007636
10	68403123	rs4344385	T	C	0.0392	0.978571	1.34447	0.1136	0.009158
10	68403189	rs4471324	A	C	0.039	0.978707	1.34635	0.1137	0.008904
10	68404135	rs10762081	A	G	0.0392	0.98255	0.743193	0.1134	0.008835
10	68404897	rs7089149	A	G	0.0391	0.980057	1.34125	0.1136	0.009769
10	68404939	rs4746612	T	C	0.0389	0.976861	1.34205	0.1139	0.009819
10	68405023	rs4746613	A	G	0.0391	0.980066	0.745575	0.1136	0.009775
10	68405459	rs10762082	C	G	0.0392	0.982811	1.34501	0.1133	0.008898
10	68405754	rs2394262	T	C	0.0392	0.982835	0.74349	0.1133	0.008906
10	68406280	rs2894009	T	G	0.039	0.977801	0.744532	0.1138	0.00952
10	68406292	rs2894010	T	C	0.0391	0.979706	1.34192	0.1136	0.009652
10	68406584	rs7079101	T	C	0.0393	0.983636	1.34245	0.1132	0.009257
10	68406851	rs4746615	A	T	0.0392	0.983524	1.34232	0.1132	0.009291
10	68407014	rs4746616	A	G	0.0393	0.983342	1.34232	0.1131	0.009261
10	68407077	rs4746617	T	C	0.0398	0.976419	1.33964	0.1129	0.009606
10	68407139	rs4746618	T	C	0.0395	0.979833	1.3395	0.1131	0.00977
10	68407513	rs10762083	A	G	0.0393	0.983661	0.744978	0.1132	0.009266
10	68407861	rs2894011	A	G	0.0392	0.983528	0.744978	0.1132	0.009291
10	68407950	rs2394263	T	C	0.0393	0.98366	1.34232	0.1132	0.009265
10	68408310	rs2394264	T	C	0.0393	0.98327	0.745351	0.1132	0.009398
10	68408521	rs2394265	T	C	0.0393	0.983231	0.745351	0.1132	0.009386
10	68408583	rs2394266	A	G	0.0393	0.983261	1.34165	0.1132	0.009403
10	68408596	rs2894013	T	C	0.0393	0.983261	0.745351	0.1132	0.009403
10	68408888	rs7082924	A	G	0.0393	0.983126	1.34152	0.1132	0.009428
10	68408936	rs6480189	C	G	0.0393	0.983175	1.34165	0.1132	0.009396
10	68409510	rs7907997	A	T	0.0393	0.983267	1.34165	0.1132	0.009401
10	68409783	rs7084282	T	C	0.0393	0.983265	0.745351	0.1132	0.009401
10	68410369	rs10762084	A	G	0.0393	0.983115	1.34152	0.1132	0.009434
10	68410402	rs10762085	A	C	0.0393	0.983269	1.34165	0.1132	0.009401
10	68410675	rs4745905	A	G	0.0392	0.982311	1.34192	0.1132	0.009389
10	68410712	rs4745906	C	G	0.0393	0.982455	1.34205	0.1132	0.009366
10	68410897	rs4418683	T	G	0.0393	0.983283	0.745351	0.1132	0.009403
10	68410937	rs4543876	C	G	0.0393	0.983272	1.34165	0.1132	0.009401
10	68411257	rs10822865	A	G	0.0393	0.983295	0.745426	0.1132	0.009407
10	68411437	rs11591928	A	G	0.0391	0.979271	1.34878	0.1135	0.008396
10	68412373	rs7921056	A	T	0.0393	0.983307	1.34152	0.1132	0.009406
10	68412701	rs6480191	T	G	0.0393	0.983312	0.745426	0.1131	0.009406
10	68412958	rs6480192	A	C	0.0393	0.983312	0.7455	0.1131	0.009444
10	68413449	rs2894014	A	G	0.0393	0.984023	1.34058	0.1131	0.009516
10	68413530	rs7894741	A	G	0.0394	0.985007	0.746619	0.113	0.009697
10	68413641	rs7894876	A	G	0.0394	0.985016	0.746619	0.113	0.009699
10	68414128	rs7073335	T	C	0.0394	0.985018	0.746619	0.113	0.009699
10	68414789	rs2394267	A	G	0.0394	0.98503	0.746619	0.113	0.009699
10	68414868	rs2394268	C	G	0.0394	0.98502	1.33937	0.113	0.009702
10	68414878	rs2394269	T	C	0.0394	0.984899	1.3395	0.113	0.009692
10	68415061	rs4525109	T	C	0.0394	0.985018	1.33937	0.113	0.009696
10	68415123	rs12413280	A	T	0.0392	0.98088	1.34058	0.1133	0.009707
10	68415334	rs10762086	A	G	0.0394	0.985021	0.746619	0.113	0.009697
10	68415551	rs2394271	T	C	0.0394	0.985052	1.3391	0.113	0.009724
10	68415731	rs2894015	T	C	0.0394	0.984967	0.746619	0.113	0.009686
10	68416698	rs1007739	A	G	0.0394	0.985026	1.33937	0.113	0.009694
10	68416920	rs1007740	T	C	0.0394	0.985038	1.33937	0.113	0.009697
10	68416959	rs2394272	T	C	0.0394	0.98504	1.33937	0.113	0.009697
10	68417378	rs2394273	A	G	0.0394	0.985321	0.746694	0.1129	0.009697
10	68417467	rs2394274	T	C	0.0394	0.985043	0.746619	0.113	0.009694
10	68417589	rs6480193	T	C	0.0392	0.980806	0.745948	0.1133	0.009703
10	68418299	rs2394275	A	T	0.019	0.896062	1.58107	0.1672	0.006134
10	68419177	rs2394276	T	C	0.0394	0.985045	0.746619	0.113	0.009695
10	68419440	rs2394277	A	T	0.0394	0.985043	1.33937	0.113	0.009695
10	68419905	rs6480194	T	G	0.0394	0.984547	0.747067	0.113	0.009862
10	68419923	rs6480195	T	C	0.0421	0.967396	1.35324	0.1109	0.006369
10	68420070	rs7076921	C	G	0.0394	0.985043	0.746619	0.113	0.009695
10	68421502	rs7906692	A	G	0.0394	0.980251	0.745873	0.1133	0.009632
10	68421519	rs7906474	T	C	0.0394	0.980251	0.745873	0.1133	0.009633
10	68423334	rs4745909	A	G	0.0395	0.983194	1.3383	0.113	0.009951
10	68423358	rs4746621	T	C	0.0395	0.983194	0.747217	0.113	0.009951
10	68448467	rs7092965	T	C	0.1135	0.997054	0.815055	0.0701	0.003545
10	68477020	rs139596130	A	G	0.0279	0.948501	0.667044	0.1361	0.002923
10	68666562	rs140144669	T	C	0.0036	0.79293	0.242756	0.4965	0.004357
10	68697530	rs144611305	T	C	0.0035	0.786294	0.238807	0.4997	0.004156
10	70285984	rs190288754	C	G	0.012	0.908408	1.89477	0.2419	0.008248
10	71181770	rs10509312	T	C	0.0051	0.914048	2.92531	0.3539	0.002422
10	71188059	rs4617477	A	G	0.0048	0.962076	0.354091	0.363	0.004237
10	71188771	rs12412274	T	C	0.0048	0.96177	0.35576	0.3628	0.004387
10	71190127	rs12414923	A	G	0.0055	0.899698	2.8936	0.354	0.002687
10	71191306	rs139630292	T	C	0.0048	0.965345	2.81595	0.3626	0.004305
10	71199734	rs75238940	A	C	0.0047	0.980313	2.71366	0.3659	0.006365
10	71200846	rs113319415	A	G	0.0047	0.984689	0.377419	0.365	0.007601
10	71208849	rs118012763	A	G	0.0046	0.984982	2.88724	0.3565	0.002937
10	71312949	rs297044	A	T	0.1739	1	1.16836	0.0587	0.008038
10	71895804	rs10823485	A	G	0.41	1	0.882232	0.0461	0.006545
10	71895884	rs10999154	T	G	0.4094	0.99816	0.883557	0.0462	0.007326
10	71906716	rs10999159	A	T	0.3412	0.996608	0.880734	0.0476	0.007668
10	71909898	rs74139278	T	C	0.3414	0.997578	0.881703	0.0476	0.00817
10	71915507	rs10762340	T	C	0.3507	1	1.13111	0.0472	0.009002
10	71923472	rs4746024	T	C	0.3495	1	0.883733	0.0472	0.008841
10	71931012	rs10999169	T	C	0.4086	0.99381	1.12693	0.0458	0.008997
10	71932442	rs4746975	A	G	0.4085	0.989133	1.131	0.0459	0.007306
10	71940680	rs9415003	A	C	0.3461	1	0.875378	0.0474	0.005002
10	71941560	rs4595434	C	G	0.3996	0.99752	0.878095	0.0459	0.004637
10	71941926	rs113588300	A	G	0.4038	0.9948	1.13633	0.0459	0.00534
10	71942635	rs7893563	A	G	0.4039	0.994996	0.879677	0.0459	0.005181
10	71945039	rs7906276	A	G	0.3458	0.996152	1.1344	0.0475	0.007898
10	71945097	rs7906389	T	G	0.3458	0.996199	1.13417	0.0475	0.007984
10	71945263	rs7906644	A	G	0.3458	0.996141	1.13417	0.0475	0.007988
10	71945333	rs6480444	A	C	0.3456	0.995519	1.13383	0.0475	0.008159
10	71945635	rs10762347	A	G	0.403	0.994703	1.13326	0.0458	0.006359
10	71947204	rs10999173	T	C	0.4027	0.995881	1.13258	0.0458	0.006581
10	71947244	rs7091554	T	C	0.3456	0.997012	1.13224	0.0474	0.008864
10	71948787	rs7905657	T	C	0.3991	1	0.885414	0.0459	0.008023
10	71952378	rs7100385	A	C	0.4015	1	0.884794	0.0458	0.007568
10	71955931	rs7474737	T	C	0.4017	0.999321	0.88391	0.0458	0.007119
10	71957771	rs57177958	T	C	0.4022	0.999167	1.13088	0.0459	0.007309
10	71958059	rs12569912	C	G	0.4022	0.99922	1.13077	0.0459	0.007367
10	71958321	rs3998777	A	G	0.4017	0.999183	1.13145	0.0459	0.007078
10	71966700	rs12414448	A	T	0.4019	0.997599	1.12975	0.0459	0.007844
10	72073177	rs10823520	A	C	0.4797	1	1.15974	0.0449	0.0009748
10	73089686	rs143225596	T	C	0.0032	0.836083	3.39193	0.4542	0.007161
10	73288130	rs117199209	A	G	0.0068	0.752782	3.86244	0.4408	0.002175
10	73288531	rs117543706	T	C	0.0068	0.75361	0.257509	0.4418	0.002136
10	73289622	rs117563824	T	C	0.0068	0.757122	3.92788	0.4437	0.002047
10	73289726	rs143327998	A	G	0.0069	0.757696	0.25459	0.4437	0.002047
10	73289924	rs144654263	T	G	0.0069	0.758527	0.254387	0.4439	0.002043
10	73291164	rs74962799	A	G	0.0068	0.754911	4.51814	0.4649	0.001178
10	73291876	rs117525626	A	G	0.0067	0.760022	0.223443	0.4644	0.001251
10	73292110	rs117050314	C	G	0.0067	0.761758	4.46157	0.4642	0.001275
10	73292678	rs149744273	A	G	0.0067	0.766582	0.226661	0.4633	0.001358
10	73292882	rs148820070	A	G	0.0067	0.76886	4.39734	0.463	0.001381
10	73293598	rs118188401	C	G	0.0066	0.777316	4.33231	0.4616	0.001494
10	73295338	rs142043396	T	C	0.0065	0.801508	0.241086	0.4567	0.001841
10	73295956	rs76551973	C	G	0.0065	0.674339	0.298794	0.3979	0.002396
10	73296629	rs16929022	A	G	0.01	0.823272	2.17103	0.2828	0.006124
10	73298009	rs74488071	A	G	0.007	0.829324	2.46108	0.3304	0.006409
10	73299262	rs75646400	A	G	0.0068	0.825836	2.50528	0.3342	0.005998
10	73300841	rs79085333	A	G	0.0068	0.820913	2.50478	0.334	0.005967
10	73301002	rs148471908	A	G	0.0068	0.820339	0.399277	0.3339	0.005969
10	73301071	rs142697061	A	C	0.0068	0.820108	0.399157	0.3339	0.005955
10	73302652	rs118135877	A	G	0.007	0.792549	0.393765	0.3336	0.005206
10	73351857	rs141643310	A	G	0.0057	0.646123	3.05079	0.42	0.007912
10	73398901	rs370999815	A	G	0.0056	0.415982	3.55267	0.472	0.007235
10	73643588	rs149210278	T	C	0.0046	0.443757	0.243047	0.5278	0.007363
10	7577156	rs2388140	A	G	0.3379	0.989517	0.88506	0.0473	0.009862
10	7577515	rs2388142	A	C	0.3378	0.989492	1.12998	0.0473	0.009786
10	7577885	rs7902492	C	G	0.3369	0.989501	1.13122	0.0474	0.00927
10	7578527	rs2892445	T	C	0.3373	0.989472	1.12987	0.0473	0.009813
10	7579081	rs7083907	A	C	0.3367	0.987864	1.13587	0.0475	0.007265
10	7579089	rs7083911	T	C	0.336	0.989798	1.13428	0.0474	0.00787
10	7580211	rs11598712	C	G	0.3372	0.993486	0.883292	0.0472	0.008633
10	7580517	rs12355228	A	G	0.3382	1	0.88506	0.0471	0.009599
10	7580534	rs11255183	T	C	0.3359	0.995239	1.13678	0.0474	0.006826
10	76625657	rs11001187	A	G	0.1144	0.997059	0.834853	0.0682	0.008109
10	76625719	rs79653156	T	C	0.1144	0.997047	0.834853	0.0682	0.008106
10	76628711	rs12220684	A	C	0.1143	0.996741	1.19854	0.0682	0.007921
10	76633664	rs16931793	A	G	0.114	1	1.20057	0.0683	0.007411
10	76635384	rs11001189	T	C	0.1139	0.999601	1.20009	0.0683	0.007552
10	76679116	rs116333034	A	G	0.1599	0.988885	1.16801	0.0602	0.009858
10	76687428	rs16931846	C	G	0.1599	0.988823	0.856158	0.0602	0.009853
10	76699708	rs77900726	A	G	0.1596	0.98743	0.855987	0.0602	0.009843
10	76703006	rs10466033	A	G	0.1594	0.98682	0.856158	0.0603	0.00999
10	767165	rs192904529	A	T	0.0052	0.625731	0.342494	0.4012	0.007565
10	76872714	rs117586771	T	C	0.0151	0.785409	0.569726	0.1958	0.004055
10	76894880	rs146603357	T	C	0.015	0.785521	1.75716	0.1958	0.003983
10	77001689	rs11001340	A	T	0.0942	0.985362	0.82078	0.0756	0.008937
10	77005330	rs61011641	A	G	0.0935	0.988291	0.820616	0.0757	0.009041
10	77046740	rs1149713	T	C	0.2879	0.990274	0.871447	0.0492	0.005198
10	77052632	rs2456251	T	C	0.2895	1	0.871186	0.0491	0.004934
10	77288003	rs187986323	T	G	0.0098	0.858511	2.03929	0.2607	0.006271
10	77899185	rs7101216	A	T	0.1326	1	1.26099	0.0658	0.0004231
10	77900697	rs1898107	A	G	0.1328	0.998242	1.26934	0.0658	0.0002925
10	77900946	rs1898106	T	C	0.133	0.998461	1.27125	0.0657	0.0002621
10	77901480	rs7077442	A	G	0.1334	1	1.26504	0.0656	0.000342
10	77902015	rs4746365	T	C	0.1334	0.996717	1.27316	0.0658	0.0002443
10	77902958	rs139131140	A	T	0.0096	0.809374	2.18803	0.2566	0.002275
10	77902971	rs4598620	A	G	0.133	0.997341	1.27011	0.0659	0.0002831
10	77904814	rs4478932	A	T	0.1331	0.995152	1.26972	0.0659	0.0002913
10	77905427	rs148973744	T	G	0.1346	0.986592	1.26036	0.0658	0.0004401
10	77905428	rs138806910	A	T	0.1346	0.986589	1.26036	0.0658	0.00044
10	77906224	rs3998125	T	G	0.1373	0.976766	1.26858	0.0655	0.0002832
10	77906623	rs4517451	A	T	0.1332	0.99346	1.26909	0.0659	0.0003014
10	77907377	rs3998126	T	C	0.1333	0.993039	1.26884	0.0659	0.000306
10	77907460	rs3998128	A	G	0.135	0.988016	1.2586	0.0657	0.0004658
10	77908154	rs10762699	A	C	0.1333	0.992636	1.26846	0.0659	0.0003112
10	77908902	rs7913479	T	C	0.1335	0.992329	0.787494	0.0659	0.0002864
10	78319770	rs7091526	T	C	0.0038	0.891423	0.306052	0.3938	0.002638
10	78321443	rs10824424	A	G	0.0031	0.956843	3.6346	0.4178	0.00201
10	78325833	rs11001822	T	C	0.0032	0.958259	0.291417	0.4115	0.002729
10	78326767	rs11001823	A	G	0.0032	0.95879	3.41132	0.4108	0.002818
10	78339907	rs11591359	A	G	0.0028	0.992608	3.83588	0.4356	0.002025
10	78344387	rs10824427	A	G	0.0028	0.999602	0.255738	0.438	0.001851
10	78356913	rs11001833	T	G	0.0028	0.966768	0.256609	0.4441	0.00219
10	78371905	rs7092023	A	T	0.0028	0.998473	3.91259	0.4381	0.001846
10	78373790	rs142957757	T	G	0.0028	0.998446	3.91259	0.4381	0.001847
10	78376351	rs11001838	T	G	0.0028	0.998446	0.255585	0.4381	0.001847
10	78377278	rs184807252	A	T	0.0031	0.99168	0.29668	0.4181	0.003654
10	78377573	rs11594897	T	G	0.0032	0.975879	0.299722	0.4173	0.003888
10	78384983	rs12770441	T	C	0.0028	0.987636	3.92945	0.4386	0.001806
10	78385088	rs11594217	T	G	0.0032	0.987454	3.43597	0.4107	0.002655
10	78398879	rs4587671	A	G	0.0032	0.922694	0.251553	0.4279	0.001259
10	78401949	rs11001843	A	T	0.0028	0.957763	3.91768	0.4447	0.002136
10	78405461	rs11001844	T	C	0.0028	0.983445	3.93653	0.4387	0.001787
10	78408479	rs35305451	A	G	0.0028	0.963374	0.254641	0.442	0.001972
10	78412843	rs10824433	T	C	0.0028	0.978827	0.255534	0.4362	0.001762
10	78414244	rs4633402	A	C	0.0028	0.979279	3.92278	0.4365	0.001741
10	78414532	rs11516640	A	G	0.0028	0.979302	0.254896	0.4365	0.00174
10	78415171	rs11510986	T	C	0.0031	0.880736	3.87134	0.4343	0.001829
10	78418056	rs11001846	A	C	0.0028	0.979697	0.254361	0.4368	0.001722
10	78420883	rs11001847	A	T	0.0028	0.980109	0.254183	0.4369	0.001718
10	78421028	rs11001848	T	C	0.0028	0.969365	3.93456	0.4368	0.001711
10	78425431	rs11001850	T	C	0.0028	0.980735	3.94244	0.4371	0.0017
10	78441162	rs10824434	T	C	0.0028	0.983236	0.252133	0.4379	0.001651
10	78445987	rs11001852	C	G	0.0028	0.984699	4.00843	0.4388	0.001556
10	78460071	rs11001858	A	T	0.0028	0.988989	0.244217	0.4409	0.001386
10	78472596	rs4379767	A	G	0.0028	0.985274	4.26823	0.444	0.001082
10	78473388	rs11001860	T	G	0.0028	0.987893	4.26013	0.4439	0.001094
10	78473522	rs11516642	T	G	0.0028	0.987865	4.26226	0.4439	0.00109
10	78474147	rs11001862	T	C	0.0028	0.987814	4.26354	0.4439	0.001089
10	78489079	rs10824440	T	C	0.0028	0.983759	4.33101	0.4456	0.001003
10	78490195	rs10824441	A	G	0.0027	0.956582	4.48259	0.4567	0.001022
10	78491455	rs11001867	A	T	0.0027	0.956662	4.48303	0.4567	0.00102
10	78499053	rs7090852	A	G	0.0028	0.9841	0.226616	0.4478	0.0009152
10	78513974	rs11492375	T	C	0.0028	0.985527	0.204907	0.4534	0.0004714
10	78524827	rs10824444	T	C	0.0032	0.927864	4.86614	0.4418	0.0003419
10	78530050	rs10824445	T	C	0.0036	0.979137	0.234688	0.4	0.0002907
10	78536425	rs17231884	T	C	0.0035	0.983205	4.21648	0.3999	0.0003198
10	78550118	rs11001880	T	C	0.0035	0.98471	0.238258	0.3999	0.0003347
10	78556140	rs11001882	T	C	0.0035	0.98226	4.19755	0.4005	0.000341
10	78568763	rs10824447	T	C	0.0031	0.929297	3.77689	0.4254	0.001784
10	78572048	rs11001888	C	G	0.0036	0.979872	0.237426	0.4006	0.0003312
10	78575589	rs10824448	A	G	0.0037	0.969633	4.51995	0.4009	0.0001679
10	78587227	rs11001893	A	G	0.0053	0.921185	3.02194	0.3559	0.001889
10	78589532	rs10824449	A	G	0.0053	0.9246	0.336587	0.3547	0.002139
10	78592241	rs72803324	T	C	0.0053	0.918359	0.335813	0.3575	0.002275
10	78593016	rs10824450	A	G	0.0053	0.926672	2.92619	0.3537	0.002399
10	78595177	rs7095649	A	C	0.0053	0.935489	0.353101	0.3512	0.003039
10	78597416	rs10824451	A	C	0.005	0.961479	0.353455	0.3527	0.003191
10	78600628	rs10824453	A	G	0.005	0.97167	2.78765	0.3516	0.003546
10	78607342	rs10762730	T	C	0.0051	0.975985	2.76461	0.3491	0.00358
10	78612121	rs11596122	C	G	0.0051	0.983515	2.70472	0.349	0.004359
10	78612153	rs11596100	A	C	0.0051	0.983515	2.70472	0.349	0.004359
10	78613135	rs10824454	T	G	0.0051	0.973969	2.71611	0.3491	0.004205
10	78614549	rs11001903	T	G	0.0051	0.978745	2.69339	0.3488	0.004499
10	78615458	rs10824456	C	G	0.0051	0.979301	0.401278	0.3433	0.007816
10	78628331	rs10824459	A	G	0.0051	0.966643	2.74231	0.3518	0.004135
10	78630781	rs10824460	T	G	0.0051	0.945476	2.73902	0.3535	0.004367
10	78631852	rs10824462	A	G	0.0052	0.936668	2.75055	0.352	0.004053
10	78646536	rs2116830	T	G	0.0067	0.592381	2.96536	0.3682	0.003156
10	78648972	rs11001919	A	G	0.0075	0.606709	2.74478	0.3434	0.003275
10	78652328	rs11001921	T	C	0.0074	0.609552	2.84283	0.3454	0.002486
10	78714720	rs148208875	A	G	0.0039	0.464939	4.02409	0.5313	0.008783
10	79366603	rs143751967	T	C	0.0047	0.570265	3.09225	0.4338	0.009252
10	79662966	rs190735225	T	G	0.0349	0.914601	1.39292	0.1275	0.009368
10	80085619	rs148371995	A	T	0.0118	0.850747	2.01577	0.2455	0.004305
[truncated: 59,134 more rows]
